# Supplementary material for: Vizaj—A free online interactive software for visualizing spatial networks
Source: PLoS One. 2023 Mar 23;18(3):e0282181. doi: 10.1371/journal.pone.0282181 (PMC10035906; doi:10.1371/journal.pone.0282181)
Supplement: S1 File — Data are available in .csv and .json formats according to the Data import section. (ZIP) [file pone.0282181.s001.zip]

Archive with 92 entries (84 files):
- data/
- __MACOSX/._data
- data/airline_lab_red.txt
- __MACOSX/data/._airline_lab_red.txt
- data/imag_conn_matrix_0.csv
- __MACOSX/data/._imag_conn_matrix_0.csv
- data/3Dgrid125_adj.csv
- __MACOSX/data/._3Dgrid125_adj.csv
- data/airline_pos_red.csv
- __MACOSX/data/._airline_pos_red.csv
- data/.DS_Store
- __MACOSX/data/._.DS_Store
- data/sphere162_adj_unw.csv
- __MACOSX/data/._sphere162_adj_unw.csv
- data/sensor_coordinates.csv
- __MACOSX/data/._sensor_coordinates.csv
- data/brainNKI188_adj.csv
- __MACOSX/data/._brainNKI188_adj.csv
- data/plane100_adj.csv
- __MACOSX/data/._plane100_adj.csv
- data/3Dgrid125_pos.csv
- __MACOSX/data/._3Dgrid125_pos.csv
- data/parisnetworkcombined.json
- __MACOSX/data/._parisnetworkcombined.json
- data/sensor_coordinates_broken.csv
- __MACOSX/data/._sensor_coordinates_broken.csv
- data/brainNKI188_pos.csv
- __MACOSX/data/._brainNKI188_pos.csv
- data/sphere/
- __MACOSX/data/._sphere
- data/airline_adj_red.csv
- __MACOSX/data/._airline_adj_red.csv
- data/plane100_pos.csv
- __MACOSX/data/._plane100_pos.csv
- data/conn_matrix_broken.csv
- __MACOSX/data/._conn_matrix_broken.csv
- data/network1.json
- __MACOSX/data/._network1.json
- data/single_link/
- __MACOSX/data/._single_link
- data/scalp.glb
- __MACOSX/data/._scalp.glb
- data/network.json
- __MACOSX/data/._network.json
- data/sensor_labels.csv
- __MACOSX/data/._sensor_labels.csv
- data/sensor_coordinates_old.csv
- __MACOSX/data/._sensor_coordinates_old.csv
- data/conn_matrix_0.csv
- __MACOSX/data/._conn_matrix_0.csv
- data/cortex_model.glb
- __MACOSX/data/._cortex_model.glb
- data/2d/
- __MACOSX/data/._2d
- data/innskull.glb
- __MACOSX/data/._innskull.glb
- data/sphere162_pos.csv
- __MACOSX/data/._sphere162_pos.csv
- data/sphere/500_nodes/
- __MACOSX/data/sphere/._500_nodes
- data/sphere/50_nodes/
- __MACOSX/data/sphere/._50_nodes
- data/sphere/1000_nodes/
- __MACOSX/data/sphere/._1000_nodes
- data/sphere/300_nodes/
- __MACOSX/data/sphere/._300_nodes
- data/single_link/network.json
- __MACOSX/data/single_link/._network.json
- data/2d/sensor_coordinates.csv
- __MACOSX/data/2d/._sensor_coordinates.csv
- data/2d/conn_matrix.csv
- __MACOSX/data/2d/._conn_matrix.csv
- data/2d/sensor_labels.csv
- __MACOSX/data/2d/._sensor_labels.csv
- data/sphere/500_nodes/sensor_coordinates.csv
- __MACOSX/data/sphere/500_nodes/._sensor_coordinates.csv
- data/sphere/500_nodes/conn_matrix.csv
- __MACOSX/data/sphere/500_nodes/._conn_matrix.csv
- data/sphere/50_nodes/sensor_coordinates.csv
- __MACOSX/data/sphere/50_nodes/._sensor_coordinates.csv
- data/sphere/50_nodes/conn_matrix.csv
- __MACOSX/data/sphere/50_nodes/._conn_matrix.csv
- data/sphere/50_nodes/conn_matrix_half_data.csv
- __MACOSX/data/sphere/50_nodes/._conn_matrix_half_data.csv
- data/sphere/1000_nodes/sensor_coordinates.csv
- __MACOSX/data/sphere/1000_nodes/._sensor_coordinates.csv
- data/sphere/1000_nodes/conn_matrix.csv
- __MACOSX/data/sphere/1000_nodes/._conn_matrix.csv
- data/sphere/300_nodes/sensor_coordinates.csv
- __MACOSX/data/sphere/300_nodes/._sensor_coordinates.csv
- data/sphere/300_nodes/conn_matrix.csv
- __MACOSX/data/sphere/300_nodes/._conn_matrix.csv
