# Supplementary material for: Vizaj—A free online interactive software for visualizing spatial networks
Source: PLoS One. 2023 Mar 23;18(3):e0282181. doi: 10.1371/journal.pone.0282181 (PMC10035906; doi:10.1371/journal.pone.0282181)
Supplement: S1 File — Data are available in .csv and .json formats according to the Data import section. (ZIP) [file pone.0282181.s001.zip › data/airline_lab_red.txt]

Madang
Mount Hagen
Nadzab
Port Moresby
Godthaab
Sondrestrom
Keflavik
Edmonton
Inuvik
Iqaluit
Halifax
Kelowna
Fort Mcmurray
Ottawa
Quebec
Moncton
Thunder Bay
Grande Prairie
Sudbury
Sherbrooke
Trenton
Toronto
Tuktoyaktuk
Repulse Bay
Norman Wells
Buffalo Narrows
Wabush
Williams Lake
Medicine Hat
Pangnirtung
Terrace
Smithers
Lynn Lake
St. John's
Kapuskasing
Toronto
Toronto
Slave Lake
Teslin
Djanet
Constantine
Tebessa
Ghriss
El Golea
Touggourt
Cotonou
Bobo-dioulasso
Accra
Wa
Daloa
Benin
Makurdi
Port Hartcourt
Agadez
Bizerte
Remada
Sfax
Beauvechain
Charleroi
Koksijde
Zutendaal
Frankfurt
Munster
Hamburg
Berlin
Cologne
Duesseldorf
Nuernberg
Leipzig
Saarbruecken
Stuttgart
Berlin
Bremen
Egelsbach
Hahn
Mannheim
Worms
Augsburg
Eggenfelden
Aalen-heidenheim
Mengen
Kuressaare
Eura
Hyvinkaa
Utti
Varkaus
Londonderry
Coventry
Golouchestershire
Lyneham
London
Bournemouth
Southampton
Lasham
Guernsey
Jersey
London
London
Blackbushe
London
Brough
Carlisle
Warton
Newcastle
Llanbedr
Ternhill
Woodvale
Glasgow
Prestwick
Benbecula
Scatsta
Dundee
Tiree
Exeter
Bristol
Mildenhall
Eindhoven
Gilze-rijen
Leeuwarden
Rotterdam
Cork
Casement
Waterford
Aarhus
Billund
Esbjerg
Maribo
Odense
Krusa-padborg
Bergen
Batsfjord
Kristiansand
Bardufoss
Fagernes
Floro
Oslo
Hasvik
Kirkenes
Molde
Mosjoen
Lakselv
Orland
Rygge
Skien
Stavanger
Mielec
Poznan
Rzeszow
Szczecin
Shapaja
Warsaw
Zielona Gora
Uppsala
Ronneby
Rada
Falkoping
Lidkoping
Karlskoga
Emmaboda
Halmstad
Kramfors
Sundsvall
Ramstein
Bamberg
Hendrik Verwoerddam
Klerksdorp
Majuba Power Station
Douala
Maroua
N'gaoundere
Bamenda
Mfuwe
Ndola
Anjouan
Mananara
Antalaha
Mahajanga
Maroantsetra
Sambava
Antsohihy
Fianarantsoa
Libreville
Vilankulu
Mahe
N'djamena
Victoria Falls
Harare
Mutare
Karonga
Maseru
Kikwit
Goma
Kalemie
Melilla
Tan Tan
Ben Slimane
Rabat
Marrakech
Kentira
Ouarzazate
Al Hociema
Tetouan
Ziguinchor
St. Louis
Bakel
Tambacounda
Nema
Nouakschott
Atar
Nouadhibou
Amilcar Cabral
Sao Vicente Island
Lalibella
Abu Simbel
Cairo
El Gorah
Luxor
Nairobi
Nairobi
Benghazi
Tripoli
Ras Lanouf V 40
El Obeid
Malakal
Lake Manyara
Pemba
Plovdiv
Cepin
Pula
Rijeka
Zagreb
Aviles
Cordoba
Badajoz
La Coruna
Granada
Ibiza
Jerez
Murcia
Malaga
Ocana
Murcia
Reus
Salamanca
Son Bonet
San Sebastian
Santiago
Seo De Urgel
Valencia
Madrid
Vigo
Zaragoza
Peronne
Nangis
Bagnole-de-l'orne
Le Tourquet
Valenciennes
Amiens
Toulouse
Toulouse
Tarbes
Cahors
St.-girons
Arcachon
Aire-sur-l'adour
Montauban
Rochefort
Guiscriff-scaer
Verdun
Carcassonne
Marseille
Nice
Orange
Avignon
Avord
Coulommiers
Melun
Toussous-le-noble
Troyes
Luneville
Phalsbourg
Lanvedoc
Quimper
Montbeliard
Reims
Alexandroupolis
Elefsis
Kithira
Larissa
Kasteli
Dekelia
Zakynthos
Debrecen
Nyirregyhaza
Grottaglie
Lecce
Pescara
Gioia Del Colle
Catania
Pantelleria
Reggio Calabria
Tortoli
Milano
Milano
Cervia
Forli
Ghedi
Brescia
Ronchi De Legionari
Vicenza
Venice
Rome
Rome
Guidonia
Naples
Pisa
Florence
Rome
Viterbo
Hradec Kralove
Horovice
Ostrava
Prague
Brno
Tel-aviv
Tel-nof
Rosh Pina
Megido Airstrip
Metzada
Malta
Evora
Graciosa Island
Viseu
Arad
Bacau
Baia Mare
Bucharest
Constanta
Les Eplatures
Sion
Mollis
Buochs
Bern
Ankara
Iskenderun
Merzifon
Malatya
Balikesir
Eskisehir
Istanbul
Diyabakir
Van
Izmir
Chisinau
Piestany
Providenciales
San Isidoro
Tela
Monterrey
Huatulco
Ciudad Acuna
Nuevo Casas Grandes
Chilpancingo
Culiacan
Ciudad Obregon
Guadalajara
Isla Mujeres
Saltillo
Iztepec
Lazard Cardenas
Del Bajio
Matamoros
Minatitlan
Monclova
Monterrey
Nogales
Poza Rico
Puebla
Puerto Vallarta
Tlaxcala
Tijuana
Tampico
Tapachula
Zacatecas
Manzanillo
Changuinola
David
Santiago
Buenos Aires
El Carmen
Finca 10
Golfito
Nosara Beach
Santa Clara
Cayes
Jacmel
Bayamo
Cunagua
Camaguey
Florida
Guantanamo
Guantanamo
San Antonio De Banos
Las Tunas
Georgetown
Alice Town
Governor's Harbor
Stella Maris
Cockburn Town
Nandi
Tarawa
Pago Pago
Rurutu
Totegegie
Arutua
Nuku Hiva
Moorea
Ouvea
Dunedin
Hastings
Mount Cook
Masterton
New Plymouth
Nelson
Maimama
Mazar-i-sharif
Al-ahsa
Dammam
Guriat
Hail
Jeddah
Wejh
Bastak
Sanandaj
Arak
Kushke Nosrat
Khoram Dareh
Kerman
Sarakhs
Tabas
Tabriz
Saravan
Amman
Kuwait
Arzana
Ras Al Khaimah
Karachi
Lahore
Okara
Peshawar
Andersen
Kwajalein
Pohnpei
Babelthuap
Kinmen
Chiayi
Lanyu
Tainan
Tokyo
Minami Tori Shima
Kohnan
Obihiro
Monbetsu
Asahikawa
Tanegashima
Kitakyushu
Nagasaki
Tsuiki
Hiroshima
Tokushima
Osaka
Matsushima
Zama
Jhunju
Ulsan
Pyongtaek
Seoul
Ishigaki
Kumejima
Floridablanca
San Jose
Lipa
Bagabag
Tacloban
Concordia
Junin
Rosario
Santa Fe
Gobernador Gordillo
La Plata
Moron
Fuerte Gral Roca
San Juan
Monte Caseros
Curuzu Cuatia
Comodoro Rivadavia
Puerto Deseado
Santa Cruz
Olavarria
Villa Gesell
Caxias Do Sul
Cuiaba
Rio De Janeiro
Guajara-mirim
Ipatinga
Recife
Castilho
Santiago
Punta Arenas
Iquique
Porvenir
Osorno
Vallenar
Chaiten
Clementia
Galapagos
Ibarra
Km-192
Macas
Machala
Manta
Pasaje
Santa Rosa
Conception
Pilar
Bogota
Cucuta
Girardot
Guaymaral
Neiva
Otu
Puerto Bolivar
Pitalito
Pasto
Rio Negro
Bermejo
Oruro
St.-georges Oyapock
Iquitos
Acarigua
Canaima
Guiria
San Juan De Los Morros
La Fria
Santa Ana De Uairen
Dominica
Point Salines
Castries
Kralendijk
Tortola
Mustique
Alma-ata
Provideniya Bay
Omsk
Ahmedabad
Aurangabad
Mumbai
Raipur
Sholapur
Udaipur
Colombo
Colombo
Galoya
Jaffna
Agartala
Bokaro
Bhubaneswar
Kolkata
Dhanbad
Hirakud
Jamshedpur
Mazuffarpur
Panagarh
Purnea
Ranchi
Rourkela
Rajshahi
Saidpur
Hong Kong
Bakshi Ka Talab
Varanasi
Kulu
Bhiwani
Bareilly
Chandigarh
Kanpur
Delhi
Gwalior
Hissar
Jodhpur
Jaipur
Kota
Leh
Nainital
Saharanpur
Satna
Pakse
Phong Savanh
Savannakhet
Sam Neua
Vientiane
Kathmandu
Simara
Biratnagar
Agatti Island
Bidar
Calicut
Carnicobar
Madurai
Madras
Port Blair
Pendicherry
Rajahmundry
Tirupeti
Prachin Buri
Tak
Narathiwat
Pattani
Ranong
Hanoi
Kep
Bagan
Yangon
Nabire
Manado
Poso
Lahad Datu
Pekanbaru
Sibolga
Kluang
Kerteh
Simpang
Langkawi
Baucau
Singapore
Singapore
Brisbane
Charlieville
Mount Isa
Melbourne
Launceston
Melbourne
Norfolk Island
Sydney
Ulan Bator
Xiamen
Hefei
Wajima
St. Paul Island
Cape Newenham
Big Mountain
Fort Smith
Pine Bluff
Rome
Oakland
Kahului
Madison
Dillingham
Phoenix
Waco
Anniston
China Lake
Huron
Boise
Fort Carson
Phoenix
Mary Esther
Hawthorne
Houlton
Point Mugu
Nantucket
Elizabeth City
Presque Isle
Biloxi
St. Petersburg
Millinocket
Winston-salem
Crestview
Fort Drum
Port Huron
Bakersfield
El Paso
Harlingen
Columbia
Tucson
Pensacola
Red River
Houston
Buckley
Northway
Palmer
Pittsburgh
Barrow
Houston
Whidbey Island
Alice
Valdosta
Miami
Seattle
Chattanooga
Stratford
Jackson
Galveston
Long Beach
Knobnoster
Akron
Jonesboro
West Palm Beach
El Paso
Carlsbad
Alexandria
Altus
Goldsboro
Providence
Rancho Murieta
Burbank
Detroit
Tampa
Fairbanks
Ardmore
Cherry Point
Little Rock
Melbourne
Austin
Gwinn
Millville
Cincinnati
Atlanta
Imperial
Augusta
Hillsboro
Jacksonville
Burlington
Abilene
Portland
Fort Worth
Des Moines
Detroit
Key West
Chicago
San Jose
Denver
Sioux City
San Antonio
El Centro
Dayton
Galena
Chandler
Wichita
Beaufort
Aberdeen
Zuni Pueblo
Deridder
Tampa
Muir
Homestead
Fort Leavenworth
Alamogordo
Cheyenne
Ketchikan
Detroit
Shemya
Las Vegas
Mountain Home
Chicopee Falls
Boca Raton
Fairbanks
Quantico
Palm Springs
Meridian
Islip
Unalaska
Oklahoma City
Valdez
Kendall-tamiami
Casper
Selma
Las Vegas
Great Falls
Macon
Bangkok
Yogyakarta
Cilacap
Semarang
Pangkal Pinang
Banjarmasin
Pangkalan Bun
Labuhan Bajo
Balikpapan
Samarinda
Bima
Khon Kaen
Denpasar
Athens
Pullman
Lewiston
Riga
Gaza
Tbilisi
Athens
Osaka
Ilulissat
Talkeetna
New Haven
Sioux Falls
Charlottesville VA
Lexington KY
Evansville
Traverse City
Jacksn Hole
Rockford
Sanya
Bloomington
Appleton
Basel
Jinghong
Mulu
Nairobi
Seronera
El Calafate
Armidale
Houston
Honiara
Papeete
Nauru
Funafuti
Telluride
NAPIER
Lhasa
Kaikoura
Saginaw
Baghdad
Nan
Angeles City
Sandakan
Luang Namtha
Muang Xay
Dalat
Ca Mau
Pai
Zuerich
Sanford
Lamidanda
Jomsom
Manang
Rumjatar
Jumla
Dolpa
Dhangarhi
Muan
Kalymnos
Weeze
Busuanga
Juist
Porto Seguro
Gounda
Iguatu
Missoula
Bundaberg
Grand Canyon
Hayman Island
Clovis
Ozona
Hong Kong
Deline
Tulita
Inuvik
Santa Cruz
Saba
Stokmarknes
Newport RI
Concord NH
Barnstable
Dry Tortugas
Dry Tortugas
Morgantown
Bemidji
Phetchabun
Chumphon
Jiuzhaigou
Kaieteur
Ancona
Copiapo
Tabarka
Broome
Newcastle
Bakki
Klagenfurt
Ciudad Guayana
Schneverdingen
Tehran
Mashhad
Liberal
Allentown
South Bend
Moscow
Kogalym
Krasnoyarsk
Turkmenabat
Ivanovo
Girua
Moro
Lutselk'e
Points North Landing
Stony Rapids
St. Theresa Point
Salluit
Gods River
Kashechewan
Masset
Wollaston Lake
Bordj Badji Mokhtar
Kumasi
Heringsdorf
Angelsey
Sindal
Mo i Rana
Rørvik
Røst
Sogndal
Bydgoszcz
Hagfors
Shire Indasilase
Ghanzi
Orapa
Lyon
Lutsk
Triengen
Lewisburg
Kissimmee
Chalkyitsik
Eagle
Coldfoot
Nunapitchuk
Circle
Totness
Joacaba
Barcelos
Wuerzburg
Hopsten
Barrow Island
Walgett
Bathurst Island
Fitzroy Crossing
Steamboat Springs
Price
Borrego Springs
Marakei
Elenak
Findley
Burlington
Baganara
Matamanoa
Kaufbeuren
Munich
Augsburg
Biessenhofen
Buchloe
Kempten
Aiome
Simbai
Marktoberdorf
Mannheim
Bembridge
Poznan
Olive Branch
Brampton
Zonguldak
Broomfield-CO
Tunica
Batken
Sun Island
Kasaba Bay
Lindau
Middelburg
Ameland
Janesville
Bowling Green
Camp Bastion
Frya
Pitt Island
Sewanee
Angers
Pogapa
Hong Kong
Soufriere
Monroe
Zagreb
Glasgow
Yabuli Town
Cuamba
Joliet
La Riviere
Zaysan
Tonghua
Helsinki
Hillingdon
Reggio Emilia
Karimunjawa
Sodertalje
