# Supplementary material for: Vizaj—A free online interactive software for visualizing spatial networks
Source: PLoS One. 2023 Mar 23;18(3):e0282181. doi: 10.1371/journal.pone.0282181 (PMC10035906; doi:10.1371/journal.pone.0282181)
Supplement: S1 File — Data are available in .csv and .json formats according to the Data import section. (ZIP) [file pone.0282181.s001.zip › data/imag_conn_matrix_0.csv]

0.0	0.10024504368655737	0.07645499636040692	0.08018622846773182	0.10588455195071238	0.11414128865755582	0.11360203632205673	0.153486089215189	0.10537351771271629	0.11385560791328155	0.08847223958903615	0.18538392633924053	0.15387771832321323	0.12890606474019264	0.11645302799279605	0.14633326067693736	0.12921784102531167	0.14134018841525836	0.12026605109450499	0.1791441361563325	0.15536375680433775	0.15940643128790413	0.14004216247798923	0.18377737304935213	0.17466071966249663	0.1977377299666536	0.1394499617832186	0.09200561265802151	0.07205387312854898	0.12888172546076299	0.12879584182034978	0.14131885028366228	0.14621138349262955	0.22310577036600562	0.23811961868736276	0.16533953417607905	0.14167179093036142	0.12200716903334341	0.10958246445560879	0.15901503681273946	0.16819029237100444	0.14699877277638915	0.14316616074876262	0.18564238015037662	0.1739621149550926	0.16371689725120683	0.1837313896461445	0.1423114462654796	0.1802874434165022	0.15264380275471087
0.10024504368655737	0.0	0.12976707446667415	0.11822696671309761	0.10976210514368474	0.15140674049757524	0.15886948301642995	0.19726588325759417	0.1473838432400937	0.17976382441967592	0.14769207897559153	0.18067975852005705	0.20015361634706336	0.20119202593121402	0.17058992675483442	0.17611956524379588	0.1745714825157948	0.18609506387564312	0.16614981536791235	0.21598029946577627	0.22045781383429827	0.20919781899514553	0.1924279979527405	0.22369148653774842	0.23884970313480716	0.22085126105559919	0.13671856948587086	0.10684130361387065	0.11870136740779076	0.13272409859495085	0.16602151359206332	0.1736245896098854	0.17567665246739905	0.19476603118253566	0.2093147679984232	0.12077904306237115	0.12634368709128127	0.12404279450325864	0.11331767046581422	0.1565672012202681	0.15303063744028067	0.1784648068330245	0.128563496451554	0.13106938611763974	0.13023280536344442	0.1447821587197422	0.16730482730303226	0.13420510922002934	0.1477727114362024	0.10404005356273018
0.07645499636040692	0.12976707446667415	0.0	0.07775882979334807	0.07365967233824282	0.11766128679221409	0.10674219774552832	0.1651277913888592	0.14145858641202688	0.14540871963033364	0.11778029785838139	0.17158110477889182	0.20141200573257503	0.17660710725890602	0.15093476365352768	0.23283155490627555	0.17393906393744707	0.16609156253200277	0.18494875262340274	0.2131723514496345	0.1789963017941982	0.19858577393376203	0.18048052515196694	0.21283523546486727	0.18572899313187588	0.20111650089743627	0.15070567053328332	0.11000261936432355	0.08929839597904686	0.153681253071561	0.17744755648503335	0.19825857805486516	0.17444206965036313	0.20651127613826714	0.20592341076025972	0.19383695999097558	0.16863748390546768	0.15723708269676606	0.13267877020815705	0.1976567101515545	0.19204345307084364	0.197372632095708	0.13550978977279343	0.16351936086710542	0.17865879088987394	0.18664927797155603	0.18680449882548072	0.15356801925398042	0.15158879957975327	0.16661377758649915
0.08018622846773182	0.11822696671309761	0.07775882979334807	0.0	0.060699490781039395	0.10461055677844654	0.07728817607143837	0.13324971477219053	0.11574216329820748	0.09688107515506181	0.12802894805734902	0.13118121754034356	0.1315796947664932	0.09303337305032369	0.15464933860353647	0.20654772352420941	0.12208529726756279	0.14279110760302377	0.14509518205284547	0.17911015554543905	0.16930093850393557	0.16113940002584937	0.16049104094018485	0.1992214115437521	0.18976095072980806	0.21139653297218616	0.13557625264389925	0.08886937881705462	0.08421441147928178	0.1614449119879863	0.1943336615192995	0.20048592171729793	0.1622443346573386	0.204424662012143	0.23480647285266798	0.11546617257103961	0.1373905766957977	0.13815968824693056	0.1179387860794005	0.1689295715846404	0.19901419803284287	0.2409878856215315	0.14608711956534437	0.18747659679985074	0.2062938711374572	0.19902728992866783	0.19708143625707997	0.16698663421012278	0.20268634948759157	0.14945501943939865
0.10588455195071238	0.10976210514368474	0.07365967233824282	0.060699490781039395	0.0	0.07727870270464104	0.06884070183740744	0.11377043794498516	0.13218156573519685	0.0955521989192109	0.09341845834180863	0.1438070477428785	0.1590695922141401	0.1223834427370647	0.1208055726349903	0.21748282109616726	0.1367963955935098	0.11567957532934586	0.15830547439701367	0.1804071323007858	0.16850047916994054	0.1880577013816037	0.15366266435863307	0.2182142354583285	0.20305198937730487	0.22619508445005737	0.1528761728399237	0.12926964102769492	0.08383135505807943	0.12248663348394055	0.14570982685109019	0.17374011120288319	0.14769160227131908	0.1954899126898152	0.2095542929818076	0.14785402195459244	0.16612710741726056	0.13193442507544703	0.11228178345445226	0.15680008776121312	0.17619956559117111	0.19451474887083223	0.10208852737191233	0.16624616678876372	0.1680625811639487	0.1939590201645778	0.15909538190966313	0.14888268796044898	0.18234034729239995	0.17660801096179252
0.11414128865755582	0.15140674049757524	0.11766128679221409	0.10461055677844654	0.07727870270464104	0.0	0.061340239175411045	0.1772399115101235	0.11559089005856374	0.09485000313520421	0.08128730752634851	0.1912117995203406	0.1900891837994672	0.1231841032825749	0.1324482448750853	0.2433074013316346	0.1733794597913796	0.12631870512949372	0.15744411921595494	0.21912646783260706	0.16612877308514806	0.1917372313528759	0.15681196484076726	0.19103038979854606	0.18553854525216917	0.19229899599287534	0.1688374997587121	0.11869135961514048	0.08195683966012705	0.12737893177736698	0.14225552452595153	0.18735250898602407	0.17035612966390504	0.19624807803661248	0.2086750522142941	0.1773254795651699	0.18281171785426953	0.18645381436467526	0.14033317857386385	0.20768680855420826	0.21645656172143857	0.20958980831572002	0.12784444891761187	0.17995786288405308	0.17460236901941764	0.201682121162536	0.1589679320396524	0.1580227935098529	0.19375046199223786	0.16613225858631955
0.11360203632205673	0.15886948301642995	0.10674219774552832	0.07728817607143837	0.06884070183740744	0.061340239175411045	0.0	0.15796899588835114	0.1344424867814625	0.09682786221731064	0.06455886875445283	0.1938189984037842	0.1952120853264915	0.11092397699474296	0.09859872310376393	0.2219145903673414	0.16046371238673407	0.11632276119056395	0.15059387239960753	0.1934044765190528	0.15544432061653674	0.17272339137494455	0.14069527313801225	0.17625941007616835	0.1714685993676567	0.17954143681164167	0.16784715109117065	0.12414826834001617	0.08788333954578677	0.11264275749567414	0.12845113083237605	0.15755317604871075	0.13606182509161655	0.17036875323608544	0.194871111415772	0.19467022521238964	0.17679368731896736	0.19222265439808872	0.11833120569087882	0.19637179717457826	0.22328481295002817	0.20330988403603154	0.10081170763179818	0.16476007474840967	0.16939792317472713	0.21202092895130142	0.13359998906468784	0.13070919708949605	0.16530214355214515	0.18173396003757286
0.153486089215189	0.19726588325759417	0.1651277913888592	0.13324971477219053	0.11377043794498516	0.1772399115101235	0.15796899588835114	0.0	0.09597779658483192	0.10334463649935173	0.16335326113469223	0.1929853572858001	0.09901511063453303	0.09139270766696697	0.164781708007589	0.19593517436075378	0.10337554534054261	0.11153194337306145	0.13132653813239675	0.1404087400903368	0.1043813793973832	0.13480404131681298	0.1316552231672382	0.1456512390732627	0.13875830042473902	0.18168792293905622	0.18268952817252082	0.1611923640383864	0.16200323993042717	0.17032329696072485	0.17501776972009173	0.17935877114045293	0.1364773698616059	0.1577753216215208	0.19536310189149975	0.1371895247019933	0.1675652503431352	0.1741935930232832	0.1464024483520374	0.164226029380154	0.19805781442015638	0.21599572929769045	0.15940606352364847	0.19048486870784298	0.1941908395998364	0.2598255061705888	0.1880813791518447	0.19000712079777568	0.24526839699981956	0.1963946313440855
0.10537351771271629	0.1473838432400937	0.14145858641202688	0.11574216329820748	0.13218156573519685	0.11559089005856374	0.1344424867814625	0.09597779658483192	0.0	0.11497612148533082	0.1378919341273561	0.2025723567889416	0.10481571893034655	0.10558992085058977	0.1467348841028965	0.17917534893597176	0.149437663800063	0.14820151945671342	0.16208973491615458	0.18493842573396246	0.191193144819238	0.21633831726450034	0.1861632535941469	0.23325926651758325	0.2294174098288546	0.2379755623211359	0.13482516557334048	0.12406452180463441	0.14204745803037422	0.19148492029230113	0.19423649320470956	0.20406629791360326	0.19877334989332146	0.22920678700881764	0.22762209604523673	0.15900633160735292	0.14285502614339204	0.13113279368507172	0.16068175320257874	0.16608424194871096	0.20368702207206174	0.22087524163489755	0.16641355328866314	0.1542695881699827	0.17151977491786086	0.21030562866732597	0.17626621884439533	0.15410622636982865	0.17865119707281907	0.21264022867983776
0.11385560791328155	0.17976382441967592	0.14540871963033364	0.09688107515506181	0.0955521989192109	0.09485000313520421	0.09682786221731064	0.10334463649935173	0.11497612148533082	0.0	0.12677433489905673	0.18477833903899918	0.15830728540671735	0.09025962643164785	0.12641507414336398	0.24721813686733346	0.1633232827358215	0.12672973593413686	0.16110855489637757	0.2054971662059115	0.17053369816844863	0.19569597567299427	0.16090214540745285	0.20231570528862702	0.17627391288530436	0.2009164166791569	0.20232375908986786	0.162454172129108	0.14129745381652264	0.1508335111997774	0.15442118048535125	0.16418358711625333	0.15765960643952073	0.1868602672628096	0.20325237594891174	0.1574043719944152	0.19445572723284454	0.16149657946901655	0.1477222062711102	0.20580793650562332	0.18683490602368877	0.20340355805334986	0.13787167272807316	0.17490014151212246	0.1858904391975475	0.2218927083327866	0.17674604747443545	0.1627199797700952	0.19640067125210503	0.1874188005098282
0.08847223958903615	0.14769207897559153	0.11778029785838139	0.12802894805734902	0.09341845834180863	0.08128730752634851	0.06455886875445283	0.16335326113469223	0.1378919341273561	0.12677433489905673	0.0	0.18741508379858532	0.19216649105201603	0.11672116676550082	0.09035188534997189	0.2616450121836879	0.1605988717733158	0.12112080180386181	0.13668062531750083	0.19460874569460387	0.14969629817749708	0.1645278231131941	0.1348765528524773	0.146536577993128	0.15222190856412524	0.17837341491848474	0.1701645205214018	0.12922544340561126	0.07422886351001845	0.06434696752052046	0.05147627307981782	0.10793227428553587	0.11235833399453457	0.16471039686393765	0.20028977438281342	0.16249868047120258	0.1529606689710418	0.18063176147995016	0.10696685717144683	0.18987904502936848	0.20172382453408624	0.2123707595292157	0.09099076306164924	0.14506232233515123	0.17215126224661062	0.28625456018986134	0.11229632383254719	0.11777756754687835	0.181606862442804	0.22931517874777987
0.18538392633924053	0.18067975852005705	0.17158110477889182	0.13118121754034356	0.1438070477428785	0.1912117995203406	0.1938189984037842	0.1929853572858001	0.2025723567889416	0.18477833903899918	0.18741508379858532	0.0	0.1875544093484308	0.18186911224918123	0.20021078825902872	0.17151111858763515	0.1415963419627424	0.1860762628374702	0.18960462986574775	0.20142773696062935	0.15023150417496714	0.15359969559449765	0.17126427564254906	0.1381675443645161	0.17939577397419787	0.17737716081347701	0.18041865920020694	0.18339475256737864	0.17108951288216165	0.202247526929913	0.21055014017453358	0.2049098203561647	0.17628579611102854	0.17652703550466353	0.1652513834265459	0.16642160751201665	0.15400569553077642	0.1704387724153358	0.16153332968821146	0.1766295923094656	0.16387569383633518	0.17192813125886622	0.19058757710313673	0.16235892013957115	0.17314344623468095	0.23405954050785782	0.1910177593884903	0.18279081374641604	0.1962899375776383	0.18404507582537566
0.15387771832321323	0.20015361634706336	0.20141200573257503	0.1315796947664932	0.1590695922141401	0.1900891837994672	0.1952120853264915	0.09901511063453303	0.10481571893034655	0.15830728540671735	0.19216649105201603	0.1875544093484308	0.0	0.10041227033576991	0.1480198933462244	0.17141108199959632	0.08007839852306514	0.146107479373385	0.12903943308581967	0.16592858918426567	0.1482413478342833	0.1772897527325831	0.1546931608092263	0.19046265493920672	0.1729592374127534	0.2110883410623769	0.21130460592303987	0.21125716562897676	0.2037821588608561	0.2064477595302774	0.18985801377073927	0.1694172731998634	0.15255684202841716	0.18015625756233014	0.21668271421115862	0.16381897280847174	0.2077345844906853	0.19373384690903184	0.2122259266430121	0.2146351032142344	0.22956469196615356	0.2532067732079866	0.19775232569812293	0.21746379976837357	0.24019260129987388	0.31538686691302564	0.20461002166044978	0.20314503162488937	0.2855488008092931	0.2249470026084059
0.12890606474019264	0.20119202593121402	0.17660710725890602	0.09303337305032369	0.1223834427370647	0.1231841032825749	0.11092397699474296	0.09139270766696697	0.10558992085058977	0.09025962643164785	0.11672116676550082	0.18186911224918123	0.10041227033576991	0.0	0.07942408186504651	0.24154960691080027	0.11133935335275383	0.08310624575186333	0.1025858857426896	0.2006713403083633	0.14020757481041435	0.16386936513480008	0.11856869126673604	0.1869361287987409	0.15818119261550984	0.21070152125328306	0.20536286943323856	0.18096430599018348	0.1647262025203241	0.14435852335952284	0.12890499660178906	0.12169050589309381	0.13846750559431562	0.18308406447862735	0.25281800613036687	0.17377261685257495	0.2025610254469919	0.19349935472532032	0.19016725936135292	0.2136927827668295	0.22662727053183318	0.241250793718735	0.14861922275159298	0.19393936164402695	0.2246135728283625	0.3172136069858885	0.1752104940338942	0.1849008524911207	0.27831993954338763	0.2243374683732687
0.11645302799279605	0.17058992675483442	0.15093476365352768	0.15464933860353647	0.1208055726349903	0.1324482448750853	0.09859872310376393	0.164781708007589	0.1467348841028965	0.12641507414336398	0.09035188534997189	0.20021078825902872	0.1480198933462244	0.07942408186504651	0.0	0.24368139942151493	0.1364880820336136	0.07564157704677849	0.10999330741720285	0.20915289662309497	0.14776167025471293	0.17343840002833388	0.11460052028397298	0.17391006382894952	0.1681687230217678	0.21276726068831342	0.1820547350310116	0.1479775382690353	0.1252608578146675	0.09926738989783813	0.09038886195568825	0.09794412845677292	0.1241210287836942	0.18856029569827948	0.23226545709937518	0.164731455944222	0.1582235447619599	0.1937897552223509	0.1452792697050872	0.2197734387491518	0.23086099665535087	0.25352832448370566	0.11241568858083174	0.1806567698219338	0.23404050939163362	0.3201356829650751	0.1479713074640089	0.17219189260983514	0.2583531860202509	0.2018590316350145
0.14633326067693736	0.17611956524379588	0.23283155490627555	0.20654772352420941	0.21748282109616726	0.2433074013316346	0.2219145903673414	0.19593517436075378	0.17917534893597176	0.24721813686733346	0.2616450121836879	0.17151111858763515	0.17141108199959632	0.24154960691080027	0.24368139942151493	0.0	0.15967568367435972	0.2341223930826342	0.2088247832564017	0.09326586299262508	0.15489647272685647	0.1786931295856095	0.20251936074793755	0.1955534905051585	0.1440234259486973	0.19766363306191598	0.1837391894128756	0.23337140390357666	0.23686262607624353	0.23882152741919302	0.2174917013437938	0.1948450991124693	0.1773771770948029	0.18478932707640067	0.22650126224234354	0.19081757206424224	0.24747303149143862	0.21584341574659718	0.19396800290637076	0.215202358585973	0.2506517546862856	0.26086192450495493	0.1982343249535917	0.20513319992953358	0.2417544513601422	0.22738251794127295	0.22132255116690533	0.20339456875125045	0.22942673880931896	0.16923851000325033
0.12921784102531167	0.1745714825157948	0.17393906393744707	0.12208529726756279	0.1367963955935098	0.1733794597913796	0.16046371238673407	0.10337554534054261	0.149437663800063	0.1633232827358215	0.1605988717733158	0.1415963419627424	0.08007839852306514	0.11133935335275383	0.1364880820336136	0.15967568367435972	0.0	0.09928210383817111	0.10589616222401725	0.12061603431860021	0.09565799092292798	0.12533679032427214	0.12226772803843743	0.15199039215615778	0.1309744856056689	0.19808160973530098	0.18865109457561688	0.19833397499825925	0.1886454450948176	0.18869504749567081	0.1713508547169173	0.14537703377149158	0.1414561458189137	0.16989284503537497	0.23805731390436258	0.16784600883101575	0.19962949405116062	0.1643861032893179	0.19928013813448583	0.20606815590148278	0.18956496655890714	0.233597597175038	0.1836783066334664	0.20054477705369908	0.22612503213191648	0.3013101389369201	0.19027937551977642	0.18757520592139348	0.2875951317238013	0.19846319344599955
0.14134018841525836	0.18609506387564312	0.16609156253200277	0.14279110760302377	0.11567957532934586	0.12631870512949372	0.11632276119056395	0.11153194337306145	0.14820151945671342	0.12672973593413686	0.12112080180386181	0.1860762628374702	0.146107479373385	0.08310624575186333	0.07564157704677849	0.2341223930826342	0.09928210383817111	0.0	0.08779015564632668	0.21649588317723387	0.13873679237381473	0.12502905525812788	0.08559313653050693	0.15527703296726583	0.16452693766600687	0.19450182877523295	0.20626794758349495	0.1648694497316148	0.13915774725893537	0.1406003493674603	0.13484223219287886	0.10227485633554077	0.11881204724661293	0.17472522935416424	0.22114860312079865	0.17470303987563138	0.19212233206553025	0.1743288369845179	0.18110533232713735	0.2404657101640786	0.24182519265046562	0.23477432650122637	0.16296717798518282	0.21104035574948082	0.24310459614531102	0.36536048614445343	0.17873934157786472	0.19088275790763107	0.30814509383524963	0.23632071963888845
0.12026605109450499	0.16614981536791235	0.18494875262340274	0.14509518205284547	0.15830547439701367	0.15744411921595494	0.15059387239960753	0.13132653813239675	0.16208973491615458	0.16110855489637757	0.13668062531750083	0.18960462986574775	0.12903943308581967	0.1025858857426896	0.10999330741720285	0.2088247832564017	0.10589616222401725	0.08779015564632668	0.0	0.2070616593037508	0.14911498654822364	0.13357206931301632	0.06109396079664705	0.17370660738621801	0.19093148928717832	0.23638647032880936	0.20741255141797996	0.18540635551840676	0.18149415454588141	0.15504985019872078	0.11950489812079393	0.05979142753830827	0.05460155798349461	0.17140948068133496	0.2500457667257043	0.20494967604951003	0.20191358607933613	0.21586160937106152	0.16176379114549114	0.2255975972781981	0.24116533691823555	0.26946638194879585	0.15302942482704818	0.20051370334505728	0.2727340216412156	0.3399740576096683	0.1411295757406637	0.18106612027289756	0.31520040704544317	0.19646670487670717
0.1791441361563325	0.21598029946577627	0.2131723514496345	0.17911015554543905	0.1804071323007858	0.21912646783260706	0.1934044765190528	0.1404087400903368	0.18493842573396246	0.2054971662059115	0.19460874569460387	0.20142773696062935	0.16592858918426567	0.2006713403083633	0.20915289662309497	0.09326586299262508	0.12061603431860021	0.21649588317723387	0.2070616593037508	0.0	0.1317818664623432	0.1399492401466395	0.20474869607105642	0.19158904851834516	0.13003587514216136	0.1962517240320538	0.19798860245515945	0.21416253080820397	0.18392016139338893	0.17907259044603568	0.18444175445118943	0.1997060873432023	0.20981035005937873	0.21631942803850654	0.20400344410860755	0.2232703913031762	0.2093791762558466	0.1642571317250411	0.15249238688008107	0.20208096862305308	0.20168522762305602	0.2061066901045971	0.15541941856210562	0.15816680344083653	0.19432104174127007	0.20929612935363248	0.20475836694002925	0.20070719887171243	0.1890538443189782	0.16317931510223443
0.15536375680433775	0.22045781383429827	0.1789963017941982	0.16930093850393557	0.16850047916994054	0.16612877308514806	0.15544432061653674	0.1043813793973832	0.191193144819238	0.17053369816844863	0.14969629817749708	0.15023150417496714	0.1482413478342833	0.14020757481041435	0.14776167025471293	0.15489647272685647	0.09565799092292798	0.13873679237381473	0.14911498654822364	0.1317818664623432	0.0	0.0629668325455548	0.13987633429070187	0.09587070792397215	0.07653676804606543	0.16520215502451452	0.18227727234869362	0.17892764774874959	0.16954008706514506	0.1680625265115383	0.14874728098294338	0.14677476302363857	0.15447884142618126	0.15292255256654794	0.22413311766325147	0.19880686910834736	0.19276126564584709	0.15406483913796987	0.17319314066230027	0.20379751941505636	0.1641559788640662	0.21150712281942266	0.17284021478861392	0.1588967067746883	0.20605148282338637	0.30484137555954577	0.1760769012327457	0.16712077983081217	0.26180196154514096	0.1903166302247997
0.15940643128790413	0.20919781899514553	0.19858577393376203	0.16113940002584937	0.1880577013816037	0.1917372313528759	0.17272339137494455	0.13480404131681298	0.21633831726450034	0.19569597567299427	0.1645278231131941	0.15359969559449765	0.1772897527325831	0.16386936513480008	0.17343840002833388	0.1786931295856095	0.12533679032427214	0.12502905525812788	0.13357206931301632	0.1399492401466395	0.0629668325455548	0.0	0.10608876124641049	0.07137388696963533	0.10197019586005987	0.1645047691890395	0.19135344109286942	0.20297188650509146	0.18871103222954252	0.18941274724387147	0.16062704123854873	0.12879297317433522	0.11624579671683789	0.10022227924920431	0.20127861311526737	0.19433357090552103	0.20805031929322024	0.19367862196255484	0.18878336859353892	0.23101229438663107	0.18192446755195948	0.23739956174698518	0.18186975077683862	0.1857453793891019	0.23786263238447466	0.32125276391635516	0.17182677606447774	0.16993194663825237	0.2943166251783735	0.21104209015251874
0.14004216247798923	0.1924279979527405	0.18048052515196694	0.16049104094018485	0.15366266435863307	0.15681196484076726	0.14069527313801225	0.1316552231672382	0.1861632535941469	0.16090214540745285	0.1348765528524773	0.17126427564254906	0.1546931608092263	0.11856869126673604	0.11460052028397298	0.20251936074793755	0.12226772803843743	0.08559313653050693	0.06109396079664705	0.20474869607105642	0.13987633429070187	0.10608876124641049	0.0	0.14180846014405135	0.18721430068912517	0.2219225971226053	0.19360208747978802	0.17375212373271495	0.16614661238987605	0.16311636813499533	0.13603255055339034	0.08003748082658069	0.05372829708955686	0.1467360608846583	0.23986855172277494	0.20375577854074525	0.20812289029169914	0.21140188969039483	0.1728144899386144	0.25189810438903487	0.2486414520163538	0.28957533363309956	0.16299428829884216	0.21487541911798316	0.2905091026692913	0.35887596008579087	0.1479369726594145	0.18637489405934826	0.32087342957207543	0.20276270059672855
0.18377737304935213	0.22369148653774842	0.21283523546486727	0.1992214115437521	0.2182142354583285	0.19103038979854606	0.17625941007616835	0.1456512390732627	0.23325926651758325	0.20231570528862702	0.146536577993128	0.1381675443645161	0.19046265493920672	0.1869361287987409	0.17391006382894952	0.1955534905051585	0.15199039215615778	0.15527703296726583	0.17370660738621801	0.19158904851834516	0.09587070792397215	0.07137388696963533	0.14180846014405135	0.0	0.12794313224632559	0.1259778525908483	0.1794418094018101	0.20447099600901725	0.18326563978954172	0.18706782115293527	0.18348857663155407	0.16850212737489395	0.15755463307797177	0.07887354184319252	0.17955256214674867	0.20966890779829433	0.21912002005327605	0.19066586907889024	0.19671129900347936	0.24012553278732957	0.175706227612656	0.2242039310971333	0.18710145432455347	0.17652347524319378	0.21373334818722647	0.288747949441303	0.18501695806774224	0.17499014114445857	0.24496062903485602	0.17869702742392077
0.17466071966249663	0.23884970313480716	0.18572899313187588	0.18976095072980806	0.20305198937730487	0.18553854525216917	0.1714685993676567	0.13875830042473902	0.2294174098288546	0.17627391288530436	0.15222190856412524	0.17939577397419787	0.1729592374127534	0.15818119261550984	0.1681687230217678	0.1440234259486973	0.1309744856056689	0.16452693766600687	0.19093148928717832	0.13003587514216136	0.07653676804606543	0.10197019586005987	0.18721430068912517	0.12794313224632559	0.0	0.11841186589141509	0.17760574557175177	0.17819637702573868	0.1635191551503309	0.15252616675348218	0.16525999322574492	0.1909556932145128	0.19609741259140692	0.1485081721426886	0.14929592180709564	0.21324471426990702	0.1991846536382139	0.17367003176577722	0.15487148235046452	0.2041227551733898	0.13279021475809635	0.17586573180799311	0.17077880170368778	0.14452512074598398	0.1473834479237081	0.2160894704362807	0.19766032304801975	0.1878054607253171	0.17927358844255872	0.13428969424857506
0.1977377299666536	0.22085126105559919	0.20111650089743627	0.21139653297218616	0.22619508445005737	0.19229899599287534	0.17954143681164167	0.18168792293905622	0.2379755623211359	0.2009164166791569	0.17837341491848474	0.17737716081347701	0.2110883410623769	0.21070152125328306	0.21276726068831342	0.19766363306191598	0.19808160973530098	0.19450182877523295	0.23638647032880936	0.1962517240320538	0.16520215502451452	0.1645047691890395	0.2219225971226053	0.1259778525908483	0.11841186589141509	0.0	0.15304541837942304	0.1906496906804694	0.18267202229095417	0.18415218662033192	0.2138529835154099	0.23878286217456707	0.23251563765853334	0.15276752200332508	0.08215167372344861	0.19839671690260008	0.19909845209006613	0.1962309192539923	0.19807811002683323	0.22541313219707276	0.14779508612489176	0.18115776274986548	0.20468133285103607	0.1643153595855379	0.15069426763783636	0.19394556815549724	0.23383804865663818	0.20874762045703493	0.17093877937533966	0.11927494726180492
0.1394499617832186	0.13671856948587086	0.15070567053328332	0.13557625264389925	0.1528761728399237	0.1688374997587121	0.16784715109117065	0.18268952817252082	0.13482516557334048	0.20232375908986786	0.1701645205214018	0.18041865920020694	0.21130460592303987	0.20536286943323856	0.1820547350310116	0.1837391894128756	0.18865109457561688	0.20626794758349495	0.20741255141797996	0.19798860245515945	0.18227727234869362	0.19135344109286942	0.19360208747978802	0.1794418094018101	0.17760574557175177	0.15304541837942304	0.0	0.08435190331580501	0.12077584389941234	0.16815982525645248	0.19484066620122684	0.2249801432053754	0.21612700308793553	0.20578639313188377	0.17381834419413655	0.12834321954988298	0.10158664510462666	0.12040014321068798	0.13806420405680297	0.1800460065615326	0.14453019801340633	0.1605021557388451	0.15901906086587742	0.1124497761561247	0.10315388920497282	0.13527587724359424	0.19012615828845147	0.12235693611947229	0.08192405989794421	0.1443172673501849
0.09200561265802151	0.10684130361387065	0.11000261936432355	0.08886937881705462	0.12926964102769492	0.11869135961514048	0.12414826834001617	0.1611923640383864	0.12406452180463441	0.162454172129108	0.12922544340561126	0.18339475256737864	0.21125716562897676	0.18096430599018348	0.1479775382690353	0.23337140390357666	0.19833397499825925	0.1648694497316148	0.18540635551840676	0.21416253080820397	0.17892764774874959	0.20297188650509146	0.17375212373271495	0.20447099600901725	0.17819637702573868	0.1906496906804694	0.08435190331580501	0.0	0.05926985136903638	0.1396180343886857	0.16244521458971709	0.19698196674924998	0.17914644596855023	0.20277932377160932	0.20914513534660809	0.10693699279636015	0.08659033912533716	0.08708088756945585	0.09898907034856941	0.15447307179709072	0.17516988825544458	0.18281170612272982	0.12658493553082845	0.12395499281709728	0.1383838959552542	0.1940129293166826	0.16137252600274232	0.12126992906195053	0.13133052519917376	0.18893887252427416
0.07205387312854898	0.11870136740779076	0.08929839597904686	0.08421441147928178	0.08383135505807943	0.08195683966012705	0.08788333954578677	0.16200323993042717	0.14204745803037422	0.14129745381652264	0.07422886351001845	0.17108951288216165	0.2037821588608561	0.1647262025203241	0.1252608578146675	0.23686262607624353	0.1886454450948176	0.13915774725893537	0.18149415454588141	0.18392016139338893	0.16954008706514506	0.18871103222954252	0.16614661238987605	0.18326563978954172	0.1635191551503309	0.18267202229095417	0.12077584389941234	0.05926985136903638	0.0	0.10433851218365779	0.12665558779498293	0.17603326932665384	0.15721539459468553	0.17722229451012175	0.18498803530865335	0.14162054573933772	0.11065008347978675	0.12221156851301361	0.06550350457015501	0.1542053179748094	0.1878794337623897	0.17822849294357393	0.09624392887532947	0.12014263689924913	0.14565500461169908	0.2084911226287733	0.14448295786859788	0.11380605013688706	0.13108345184788606	0.21218431953618747
0.12888172546076299	0.13272409859495085	0.153681253071561	0.1614449119879863	0.12248663348394055	0.12737893177736698	0.11264275749567414	0.17032329696072485	0.19148492029230113	0.1508335111997774	0.06434696752052046	0.202247526929913	0.2064477595302774	0.14435852335952284	0.09926738989783813	0.23882152741919302	0.18869504749567081	0.1406003493674603	0.15504985019872078	0.17907259044603568	0.1680625265115383	0.18941274724387147	0.16311636813499533	0.18706782115293527	0.15252616675348218	0.18415218662033192	0.16815982525645248	0.1396180343886857	0.10433851218365779	0.0	0.06700943939005664	0.13107217608762092	0.14009255321530933	0.18072343831676246	0.19415866950925584	0.15322560313686445	0.14901565865397376	0.16841664667263603	0.09166082485518409	0.2010617387454996	0.2167009103835631	0.20112913397326987	0.06619770995958661	0.14205058282878696	0.18807240253087174	0.26656708696504	0.09953515765885727	0.12909739343589777	0.16541256849530733	0.2196532112453636
0.12879584182034978	0.16602151359206332	0.17744755648503335	0.1943336615192995	0.14570982685109019	0.14225552452595153	0.12845113083237605	0.17501776972009173	0.19423649320470956	0.15442118048535125	0.05147627307981782	0.21055014017453358	0.18985801377073927	0.12890499660178906	0.09038886195568825	0.2174917013437938	0.1713508547169173	0.13484223219287886	0.11950489812079393	0.18444175445118943	0.14874728098294338	0.16062704123854873	0.13603255055339034	0.18348857663155407	0.16525999322574492	0.2138529835154099	0.19484066620122684	0.16244521458971709	0.12665558779498293	0.06700943939005664	0.0	0.08574416663836164	0.11863428864842034	0.18691878067353937	0.2193064929029234	0.17653582317944155	0.18524963559731708	0.17969075001165224	0.10374697444599461	0.19397015358139036	0.22150758521605607	0.2217479454387329	0.09553064525579923	0.15567088613508537	0.21330618106861568	0.29446832087051733	0.10446124129155303	0.1361835842873458	0.2162276701941414	0.19539766291243063
0.14131885028366228	0.1736245896098854	0.19825857805486516	0.20048592171729793	0.17374011120288319	0.18735250898602407	0.15755317604871075	0.17935877114045293	0.20406629791360326	0.16418358711625333	0.10793227428553587	0.2049098203561647	0.1694172731998634	0.12169050589309381	0.09794412845677292	0.1948450991124693	0.14537703377149158	0.10227485633554077	0.05979142753830827	0.1997060873432023	0.14677476302363857	0.12879297317433522	0.08003748082658069	0.16850212737489395	0.1909556932145128	0.23878286217456707	0.2249801432053754	0.19698196674924998	0.17603326932665384	0.13107217608762092	0.08574416663836164	0.0	0.06265443375870611	0.18210992913527327	0.25642023855632157	0.22297157626175623	0.21446797789477504	0.22795321283121822	0.15971939856822687	0.22671917440913705	0.23894839133631599	0.25894576408179765	0.14262454233308744	0.186141480134364	0.24803174899220176	0.3070556558655722	0.11095602604905287	0.15808070538910188	0.28219353672847813	0.18349276784404508
0.14621138349262955	0.17567665246739905	0.17444206965036313	0.1622443346573386	0.14769160227131908	0.17035612966390504	0.13606182509161655	0.1364773698616059	0.19877334989332146	0.15765960643952073	0.11235833399453457	0.17628579611102854	0.15255684202841716	0.13846750559431562	0.1241210287836942	0.1773771770948029	0.1414561458189137	0.11881204724661293	0.05460155798349461	0.20981035005937873	0.15447884142618126	0.11624579671683789	0.05372829708955686	0.15755463307797177	0.19609741259140692	0.23251563765853334	0.21612700308793553	0.17914644596855023	0.15721539459468553	0.14009255321530933	0.11863428864842034	0.06265443375870611	0.0	0.15272100542805223	0.24918598343837045	0.2358689186553771	0.22048560003797268	0.2432403693733318	0.1763138550551498	0.2677426159195538	0.2548817712852802	0.27637131773476226	0.14862356239225755	0.19742433896840667	0.27299904291363236	0.3088133779887465	0.12031320115308551	0.16682840227565363	0.28839950959035243	0.181773483407708
0.22310577036600562	0.19476603118253566	0.20651127613826714	0.204424662012143	0.1954899126898152	0.19624807803661248	0.17036875323608544	0.1577753216215208	0.22920678700881764	0.1868602672628096	0.16471039686393765	0.17652703550466353	0.18015625756233014	0.18308406447862735	0.18856029569827948	0.18478932707640067	0.16989284503537497	0.17472522935416424	0.17140948068133496	0.21631942803850654	0.15292255256654794	0.10022227924920431	0.1467360608846583	0.07887354184319252	0.1485081721426886	0.15276752200332508	0.20578639313188377	0.20277932377160932	0.17722229451012175	0.18072343831676246	0.18691878067353937	0.18210992913527327	0.15272100542805223	0.0	0.15590610457921147	0.21778183544980528	0.19423632459513127	0.20298121387984153	0.19687203314090163	0.2276873365683454	0.18478484302941597	0.22146315685880688	0.1631719467496395	0.15361227430732158	0.1988302706655788	0.24782750989872723	0.18191494040612394	0.15299973284951915	0.2046142734295899	0.16419834804207342
0.23811961868736276	0.2093147679984232	0.20592341076025972	0.23480647285266798	0.2095542929818076	0.2086750522142941	0.194871111415772	0.19536310189149975	0.22762209604523673	0.20325237594891174	0.20028977438281342	0.1652513834265459	0.21668271421115862	0.25281800613036687	0.23226545709937518	0.22650126224234354	0.23805731390436258	0.22114860312079865	0.2500457667257043	0.20400344410860755	0.22413311766325147	0.20127861311526737	0.23986855172277494	0.17955256214674867	0.14929592180709564	0.08215167372344861	0.17381834419413655	0.20914513534660809	0.18498803530865335	0.19415866950925584	0.2193064929029234	0.25642023855632157	0.24918598343837045	0.15590610457921147	0.0	0.1816889381360626	0.19398348458541945	0.21121699154820564	0.21610405496326077	0.2345317475069931	0.1825428882656107	0.19425297791430995	0.20264539606038995	0.19373425757762985	0.19357078823131027	0.17926061196079657	0.24049777201413944	0.214238361903679	0.18571382622240515	0.1036469401698619
0.16533953417607905	0.12077904306237115	0.19383695999097558	0.11546617257103961	0.14785402195459244	0.1773254795651699	0.19467022521238964	0.1371895247019933	0.15900633160735292	0.1574043719944152	0.16249868047120258	0.16642160751201665	0.16381897280847174	0.17377261685257495	0.164731455944222	0.19081757206424224	0.16784600883101575	0.17470303987563138	0.20494967604951003	0.2232703913031762	0.19880686910834736	0.19433357090552103	0.20375577854074525	0.20966890779829433	0.21324471426990702	0.19839671690260008	0.12834321954988298	0.10693699279636015	0.14162054573933772	0.15322560313686445	0.17653582317944155	0.22297157626175623	0.2358689186553771	0.21778183544980528	0.1816889381360626	0.0	0.0843767006965045	0.07608738714555907	0.15337955295453723	0.13414284013538594	0.11737007689473243	0.15344077814605248	0.1366051523168158	0.1270313755532423	0.09899282281750946	0.1594395284501354	0.1604812771825126	0.14639033015118957	0.07801752061680908	0.1408963179440602
0.14167179093036142	0.12634368709128127	0.16863748390546768	0.1373905766957977	0.16612710741726056	0.18281171785426953	0.17679368731896736	0.1675652503431352	0.14285502614339204	0.19445572723284454	0.1529606689710418	0.15400569553077642	0.2077345844906853	0.2025610254469919	0.1582235447619599	0.24747303149143862	0.19962949405116062	0.19212233206553025	0.20191358607933613	0.2093791762558466	0.19276126564584709	0.20805031929322024	0.20812289029169914	0.21912002005327605	0.1991846536382139	0.19909845209006613	0.10158664510462666	0.08659033912533716	0.11065008347978675	0.14901565865397376	0.18524963559731708	0.21446797789477504	0.22048560003797268	0.19423632459513127	0.19398348458541945	0.0843767006965045	0.0	0.06573291201802109	0.11163849164719171	0.08473044073187852	0.11417564891693101	0.13470423210292415	0.15237323837701872	0.11073519501184075	0.10553087633561342	0.1646669497861789	0.17195885759188548	0.143373458775176	0.09432308872704813	0.196382511655386
0.12200716903334341	0.12404279450325864	0.15723708269676606	0.13815968824693056	0.13193442507544703	0.18645381436467526	0.19222265439808872	0.1741935930232832	0.13113279368507172	0.16149657946901655	0.18063176147995016	0.1704387724153358	0.19373384690903184	0.19349935472532032	0.1937897552223509	0.21584341574659718	0.1643861032893179	0.1743288369845179	0.21586160937106152	0.1642571317250411	0.15406483913796987	0.19367862196255484	0.21140188969039483	0.19066586907889024	0.17367003176577722	0.1962309192539923	0.12040014321068798	0.08708088756945585	0.12221156851301361	0.16841664667263603	0.17969075001165224	0.22795321283121822	0.2432403693733318	0.20298121387984153	0.21121699154820564	0.07608738714555907	0.06573291201802109	0.0	0.13638623877846667	0.11007237554797115	0.10991533718151444	0.12303133979074943	0.15600911854572438	0.11931871929802172	0.10235732478639557	0.13652296294667662	0.18369313759218944	0.19527130630782885	0.11489746606239662	0.20753743452760334
0.10958246445560879	0.11331767046581422	0.13267877020815705	0.1179387860794005	0.11228178345445226	0.14033317857386385	0.11833120569087882	0.1464024483520374	0.16068175320257874	0.1477222062711102	0.10696685717144683	0.16153332968821146	0.2122259266430121	0.19016725936135292	0.1452792697050872	0.19396800290637076	0.19928013813448583	0.18110533232713735	0.16176379114549114	0.15249238688008107	0.17319314066230027	0.18878336859353892	0.1728144899386144	0.19671129900347936	0.15487148235046452	0.19807811002683323	0.13806420405680297	0.09898907034856941	0.06550350457015501	0.09166082485518409	0.10374697444599461	0.15971939856822687	0.1763138550551498	0.19687203314090163	0.21610405496326077	0.15337955295453723	0.11163849164719171	0.13638623877846667	0.0	0.11941384104098376	0.16855758095951845	0.15687679868274299	0.07460404012189845	0.10253761971777442	0.1367038324437725	0.19724686650998638	0.12379493885539282	0.12070941611528263	0.13963221056112707	0.1920571369399318
0.15901503681273946	0.1565672012202681	0.1976567101515545	0.1689295715846404	0.15680008776121312	0.20768680855420826	0.19637179717457826	0.164226029380154	0.16608424194871096	0.20580793650562332	0.18987904502936848	0.1766295923094656	0.2146351032142344	0.2136927827668295	0.2197734387491518	0.215202358585973	0.20606815590148278	0.2404657101640786	0.2255975972781981	0.20208096862305308	0.20379751941505636	0.23101229438663107	0.25189810438903487	0.24012553278732957	0.2041227551733898	0.22541313219707276	0.1800460065615326	0.15447307179709072	0.1542053179748094	0.2010617387454996	0.19397015358139036	0.22671917440913705	0.2677426159195538	0.2276873365683454	0.2345317475069931	0.13414284013538594	0.08473044073187852	0.11007237554797115	0.11941384104098376	0.0	0.0846410204475963	0.12383113621490417	0.16079418734785245	0.09482865014250808	0.10560050508762484	0.14494950106773902	0.1870255487319016	0.17668690079735183	0.1063584013098525	0.18928469100995943
0.16819029237100444	0.15303063744028067	0.19204345307084364	0.19901419803284287	0.17619956559117111	0.21645656172143857	0.22328481295002817	0.19805781442015638	0.20368702207206174	0.18683490602368877	0.20172382453408624	0.16387569383633518	0.22956469196615356	0.22662727053183318	0.23086099665535087	0.2506517546862856	0.18956496655890714	0.24182519265046562	0.24116533691823555	0.20168522762305602	0.1641559788640662	0.18192446755195948	0.2486414520163538	0.175706227612656	0.13279021475809635	0.14779508612489176	0.14453019801340633	0.17516988825544458	0.1878794337623897	0.2167009103835631	0.22150758521605607	0.23894839133631599	0.2548817712852802	0.18478484302941597	0.1825428882656107	0.11737007689473243	0.11417564891693101	0.10991533718151444	0.16855758095951845	0.0846410204475963	0.0	0.08219944924278726	0.2086134590289912	0.11725596431810299	0.0961622994412824	0.10644346217201578	0.21649716908323086	0.21494273013569956	0.13147638416630664	0.17930682922242244
0.14699877277638915	0.1784648068330245	0.197372632095708	0.2409878856215315	0.19451474887083223	0.20958980831572002	0.20330988403603154	0.21599572929769045	0.22087524163489755	0.20340355805334986	0.2123707595292157	0.17192813125886622	0.2532067732079866	0.241250793718735	0.25352832448370566	0.26086192450495493	0.233597597175038	0.23477432650122637	0.26946638194879585	0.2061066901045971	0.21150712281942266	0.23739956174698518	0.28957533363309956	0.2242039310971333	0.17586573180799311	0.18115776274986548	0.1605021557388451	0.18281170612272982	0.17822849294357393	0.20112913397326987	0.2217479454387329	0.25894576408179765	0.27637131773476226	0.22146315685880688	0.19425297791430995	0.15344077814605248	0.13470423210292415	0.12303133979074943	0.15687679868274299	0.12383113621490417	0.08219944924278726	0.0	0.1914699787456776	0.1105716906701295	0.0824713902531136	0.09506579709963155	0.1977725212168979	0.2000592571471724	0.11150969241898326	0.21197598867283637
0.14316616074876262	0.128563496451554	0.13550978977279343	0.14608711956534437	0.10208852737191233	0.12784444891761187	0.10081170763179818	0.15940606352364847	0.16641355328866314	0.13787167272807316	0.09099076306164924	0.19058757710313673	0.19775232569812293	0.14861922275159298	0.11241568858083174	0.1982343249535917	0.1836783066334664	0.16296717798518282	0.15302942482704818	0.15541941856210562	0.17284021478861392	0.18186975077683862	0.16299428829884216	0.18710145432455347	0.17077880170368778	0.20468133285103607	0.15901906086587742	0.12658493553082845	0.09624392887532947	0.06619770995958661	0.09553064525579923	0.14262454233308744	0.14862356239225755	0.1631719467496395	0.20264539606038995	0.1366051523168158	0.15237323837701872	0.15600911854572438	0.07460404012189845	0.16079418734785245	0.2086134590289912	0.1914699787456776	0.0	0.11043682487953423	0.17646122593737545	0.23585392295592894	0.08132764939604921	0.09768436968096036	0.14589104160872976	0.19776798720597583
0.18564238015037662	0.13106938611763974	0.16351936086710542	0.18747659679985074	0.16624616678876372	0.17995786288405308	0.16476007474840967	0.19048486870784298	0.1542695881699827	0.17490014151212246	0.14506232233515123	0.16235892013957115	0.21746379976837357	0.19393936164402695	0.1806567698219338	0.20513319992953358	0.20054477705369908	0.21104035574948082	0.20051370334505728	0.15816680344083653	0.1588967067746883	0.1857453793891019	0.21487541911798316	0.17652347524319378	0.14452512074598398	0.1643153595855379	0.1124497761561247	0.12395499281709728	0.12014263689924913	0.14205058282878696	0.15567088613508537	0.186141480134364	0.19742433896840667	0.15361227430732158	0.19373425757762985	0.1270313755532423	0.11073519501184075	0.11931871929802172	0.10253761971777442	0.09482865014250808	0.11725596431810299	0.1105716906701295	0.11043682487953423	0.0	0.08532916828748555	0.15186190358833979	0.12505191355698939	0.11038185817181766	0.10396063449710628	0.17261996015323705
0.1739621149550926	0.13023280536344442	0.17865879088987394	0.2062938711374572	0.1680625811639487	0.17460236901941764	0.16939792317472713	0.1941908395998364	0.17151977491786086	0.1858904391975475	0.17215126224661062	0.17314344623468095	0.24019260129987388	0.2246135728283625	0.23404050939163362	0.2417544513601422	0.22612503213191648	0.24310459614531102	0.2727340216412156	0.19432104174127007	0.20605148282338637	0.23786263238447466	0.2905091026692913	0.21373334818722647	0.1473834479237081	0.15069426763783636	0.10315388920497282	0.1383838959552542	0.14565500461169908	0.18807240253087174	0.21330618106861568	0.24803174899220176	0.27299904291363236	0.1988302706655788	0.19357078823131027	0.09899282281750946	0.10553087633561342	0.10235732478639557	0.1367038324437725	0.10560050508762484	0.0961622994412824	0.0824713902531136	0.17646122593737545	0.08532916828748555	0.0	0.09840540285242573	0.1644867090103335	0.15245801377374568	0.06578819077446459	0.17718738842366386
0.16371689725120683	0.1447821587197422	0.18664927797155603	0.19902728992866783	0.1939590201645778	0.201682121162536	0.21202092895130142	0.2598255061705888	0.21030562866732597	0.2218927083327866	0.28625456018986134	0.23405954050785782	0.31538686691302564	0.3172136069858885	0.3201356829650751	0.22738251794127295	0.3013101389369201	0.36536048614445343	0.3399740576096683	0.20929612935363248	0.30484137555954577	0.32125276391635516	0.35887596008579087	0.288747949441303	0.2160894704362807	0.19394556815549724	0.13527587724359424	0.1940129293166826	0.2084911226287733	0.26656708696504	0.29446832087051733	0.3070556558655722	0.3088133779887465	0.24782750989872723	0.17926061196079657	0.1594395284501354	0.1646669497861789	0.13652296294667662	0.19724686650998638	0.14494950106773902	0.10644346217201578	0.09506579709963155	0.23585392295592894	0.15186190358833979	0.09840540285242573	0.0	0.23372108615162446	0.21702937819261905	0.12108947972325149	0.16480038998176547
0.1837313896461445	0.16730482730303226	0.18680449882548072	0.19708143625707997	0.15909538190966313	0.1589679320396524	0.13359998906468784	0.1880813791518447	0.17626621884439533	0.17674604747443545	0.11229632383254719	0.1910177593884903	0.20461002166044978	0.1752104940338942	0.1479713074640089	0.22132255116690533	0.19027937551977642	0.17873934157786472	0.1411295757406637	0.20475836694002925	0.1760769012327457	0.17182677606447774	0.1479369726594145	0.18501695806774224	0.19766032304801975	0.23383804865663818	0.19012615828845147	0.16137252600274232	0.14448295786859788	0.09953515765885727	0.10446124129155303	0.11095602604905287	0.12031320115308551	0.18191494040612394	0.24049777201413944	0.1604812771825126	0.17195885759188548	0.18369313759218944	0.12379493885539282	0.1870255487319016	0.21649716908323086	0.1977725212168979	0.08132764939604921	0.12505191355698939	0.1644867090103335	0.23372108615162446	0.0	0.09459547702520217	0.17139436652262913	0.1598775240466456
0.1423114462654796	0.13420510922002934	0.15356801925398042	0.16698663421012278	0.14888268796044898	0.1580227935098529	0.13070919708949605	0.19000712079777568	0.15410622636982865	0.1627199797700952	0.11777756754687835	0.18279081374641604	0.20314503162488937	0.1849008524911207	0.17219189260983514	0.20339456875125045	0.18757520592139348	0.19088275790763107	0.18106612027289756	0.20070719887171243	0.16712077983081217	0.16993194663825237	0.18637489405934826	0.17499014114445857	0.1878054607253171	0.20874762045703493	0.12235693611947229	0.12126992906195053	0.11380605013688706	0.12909739343589777	0.1361835842873458	0.15808070538910188	0.16682840227565363	0.15299973284951915	0.214238361903679	0.14639033015118957	0.143373458775176	0.19527130630782885	0.12070941611528263	0.17668690079735183	0.21494273013569956	0.2000592571471724	0.09768436968096036	0.11038185817181766	0.15245801377374568	0.21702937819261905	0.09459547702520217	0.0	0.14895061788104072	0.15131149189394577
0.1802874434165022	0.1477727114362024	0.15158879957975327	0.20268634948759157	0.18234034729239995	0.19375046199223786	0.16530214355214515	0.24526839699981956	0.17865119707281907	0.19640067125210503	0.181606862442804	0.1962899375776383	0.2855488008092931	0.27831993954338763	0.2583531860202509	0.22942673880931896	0.2875951317238013	0.30814509383524963	0.31520040704544317	0.1890538443189782	0.26180196154514096	0.2943166251783735	0.32087342957207543	0.24496062903485602	0.17927358844255872	0.17093877937533966	0.08192405989794421	0.13133052519917376	0.13108345184788606	0.16541256849530733	0.2162276701941414	0.28219353672847813	0.28839950959035243	0.2046142734295899	0.18571382622240515	0.07801752061680908	0.09432308872704813	0.11489746606239662	0.13963221056112707	0.1063584013098525	0.13147638416630664	0.11150969241898326	0.14589104160872976	0.10396063449710628	0.06578819077446459	0.12108947972325149	0.17139436652262913	0.14895061788104072	0.0	0.1706914970161
0.15264380275471087	0.10404005356273018	0.16661377758649915	0.14945501943939865	0.17660801096179252	0.16613225858631955	0.18173396003757286	0.1963946313440855	0.21264022867983776	0.1874188005098282	0.22931517874777987	0.18404507582537566	0.2249470026084059	0.2243374683732687	0.2018590316350145	0.16923851000325033	0.19846319344599955	0.23632071963888845	0.19646670487670717	0.16317931510223443	0.1903166302247997	0.21104209015251874	0.20276270059672855	0.17869702742392077	0.13428969424857506	0.11927494726180492	0.1443172673501849	0.18893887252427416	0.21218431953618747	0.2196532112453636	0.19539766291243063	0.18349276784404508	0.181773483407708	0.16419834804207342	0.1036469401698619	0.1408963179440602	0.196382511655386	0.20753743452760334	0.1920571369399318	0.18928469100995943	0.17930682922242244	0.21197598867283637	0.19776798720597583	0.17261996015323705	0.17718738842366386	0.16480038998176547	0.1598775240466456	0.15131149189394577	0.1706914970161	0.0
0.1416117273440446	0.13930537392583417	0.14642519681178082	0.1903957815441669	0.13890880721134116	0.16525493388822163	0.12009723702823921	0.1941518962836289	0.18309150506734817	0.13812751651859248	0.07035408069375655	0.2129202082512621	0.20302770314191565	0.16306778813150083	0.10338783978119846	0.2113621101691214	0.19666215438068385	0.1622933018874427	0.13983223088859809	0.20864384706282205	0.170527857510387	0.1555782979795388	0.1336858909470311	0.17174620032623664	0.19396000806076769	0.2388289664023048	0.16800080497410333	0.15420730129146656	0.13670275902030254	0.07818031830247384	0.06397313721625458	0.10290764161839427	0.09511021100962046	0.17464186334334686	0.2520518957009317	0.1655073241318878	0.17225080431547216	0.1783828679295653	0.134919498814138	0.21682046407422487	0.21913263481706083	0.20953809752803512	0.09025228407298266	0.14181435333991477	0.18920173082797223	0.24432364418259345	0.049537562075765366	0.098164162265487	0.20050148935291165	0.15787508750924054
0.13447123697445398	0.12235819547686143	0.145913818849178	0.17242292529257142	0.1322583639207931	0.17072717603110157	0.12694398172305607	0.17709375624085358	0.20373569162366922	0.14122602613546517	0.10183349729310542	0.19239588906646102	0.21327324097772693	0.18203167479446725	0.14508331717320616	0.22248633601117468	0.20733742060893467	0.20521505091929734	0.19060206255571982	0.2263032055893157	0.1844499833744184	0.1634796937537262	0.18413206286628186	0.16768536497054548	0.20297600801609839	0.22212528538006923	0.14983217954654346	0.15471287509748344	0.14027884623210288	0.11134022114032413	0.11038947041724247	0.150653305510343	0.15363545057073802	0.15590360668280734	0.23899208593410293	0.14678802919983547	0.1660037349734612	0.19081587559190843	0.14521623910363013	0.21181870596566385	0.22473787096950448	0.22411595227104908	0.11234370275951702	0.15160262500455157	0.1961256550146067	0.25085855293744824	0.0831516501443524	0.08705813009732544	0.19098061272397812	0.1450028776729297
0.13806357484982182	0.12669364754695797	0.13325647097844848	0.1483819328081286	0.1418002136588058	0.17375241149199802	0.12683406536177688	0.18860734058303832	0.1754093935580282	0.14739925247752475	0.1412135682251614	0.2060048218228508	0.2599544271424216	0.21034375707636005	0.17951077454848616	0.24271079702276815	0.2505734770578542	0.24585408569204475	0.2417187397780059	0.21646509881085096	0.23341764517189525	0.21739908778399916	0.2538119943984908	0.19386578768790486	0.1900060297019993	0.1617097037449079	0.1265304027972171	0.14731112596765406	0.13888889185033637	0.1412343400436971	0.14979130507149774	0.21821135680287237	0.23543814821514275	0.16479697601927756	0.15957248296445384	0.11929293474689578	0.15919778132912268	0.20371796596743735	0.1485004440974115	0.18925551790160872	0.1818246043226224	0.18298422431221104	0.14574000435513462	0.1525656359163122	0.14914787654803083	0.19727294098165535	0.13997657574986153	0.10615978300384833	0.13379546061961423	0.09912999941603881
0.11421254479215642	0.1119695140968516	0.14009861391392497	0.15473148842908077	0.1342019041330577	0.14760348695276923	0.15618792624794706	0.1400416942681077	0.17299644472117157	0.15380488365915296	0.18157093249221853	0.2001526018895571	0.22259698681900028	0.18616374948379247	0.19235660152110673	0.2371591576572378	0.21284574373620777	0.20175775680496794	0.23982176088832252	0.21679290874928253	0.26018052016474946	0.2282054672289422	0.269353530439462	0.2617615208778024	0.24298823787267354	0.2368211355538151	0.10629300226792372	0.1372909158958602	0.15480507848309366	0.15992860146893448	0.1690692667262515	0.2377623818179575	0.27106230603169673	0.2567234660718423	0.20578229663661887	0.12355045383128416	0.1561423684466784	0.21110029152986476	0.16036679536969115	0.2013524140901325	0.179694288154057	0.1833667836768803	0.1566966435829565	0.18852832490714588	0.17113163307568582	0.18155156388941104	0.17989592289000517	0.1582710032104472	0.1535318678273013	0.12970042842267882
0.18801756191815389	0.1576510617085409	0.17864631410572446	0.20309469230662483	0.16445707510419777	0.19804444788075434	0.15737953655636444	0.19314730644484934	0.2190472034605793	0.17065635507880442	0.12317134894635484	0.2088077128111236	0.21288703274862988	0.1675805288033814	0.12974315534930503	0.2114482894603568	0.2234055554903685	0.19663311975301084	0.1537624559009727	0.23714273746964715	0.17587354807932346	0.13838894955784903	0.1372120133056444	0.14088870005705376	0.1902714333197469	0.2196837237578245	0.19534535738673406	0.18433454341930508	0.17047692615834198	0.1290311562114843	0.11820454861310503	0.11218724615320189	0.10268715993516106	0.11893033192245774	0.22747547197546875	0.1935835415013327	0.20481965470500432	0.20751643456450072	0.17240550388113704	0.2527918446606916	0.2430234934610028	0.250073331338859	0.1220180578311108	0.1674176710074835	0.22939516759191872	0.27282835338035294	0.11203754409607417	0.11360879492376434	0.23001855131615134	0.17030950696610564
0.1664711560807979	0.15021069129720405	0.17114051292458907	0.18503942370452214	0.16583814975741767	0.18813003599675826	0.14384757289523456	0.1608011696093127	0.20531337352253604	0.16592215046542275	0.1249461910364129	0.20157692801829585	0.2191418840281421	0.16668497754607736	0.14088881649190985	0.21194909927403047	0.2124743792249212	0.18460791215730873	0.18506806518227154	0.2423571149851319	0.16491798710051	0.14708162130952718	0.16164229271924138	0.14431675538856284	0.20921377268994312	0.2009770361571298	0.16031647605825108	0.1698546796615566	0.14930550066269163	0.13901933964012708	0.11943009396047388	0.15535466279070753	0.14775349684065858	0.14533530025468647	0.2254569435030945	0.17471128575895645	0.16315582902621195	0.22774567113435926	0.15082475194707248	0.21976252877366037	0.23455748254406064	0.2430809663204853	0.13994021507286505	0.16743400764246774	0.20937182976796484	0.24734190684311877	0.10863747693415203	0.09163834468780065	0.19156983086365345	0.11973893332479348
0.21372394517221258	0.16652892443976378	0.19873548382976322	0.1466917015560524	0.17333559410545707	0.21459542629381897	0.18419584412609485	0.12827210287158256	0.16244828865592914	0.15363413154620276	0.1936959669716744	0.17259879797409006	0.21400570357676632	0.1755744873453395	0.19225305474960966	0.21645968428281645	0.20599091451092047	0.1964826426616976	0.207700422578692	0.1990920857125191	0.16501573868400995	0.13467947554071988	0.20157573072484528	0.13287394510952072	0.1452075038348963	0.1339986859641952	0.18868492730837566	0.20008116162834821	0.190635521003509	0.19685097517897834	0.1882933168085374	0.20150205189239756	0.2160877900440949	0.14819512814891292	0.1602794697966385	0.18698333543381027	0.21207069228158734	0.25430009870095016	0.19446121476242295	0.23593372242155297	0.24940395462931694	0.25176027886491587	0.17885214947082229	0.19477646191768924	0.22207033978727023	0.2329279865955251	0.17751182487317302	0.11071025838196479	0.17090206325163554	0.12648912186132072
0.18960242895802942	0.18152278611129422	0.1605802517177719	0.11994393608093629	0.1401998136761948	0.14949764693342862	0.12942830899241284	0.0967145990534336	0.15995972470093334	0.11532581714923062	0.16201510391570453	0.15827602638836719	0.15242829730978164	0.12557726997305407	0.17962503993072854	0.2012442984490826	0.15945028831347063	0.15054060113127135	0.20754963674643628	0.15975570366220557	0.17719270263506984	0.168045695793908	0.22344671115346015	0.17444446215108636	0.14842183209856413	0.11634220645991322	0.15800436974264498	0.1536614182079139	0.14749521973293958	0.15375983371377008	0.16623322432515045	0.2279717104817062	0.24671171019061514	0.2003935133670934	0.1507801485260142	0.1570450217078512	0.16280376037477062	0.2275944847949793	0.15879834737256154	0.19235180692748893	0.21066437252896178	0.1961745764559199	0.140174010614392	0.16552373712924856	0.17280110908737506	0.15939372027282647	0.1817760727460855	0.10870696402311772	0.13296485331734728	0.11771980561419336
0.23728223787045902	0.18954048614082755	0.20233217755993402	0.18882326792218124	0.18091703567667866	0.20479579897300412	0.18268029204660183	0.15475285626364255	0.19732344603843874	0.17944216138248512	0.18396862254911273	0.18027218265104233	0.2052319000948355	0.19320114339987748	0.19297819817093356	0.2214901448340802	0.20787132134477382	0.1790471185576107	0.1709804613758149	0.23384421294358623	0.15667492683797093	0.11578837315111191	0.1629932276255375	0.08495914314464087	0.16061791606977702	0.12504982868169612	0.20066175027577093	0.20235809630172163	0.1747333217792465	0.18886466535816154	0.1940506994704918	0.18638823042892755	0.17278239706704798	0.08514424627837701	0.1344727233254648	0.18259096447755566	0.18079678970421	0.22200590372534332	0.19374885431983346	0.24427764101493124	0.21301746630250332	0.23465464754435392	0.15443859129037302	0.17779508975242475	0.2167489778465055	0.23401484308291182	0.19461161023516202	0.1406286518006681	0.19541618619801637	0.1322758646728681
0.23942039342833965	0.20063326585206023	0.2007079035754898	0.20673152122558322	0.18665413814564807	0.20877668958066875	0.18241656274054474	0.14683126380949504	0.17212039822513986	0.16502171037322605	0.19796942414040714	0.14467048505200517	0.1683159462302731	0.22290605802281735	0.21282207625070726	0.24937367606328295	0.22215554322729292	0.18953880946744958	0.22792187065270844	0.2158787234447637	0.21696284366511004	0.1795295351011171	0.23283360512733675	0.19402581848704623	0.1579645357020961	0.12150631136612293	0.17987835219651663	0.2029070473264585	0.17456880257865368	0.1814154884466375	0.20235764685364144	0.24014491042056257	0.2435266394163258	0.1773244954448179	0.06504237468342472	0.15841112467792876	0.16320831502546088	0.20458349929998212	0.18194595147202125	0.23279533061683252	0.19365360685799562	0.18176176932018265	0.15351645286644397	0.15712253575807467	0.16952578319870654	0.17419279478580088	0.21525305163648778	0.16889742658797935	0.14062968380867558	0.09823242902784383
0.2334026972414131	0.18214948618320032	0.18735491424021933	0.1262228991696446	0.14917675842682573	0.15933898299749152	0.1689364777298019	0.09889430819510785	0.1454059944015889	0.1567476171855118	0.19266121779045003	0.17236617283486053	0.15471722094087148	0.1453555842092621	0.2158512420185384	0.18332650293817276	0.15603311293711533	0.15586874314458604	0.21436917669424013	0.17977780290229617	0.15314744511370154	0.17043580043300877	0.22597727190228445	0.16035325668088837	0.13150711528547757	0.09704196492689371	0.1822812426757984	0.1827332120751718	0.18684185324124958	0.19987673583964707	0.21715673000593533	0.23727835620883755	0.23334350872854132	0.1762814127816474	0.09693620658132486	0.18888425098119882	0.17298746283646285	0.25880137419015437	0.18135775632558152	0.21478149879400768	0.231331156656448	0.2124829772723013	0.16961908480672216	0.17976393513830435	0.17880948934076585	0.16644999212303987	0.22704517191313325	0.1698458573362002	0.15195779129486314	0.14069401573744816
[truncated: 11 more columns]
