# Supplementary material for: Vizaj—A free online interactive software for visualizing spatial networks
Source: PLoS One. 2023 Mar 23;18(3):e0282181. doi: 10.1371/journal.pone.0282181 (PMC10035906; doi:10.1371/journal.pone.0282181)
Supplement: S1 File — Data are available in .csv and .json formats according to the Data import section. (ZIP) [file pone.0282181.s001.zip › data/3Dgrid125_adj.csv]

0	0.20142	0.21842	0	0	0.22171	0.22394	0.22514	0	0	0.22618	0.22667	0	0	0	0	0	0	0	0	0	0	0	0	0	0.23194	0.23209	0.23288	0	0	0.23375	0.23382	0	0	0	0.23427	0	0	0	0	0	0	0	0	0	0	0	0	0	0
0.20142	0	0.24715	0.24724	0	0.24741	0.24771	0.2479	0	0	0	0.24845	0.24852	0	0	0	0	0	0	0	0	0	0	0	0	0.24988	0.24989	0.24993	0.25006	0	0.25012	0.25023	0.25034	0	0	0	0.25053	0	0	0	0	0	0	0	0	0	0	0	0	0
0.21842	0.24715	0	0.26492	0.26507	0.26515	0.26555	0.26579	0.26593	0.26618	0	0.26644	0.26645	0.26657	0	0	0	0	0	0	0	0	0	0	0	0.27	0.27007	0.27026	0.27036	0.27046	0	0.27058	0.27062	0.27073	0	0	0	0.27188	0	0	0	0	0	0	0	0	0	0	0	0
0	0.24724	0.26492	0	0.33955	0	0.33971	0.33987	0.33995	0.34003	0	0	0.34048	0.34051	0.34069	0	0	0	0	0	0	0	0	0	0	0	0.34207	0.3421	0.34213	0.34232	0	0	0.34239	0.34242	0.3425	0	0	0	0.34299	0	0	0	0	0	0	0	0	0	0	0
0	0	0.26507	0.33955	0	0	0	0.3515	0.35153	0.35156	0	0	0	0	0.35185	0	0	0	0	0	0	0	0	0	0	0	0	0.35286	0.35286	0.35301	0	0	0	0.35325	0.35326	0	0	0	0	0	0	0	0	0	0	0	0	0	0	0
0.22171	0.24741	0.26515	0	0	0	0.36057	0.3606	0	0	0.36083	0.36083	0.36093	0	0	0.36111	0.36112	0	0	0	0	0	0	0	0	0.36163	0.36167	0	0	0	0.36193	0.36219	0	0	0	0.36251	0.36258	0	0	0	0.36303	0	0	0	0	0	0	0	0	0
0.22394	0.24771	0.26555	0.33971	0	0.36057	0	0.37122	0.37141	0	0.37165	0.37203	0.37237	0.37244	0	0	0.37269	0.37311	0	0	0	0	0	0	0	0.37547	0.37554	0.37566	0	0	0.37808	0.37819	0.37838	0.3785	0	0.37968	0.37987	0.38025	0	0	0	0	0	0	0	0	0	0	0	0
0.22514	0.2479	0.26579	0.33987	0.3515	0.3606	0.37122	0	0.42427	0.42448	0	0.42511	0.42516	0.42566	0.42582	0	0.42605	0.42615	0.42616	0	0	0	0	0	0	0	0.42716	0.4272	0.42761	0	0.42769	0.42862	0.42867	0.42872	0.4288	0	0.42889	0.42935	0.42937	0	0	0	0.43002	0	0	0	0	0	0	0
0	0	0.26593	0.33995	0.35153	0	0.37141	0.42427	0	0.44195	0	0	0.4423	0.44265	0.44275	0	0	0.44446	0.44452	0.44458	0	0	0	0	0	0	0	0.44573	0.44613	0.44688	0	0.44782	0.44812	0.44828	0.44838	0	0	0.44864	0.44868	0.44895	0	0	0	0.44995	0	0	0	0	0	0
0	0	0.26618	0.34003	0.35156	0	0	0.42448	0.44195	0	0	0	0.48799	0.48808	0.48885	0	0	0	0.48969	0.48988	0	0	0	0	0	0	0	0	0.49117	0.49117	0	0	0.49155	0.49156	0.49178	0	0	0	0.49299	0.49307	0	0	0	0	0.49366	0	0	0	0	0
0.22618	0	0	0	0	0.36083	0.37165	0	0	0	0	0.50619	0.50676	0	0	0.50693	0.50708	0	0	0	0.50737	0.50743	0	0	0	0.5083	0	0	0	0	0.50878	0.50956	0	0	0	0.51064	0.51091	0	0	0	0.51187	0.51204	0	0	0	0.51342	0	0	0	0
0.22667	0.24845	0.26644	0	0	0.36083	0.37203	0.42511	0	0	0.50619	0	0.53751	0.53762	0	0.53773	0.53773	0.53788	0.53794	0	0.5383	0.53858	0.53865	0	0	0	0.53909	0	0	0	0.53948	0.53953	0.53974	0	0	0.5399	0.53994	0.54022	0.54038	0	0.54055	0.54057	0.54071	0	0	0	0.54106	0	0	0
0	0.24852	0.26645	0.34048	0	0.36093	0.37237	0.42516	0.4423	0.48799	0.50676	0.53751	0	0.54706	0.54708	0.54709	0.54718	0.54728	0.54735	0	0	0	0.54745	0.54752	0	0	0	0.5479	0	0	0	0.54807	0.54814	0.54822	0	0.54829	0.54837	0.54841	0.5486	0	0	0.54874	0.54884	0.54885	0	0	0	0.54899	0	0
0	0	0.26657	0.34051	0	0	0.37244	0.42566	0.44265	0.48808	0	0.53762	0.54706	0	0.55371	0	0.55383	0.55384	0.55384	0.55385	0	0	0.55414	0.55414	0.55416	0	0	0	0.55425	0	0	0	0.55457	0.55466	0.55469	0	0.55476	0.55502	0.55508	0.5551	0	0	0.55532	0.55533	0.55535	0	0	0	0.55554	0
0	0	0	0.34069	0.35185	0	0	0.42582	0.44275	0.48885	0	0	0.54708	0.55371	0	0	0	0.55986	0.55992	0.55992	0	0	0	0.56013	0.56018	0	0	0	0	0.5603	0	0	0	0.56071	0.56079	0	0	0	0.56102	0.56113	0	0	0	0.56128	0.56132	0	0	0	0	0.56145
0	0	0	0	0	0.36111	0	0	0	0	0.50693	0.53773	0.54709	0	0	0	0.56517	0.56524	0	0	0.56558	0.56562	0.56562	0	0	0	0	0	0	0	0.56616	0	0	0	0	0.56654	0.56659	0	0	0	0.56689	0.56689	0	0	0	0.56728	0.56731	0	0	0
0	0	0	0	0	0.36112	0.37269	0.42605	0	0	0.50708	0.53773	0.54718	0.55383	0	0.56517	0	0.57196	0.57198	0	0.57202	0.57205	0.5722	0.57223	0	0	0	0	0	0	0	0.57306	0	0	0	0.57347	0.57352	0.57357	0	0	0.57367	0.57374	0.57384	0.57386	0	0.57417	0.57418	0.57419	0	0
0	0	0	0	0	0	0.37311	0.42615	0.44446	0	0	0.53788	0.54728	0.55384	0.55986	0.56524	0.57196	0	0.58366	0.58366	0.58367	0.58376	0.5839	0.58394	0.58412	0	0	0	0	0	0	0	0.58511	0	0	0	0.58544	0.58609	0.5861	0	0.58642	0.58647	0.58677	0.58688	0.58697	0	0.58729	0.58742	0.58745	0
0	0	0	0	0	0	0	0.42616	0.44452	0.48969	0	0.53794	0.54735	0.55384	0.55992	0	0.57198	0.58366	0	0.59818	0	0.59841	0.59842	0.59845	0.59855	0	0	0	0	0	0	0	0	0.59922	0	0	0	0.59938	0.59952	0.59963	0	0.59982	0.59999	0.60003	0.60006	0	0	0.60024	0.60026	0.6003
0	0	0	0	0	0	0	0	0.44458	0.48988	0	0	0	0.55385	0.55992	0	0	0.58366	0.59818	0	0	0	0.60664	0.60668	0.60669	0	0	0	0	0	0	0	0	0	0.60744	0	0	0	0.60777	0.60779	0	0	0.60783	0.6081	0.60819	0	0	0	0.60826	0.60836
0	0	0	0	0	0	0	0	0	0	0.50737	0.5383	0	0	0	0.56558	0.57202	0.58367	0	0	0	0.61346	0.61351	0	0	0	0	0	0	0	0	0	0	0	0	0.61457	0	0	0	0	0.61474	0.61474	0	0	0	0.61523	0.61524	0.61532	0	0
0	0	0	0	0	0	0	0	0	0	0.50743	0.53858	0	0	0	0.56562	0.57205	0.58376	0.59841	0	0.61346	0	0.62027	0.62033	0	0	0	0	0	0	0	0	0	0	0	0	0.62117	0	0	0	0.62132	0.62134	0.62135	0	0	0.62171	0.62187	0.62192	0.62198	0
0	0	0	0	0	0	0	0	0	0	0	0.53865	0.54745	0.55414	0	0.56562	0.5722	0.5839	0.59842	0.60664	0.61351	0.62027	0	0.63034	0.63044	0	0	0	0	0	0	0	0	0	0	0	0	0.63266	0	0	0	0.63309	0.63315	0.63338	0	0.63397	0.63425	0.63486	0.63549	0.6357
0	0	0	0	0	0	0	0	0	0	0	0	0.54752	0.55414	0.56013	0	0.57223	0.58394	0.59845	0.60668	0	0.62033	0.63034	0	0.69083	0	0	0	0	0	0	0	0	0	0	0	0	0	0	0	0	0	0.69423	0.69423	0.69469	0	0.69489	0.69505	0.6952	0.69549
0	0	0	0	0	0	0	0	0	0	0	0	0	0.55416	0.56018	0	0	0.58412	0.59855	0.60669	0	0	0.63044	0.69083	0	0	0	0	0	0	0	0	0	0	0	0	0	0	0	0.70888	0	0	0	0.70932	0.70948	0	0	0.70979	0.70984	0.70989
0.23194	0.24988	0.27	0	0	0.36163	0.37547	0	0	0	0.5083	0	0	0	0	0	0	0	0	0	0	0	0	0	0	0	0.71913	0.71956	0	0	0.72019	0.72045	0.72049	0	0	0.72147	0.72154	0	0	0	0	0	0	0	0	0	0	0	0	0
0.23209	0.24989	0.27007	0.34207	0	0.36167	0.37554	0.42716	0	0	0	0.53909	0	0	0	0	0	0	0	0	0	0	0	0	0	0.71913	0	0.73208	0.73209	0	0.7325	0.7325	0.73274	0.73281	0	0.73293	0.73318	0.73328	0	0	0	0	0	0	0	0	0	0	0	0
0.23288	0.24993	0.27026	0.3421	0.35286	0	0.37566	0.4272	0.44573	0	0	0	0.5479	0	0	0	0	0	0	0	0	0	0	0	0	0.71956	0.73208	0	0.74072	0.74082	0.74083	0.74114	0.74134	0.74135	0.74145	0	0.7415	0.74153	0.74164	0	0	0	0	0	0	0	0	0	0	0
0	0.25006	0.27036	0.34213	0.35286	0	0	0.42761	0.44613	0.49117	0	0	0	0.55425	0	0	0	0	0	0	0	0	0	0	0	0	0.73209	0.74072	0	0.74661	0	0.74678	0.74681	0.74689	0.74693	0	0	0.74719	0.7472	0.74747	0	0	0	0	0	0	0	0	0	0
0	0	0.27046	0.34232	0.35301	0	0	0	0.44688	0.49117	0	0	0	0	0.5603	0	0	0	0	0	0	0	0	0	0	0	0	0.74082	0.74661	0	0	0	0.75333	0.75334	0.7534	0	0	0	0.75366	0.75379	0	0	0	0	0	0	0	0	0	0
0.23375	0.25012	0	0	0	0.36193	0.37808	0.42769	0	0	0.50878	0.53948	0	0	0	0.56616	0	0	0	0	0	0	0	0	0	0.72019	0.7325	0.74083	0	0	0	0.75956	0.75972	0	0	0.7599	0.7599	0.76009	0	0	0.76011	0.76034	0	0	0	0	0	0	0	0
0.23382	0.25023	0.27058	0	0	0.36219	0.37819	0.42862	0.44782	0	0.50956	0.53953	0.54807	0	0	0	0.57306	0	0	0	0	0	0	0	0	0.72045	0.7325	0.74114	0.74678	0	0.75956	0	0.76732	0.76741	0	0.76754	0.76765	0.76772	0.76792	0	0.76801	0.76804	0.76817	0	0	0	0	0	0	0
0	0.25034	0.27062	0.34239	0	0	0.37838	0.42867	0.44812	0.49155	0	0.53974	0.54814	0.55457	0	0	0	0.58511	0	0	0	0	0	0	0	0.72049	0.73274	0.74134	0.74681	0.75333	0.75972	0.76732	0	0.77526	0.77532	0.77533	0.77571	0.77577	0.77601	0.77602	0	0.77612	0.77613	0.77614	0	0	0	0	0	0
0	0	0.27073	0.34242	0.35325	0	0.3785	0.42872	0.44828	0.49156	0	0	0.54822	0.55466	0.56071	0	0	0	0.59922	0	0	0	0	0	0	0	0.73281	0.74135	0.74689	0.75334	0	0.76741	0.77526	0	0.78251	0	0.78262	0.78266	0.78277	0.78278	0	0	0.78287	0.78291	0.78296	0	0	0	0	0
0	0	0	0.3425	0.35326	0	0	0.4288	0.44838	0.49178	0	0	0	0.55469	0.56079	0	0	0	0	0.60744	0	0	0	0	0	0	0	0.74145	0.74693	0.7534	0	0	0.77532	0.78251	0	0	0	0.79014	0.79017	0.79025	0	0	0	0.79034	0.79036	0	0	0	0	0
0.23427	0	0	0	0	0.36251	0.37968	0	0	0	0.51064	0.5399	0.54829	0	0	0.56654	0.57347	0	0	0	0.61457	0	0	0	0	0.72147	0.73293	0	0	0	0.7599	0.76754	0.77533	0	0	0	0.79588	0.79589	0	0	0.79623	0.79625	0.79652	0	0	0.79658	0	0	0	0
0	0.25053	0	0	0	0.36258	0.37987	0.42889	0	0	0.51091	0.53994	0.54837	0.55476	0	0.56659	0.57352	0.58544	0	0	0	0.62117	0	0	0	0.72154	0.73318	0.7415	0	0	0.7599	0.76765	0.77571	0.78262	0	0.79588	0	0.80285	0.80298	0	0.80313	0.80313	0.80367	0.80379	0	0	0.80422	0.80432	0	0
0	0	0.27188	0	0	0	0.38025	0.42935	0.44864	0	0	0.54022	0.54841	0.55502	0	0	0.57357	0.58609	0.59938	0	0	0	0.63266	0	0	0	0.73328	0.74153	0.74719	0	0.76009	0.76772	0.77577	0.78266	0.79014	0.79589	0.80285	0	0.81174	0.81178	0.8118	0.81192	0.81195	0.81234	0.8124	0	0.81267	0.81276	0.81277	0
0	0	0	0.34299	0	0	0	0.42937	0.44868	0.49299	0	0.54038	0.5486	0.55508	0.56102	0	0	0.5861	0.59952	0.60777	0	0	0	0	0	0	0	0.74164	0.7472	0.75366	0	0.76792	0.77601	0.78277	0.79017	0	0.80298	0.81174	0	0.82104	0	0.82116	0.82118	0.8215	0.82153	0	0	0.822	0.82205	0
0	0	0	0	0	0	0	0	0.44895	0.49307	0	0	0	0.5551	0.56113	0	0	0	0.59963	0.60779	0	0	0	0	0.70888	0	0	0	0.74747	0.75379	0	0	0.77602	0.78278	0.79025	0	0	0.81178	0.82104	0	0	0	0.82993	0.82996	0.83005	0	0	0	0	0.83041
0	0	0	0	0	0.36303	0	0	0	0	0.51187	0.54055	0	0	0	0.56689	0.57367	0.58642	0	0	0.61474	0.62132	0	0	0	0	0	0	0	0	0.76011	0.76801	0	0	0	0.79623	0.80313	0.8118	0	0	0	0.8368	0.83747	0	0	0.8382	0.83825	0	0	0
0	0	0	0	0	0	0	0	0	0	0.51204	0.54057	0.54874	0	0	0.56689	0.57374	0.58647	0.59982	0	0.61474	0.62134	0.63309	0	0	0	0	0	0	0	0.76034	0.76804	0.77612	0	0	0.79625	0.80313	0.81192	0.82116	0	0.8368	0	0.84935	0.8502	0	0.85059	0.85075	0.85087	0.85095	0
0	0	0	0	0	0	0	0.43002	0	0	0	0.54071	0.54884	0.55532	0	0	0.57384	0.58677	0.59999	0.60783	0	0.62135	0.63315	0.69423	0	0	0	0	0	0	0	0.76817	0.77613	0.78287	0	0.79652	0.80367	0.81195	0.82118	0.82993	0.83747	0.84935	0	0.86954	0.87081	0	0.87109	0.87114	0.87117	0.87126
0	0	0	0	0	0	0	0	0.44995	0	0	0	0.54885	0.55533	0.56128	0	0.57386	0.58688	0.60003	0.6081	0	0	0.63338	0.69423	0.70932	0	0	0	0	0	0	0	0.77614	0.78291	0.79034	0	0.80379	0.81234	0.8215	0.82996	0	0.8502	0.86954	0	0.8848	0	0.8849	0.88526	0.88583	0.88588
0	0	0	0	0	0	0	0	0	0.49366	0	0	0	0.55535	0.56132	0	0	0.58697	0.60006	0.60819	0	0	0	0.69469	0.70948	0	0	0	0	0	0	0	0	0.78296	0.79036	0	0	0.8124	0.82153	0.83005	0	0	0.87081	0.8848	0	0	0	0.8935	0.89351	0.89361
0	0	0	0	0	0	0	0	0	0	0.51342	0	0	0	0	0.56728	0.57417	0	0	0	0.61523	0.62171	0.63397	0	0	0	0	0	0	0	0	0	0	0	0	0.79658	0	0	0	0	0.8382	0.85059	0	0	0	0	0.90105	0.90125	0	0
0	0	0	0	0	0	0	0	0	0	0	0.54106	0	0	0	0.56731	0.57418	0.58729	0	0	0.61524	0.62187	0.63425	0.69489	0	0	0	0	0	0	0	0	0	0	0	0	0.80422	0.81267	0	0	0.83825	0.85075	0.87109	0.8849	0	0.90105	0	0.90769	0.9077	0
0	0	0	0	0	0	0	0	0	0	0	0	0.54899	0	0	0	0.57419	0.58742	0.60024	0	0.61532	0.62192	0.63486	0.69505	0.70979	0	0	0	0	0	0	0	0	0	0	0	0.80432	0.81276	0.822	0	0	0.85087	0.87114	0.88526	0.8935	0.90125	0.90769	0	0.91436	0.91446
0	0	0	0	0	0	0	0	0	0	0	0	0	0.55554	0	0	0	0.58745	0.60026	0.60826	0	0.62198	0.63549	0.6952	0.70984	0	0	0	0	0	0	0	0	0	0	0	0	0.81277	0.82205	0	0	0.85095	0.87117	0.88583	0.89351	0	0.9077	0.91436	0	0.91938
0	0	0	0	0	0	0	0	0	0	0	0	0	0	0.56145	0	0	0	0.6003	0.60836	0	0	0.6357	0.69549	0.70989	0	0	0	0	0	0	0	0	0	0	0	0	0	0	0.83041	0	0	0.87126	0.88588	0.89361	0	0	0.91446	0.91938	0
0.23721	0.25215	0	0	0	0.36353	0	0	0	0	0	0	0	0	0	0	0	0	0	0	0	0	0	0	0	0.7241	0.73439	0.74251	0	0	0.76101	0.76865	0	0	0	0.79726	0	0	0	0	0	0	0	0	0	0	0	0	0	0
0.23767	0.25227	0.28572	0	0	0	0.38847	0	0	0	0	0	0	0	0	0	0	0	0	0	0	0	0	0	0	0.72411	0.73445	0.74259	0	0	0.7613	0.7687	0.77666	0	0	0	0.80442	0	0	0	0	0	0	0	0	0	0	0	0	0
0	0.25276	0.2878	0.34471	0	0	0	0.43148	0	0	0	0	0	0	0	0	0	0	0	0	0	0	0	0	0	0.72414	0.73458	0.74261	0.74801	0	0	0.76872	0.77677	0.78387	0	0	0	0.81302	0	0	0	0	0	0	0	0	0	0	0	0
0	0	0.28796	0.34473	0.35466	0	0	0	0	0	0	0	0	0	0	0	0	0	0	0	0	0	0	0	0	0	0.73473	0.74263	0.74803	0.75506	0	0	0.77679	0.7839	0.79085	0	0	0	0.82242	0	0	0	0	0	0	0	0	0	0	0
0	0	0	0.3448	0.35475	0	0	0	0	0.49551	0	0	0	0	0	0	0	0	0	0	0	0	0	0	0	0	0	0.7427	0.74813	0.75517	0	0	0	0.78407	0.79088	0	0	0	0	0.83074	0	0	0	0	0	0	0	0	0	0
0.23825	0	0	0	0	0.36414	0.39248	0	0	0	0.51671	0	0	0	0	0	0	0	0	0	0	0	0	0	0	0.72473	0.73485	0	0	0	0.76148	0.76886	0.77683	0	0	0.79772	0.80463	0	0	0	0.83907	0	0	0	0	0	0	0	0	0
0	0.25334	0	0	0	0.3642	0.39566	0	0	0	0	0.54163	0	0	0	0	0	0	0	0	0	0	0	0	0	0.72487	0.73493	0.74288	0	0	0.76149	0.76887	0.77686	0.78453	0	0.79774	0.80479	0.81362	0	0	0	0.85227	0	0	0	0	0	0	0	0
0	0	0.31442	0	0	0	0.39652	0.43193	0	0	0	0	0.54964	0	0	0	0	0	0	0	0	0	0	0	0	0	0.73496	0.74294	0.74836	0	0.76149	0.76895	0.77688	0.78454	0.79124	0	0.80507	0.8137	0.82294	0	0	0	0.87272	0	0	0	0	0	0	0
0	0	0	0.34497	0	0	0	0	0.45319	0.49613	0	0	0	0.55611	0	0	0	0	0	0	0	0	0	0	0	0	0	0.743	0.74839	0.75529	0	0.76898	0.77711	0.78459	0.79127	0	0	0.81378	0.82294	0.83089	0	0	0	0.88697	0	0	0	0	0	0
0	0	0	0	0.35507	0	0	0	0.4536	0.49623	0	0	0	0	0.56194	0	0	0	0	0	0	0	0	0	0	0	0	0	0.74849	0.75533	0	0	0.77719	0.78465	0.7913	0	0	0	0.82297	0.83096	0	0	0	0	0.89474	0	0	0	0	0
0	0	0	0	0	0.36447	0	0	0	0	0.51828	0.54198	0	0	0	0.56818	0	0	0	0	0	0	0	0	0	0.72537	0	0	0	0	0.76162	0.76924	0	0	0	0.79808	0.80527	0.81388	0	0	0.83954	0.85317	0	0	0	0.90179	0	0	0	0
0	0	0	0	0	0	0	0	0	0	0	0.54217	0.54981	0	0	0	0.57523	0	0	0	0	0	0	0	0	0	0.73545	0	0	0	0.76163	0.76928	0.7775	0	0	0.79816	0.80527	0.81399	0.82318	0	0.83958	0.85334	0.87323	0	0	0	0.90883	0	0	0
0	0	0	0	0	0	0	0.43273	0	0	0	0.54219	0.54983	0.55631	0	0	0	0.59014	0	0	0	0	0	0	0	0	0	0.74314	0	0	0	0.76946	0.77752	0.78488	0	0.79829	0.8054	0.814	0.82326	0.83115	0	0.85345	0.87368	0.88734	0	0	0	0.91519	0	0
0	0	0	0	0	0	0	0	0	0	0	0	0	0.55633	0	0	0	0	0.60146	0	0	0	0	0	0	0	0	0	0	0	0	0	0.77758	0.78489	0.79146	0	0.80541	0.81431	0.8233	0.83121	0	0	0.87393	0.88756	0.89499	0	0	0	0	0
0	0	0	0	0	0	0	0	0	0.49708	0	0	0	0.55634	0.56236	0	0	0	0	0.60909	0	0	0	0	0	0	0	0	0	0.75561	0	0	0	0.78495	0.79155	0	0	0.81441	0.82333	0.83122	0	0	0	0.88758	0.89538	0	0	0	0	0
0	0	0	0	0	0	0	0	0	0	0.51984	0	0	0	0	0.56828	0.5759	0	0	0	0.61654	0	0	0	0	0	0	0	0	0	0.76225	0	0	0	0	0.79835	0.80553	0	0	0	0.84046	0.85411	0.87441	0	0	0.90229	0.9094	0	0	0
0	0	0	0	0	0	0	0	0	0	0	0.5426	0	0	0	0.5683	0.57597	0.59068	0	0	0	0.62408	0	0	0	0	0	0	0	0	0	0.76989	0	0	0	0.79844	0.80557	0.81473	0	0	0.84053	0.85421	0.87452	0.88771	0	0.90235	0.90955	0.91534	0	0
0	0	0	0	0	0	0	0	0	0	0	0	0.55002	0	0	0	0.57608	0.59088	0.60187	0	0	0	0.63912	0	0	0	0	0	0	0	0	0	0.77781	0	0	0	0.80564	0.8152	0.82352	0	0.84082	0.85427	0.87476	0.88773	0.89564	0	0.90975	0.91551	0.92118	0
0	0	0	0	0	0	0	0	0	0	0	0	0	0.55665	0	0	0	0.59102	0.60189	0.60936	0	0	0	0.69955	0	0	0	0	0	0	0	0	0	0.7851	0	0	0	0.81524	0.82379	0.83169	0	0.85445	0.87479	0.88791	0.89585	0	0	0.91557	0.92119	0.92522
0	0	0	0	0	0	0	0	0	0	0	0	0	0	0.56252	0	0	0	0.60198	0.60937	0	0	0	0	0.71213	0	0	0	0	0	0	0	0	0	0.79178	0	0	0	0.82389	0.83171	0	0	0.87517	0.88812	0.89597	0	0	0	0.9212	0.92532
0	0	0	0	0	0	0	0	0	0	0	0	0	0	0	0.56845	0	0	0	0	0.61669	0.62495	0	0	0	0	0	0	0	0	0	0	0	0	0	0.7987	0	0	0	0	0.84092	0.855	0	0	0	0.90286	0.90989	0.91566	0	0
0	0	0	0	0	0	0	0	0	0	0	0	0	0	0	0	0.57697	0	0	0	0.61672	0.6251	0.6396	0	0	0	0	0	0	0	0	0	0	0	0	0	0.80606	0	0	0	0.84096	0.85506	0.87524	0.88818	0	0.90289	0.91006	0.91569	0.92134	0
0	0	0	0	0	0	0	0	0	0	0	0	0	0	0	0	0	0.59135	0	0	0	0.62511	0.63974	0	0	0	0	0	0	0	0	0	0	0	0	0	0	0.81555	0	0	0	0.85582	0.87544	0.88824	0	0.90295	0.91008	0.91574	0.92139	0.92555
0	0	0	0	0	0	0	0	0	0	0	0	0	0	0	0	0	0	0.60236	0	0	0	0.63998	0.70016	0.71251	0	0	0	0	0	0	0	0	0	0	0	0	0	0.82421	0	0	0	0.87548	0.8883	0.89634	0	0.91019	0.91577	0.92148	0.9256
0	0	0	0	0	0	0	0	0	0	0	0	0	0	0	0	0	0	0	0.60993	0	0	0	0	0.71257	0	0	0	0	0	0	0	0	0	0	0	0	0	0	0.83252	0	0	0	0.88867	0.89647	0	0	0.91592	0.92151	0.92565
0	0	0	0	0	0	0	0	0	0	0	0	0	0	0	0	0	0	0	0	0	0	0	0	0	0.72728	0.73663	0	0	0	0	0	0	0	0	0	0	0	0	0	0	0	0	0	0	0	0	0	0	0
0	0	0	0	0	0	0	0	0	0	0	0	0	0	0	0	0	0	0	0	0	0	0	0	0	0.72733	0.73664	0.74374	0	0	0	0	0	0	0	0	0	0	0	0	0	0	0	0	0	0	0	0	0	0
0	0	0	0	0	0	0	0	0	0	0	0	0	0	0	0	0	0	0	0	0	0	0	0	0	0	0.73672	0.74383	0	0	0	0	0.77817	0	0	0	0	0	0	0	0	0	0	0	0	0	0	0	0	0
0	0	0	0	0	0	0	0	0	0	0	0	0	0	0	0	0	0	0	0	0	0	0	0	0	0	0	0.74402	0.74975	0	0	0	0	0.78587	0	0	0	0	0	0	0	0	0	0	0	0	0	0	0	0
0	0	0	0	0	0	0	0	0	0	0	0	0	0	0	0	0	0	0	0	0	0	0	0	0	0	0	0	0	0.75664	0	0	0	0	0.79229	0	0	0	0	0	0	0	0	0	0	0	0	0	0	0
0	0	0	0	0	0	0	0	0	0	0	0	0	0	0	0	0	0	0	0	0	0	0	0	0	0.72777	0	0	0	0	0.76296	0.77106	0	0	0	0.79936	0	0	0	0	0	0	0	0	0	0	0	0	0	0
0	0	0	0	0	0	0	0	0	0	0	0	0	0	0	0	0	0	0	0	0	0	0	0	0	0	0.73724	0	0	0	0	0.77113	0.77851	0	0	0	0.80698	0	0	0	0	0	0	0	0	0	0	0	0	0
0	0	0	0	0	0	0	0	0	0	0	0	0	0	0	0	0	0	0	0	0	0	0	0	0	0	0	0.74414	0	0	0	0.77117	0.77852	0.78608	0	0	0	0.81673	0	0	0	0	0	0	0	0	0	0	0	0
0	0	0	0	0	0	0	0	0	0	0	0	0	0	0	0	0	0	0	0	0	0	0	0	0	0	0	0	0	0	0	0	0.77859	0.78618	0.79254	0	0	0	0.82547	0	0	0	0	0	0	0	0	0	0	0
0	0	0	0	0	0	0	0	0	0	0	0	0	0	0	0	0	0	0	0	0	0	0	0	0	0	0	0	0	0.75688	0	0	0	0.78631	0.79255	0	0	0	0	0.83313	0	0	0	0	0	0	0	0	0	0
0	0	0	0	0	0	0	0	0	0	0	0	0	0	0	0	0	0	0	0	0	0	0	0	0	0	0	0	0	0	0.7633	0	0	0	0	0.79965	0.8075	0	0	0	0.84243	0	0	0	0	0	0	0	0	0
0	0	0	0	0	0	0	0	0	0	0	0	0	0	0	0	0	0	0	0	0	0	0	0	0	0	0	0	0	0	0	0	0	0	0	0	0.80755	0.81731	0	0	0	0.85923	0	0	0	0	0	0	0	0
0	0	0	0	0	0	0	0	0	0	0	0	0	0	0	0	0	0	0	0	0	0	0	0	0	0	0	0	0	0	0	0	0.77886	0.78656	0	0	0.80768	0.81732	0.82597	0	0	0	0.87761	0	0	0	0	0	0	0
0	0	0	0	0	0	0	0	0	0	0	0	0	0	0	0	0	0	0	0	0	0	0	0	0	0	0	0	0	0	0	0	0	0.78657	0	0	0	0.81741	0.82599	0.83353	0	0	0	0.89004	0	0	0	0	0	0
0	0	0	0	0	0	0	0	0	0	0	0	0	0	0	0	0	0	0	0	0	0	0	0	0	0	0	0	0	0	0	0	0	0	0.79277	0	0	0	0.826	0.83355	0	0	0	0	0.89783	0	0	0	0	0
0	0	0	0	0	0	0	0	0	0	0	0	0	0	0	0	0	0	0	0	0	0	0	0	0	0	0	0	0	0	0	0	0	0	0	0.80003	0	0	0	0	0.84308	0.85963	0	0	0	0.90427	0	0	0	0
0	0	0	0	0	0	0	0	0	0	0	0	0	0	0	0	0	0	0	0	0	0	0	0	0	0	0	0	0	0	0	0	0	0	0	0	0.80817	0	0	0	0.8431	0.85963	0.87873	0	0	0	0.91168	0	0	0
0	0	0	0	0	0	0	0	0	0	0	0	0	0	0	0	0	0	0	0	0	0	0	0	0	0	0	0	0	0	0	0	0	0	0	0	0	0.81756	0	0	0	0.85967	0.87878	0.89015	0	0	0	0.91681	0	0
0	0	0	0	0	0	0	0	0	0	0	0	0	0	0	0	0	0	0	0	0	0	0	0	0	0	0	0	0	0	0	0	0	0	0	0	0	0	0.82658	0	0	0	0.87932	0.89027	0.89811	0	0	0	0.92313	0
0	0	0	0	0	0	0	0	0	0	0	0	0	0	0	0	0	0	0	0	0	0	0	0	0	0	0	0	0	0	0	0	0	0	0	0	0	0	0	0.83386	0	0	0	0.89033	0.89836	0	0	0	0	0.92686
0	0	0	0	0	0	0	0	0	0	0	0	0	0	0	0	0	0	0	0	0	0	0	0	0	0	0	0	0	0	0	0	0	0	0	0	0	0	0	0	0.84349	0	0	0	0	0.90471	0.91198	0	0	0
0	0	0	0	0	0	0	0	0	0	0	0	0	0	0	0	0	0	0	0	0	0	0	0	0	0	0	0	0	0	0	0	0	0	0	0	0	0	0	0	0	0.86018	0	0	0	0.90485	0.912	0.91738	0	0
0	0	0	0	0	0	0	0	0	0	0	0	0	0	0	0	0	0	0	0	0	0	0	0	0	0	0	0	0	0	0	0	0	0	0	0	0	0	0	0	0	0.86027	0.87963	0	0	0	0.91205	0.91746	0.92338	0
0	0	0	0	0	0	0	0	0	0	0	0	0	0	0	0	0	0	0	0	0	0	0	0	0	0	0	0	0	0	0	0	0	0	0	0	0	0	0	0	0	0	0	0.891	0	0	0	0.91747	0.92342	0
0	0	0	0	0	0	0	0	0	0	0	0	0	0	0	0	0	0	0	0	0	0	0	0	0	0	0	0	0	0	0	0	0	0	0	0	0	0	0	0	0	0	0	0	0.89869	0	0	0	0.92343	0.92706
0	0	0	0	0	0	0	0	0	0	0	0	0	0	0	0	0	0	0	0	0	0	0	0	0	0	0	0	0	0	0	0	0	0	0	0	0	0	0	0	0	0	0	0	0	0	0	0	0	0
0	0	0	0	0	0	0	0	0	0	0	0	0	0	0	0	0	0	0	0	0	0	0	0	0	0	0	0	0	0	0	0	0	0	0	0	0	0	0	0	0	0	0	0	0	0	0	0	0	0
0	0	0	0	0	0	0	0	0	0	0	0	0	0	0	0	0	0	0	0	0	0	0	0	0	0	0	0	0	0	0	0	0	0	0	0	0	0	0	0	0	0	0	0	0	0	0	0	0	0
0	0	0	0	0	0	0	0	0	0	0	0	0	0	0	0	0	0	0	0	0	0	0	0	0	0	0	0	0	0	0	0	0	0	0	0	0	0	0	0	0	0	0	0	0	0	0	0	0	0
0	0	0	0	0	0	0	0	0	0	0	0	0	0	0	0	0	0	0	0	0	0	0	0	0	0	0	0	0	0	0	0	0	0	0	0	0	0	0	0	0	0	0	0	0	0	0	0	0	0
0	0	0	0	0	0	0	0	0	0	0	0	0	0	0	0	0	0	0	0	0	0	0	0	0	0	0	0	0	0	0	0	0	0	0	0	0	0	0	0	0	0	0	0	0	0	0	0	0	0
0	0	0	0	0	0	0	0	0	0	0	0	0	0	0	0	0	0	0	0	0	0	0	0	0	0	0	0	0	0	0	0	0	0	0	0	0	0	0	0	0	0	0	0	0	0	0	0	0	0
0	0	0	0	0	0	0	0	0	0	0	0	0	0	0	0	0	0	0	0	0	0	0	0	0	0	0	0	0	0	0	0	0	0	0	0	0	0	0	0	0	0	0	0	0	0	0	0	0	0
0	0	0	0	0	0	0	0	0	0	0	0	0	0	0	0	0	0	0	0	0	0	0	0	0	0	0	0	0	0	0	0	0	0	0	0	0	0	0	0	0	0	0	0	0	0	0	0	0	0
0	0	0	0	0	0	0	0	0	0	0	0	0	0	0	0	0	0	0	0	0	0	0	0	0	0	0	0	0	0	0	0	0	0	0	0	0	0	0	0	0	0	0	0	0	0	0	0	0	0
0	0	0	0	0	0	0	0	0	0	0	0	0	0	0	0	0	0	0	0	0	0	0	0	0	0	0	0	0	0	0	0	0	0	0	0	0	0	0	0	0	0	0	0	0	0	0	0	0	0
0	0	0	0	0	0	0	0	0	0	0	0	0	0	0	0	0	0	0	0	0	0	0	0	0	0	0	0	0	0	0	0	0	0	0	0	0	0	0	0	0	0	0	0	0	0	0	0	0	0
0	0	0	0	0	0	0	0	0	0	0	0	0	0	0	0	0	0	0	0	0	0	0	0	0	0	0	0	0	0	0	0	0	0	0	0	0	0	0	0	0	0	0	0	0	0	0	0	0	0
0	0	0	0	0	0	0	0	0	0	0	0	0	0	0	0	0	0	0	0	0	0	0	0	0	0	0	0	0	0	0	0	0	0	0	0	0	0	0	0	0	0	0	0	0	0	0	0	0	0
0	0	0	0	0	0	0	0	0	0	0	0	0	0	0	0	0	0	0	0	0	0	0	0	0	0	0	0	0	0	0	0	0	0	0	0	0	0	0	0	0	0	0	0	0	0	0	0	0	0
0	0	0	0	0	0	0	0	0	0	0	0	0	0	0	0	0	0	0	0	0	0	0	0	0	0	0	0	0	0	0	0	0	0	0	0	0	0	0	0	0	0	0	0	0	0	0	0	0	0
0	0	0	0	0	0	0	0	0	0	0	0	0	0	0	0	0	0	0	0	0	0	0	0	0	0	0	0	0	0	0	0	0	0	0	0	0	0	0	0	0	0	0	0	0	0	0	0	0	0
0	0	0	0	0	0	0	0	0	0	0	0	0	0	0	0	0	0	0	0	0	0	0	0	0	0	0	0	0	0	0	0	0	0	0	0	0	0	0	0	0	0	0	0	0	0	0	0	0	0
0	0	0	0	0	0	0	0	0	0	0	0	0	0	0	0	0	0	0	0	0	0	0	0	0	0	0	0	0	0	0	0	0	0	0	0	0	0	0	0	0	0	0	0	0	0	0	0	0	0
0	0	0	0	0	0	0	0	0	0	0	0	0	0	0	0	0	0	0	0	0	0	0	0	0	0	0	0	0	0	0	0	0	0	0	0	0	0	0	0	0	0	0	0	0	0	0	0	0	0
0	0	0	0	0	0	0	0	0	0	0	0	0	0	0	0	0	0	0	0	0	0	0	0	0	0	0	0	0	0	0	0	0	0	0	0	0	0	0	0	0	0	0	0	0	0	0	0	0	0
0	0	0	0	0	0	0	0	0	0	0	0	0	0	0	0	0	0	0	0	0	0	0	0	0	0	0	0	0	0	0	0	0	0	0	0	0	0	0	0	0	0	0	0	0	0	0	0	0	0
0	0	0	0	0	0	0	0	0	0	0	0	0	0	0	0	0	0	0	0	0	0	0	0	0	0	0	0	0	0	0	0	0	0	0	0	0	0	0	0	0	0	0	0	0	0	0	0	0	0
0	0	0	0	0	0	0	0	0	0	0	0	0	0	0	0	0	0	0	0	0	0	0	0	0	0	0	0	0	0	0	0	0	0	0	0	0	0	0	0	0	0	0	0	0	0	0	0	0	0
0	0	0	0	0	0	0	0	0	0	0	0	0	0	0	0	0	0	0	0	0	0	0	0	0	0	0	0	0	0	0	0	0	0	0	0	0	0	0	0	0	0	0	0	0	0	0	0	0	0
[truncated: 75 more columns]
