# Supplementary material for: Vizaj—A free online interactive software for visualizing spatial networks
Source: PLoS One. 2023 Mar 23;18(3):e0282181. doi: 10.1371/journal.pone.0282181 (PMC10035906; doi:10.1371/journal.pone.0282181)
Supplement: S1 File — Data are available in .csv and .json formats according to the Data import section. (ZIP) [file pone.0282181.s001.zip › data/airline_pos_red.csv]

0.13847	0.88276	0.45561
0.88411	0.44452	-0.19516
-0.57746	-0.28426	0.77249
0.91131	0.018694	-0.42331
0.033293	0.9832	-0.20872
-0.45997	-0.8662	0.21999
-0.33313	0.91876	0.23505
-0.88844	0.09798	0.46555
0.02402	-0.7288	-0.69221
0.51286	0.80211	0.32099
0.48854	0.78723	-0.39244
0.95946	-0.30669	0.0024202
-0.30034	0.10519	0.95553
0.22153	0.97932	-0.061541
0.61764	0.32848	0.72227
0.14531	0.85236	0.51315
-0.067022	-0.95452	0.31216
0.17771	-0.98727	0.096053
-0.56173	0.48183	-0.68299
-0.097122	1.0001	-0.061601
-0.52844	0.13695	-0.8446
-0.61777	-0.34933	0.71235
0.44962	0.31376	-0.83954
0.14428	-0.52323	-0.84511
-0.32735	0.64146	0.70169
-0.025314	-0.65411	-0.76559
0.5603	0.46987	-0.6931
0.30579	0.94804	0.15461
-0.70484	-0.24599	0.67701
0.95636	-0.17145	0.25426
0.478	-0.8788	0.11156
-0.0079134	-0.99568	0.15351
0.81874	0.31223	-0.49639
0.70217	-0.4777	0.53955
0.4686	-0.75731	-0.46925
-0.44327	-0.3023	0.85141
-0.5878	-0.23905	0.78127
-0.033942	-0.95794	-0.31053
-0.62445	-0.46764	0.63796
-0.67265	-0.75063	-0.018612
0.13994	-0.99679	0.049062
0.17048	-0.77303	-0.62391
-0.79325	-0.60984	-0.11757
-0.64237	-0.75311	0.18611
-0.079908	1.0023	0.015742
-0.72688	0.074195	0.68706
-0.061415	-0.99374	0.15313
0.77212	-0.63058	-0.12999
0.642	-0.61575	0.47194
0.86299	0.49114	-0.16597
0.77912	0.033976	-0.63481
-0.10363	0.99462	0.10904
0.23567	-0.95869	0.18534
0.045135	-0.95857	-0.30667
-0.84159	-0.43962	-0.32321
-0.36475	0.78263	-0.51804
0.29735	-0.1605	0.94591
0.049543	0.47618	-0.8847
-0.25253	0.19375	-0.95478
-0.60101	0.73663	0.31965
0.60086	0.63399	-0.49857
-0.64297	-0.23143	0.73817
-0.049732	0.96069	-0.2912
0.8277	-0.22236	0.52292
-0.39998	0.80818	-0.44402
0.54169	0.56822	0.62864
0.46262	0.85848	0.24296
0.059746	-0.69866	-0.72271
0.38151	0.92181	-0.13067
0.33898	-0.87393	0.36793
0.0047222	-1.0072	-0.0009711
-0.49947	0.75315	-0.43925
0.75384	0.35281	-0.55905
-0.68276	-0.30255	0.674
0.53268	-0.31383	0.79542
-0.43306	-0.71615	0.55778
-0.39131	-0.61545	0.69248
0.017123	-0.97101	0.26757
-0.29263	-0.96266	-0.046396
-0.055821	-1.0041	-0.062269
0.60152	-0.80766	-0.031307
0.095987	0.99653	0.054749
0.14206	-0.99503	0.030316
-0.55553	-0.82656	0.14282
0.083476	-0.93971	-0.34886
-0.72955	-0.61719	0.31339
0.041573	-1.001	-0.050077
-0.046506	0.8659	0.50921
0.032665	1.0029	0.048115
-0.1342	0.95158	-0.2984
-0.036059	1.0055	0.013917
-0.23448	0.49391	-0.84165
0.16511	0.63493	-0.75974
0.31136	0.80178	-0.52263
-0.58205	-0.74256	-0.3486
-0.28878	-0.87608	-0.4005
0.62699	0.77652	-0.12076
0.32543	0.94851	0.018007
0.32636	0.87664	-0.36964
0.32152	0.93802	-0.16008
-0.80497	-0.30832	0.5118
0.038352	-1.0044	0.01324
0.91572	-0.33295	0.24216
-0.0072258	-1.0038	-0.059488
0.46138	0.56273	-0.69086
0.70969	0.51346	0.49394
0.98471	-0.17427	0.084967
-0.21565	-0.62832	0.75183
-0.063819	-0.86564	0.50495
0.2819	0.80544	-0.52698
-0.20072	-0.67914	0.71226
-0.99152	-0.096293	-0.1153
0.83518	-0.049629	-0.55436
-0.86317	0.45402	0.24103
-0.26697	0.95538	-0.16396
-0.44511	0.86804	-0.23537
0.23257	0.93035	-0.29834
0.058053	0.96783	-0.26029
-0.85368	0.17772	0.49177
0.032784	0.99542	0.11612
0.0030063	1.0062	0.004062
-0.9861	0.10579	0.16739
-0.23971	0.94356	0.24869
-0.358	-0.2472	-0.90531
-0.66878	-0.72716	0.18725
-0.33695	-0.85747	0.40051
-0.11858	-0.96412	0.24895
-0.29627	-0.88169	-0.37807
0.1067	-0.99868	-0.015665
-0.40104	-0.57015	0.72417
-0.013132	1.0026	-0.084747
0.019488	1.0004	-0.082714
0.95619	-0.059531	-0.30541
0.24264	-0.97772	-0.033382
0.097753	-0.95186	-0.30273
-0.049936	-0.42028	0.91324
-0.19624	0.98323	-0.029368
0.038024	0.57674	-0.82297
0.55676	-0.087242	0.82887
-0.78701	0.18935	-0.59646
0.57314	0.81823	-0.092047
-0.63884	0.76497	-0.11574
0.19958	0.30802	0.93577
0.87155	0.48701	0.12474
-0.5506	0.72919	0.41459
-0.86735	0.057146	0.50709
0.2427	0.83866	0.49928
-0.99401	-0.15587	-0.027691
0.68511	-0.17759	-0.71359
0.92636	-0.37643	0.11014
0.16918	0.95182	-0.27797
0.29799	0.95972	0.027083
-0.29966	-0.20643	0.93598
-0.87238	-0.27971	0.41386
-0.32849	0.93424	-0.17388
-0.026447	1.0054	-0.043198
-0.27986	0.94572	-0.19478
0.33246	0.33962	-0.88667
-0.99883	0.062474	0.10341
0.96259	0.14261	0.24972
0.46136	0.21581	-0.86467
0.1573	-0.29993	-0.94385
0.17078	-0.74189	0.65865
-0.076978	-0.34052	-0.94426
0.61151	0.76004	0.25535
0.0024324	-0.99431	-0.16817
0.024646	-0.93829	0.36934
0.62322	-0.76343	0.18917
0.062547	-0.86177	-0.51771
0.26261	0.88627	0.40262
-0.74976	-0.24355	-0.62873
0.67269	-0.64331	0.38576
-0.84688	-0.42194	-0.34867
0.82088	0.42285	0.39451
-0.79323	0.44127	0.42482
-0.76044	-0.6527	-0.041652
0.71866	-0.041294	-0.70057
-0.80943	-0.26864	0.52706
-0.1408	-0.99299	0.012817
0.44701	-0.72699	0.52986
0.85972	-0.5266	-0.010482
-0.89989	0.44432	0.011247
0.73026	0.027353	0.68823
-0.019731	1.0016	0.032625
-0.71425	-0.42219	0.57049
0.55931	0.68991	0.47712
0.58107	0.80101	-0.19458
0.35083	-0.14861	0.9334
0.68479	0.50828	-0.53645
0.37261	0.86453	-0.36191
0.31947	0.95517	-0.02046
0.057411	-1.0035	0.082735
-0.51874	0.39956	-0.76622
0.74118	-0.66444	0.13896
-0.16354	-0.17412	-0.97775
-0.36887	0.78971	0.50324
-0.78489	0.48743	0.39706
-0.17933	0.19121	-0.97266
-0.92242	0.25646	0.29822
0.72581	-0.46276	-0.52504
0.62661	-0.58335	-0.52557
-0.29127	-0.86275	-0.41885
-0.84341	-0.010817	0.54517
0.68725	-0.3369	-0.64699
-0.65178	0.76176	-0.064127
0.18231	0.92561	-0.34673
-0.31461	-0.79724	0.52798
-0.83054	-0.51489	0.22251
-0.077217	1.0029	0.039889
0.12116	0.87417	-0.47699
0.29583	-0.86352	-0.42098
-0.43147	-0.90616	-0.033481
0.23941	-0.56242	0.80255
-0.91501	-0.37784	-0.18146
0.27487	-0.96768	-0.0028386
-0.86046	-0.3424	0.39243
0.23873	0.51556	0.82984
0.1576	-0.97753	-0.19232
0.19547	-0.96548	-0.21668
0.11748	0.63331	0.77288
0.26493	0.95352	0.1784
0.57985	-0.7961	-0.19367
0.3171	0.55793	-0.77679
-0.9704	-0.13475	-0.23365
0.29919	0.23451	0.93396
-0.26832	0.85895	0.44611
-0.32575	-0.94755	0.094355
0.01013	1.0057	-0.0022398
0.13145	0.79469	0.60206
-0.13924	0.94934	0.30112
0.17756	0.98782	0.067003
0.8909	-0.40903	0.22612
0.13545	0.14321	0.9862
0.31943	0.93516	-0.19067
-0.39076	-0.6326	-0.67732
-0.70737	-0.49223	0.52203
0.076179	0.92516	0.38034
0.56624	-0.81974	0.12845
0.68743	0.075999	-0.72558
-0.11046	-0.8577	0.51002
0.58356	0.79145	-0.22081
0.32518	0.25071	-0.91788
-0.37648	-0.30356	-0.88152
-0.71124	-0.11204	-0.70529
0.29396	0.95117	-0.13796
-0.17722	-0.58737	-0.79319
-0.24977	-0.89107	-0.39737
-0.011814	-1.0052	-0.072455
-0.19394	0.98139	0.10137
0.71875	0.45642	-0.53912
0.12563	-0.99056	0.12884
-0.34473	-0.73987	0.58938
-0.92168	-0.38884	0.10367
0.098028	-1.0012	-0.013295
-0.13825	-0.99546	0.056415
-0.048375	0.25016	0.97071
-0.95253	0.060596	-0.31531
-0.6768	-0.38453	0.63624
0.1841	-0.42561	0.89309
0.19402	-0.34805	0.92397
0.69908	-0.72502	-0.0045014
0.089556	0.36324	0.93475
0.25499	-0.83342	0.50492
0.36422	0.57847	-0.7352
0.93938	-0.27102	-0.23514
0.19251	0.043644	0.98632
-0.18289	0.94838	0.27449
0.52215	-0.80589	-0.30114
0.28679	-0.91641	-0.30376
-0.48637	-0.6977	0.53748
0.41903	-0.51896	-0.75083
0.56611	-0.31905	0.76335
0.1526	0.15838	-0.98094
0.18869	-0.07529	-0.98408
0.87657	0.070982	-0.48927
-0.14228	-0.9959	0.017946
0.080562	-1.0017	-0.04097
-0.029357	-1.0047	0.049491
0.2347	-0.93696	0.2811
-0.098458	-1.0015	-0.026221
0.044611	-1.0042	0.058807
0.10664	-0.92112	-0.38928
0.34344	-0.75631	-0.56701
-0.82274	-0.35766	-0.45735
-0.35703	-0.82129	-0.45777
-0.6817	-0.015243	-0.73582
-0.0055818	0.35843	-0.93887
-0.075931	-0.99627	-0.12526
0.33207	0.93364	0.1705
-0.79584	-0.59697	-0.15657
0.20317	0.40108	-0.90071
-0.44809	0.051905	0.89552
0.87404	-0.35906	-0.3449
0.62715	-0.76227	-0.19321
-0.11833	0.31932	0.94596
-0.62503	0.56875	0.54407
-0.00089059	-1.0037	0.020259
0.34013	0.073358	0.94509
-0.7825	-0.23107	0.58451
0.5285	-0.77739	-0.35961
-0.93435	0.36523	0.052719
0.58611	0.79926	0.15479
-0.010695	1.0061	0.0024079
0.059783	1.0036	-0.050015
0.94118	0.24024	-0.24954
0.86353	0.21188	-0.46757
-0.080699	0.99848	-0.090562
-0.076884	0.99814	-0.098053
-0.16781	0.96612	-0.21402
-0.010383	1.0047	0.017563
0.046773	1.0008	-0.010188
-0.57784	-0.82341	-0.01649
-0.54477	-0.82105	0.18506
-0.40494	-0.91778	-0.071359
0.15374	-0.04554	-0.99283
-0.54293	-0.29452	-0.78872
0.20593	-0.1723	-0.96843
-0.44436	-0.89983	0.030027
0.016502	-1.0067	-0.0090618
-0.99716	-0.012363	-0.13771
0.22212	-0.40826	0.89347
0.62713	-0.54259	-0.57085
-0.12173	-0.16511	0.98604
-0.24486	-0.90355	-0.3702
-0.78729	0.56366	-0.26894
-0.88462	0.41319	-0.23939
-0.0030437	1.0068	-0.0048937
-0.29886	0.93004	-0.2374
-0.6763	-0.088242	-0.74109
0.089809	-0.96906	-0.25362
-0.024105	0.74586	-0.67571
-0.17228	0.98865	-0.042988
0.035036	0.11583	1.0004
0.43799	0.81661	-0.39129
0.17029	0.56992	-0.81184
0.079517	-0.51269	0.86239
0.49358	0.50051	0.71925
-0.91286	0.37301	-0.19836
-0.87933	0.040305	-0.49146
-0.31336	0.7918	-0.53824
0.94182	0.045305	-0.35445
0.51657	0.14951	-0.85176
-0.34419	0.20981	-0.92329
-0.29815	0.69572	-0.66563
0.010866	-0.90503	-0.43274
0.57408	0.01139	0.82786
0.69032	0.67682	0.28528
0.32365	0.94507	-0.11753
-0.33314	0.87756	0.36708
0.58472	-0.15262	0.80428
-0.7932	0.19506	0.59021
0.57697	0.70149	-0.43861
-0.18528	0.73199	0.65955
0.7815	0.1961	0.60237
-0.036499	-1.0039	0.05958
0.97904	0.21642	-0.0090746
0.75438	-0.3406	-0.56953
-0.88258	-0.068017	-0.46939
0.71659	0.6739	0.21694
0.43125	-0.0677	0.90653
-0.41616	-0.878	0.26559
0.25827	-0.85859	-0.46178
0.15479	-0.96468	0.24952
0.74	-0.36166	-0.57533
0.63451	0.77609	0.078274
0.095536	1.0034	0.03613
-0.24966	0.68014	-0.69209
0.85009	0.40824	-0.35745
-0.49154	-0.67873	0.55495
-0.07899	-0.75262	-0.65931
-0.31817	0.84753	0.44496
-0.79894	0.59683	0.10927
0.69647	-0.68126	-0.24084
-0.14846	0.9757	0.20286
0.73316	0.60612	0.3309
-0.51803	-0.19026	0.8439
0.182	0.98955	-0.013022
-0.53385	0.30639	0.79944
-0.0027423	0.96949	-0.25763
-0.55171	0.64108	0.5503
-0.32287	0.90795	0.28957
0.85124	-0.30185	-0.43941
0.18543	0.79538	-0.58496
0.34383	-0.79403	0.51885
-0.60688	0.29196	0.74383
-0.67376	-0.034278	0.74214
-0.37474	0.8631	0.35163
-0.17107	0.97877	-0.15499
0.075789	0.25972	0.97011
0.15619	-0.70413	0.69849
0.22113	0.48837	0.84797
-0.050377	0.6994	0.71841
0.57676	-0.52598	-0.63064
0.29083	-0.76438	0.5851
-0.032928	-0.54965	0.84112
-0.79662	-0.57453	0.21352
0.0082022	1.005	-0.022637
0.87402	-0.45392	0.18759
0.65163	0.54361	0.54035
0.83646	0.4744	0.29308
0.48453	0.87437	0.09375
0.32069	0.9482	0.078451
-0.43301	-0.7749	0.47146
-0.017951	0.84828	0.54014
0.85823	0.42977	0.28795
-0.63283	0.53848	0.56053
0.59066	0.15187	-0.79661
0.020246	-1.0021	0.0026388
0.30934	-0.87972	0.36983
0.02624	0.89217	0.45992
-0.1764	0.98432	-0.066279
-0.093819	-0.98468	0.169
-0.76551	0.42985	0.4848
0.45537	0.88777	0.091591
0.45634	-0.44462	0.77361
0.33749	-0.59166	0.73952
0.10738	0.97992	0.18063
0.21864	-0.97891	0.01502
-0.31231	-0.9318	-0.19234
-0.24724	-0.93383	-0.27462
0.86961	0.21725	0.46049
-0.95396	0.13299	0.29007
-0.046308	-0.97048	-0.25537
0.81648	0.44305	0.37782
0.069354	-0.98835	-0.18523
-0.18084	-0.84325	-0.52023
0.70695	0.15294	-0.69976
0.20642	0.9773	-0.10423
0.9198	-0.0035397	-0.41099
0.4481	0.7483	0.50557
-0.10813	0.30772	-0.94941
0.1657	0.87888	-0.45665
0.30074	0.87947	0.38808
0.77369	-0.64066	-0.089124
-0.84183	0.41075	0.3741
-0.78682	-0.417	-0.47241
-0.28386	-0.94651	-0.20074
0.38629	-0.91717	0.16443
-0.071492	-0.93768	-0.35977
-0.59735	0.78294	-0.21402
-0.57646	0.42477	0.71008
-0.57548	0.76086	0.32649
-0.12942	0.30425	-0.95203
0.38691	-0.81908	0.43602
-0.62314	-0.34594	0.70531
0.73017	0.4646	-0.51019
-0.36627	-0.22535	-0.90792
0.49751	0.079308	-0.87139
-0.35565	-0.62882	-0.70062
0.6275	0.53803	-0.5753
0.48352	0.85636	0.21404
0.25693	0.6492	0.71898
0.32699	0.64717	0.692
-0.40219	0.88848	0.24341
0.39948	-0.65086	-0.65262
-0.0532	-0.99942	-0.085174
0.55284	-0.03598	-0.83706
-0.391	-0.82216	-0.42367
0.1974	-0.93925	-0.29796
-0.66669	-0.74898	-0.027326
0.40369	-0.033312	-0.91549
0.086275	-0.95459	-0.30633
0.42435	0.31748	-0.85319
-0.45554	-0.30851	-0.84294
0.40006	-0.72969	-0.56647
-0.46508	0.65505	0.6006
-0.031187	1.0003	-0.062618
-0.39774	0.76903	0.50838
-0.56333	0.12197	-0.82575
0.8102	0.41341	-0.42333
0.87307	-0.038912	0.49355
-0.75383	0.6499	0.11522
-0.22952	-0.82188	-0.53262
-0.028641	-0.97329	-0.24711
0.43705	-0.86364	0.26598
0.15026	-0.67465	0.72812
0.42659	-0.14092	0.89797
0.11277	-0.6747	-0.73577
0.16639	0.9457	0.29026
-0.33439	0.66325	-0.67703
-0.093783	-0.20398	0.97718
-0.03153	0.99047	0.17971
0.18271	-0.79558	-0.58922
0.18576	-0.97535	-0.13714
0.12226	0.11931	-0.9901
0.32626	-0.011684	-0.95111
-0.038219	-1.001	0.074124
-0.41719	-0.29265	0.86507
-0.45855	0.88394	0.15204
-0.20486	0.40462	0.89605
0.49852	0.11904	0.86398
0.020399	-0.97051	0.26699
0.76338	-0.15613	0.63887
0.19186	0.91499	-0.36919
-0.010489	1.0027	0.074129
0.018197	-0.97828	-0.23062
0.82145	0.57724	0.057056
0.83826	0.24788	0.49774
-0.60051	0.72826	0.3489
0.79586	0.44882	-0.41487
-0.36757	0.80353	0.48475
-0.91261	-0.05539	-0.42072
-0.5099	0.7328	-0.45792
0.16132	0.98426	0.13278
0.062237	-0.58586	0.81628
0.25219	-0.96647	-0.096681
-0.094317	-0.94369	0.33879
0.0014059	-0.84549	0.548
0.15518	-0.39548	0.91073
-0.055676	-0.99844	0.10082
-0.35592	-0.15349	0.92687
0.67892	-0.22869	-0.70518
0.066997	0.31889	0.95333
-0.4512	0.8694	0.21378
0.090764	-0.99659	-0.10107
-0.60293	-0.44069	-0.67304
-0.87531	0.33496	-0.37361
-0.65183	0.18447	0.74528
0.61304	-0.75236	0.27305
0.14761	0.12727	-0.98327
0.31594	-0.81427	0.49488
0.33054	0.17769	-0.93025
0.10866	0.29678	-0.9519
-0.076563	0.99837	0.092349
0.035059	-0.9897	0.17424
-0.0034223	-1.009	-0.010345
0.071647	1.0043	-0.018666
-0.35068	-0.91257	-0.2407
0.023685	-1.004	0.097855
-0.98355	0.19167	-0.10288
0.58404	0.66986	0.47493
-0.91065	-0.3396	-0.25383
-0.22059	0.96714	0.18113
-0.055517	0.9934	-0.16615
1.0015	-0.11942	-0.024918
-0.06404	0.70985	0.7116
-0.28771	0.78248	0.56916
-0.023498	-0.68865	0.72999
0.39893	0.60316	-0.69897
-0.99065	-0.12907	0.1223
1.0057	-0.051548	-0.022711
-0.35654	-0.91589	-0.20376
0.14623	-0.46708	-0.88037
0.37785	0.93205	-0.0054397
0.01751	-0.99556	-0.15702
-0.038594	0.16096	-0.99057
0.42576	-0.53501	0.73481
-0.031016	0.99624	0.11288
0.60257	-0.42301	0.68116
-0.12893	-0.39486	-0.91263
-0.07679	0.31668	0.94762
-0.058144	-0.59387	0.81209
-0.022142	1.004	0.010844
0.0054041	-1.0057	0.009506
0.43535	-0.88944	0.17291
0.53321	0.85493	-6.4987e-05
-0.79854	0.23774	-0.55962
-0.69262	0.72986	-0.039794
0.29627	-0.94658	0.17622
0.060165	-0.49624	-0.8747
-0.1405	0.78448	-0.60965
-0.1916	0.5147	-0.83939
0.49531	0.87406	-0.027503
0.03793	-0.36059	0.93571
-0.3177	-0.95127	-0.042898
-0.019882	-1.0032	-0.079555
-0.095813	0.98942	-0.14753
-0.69995	-0.61763	-0.36628
0.008521	-0.96974	-0.27039
0.63131	0.40208	-0.67294
0.15281	-0.73707	0.66766
-0.48915	0.83834	-0.26134
-0.075621	-1.0016	0.045031
0.69184	0.58946	-0.42855
0.21692	-0.97696	0.11814
0.9712	-0.26415	-0.0081618
0.61282	-0.64347	0.46771
0.47727	0.58912	0.65944
-0.65186	-0.31348	-0.69534
-0.19925	0.96546	0.20041
0.36551	0.316	0.88191
-0.16646	0.44829	0.88759
-0.60476	-0.53696	-0.59932
0.61016	-0.14817	0.78648
0.13321	-0.68077	0.72989
0.087498	0.96133	-0.28337
0.22485	-0.30722	-0.9318
-0.38202	0.92294	0.12322
-0.58248	-0.79163	-0.21731
-0.30901	0.90532	-0.31329
-0.11099	0.99984	-0.048766
0.90739	0.027643	0.43538
0.50275	0.41305	-0.77159
0.43433	-0.69283	0.58713
-0.065754	-0.99569	0.13397
0.57417	-0.54378	-0.62343
-0.43205	0.54776	0.72463
-0.74489	0.57373	0.36402
0.30912	-0.75507	0.58894
-0.0018172	1.0081	-0.00075641
-0.29179	-0.76348	0.58711
0.72625	0.55073	0.43149
0.43757	0.90334	0.069314
0.16927	0.9808	-0.14275
0.17092	-0.98787	-0.013811
-0.29374	-0.81465	0.51532
0.12017	-0.99584	0.074854
-0.13712	0.26935	0.95492
0.83243	-0.40081	-0.39844
0.053677	0.4127	-0.91363
0.031788	-0.80083	-0.60245
-0.24427	-0.56606	-0.79357
-0.16684	-0.99082	-0.022965
-0.26135	0.88048	-0.41017
-0.076611	0.93787	0.35381
-0.0043736	-1.0052	0.044608
0.34227	0.23518	0.91274
0.71329	0.48242	0.5125
0.34481	-0.34697	0.87684
-0.34966	0.81698	0.46705
-0.70674	0.56405	0.43637
-0.53684	0.73008	-0.43627
0.11285	-0.93618	-0.34678
0.89732	0.22533	0.38736
0.016025	1.0054	-0.014565
0.044593	-0.99327	0.14764
0.15526	-0.9529	-0.27481
0.54941	0.44671	0.71266
-0.0010615	1.0034	-0.01487
0.42558	0.89578	-0.1629
0.16954	-0.98755	-0.042488
-0.38994	0.029477	-0.9255
0.69667	0.046685	-0.72058
-0.44245	-0.81109	-0.40181
-0.15086	0.99174	-0.029866
-0.20826	0.97879	-0.069348
0.45756	-0.64999	-0.61358
-0.051004	-0.96482	0.28362
-0.074516	-0.97733	-0.23113
0.93024	-0.029148	0.381
0.69341	0.65184	-0.32716
0.80314	-0.27424	0.53629
0.098324	0.69829	0.71738
-0.76257	-0.57578	-0.30507
-0.75781	-0.66434	0.035759
0.26131	-0.55758	-0.7931
-0.45974	0.35776	-0.81857
0.27569	-0.39756	-0.88271
0.68695	0.58233	-0.4442
-0.13546	0.86981	-0.4876
0.2355	0.32526	-0.92294
-0.71083	-0.70696	0.085439
0.62937	0.37702	-0.68736
0.73726	-0.68479	-0.0064689
-0.95687	0.022233	-0.29716
-0.36794	0.89135	-0.2795
0.13176	-0.75132	-0.65713
-0.11626	0.6043	0.79381
-0.20337	0.90786	-0.38548
-0.93313	0.22142	-0.30434
0.2907	0.82981	-0.48972
0.050728	-0.91052	-0.42891
-0.61903	0.39491	0.6894
-0.92113	-0.40908	-0.014673
-0.2629	0.83733	0.49725
-0.39656	0.85941	-0.34385
0.16083	-0.83804	0.52832
-0.40548	0.59544	-0.69961
-0.13321	0.84713	-0.5264
-0.87785	0.42451	-0.23307
-0.53858	-0.40235	0.7455
0.094339	-0.99373	-0.092652
-0.43798	0.42397	-0.80066
0.30836	-0.8474	-0.44027
-0.512	0.48846	0.70934
-0.086497	1.0015	-0.039611
0.0006028	-1.0069	0.0053893
0.1034	-0.59809	0.80149
0.95249	0.073717	-0.31699
0.31908	-0.88353	-0.36139
-0.61075	-0.77304	-0.20479
0.84485	0.38454	0.39378
-0.44299	0.89247	0.12023
-0.69314	0.58317	-0.43641
-0.44228	0.68747	0.58966
0.38941	-0.87685	0.29358
0.67407	-0.74786	-0.0079726
-0.10234	-0.98388	0.17086
0.19917	0.9161	-0.37219
-0.84786	0.13005	0.52842
-0.04488	-0.94999	0.32641
-0.11544	0.34458	-0.93927
-0.5388	0.82871	-0.17475
-0.14491	-0.97523	0.1868
0.33448	-0.94542	-0.045052
0.69552	0.51113	-0.51518
0.053619	-0.43565	-0.9046
0.14167	0.61476	0.77857
0.93182	-0.32136	0.20165
0.82981	-0.46282	-0.3322
0.61318	-0.31792	-0.72618
-0.32365	0.78496	-0.53931
-0.44905	-0.83806	0.3156
-0.24891	0.67692	-0.6986
0.39568	0.86374	0.3332
-0.96493	-0.19689	-0.21022
0.26339	-0.96167	0.13043
-0.0028217	0.99652	0.11057
0.83013	0.42361	0.38489
-0.50629	0.80303	0.33932
-0.3737	-0.021125	0.93241
-0.30212	-0.11015	-0.95455
0.59664	-0.70793	0.39023
0.42258	-0.78139	0.46788
-0.10713	0.71224	-0.70084
-0.49245	0.35163	-0.80452
0.020111	-0.98661	0.19805
-0.6315	0.29537	0.72146
0.22269	0.97171	0.13741
0.90841	0.25345	0.35207
-0.083337	-0.33781	0.94111
0.43334	-0.17199	-0.89097
-0.50385	0.17129	-0.85077
-0.331	-0.94552	0.09537
-0.60886	0.70131	-0.38957
-0.093001	0.99964	-0.031443
-0.15341	0.99227	-0.065657
0.56248	0.80164	0.23444
-0.12051	0.99234	-0.093514
0.73646	0.33384	-0.59831
-0.75697	0.62314	-0.22768
0.4498	-0.1508	0.88401
-0.5541	0.47302	0.69349
0.36224	0.84527	0.41157
0.035618	1.0028	-0.0027081
-0.16718	0.9926	-0.004511
-0.6458	-0.64348	-0.42744
-0.00055592	-1.0065	0.0022493
0.85037	-0.52954	-0.0063735
-0.57606	-0.8159	-0.1241
-0.78593	-0.33156	-0.52978
0.3038	0.83711	-0.4736
0.0048057	-1.007	0.0075669
0.19667	-0.95699	-0.24258
-0.13282	0.99131	-0.084562
0.37983	0.85499	0.37179
-0.32571	0.94965	-0.046775
-0.078756	0.96726	-0.26935
-0.99689	-0.077696	-0.12139
0.27243	0.84139	0.47166
-0.14051	0.98477	0.1364
0.34547	-0.50622	0.80131
0.51607	-0.55449	0.66097
-0.60982	0.41344	0.68005
-0.35968	0.3973	0.85161
0.25312	0.34896	0.90409
-0.077701	1.0018	0.06117
0.10258	0.99928	0.087664
0.40102	-0.31253	-0.87127
0.36047	-0.93369	0.085499
0.047749	-0.99147	0.16718
0.18673	0.64314	0.74877
-0.038812	-1.0017	-0.10131
-0.55594	-0.81327	-0.21367
0.20864	-0.98181	-0.05958
-0.00093364	0.95007	0.32016
0.39517	0.92173	-0.080578
-0.22981	0.72082	-0.65744
0.72441	0.66936	-0.19899
0.35166	0.91227	-0.23597
0.66717	0.045698	-0.74968
0.88294	-0.47476	-0.034979
0.66054	-0.74702	-0.14171
0.020797	-0.99669	0.12572
0.27612	0.4937	0.82716
0.4513	-0.88684	0.16482
0.33723	0.80451	0.49932
0.022594	-1.0065	0.042992
0.14628	-0.35339	-0.93288
-0.11384	0.94589	-0.32214
0.43088	0.89924	0.094561
-0.05878	-1.0037	-0.030323
-0.12589	-0.98241	0.16593
-0.70634	-0.63765	-0.3148
-0.43726	-0.83406	0.3501
0.090854	0.2975	-0.95481
-0.13283	-0.4245	0.90046
-0.51867	-0.80983	-0.28909
-0.23685	-0.95696	-0.18196
-0.53933	-0.46742	-0.70545
-0.48746	-0.77485	0.40521
0.46061	-0.69242	-0.567
0.37402	-0.62781	-0.68648
0.36492	0.23642	-0.9069
0.60278	0.37383	-0.71605
0.5263	0.68616	-0.51657
0.37153	0.36752	-0.85679
-0.95237	-0.16969	0.27532
-0.38362	-0.74238	-0.56267
0.16103	0.19379	-0.97212
0.98276	0.13028	0.15408
0.70011	0.1284	-0.70888
0.66955	-0.49224	0.56677
0.73855	-0.41151	-0.53868
-0.73991	-0.39253	-0.55954
-0.9074	0.42823	-0.079063
-0.92784	0.33331	-0.20466
0.86189	0.3335	0.39757
-0.52963	0.69272	0.50258
-0.66585	-0.3695	0.66168
-0.091583	-0.98322	0.19545
-0.73438	-0.52219	0.44395
-0.54635	0.35806	0.76611
0.82363	0.27418	-0.51009
-0.28703	-0.45247	-0.85238
-0.98116	0.017364	-0.22833
0.084461	-0.79096	-0.61324
0.18001	-0.97687	-0.17501
0.7547	-0.63695	0.20479
-0.98564	-0.014914	-0.20342
0.43382	0.78207	0.46546
0.05675	-0.98154	-0.20848
0.9895	0.0032332	-0.16602
0.1012	0.96399	0.25239
-0.78393	-0.52213	-0.34501
0.61827	-0.78491	0.077826
0.44833	0.25425	-0.86761
-0.11488	-0.98263	-0.15756
0.51542	-0.86195	-0.10142
-0.009262	1.0029	-0.0098746
-0.6674	-0.43726	-0.61358
-0.26493	0.96678	-0.068297
0.97391	-0.041917	0.25079
-0.33267	0.50167	-0.80628
0.22977	-0.37447	-0.90259
-0.33813	0.86078	-0.40002
-0.028103	0.97305	-0.25978
0.012392	-0.73456	0.6903
0.063652	0.24504	0.96927
-0.43609	0.50258	-0.75607
0.57236	-0.23597	-0.79487
-0.79429	-0.48423	-0.37773
-0.14363	0.85988	0.50672
0.40036	-0.4892	-0.78662
0.69965	-0.36223	-0.63093
-0.088802	0.83233	0.56241
-0.47538	-0.84896	-0.26709
-0.32078	-0.65878	-0.69375
-0.40559	-0.46388	0.79591
-0.68511	-0.4219	-0.59981
-0.17525	-0.67567	0.72536
0.23052	0.97732	-0.032724
0.68234	-0.4325	0.59783
-0.69069	-0.27115	-0.6733
-0.14065	0.67077	0.73524
0.698	0.15308	-0.71001
-0.023998	-0.063829	-1.0043
-0.53823	0.20777	0.82669
0.047188	0.22791	0.97735
-0.10265	-0.99327	-0.14365
-0.11861	-0.93769	-0.33293
0.82859	0.13314	0.55906
0.61293	-0.63419	-0.48763
-0.43164	-0.31857	-0.84392
0.44455	0.69516	-0.57647
-0.48642	0.87927	-0.044243
-0.17649	-0.68337	-0.71589
0.48243	0.86761	-0.17046
0.33283	-0.93751	-0.13609
-0.67299	-0.51211	0.53818
0.43457	-0.64164	0.64015
-0.5213	-0.70711	-0.48988
-0.26766	-0.73993	0.6236
0.32553	-0.49136	-0.80983
0.32454	-0.48436	0.81443
0.070867	0.9379	-0.3601
-0.72225	-0.37876	0.59116
-0.44919	-0.82882	-0.35153
-0.10997	-0.96262	0.25899
-0.13424	1.0004	-0.0012974
-0.43873	-0.90248	-0.088377
0.65583	-0.35928	0.66979
-0.15166	-0.8348	0.54221
-0.64578	-0.66231	0.39401
-0.59437	0.78951	0.17744
0.097197	-0.98505	0.16466
0.20984	0.6651	-0.72198
0.17785	0.4664	-0.87495
-0.42252	0.91266	-0.030258
0.89647	0.28792	0.3531
-0.41635	-0.76307	-0.51059
-0.10742	-1.0024	0.0052958
0.72699	-0.61396	-0.33256
-0.98726	0.18861	0.042063
0.049729	-0.76815	-0.64879
0.56161	-0.80737	0.21196
0.52287	-0.6016	-0.61281
-0.17107	-0.36951	-0.92086
0.13398	0.989	0.13001
-0.92555	0.38316	-0.092954
0.64947	-0.58457	0.498
0.29263	-0.080695	-0.96115
0.015022	0.86184	0.52028
0.14471	0.99498	-0.062799
-0.51253	0.42876	-0.75296
-0.7501	-0.42744	0.51772
0.77111	-0.61116	-0.21256
-0.13664	-0.99687	-0.023341
-0.4331	0.9053	-0.0015617
-0.80334	-0.58326	0.14461
-0.011103	1.0072	-0.0060736
-0.49543	0.58206	-0.6559
-0.018313	0.42099	-0.91445
0.013542	-0.4564	-0.89478
0.17453	0.15888	-0.97547
-0.40241	0.81992	-0.41819
0.15201	-0.38268	-0.91726
-0.06345	0.90899	0.41833
-0.014737	-1.0018	0.0073579
-0.06929	-1.0019	-0.07961
-0.61604	0.30699	0.73296
-0.50426	-0.32589	-0.80741
0.050026	1.007	0.032305
0.91068	-0.29666	-0.31503
-0.74217	-0.66807	-0.13809
-0.030374	0.9848	0.20505
0.86476	0.40397	0.32
0.22267	-0.10339	-0.97703
0.28347	0.15975	0.9538
-0.97447	-0.015534	-0.24292
-0.56378	-0.62613	-0.55026
0.35869	0.93733	0.080462
-0.23653	-0.96407	-0.16898
-0.21021	-0.9399	-0.27817
-0.90245	0.14338	-0.42183
0.89395	-0.40628	0.201
-0.12691	-0.89956	0.43645
0.55643	-0.83515	-0.048951
-0.80814	-0.43589	-0.41328
-0.14901	0.88174	-0.46098
0.28994	-0.90597	-0.3189
-0.16726	0.98844	-0.085204
0.16945	0.7184	-0.68091
0.7856	0.62282	-0.082561
-0.95497	0.32157	0.049557
0.23817	0.94963	-0.24291
0.26973	0.9692	-0.022179
0.41595	0.8854	0.21835
0.63813	0.33562	0.69625
0.40121	-0.17309	0.90695
-0.22223	-0.51817	0.83367
-0.45526	0.060789	-0.89238
0.14789	0.9383	0.3199
0.2611	-0.69463	0.68088
-0.28113	-0.85654	0.44899
0.035603	-0.95304	0.32362
0.26616	-0.66944	0.70376
0.16957	-0.79956	0.58842
-0.29562	0.59577	-0.75628
0.88833	0.46733	-0.065198
-0.57434	0.76334	0.32373
0.28751	-0.61438	0.74442
-0.40756	-0.71845	0.57589
0.40942	0.4026	-0.82356
0.14691	0.88469	0.45493
0.22849	-0.4113	0.88921
-0.22927	-0.22169	0.95502
-0.61742	-0.61987	-0.49184
0.075799	0.80973	-0.59669
0.72347	-0.12382	0.68691
0.1066	0.72169	-0.69589
0.11113	-0.9108	0.39762
-0.45732	-0.78942	0.42855
-0.13402	-0.92758	-0.37287
-0.26516	0.94964	-0.17736
-0.82311	-0.044715	0.57035
0.098906	-0.98485	-0.18375
0.019342	-0.67454	0.74653
0.16092	0.43652	0.89423
-0.22701	-0.96595	-0.1679
0.9121	-0.31343	-0.27354
0.38223	-0.60785	-0.70689
-0.80489	-0.33618	0.50061
-0.15061	0.57805	0.81286
-0.46938	-0.29062	-0.83933
-0.049683	0.96988	0.26192
-0.011184	-0.98626	-0.20311
0.24097	0.97465	0.066992
-0.26126	-0.97047	-0.07687
-0.76714	0.46775	0.45496
-0.24704	-0.78484	0.58157
-0.77498	-0.63564	0.089444
-0.33583	-0.66178	0.6781
0.94008	-0.35787	0.060456
-0.15795	-0.99463	-0.0062625
-0.88052	-0.45514	0.1554
0.29582	0.94948	-0.14257
-0.24678	0.6797	-0.69759
-0.77041	0.46545	-0.44381
-0.31497	0.4911	0.81764
