# Supplementary material for: Vizaj—A free online interactive software for visualizing spatial networks
Source: PLoS One. 2023 Mar 23;18(3):e0282181. doi: 10.1371/journal.pone.0282181 (PMC10035906; doi:10.1371/journal.pone.0282181)
Supplement: S1 File — Data are available in .csv and .json formats according to the Data import section. (ZIP) [file pone.0282181.s001.zip › data/sensor_coordinates.csv]

80.27735	66.11297	-26.70248
66.49346	56.99331	-49.14323
58.73136	84.01755	-32.41285
45.30121	46.92363	-66.42779
40.25485	69.4054	-57.50687
32.65901	87.42673	-44.1952
32.46113	102.1138	-24.88435
18.58145	39.14097	-75.29194
12.14851	66.6287	-69.1299
5.655746	86.97328	-52.83044
1.35364	107.3742	-27.84781
-7.617279	33.56299	-74.52774
-17.4944	60.73799	-72.46665
-22.45364	86.01399	-55.10593
-28.60678	101.9828	-30.35601
-35.12663	29.07837	-72.21
-43.20528	52.21143	-67.3429
-48.27046	75.63674	-53.34915
-56.20812	89.21651	-30.77322
-57.30043	21.99725	-61.8182
-65.90886	41.84078	-54.98286
-70.51332	59.66557	-44.52876
-76.91601	70.69764	-24.5693
-85.55988	39.41543	-32.58484
-75.88867	15.7343	-46.80664
-89.50205	15.38303	-27.08112
84.04467	70.9848	1.459187
62.85628	94.07312	-0.589662
33.37553	108.7013	-0.4331166
0.5214612	114.9166	-0.7102399
-32.53624	110.4858	-1.310529
-61.77734	97.06646	-2.908159
-80.10716	72.22931	-2.102357
-92.11116	44.63137	-3.0
-93.36458	13.32013	-4.354661
78.03817	66.11456	30.51597
55.70051	84.72178	33.01083
62.34833	53.38463	50.87315
30.31757	104.7308	23.2359
32.49335	88.47443	43.48215
35.78629	68.45532	58.71148
41.55335	44.17443	65.08661
-1.933991	106.6924	27.47747
2.546617	87.50923	51.63497
8.447221	65.27499	68.32466
15.35282	39.12494	69.85523
-28.93031	101.5272	27.28008
-26.98319	84.59609	54.07632
-19.60567	57.4418	71.66423
-9.755149	30.0	71.71406
-57.99004	89.00771	26.50147
-53.32954	72.67722	49.01238
-45.19672	49.11345	64.59498
-34.66583	22.00389	69.38289
-77.67708	69.30796	21.21869
-72.52043	58.31838	39.66548
-67.03971	37.71189	50.98669
-57.0376	16.05832	58.40283
-86.5595	40.81722	26.29314
-88.54105	14.29422	20.73897
-76.59256	11.84728	39.41966
