# Supplementary material for: Vizaj—A free online interactive software for visualizing spatial networks
Source: PLoS One. 2023 Mar 23;18(3):e0282181. doi: 10.1371/journal.pone.0282181 (PMC10035906; doi:10.1371/journal.pone.0282181)
Supplement: S1 File — Data are available in .csv and .json formats according to the Data import section. (ZIP) [file pone.0282181.s001.zip › data/brainNKI188_adj.csv]

0	0	0	0	0.020238	0	0	0	0	0	0.0017598	0	0.075231	0.0057193	0	0	0.0017598	0	0.032116	0.00087989	0.0070392	0.10999	0	0	0.10735	0.00043995	0.048834	0	0	0.014078	0	0.00043995	0.34228	0.028597	0.089749	0.00087989	0.0017598	0	0	0.66872	0	0	0.017158	0	0.0017598	0.031236	0	0.00043995	0.29828	0.0039595
0	0	0	0.16806	0.043995	0	0	0	0.0026397	0	0	0.00087989	0.073031	0	0	0.0013198	0	0	0	0.027717	0	0	0	0	0.0061593	0.072151	0.10075	0	0.025957	0.00043995	0	0.048394	0.10603	0.48262	0.0043995	0	0.0061593	0.16102	0	0	0	0	0.022437	0	0.34184	0.028157	0	0.0017598	0	0
0	0	0	0	0	0	0	0	0	0.023317	0.11131	0	0	0.00043995	0	0	0	0	0.0039595	0.016718	0	0	0	0	0	0	0	0	0.015398	0	0	0	0.0087989	0	0	0	0	0	0.064232	0	0	0	0	0	0	0.012758	0	0	0	0
0	0.16806	0	0	0	0	0	0	0	0	0	0	0.033436	0	0	0.00087989	0	0	0	0.0092389	0	0	0	0	0.0017598	0.08711	0.0017598	0	0.015398	0	0	0.016278	0.012319	0.18214	0.00043995	0	0.0021997	0	0	0	0	0	0	0	0.19842	0.014518	0	0	0	0
0.020238	0.043995	0	0	0	0	0	0	0	0	0	0	0.0013198	0	0	0	0	0.0013198	0	0	0	0	0	0	0.011439	0	0	0	0	0	0	0.0052794	0.070832	0.024637	0.00087989	0	0.029476	0.0017598	0	0	0	0	0	0	0	0.0030796	0	0	0.00043995	0
0	0	0	0	0	0	0	0	0	0	0	0.0092389	0.099868	0.00043995	0	0	0.00087989	0	0.27057	0.063352	0	0	0.0039595	0	0	0	0.013198	0.10471	0.0043995	0	0	0	0.00087989	0.00043995	0	0.11659	0	0	0.00043995	0.020238	0	0	0	0	0	0.12758	0	0	0	0
0	0	0	0	0	0	0	0	0	0.0013198	0.00087989	0.023317	0	0	0	0.021117	0.017598	0	0	0.053234	0	0	0	0.1619	0.0096788	0	0	0	0.010119	0	0.00087989	0.043555	0.090189	0.00087989	0	0.018038	0.28465	0	0	0.00043995	0.0070392	0	0	0.00087989	0	0.015838	0	0	0	0.044435
0	0	0	0	0	0	0	0	0	0	0	0	0.24197	0	0	0	0	0	0.3722	0.0017598	0.042235	0	0.00043995	0	0.0065992	0	0	0.00043995	0	0.007919	0	0	0	0	0	0	0	0	0	0.0013198	0	0	0.020678	0	0	0.0065992	0	0	0	0.42235
0	0.0026397	0	0	0	0	0	0	0	0	0	0	0	0	0	0	0	0.0017598	0	0	0	0	0	0	0	0	0.043115	0	0	0	0	0	0.0021997	0.0017598	0	0	0	0	0	0	0	0	0.071271	0	0.0021997	0	0	0.058953	0	0
0	0	0.023317	0	0	0	0.0013198	0	0	0	0.018918	0.13946	0	0	0	0	0	0	0	0	0	0	0	0.035636	0	0	0	0	0.10999	0	0.16498	0	0	0	0	0	0	0	0.0043995	0	0.026837	0	0	0.013638	0	0	0	0	0	0
0.0017598	0	0.11131	0	0	0	0.00087989	0	0	0.018918	0	0.0035196	0.00043995	0.00087989	0	0	0	0	0.018918	0.08359	0	0	0	0	0	0	0	0	0.010559	0	0.00043995	0	0.0087989	0.00043995	0	0.0013198	0	0	0.022437	0.00087989	0.0035196	0	0	0	0	0.043995	0	0	0.0013198	0
0	0.00087989	0	0	0	0.0092389	0.023317	0	0	0.13946	0.0035196	0	0	0	0.10075	0	0.010999	0	0.068632	0.14606	0	0	0.16894	0.10295	0.0096788	0	0	0.14782	1	0	0.21777	0	0.0013198	0	0	0	0	0	0.023757	0.0092389	0.20678	0	0	0.039155	0	0.55345	0	0	0	0
0.075231	0.073031	0	0.033436	0.0013198	0.099868	0	0.24197	0	0	0.00043995	0	0	0	0	0	0.08711	0	0.6278	0.024197	0.11043	0	0	0	0.0039595	0.11659	0.29256	0.007919	0.00043995	0.1949	0	0.016718	0.42631	0.50594	0.00043995	0.019358	0.0026397	0	0	0.047074	0	0	0.042675	0	0.094149	0.048394	0.0013198	0	0	0.08095
0.0057193	0	0.00043995	0	0	0.00043995	0	0	0	0	0.00087989	0	0	0	0	0	0	0	0.0035196	0.0030796	0	0.014518	0	0	0	0	0	0	0	0	0	0	0	0	0.071271	0	0	0	0	0.015398	0	0	0	0.0035196	0	0.0035196	0	0	0	0
0	0	0	0	0	0	0	0	0	0	0	0.10075	0	0	0	0	0	0	0	0	0	0	0.0052794	0	0	0	0	0.0017598	0.10955	0	0.00043995	0	0	0	0	0	0	0	0	0	0.00087989	0	0	0	0	0	0.00087989	0	0	0
0	0.0013198	0	0.00087989	0	0	0.021117	0	0	0	0	0	0	0	0	0	0	0	0	0.0030796	0	0	0	0.0013198	0	0	0	0	0	0	0	0.0061593	0.0057193	0.0013198	0	0	0.023757	0	0	0	0	0	0	0.00087989	0.0013198	0	0	0	0	0
0.0017598	0	0	0	0	0.00087989	0.017598	0	0	0	0	0.010999	0.08711	0	0	0	0	0	0.070392	0.028597	0	0	0.0070392	0.00043995	0.0048394	0.12538	0	0	0.0057193	0	0	0	0.0096788	0.28729	0	0.27805	0.00043995	0	0	0.008359	0	0	0	0.00043995	0	0.066872	0	0	0	0.048394
0	0	0	0	0.0013198	0	0	0	0.0017598	0	0	0	0	0	0	0	0	0	0	0	0	0.0048394	0	0	0	0	0	0	0	0	0	0	0	0	0.0087989	0	0	0.00043995	0	0	0	0	0	0	0	0	0	0	0.029037	0
0.032116	0	0.0039595	0	0	0.27057	0	0.3722	0	0	0.018918	0.068632	0.6278	0.0035196	0	0	0.070392	0	0	0.58425	0.075231	0	0.068192	0.014518	0.027277	0	0.020678	0.1707	0.060273	0.13462	0.00087989	0	0.010119	0.0092389	0	0.054114	0	0	0.0017598	0.077871	0.0065992	0	0.072151	0	0	0.69424	0.012319	0	0	0.43071
0.00087989	0.027717	0.016718	0.0092389	0	0.063352	0.053234	0.0017598	0	0	0.08359	0.14606	0.024197	0.0030796	0	0.0030796	0.028597	0	0.58425	0	0	0	0.28157	0.014518	0	0.0035196	0.00043995	0.025517	0.068632	0.00043995	0.0096788	0	0.1971	0.035196	0	0.025077	0.045315	0	0.0070392	0.092389	0.013638	0	0	0	0.013638	0.65992	0	0	0	0.0030796
0.0070392	0	0	0	0	0	0	0.042235	0	0	0	0	0.11043	0	0	0	0	0	0.075231	0	0	0	0	0	0	0	0.042235	0	0	0.23493	0	0	0.0074791	0	0	0	0	0	0	0.0048394	0	0	0.018038	0	0	0.0013198	0	0	0	0.0021997
0.10999	0	0	0	0	0	0	0	0	0	0	0	0	0.014518	0	0	0	0.0048394	0	0	0	0	0	0	0.00043995	0	0	0	0	0	0	0	0.0070392	0	0.54421	0	0	0	0	0.013638	0	0	0.0030796	0	0	0	0	0	0.30532	0
0	0	0	0	0	0.0039595	0	0.00043995	0	0	0	0.16894	0	0	0.0052794	0	0.0070392	0	0.068192	0.28157	0	0	0	0	0.10647	0	0	0.065552	0.16586	0	0	0	0	0	0	0	0	0	0	0.021117	0.010999	0	0	0	0	0.27629	0.0096788	0	0	0.021557
0	0	0	0	0	0	0.1619	0	0	0.035636	0	0.10295	0	0	0	0.0013198	0.00043995	0	0.014518	0.014518	0	0	0	0	0	0	0	0.015398	0.075231	0	0.020238	0.0052794	0.0065992	0	0	0	0.041795	0	0	0	0.10559	0	0	0.00087989	0	0.048394	0	0	0	0
0.10735	0.0061593	0	0.0017598	0.011439	0	0.0096788	0.0065992	0	0	0	0.0096788	0.0039595	0	0	0	0.0048394	0	0.027277	0	0	0.00043995	0.10647	0	0	0.0048394	0.0013198	0	0.019358	0	0	0	0.26617	0.013198	0	0.0048394	0.089309	0	0	0.093709	0	0	0	0	0.0035196	0.0065992	0	0	0	0.29037
0.00043995	0.072151	0	0.08711	0	0	0	0	0	0	0	0	0.11659	0	0	0	0.12538	0	0	0.0035196	0	0	0	0	0.0048394	0	0.027717	0	0.010119	0	0	0.0026397	0.030356	0.23141	0	0.042235	0	0	0	0.00043995	0	0	0.0013198	0	0.074791	0.0092389	0	0	0	0
0.048834	0.10075	0	0.0017598	0	0.013198	0	0	0.043115	0	0	0	0.29256	0	0	0	0	0	0.020678	0.00043995	0.042235	0	0	0	0.0013198	0.027717	0	0	0	0.11307	0	0.0013198	0.062473	0.18786	0	0.00087989	0	0.00087989	0	0.023317	0	0.015838	0.029916	0	0.14122	0.00087989	0	0.008359	0	0
0	0	0	0	0	0.10471	0	0.00043995	0	0	0	0.14782	0.007919	0	0.0017598	0	0	0	0.1707	0.025517	0	0	0.065552	0.015398	0	0	0	0	0.21777	0.0035196	0.0035196	0	0	0	0	0	0	0	0.0096788	0.013638	0.042235	0	0	0.0035196	0	0.27101	0	0	0	0
0	0.025957	0.015398	0.015398	0	0.0043995	0.010119	0	0	0.10999	0.010559	1	0.00043995	0	0.10955	0	0.0057193	0	0.060273	0.068632	0	0	0.16586	0.075231	0.019358	0.010119	0	0.21777	0	0	0.064672	0	0.018038	0.023317	0	0.00043995	0.0052794	0	0.041355	0.00087989	0.14474	0	0	0.069512	0.018918	0.56269	0.0070392	0	0	0
0.014078	0.00043995	0	0	0	0	0	0.007919	0	0	0	0	0.1949	0	0	0	0	0	0.13462	0.00043995	0.23493	0	0	0	0	0	0.11307	0.0035196	0	0	0	0	0.010559	0.00087989	0	0	0	0	0	0.0096788	0	0.13858	0.0026397	0	0.0087989	0.0048394	0	0	0	0
0	0	0	0	0	0	0.00087989	0	0	0.16498	0.00043995	0.21777	0	0	0.00043995	0	0	0	0.00087989	0.0096788	0	0	0	0.020238	0	0	0	0.0035196	0.064672	0	0	0	0	0	0	0	0	0	0	0.0017598	0.011879	0	0	0.0087989	0	0.007919	0	0	0	0
0.00043995	0.048394	0	0.016278	0.0052794	0	0.043555	0	0	0	0	0	0.016718	0	0	0.0061593	0	0	0	0	0	0	0	0.0052794	0	0.0026397	0.0013198	0	0	0	0	0	0.0017598	0.023757	0	0	0.13374	0.0048394	0	0	0	0	0	0	0.026397	0	0	0.065992	0	0
0.34228	0.10603	0.0087989	0.012319	0.070832	0.00087989	0.090189	0	0.0021997	0	0.0087989	0.0013198	0.42631	0	0	0.0057193	0.0096788	0	0.010119	0.1971	0.0074791	0.0070392	0	0.0065992	0.26617	0.030356	0.062473	0	0.018038	0.010559	0	0.0017598	0	0.19138	0.0021997	0	0.16234	0	0.0030796	0.25033	0	0	0.013198	0	0.032556	0.027277	0	0	0	0.0013198
0.028597	0.48262	0	0.18214	0.024637	0.00043995	0.00087989	0	0.0017598	0	0.00043995	0	0.50594	0	0	0.0013198	0.28729	0	0.0092389	0.035196	0	0	0	0	0.013198	0.23141	0.18786	0	0.023317	0.00087989	0	0.023757	0.19138	0	0.0017598	0.0092389	0.0043995	0.0026397	0	0.019358	0	0	0.0070392	0	0.34272	0.028157	0	0	0	0.008359
0.089749	0.0043995	0	0.00043995	0.00087989	0	0	0	0	0	0	0	0.00043995	0.071271	0	0	0	0.0087989	0	0	0	0.54421	0	0	0	0	0	0	0	0	0	0	0.0021997	0.0017598	0	0	0	0.00043995	0	0.025077	0	0	0.00043995	0	0.0017598	0	0	0	0.22393	0
0.00087989	0	0	0	0	0.11659	0.018038	0	0	0	0.0013198	0	0.019358	0	0	0	0.27805	0	0.054114	0.025077	0	0	0	0	0.0048394	0.042235	0.00087989	0	0.00043995	0	0	0	0	0.0092389	0	0	0	0	0	0	0	0	0	0	0	0.0096788	0	0	0	0.047954
0.0017598	0.0061593	0	0.0021997	0.029476	0	0.28465	0	0	0	0	0	0.0026397	0	0	0.023757	0.00043995	0	0	0.045315	0	0	0	0.041795	0.089309	0	0	0	0.0052794	0	0	0.13374	0.16234	0.0043995	0	0	0	0	0	0	0	0	0	0.00087989	0.0035196	0.0074791	0	0	0	0.007919
0	0.16102	0	0	0.0017598	0	0	0	0	0	0	0	0	0	0	0	0	0.00043995	0	0	0	0	0	0	0	0	0.00087989	0	0	0	0	0.0048394	0	0.0026397	0.00043995	0	0	0	0	0	0	0	0	0	0.0061593	0	0	0	0	0
0	0	0.064232	0	0	0.00043995	0	0	0	0.0043995	0.022437	0.023757	0	0	0	0	0	0	0.0017598	0.0070392	0	0	0	0	0	0	0	0.0096788	0.041355	0	0	0	0.0030796	0	0	0	0	0	0	0	0.00043995	0	0	0.0026397	0	0.058513	0	0	0	0
0.66872	0	0	0	0	0.020238	0.00043995	0.0013198	0	0	0.00087989	0.0092389	0.047074	0.015398	0	0	0.008359	0	0.077871	0.092389	0.0048394	0.013638	0.021117	0	0.093709	0.00043995	0.023317	0.013638	0.00087989	0.0096788	0.0017598	0	0.25033	0.019358	0.025077	0	0	0	0	0	0.0017598	0	0.0039595	0	0	0.15046	0	0.00043995	0.0065992	0.0039595
0	0	0	0	0	0	0.0070392	0	0	0.026837	0.0035196	0.20678	0	0	0.00087989	0	0	0	0.0065992	0.013638	0	0	0.010999	0.10559	0	0	0	0.042235	0.14474	0	0.011879	0	0	0	0	0	0	0	0.00043995	0.0017598	0	0	0	0	0	0.044875	0	0	0	0
0	0	0	0	0	0	0	0	0	0	0	0	0	0	0	0	0	0	0	0	0	0	0	0	0	0	0.015838	0	0	0.13858	0	0	0	0	0	0	0	0	0	0	0	0	0	0	0.063352	0	0	0	0	0
0.017158	0.022437	0	0	0	0	0	0.020678	0.071271	0	0	0	0.042675	0	0	0	0	0	0.072151	0	0.018038	0.0030796	0	0	0	0.0013198	0.029916	0	0	0.0026397	0	0	0.013198	0.0070392	0.00043995	0	0	0	0	0.0039595	0	0	0	0	0.0074791	0.00043995	0.0043995	0.051914	0	0.053234
0	0	0	0	0	0	0.00087989	0	0	0.013638	0	0.039155	0	0.0035196	0	0.00087989	0.00043995	0	0	0	0	0	0	0.00087989	0	0	0	0.0035196	0.069512	0	0.0087989	0	0	0	0	0	0.00087989	0	0.0026397	0	0	0	0	0	0	0.051034	0	0	0	0
0.0017598	0.34184	0	0.19842	0	0	0	0	0.0021997	0	0	0	0.094149	0	0	0.0013198	0	0	0	0.013638	0	0	0	0	0.0035196	0.074791	0.14122	0	0.018918	0.0087989	0	0.026397	0.032556	0.34272	0.0017598	0	0.0035196	0.0061593	0	0	0	0.063352	0.0074791	0	0	0.019798	0	0	0	0
0.031236	0.028157	0.012758	0.014518	0.0030796	0.12758	0.015838	0.0065992	0	0	0.043995	0.55345	0.048394	0.0035196	0	0	0.066872	0	0.69424	0.65992	0.0013198	0	0.27629	0.048394	0.0065992	0.0092389	0.00087989	0.27101	0.56269	0.0048394	0.007919	0	0.027277	0.028157	0	0.0096788	0.0074791	0	0.058513	0.15046	0.044875	0	0.00043995	0.051034	0.019798	0	0.012758	0	0	0.0061593
0	0	0	0	0	0	0	0	0	0	0	0	0.0013198	0	0.00087989	0	0	0	0.012319	0	0	0	0.0096788	0	0	0	0	0	0.0070392	0	0	0	0	0	0	0	0	0	0	0	0	0	0.0043995	0	0	0.012758	0	0	0	0.011439
0.00043995	0.0017598	0	0	0	0	0	0	0.058953	0	0	0	0	0	0	0	0	0	0	0	0	0	0	0	0	0	0.008359	0	0	0	0	0.065992	0	0	0	0	0	0	0	0.00043995	0	0	0.051914	0	0	0	0	0	0	0
0.29828	0	0	0	0.00043995	0	0	0	0	0	0.0013198	0	0	0	0	0	0	0.029037	0	0	0	0.30532	0	0	0	0	0	0	0	0	0	0	0	0	0.22393	0	0	0	0	0.0065992	0	0	0	0	0	0	0	0	0	0
0.0039595	0	0	0	0	0	0.044435	0.42235	0	0	0	0	0.08095	0	0	0	0.048394	0	0.43071	0.0030796	0.0021997	0	0.021557	0	0.29037	0	0	0	0	0	0	0	0.0013198	0.008359	0	0.047954	0.007919	0	0	0.0039595	0	0	0.053234	0	0	0.0061593	0.011439	0	0	0
0	0.0035196	0	0	0.020678	0	0	0	0.011879	0	0	0	0	0	0	0	0	0.069072	0	0	0	0.029916	0	0	0	0	0	0	0	0	0	0.027277	0	0	0.0057193	0	0.00043995	0.00087989	0	0	0	0	0	0	0	0	0	0.022877	0.023757	0
0	0	0	0	0	0.00043995	0.0017598	0	0	0	0	0.11659	0	0	0.17906	0	0.0039595	0	0.0030796	0.041795	0	0	0.18258	0.00087989	0.042235	0	0	0.0096788	0.08535	0	0.0087989	0	0	0	0	0	0	0	0	0.0087989	0.093709	0	0	0	0	0.071271	0.00043995	0	0	0
0	0	0	0	0	0.26221	0	0.00043995	0	0	0	0.051914	0	0	0.0017598	0	0	0	0.0074791	0	0	0	0.012758	0	0	0	0	0.19182	0.070832	0	0.0021997	0	0	0	0	0	0	0	0	0.00043995	0.023317	0	0	0	0	0.012319	0.11307	0	0	0
0.0017598	0.20458	0	0.062033	0	0	0	0	0.18566	0	0	0	0.048834	0	0	0	0	0.0043995	0	0	0	0.00043995	0	0	0.00087989	0.014958	0.098548	0	0	0	0	0.10471	0.072591	0.099428	0	0	0.0039595	0.025957	0	0.00087989	0	0	0.16102	0	0.099868	0	0	0.043555	0	0
0.0039595	0	0.024197	0	0	0	0.0035196	0	0	0.061593	0.018478	0.051034	0	0.1289	0	0	0.0013198	0	0	0.008359	0	0	0	0.00043995	0	0	0	0.0039595	0.15222	0	0.036076	0	0.011439	0	0.00087989	0	0.0043995	0	0.018918	0.0017598	0	0	0	0.15046	0	0.08579	0	0	0.010559	0
0.00043995	0	0	0	0	0.0096788	0	0	0	0	0	0.0021997	0.0096788	0	0	0	0.22437	0	0.043115	0.007919	0	0	0.00087989	0.00043995	0	0.073471	0	0.0065992	0.0017598	0	0	0	0	0.007919	0	0.18434	0	0	0	0.0043995	0.00043995	0	0	0	0	0.035196	0	0	0	0
0	0	0.046194	0	0	0	0	0	0	0.036956	0.025957	0	0	0	0	0	0	0	0	0	0	0	0	0	0	0	0	0	0	0	0.034316	0	0	0	0	0	0	0	0	0	0	0	0	0	0	0	0	0	0	0
0	0.00087989	0	0	0.0087989	0	0	0	0	0	0	0	0	0	0	0	0	0.066872	0	0	0	0.00087989	0	0	0	0	0	0	0	0	0	0.0065992	0	0	0.0017598	0	0.0021997	0.015398	0	0	0	0	0	0	0	0	0	0	0	0
0.0057193	0.016278	0	0	0	0.12187	0	0	0	0	0	0	0.15882	0	0	0	0.020678	0	0.022877	0.00043995	0	0	0	0	0	0	0.090629	0	0	0	0	0	0.055873	0.045315	0	0.19226	0	0	0	0.0035196	0	0.0021997	0	0	0.038275	0	0	0	0	0
0.12626	0	0	0	0	0.00087989	0.0021997	0	0	0	0.0061593	0.032996	0.00043995	0.39287	0	0	0	0	0.091949	0.23493	0	0.0021997	0.15134	0	0	0	0.00087989	0.00043995	0.0061593	0.00043995	0	0	0	0	0.043995	0	0	0	0	0.078311	0.00043995	0	0	0	0	0.14122	0	0	0.017598	0
0.050594	0.0074791	0	0.00087989	0	0	0	0	0	0	0	0	0.0096788	0	0	0	0	0	0.00087989	0	0	0.00043995	0.065552	0	0.41091	0.0065992	0.0026397	0	0	0	0	0	0.16586	0.012319	0	0	0	0	0	0.044875	0	0	0	0	0.0074791	0	0	0	0	0.015838
0	0.19402	0	0.0074791	0.018038	0	0	0	0.040035	0	0	0	0	0	0	0	0	0.076991	0	0.0039595	0	0	0	0	0	0.010999	0.0030796	0	0	0	0	0.056753	0.0092389	0.055873	0.007919	0	0	0.10823	0	0	0	0	0	0	0.016278	0	0	0.014958	0	0
0	0.0035196	0	0.0013198	0	0	0.00087989	0	0	0	0	0.047954	0.0061593	0	0	0	0.27805	0	0.054993	0.030796	0	0	0.014078	0.0021997	0	0.018478	0	0	0.035196	0	0	0	0.0035196	0.075671	0	0.0061593	0.0013198	0	0.0030796	0.012758	0.0039595	0	0	0.0074791	0.0013198	0.16982	0	0	0	0
0.048834	0.022437	0.017158	0.011879	0	0.015838	0.0074791	0.0030796	0	0	0.13682	0.058513	0.022877	0.0039595	0	0	0.0096788	0	0.23625	0.49406	0	0	0.08139	0.0026397	0.0030796	0.0070392	0.00087989	0.024197	0.08051	0	0.0021997	0	0.026837	0.021557	0.00087989	0.0052794	0.0074791	0	0.11703	0.089749	0.0087989	0	0.00043995	0.0070392	0.018038	0.73955	0	0	0.0039595	0.0039595
0.0030796	0	0	0	0	0	0	0.29696	0	0	0	0	0.15442	0.0030796	0.00043995	0	0	0	0.50814	0.074791	0.0065992	0	0.10647	0	0	0	0	0.0074791	0.0030796	0.00087989	0	0	0	0	0	0	0	0	0	0.033876	0	0	0.060273	0	0	0.12407	0.15574	0	0	0.3568
0.35504	0	0	0	0	0.032996	0.0030796	0.0043995	0	0	0.010559	0.050154	0.031236	0.024637	0	0	0.014078	0	0.23977	0.3392	0.00043995	0.010999	0.16454	0	0	0	0.012758	0.033436	0.0070392	0.0017598	0.0035196	0	0.0043995	0.0035196	0.0052794	0.0026397	0	0	0	0.45711	0.0021997	0	0.00043995	0	0.00087989	0.4967	0	0	0.043555	0.0052794
0.00043995	0.11879	0	0.051914	0.013638	0	0.036076	0	0	0	0	0	0.0013198	0	0	0.027717	0	0.0035196	0	0.047514	0	0	0	0.012758	0.00043995	0.0048394	0	0	0.0013198	0	0	0.0052794	0.054553	0.087549	0.012758	0	0.11835	0.014958	0	0	0	0	0	0	0.087989	0.0021997	0	0	0	0
0.014958	0.028597	0	0.0092389	0.010559	0	0.036516	0	0	0	0	0	0.021117	0	0	0	0	0	0	0	0	0.00043995	0	0.00087989	0.16894	0.0052794	0.0017598	0	0	0	0	0.058073	0.091509	0.024197	0	0	0.088429	0	0	0.0092389	0	0	0	0	0.018918	0	0	0	0	0
0.014078	0.17026	0	0.0065992	0.1641	0	0	0	0	0	0	0	0.021997	0	0	0	0	0.054114	0	0.0048394	0	0	0	0	0.011439	0.011439	0	0	0	0	0	0.025957	0.13682	0.087989	0.007919	0	0.036516	0.064672	0	0	0	0	0	0	0.008359	0	0	0	0.0048394	0
0.27057	0.025957	0	0	0	0	0	0.065992	0	0	0	0	0.026397	0	0	0	0	0	0.11791	0	0	0.0087989	0.077431	0	0.34712	0.0030796	0.0061593	0	0	0	0	0	0.39683	0.025957	0.0013198	0	0	0	0	0.18742	0	0	0.058073	0	0.0030796	0	0	0	0	0.19402
0.16806	0	0	0	0	0.011879	0.0026397	0.00087989	0	0	0.010119	0.040915	0	0.17994	0	0	0.00087989	0	0.060713	0.16806	0	0.0021997	0.08051	0	0	0	0.00087989	0.010119	0.0061593	0.00043995	0.0017598	0	0	0	0.0096788	0	0	0	0	0.21777	0.0021997	0	0	0	0	0.15354	0	0	0.023317	0.0013198
0.0043995	0.0087989	0	0.0017598	0	0.16894	0.00087989	0	0	0	0	0	0.35416	0	0	0	0.37132	0	0.027717	0.0026397	0	0	0	0	0.048834	0.15662	0.092389	0	0	0	0	0	0.11967	0.20941	0	0.48042	0.0021997	0	0	0.0035196	0	0.00043995	0	0	0.020238	0	0	0	0	0.063352
0	0.017158	0	0.0048394	0	0	0.00087989	0	0	0	0	0.015398	0.0026397	0	0	0	0.13462	0	0	0.011879	0	0	0.0070392	0.00043995	0	0.0021997	0	0	0.017598	0	0	0	0.0052794	0.11835	0	0.00087989	0.0013198	0	0.0043995	0	0	0	0	0.0013198	0.0052794	0.043115	0	0	0	0.00087989
0	0	0	0	0	0	0.0087989	0	0	0.019798	0.00087989	0.017598	0	0	0	0	0	0	0	0	0	0	0	0.0026397	0	0	0	0.0021997	0.027277	0	0.018918	0	0	0	0	0	0	0	0.00087989	0	0	0	0	0.053674	0	0.010559	0	0	0	0
0	0.058073	0	0	0	0	0	0.0026397	0.011439	0	0	0	0.0048394	0	0	0	0	0	0.0048394	0	0	0	0	0	0	0	0.14694	0	0	0.0030796	0	0.007919	0	0	0	0	0	0.020678	0	0	0	0	0.018918	0	0.016278	0	0	0.0013198	0	0
0.008359	0.027717	0.011879	0.010559	0.011439	0.07963	0.0065992	0	0	0	0.007919	0.30048	0.010119	0	0	0	0.24373	0	0.37747	0.15046	0	0	0.059393	0.035636	0.0030796	0.017598	0	0.14078	0.28773	0	0.0030796	0	0.020238	0.11747	0	0.034756	0.0074791	0	0.091509	0.018478	0.025517	0	0	0.048834	0.016278	0.86054	0	0	0	0.00043995
0.0043995	0.056753	0.00087989	0.027277	0.036516	0	0.43907	0	0	0.00043995	0.014958	0.042235	0.0013198	0	0	0.021117	0.034756	0	0.0030796	0.19446	0	0	0	0.041795	0.28905	0.018478	0	0.00087989	0.073471	0	0.0030796	0.045755	0.26793	0.050594	0	0.037396	0.42719	0	0.00087989	0.0030796	0	0	0	0.00087989	0.030796	0.062473	0	0	0	0.17862
0.014958	0.0017598	0	0	0.00043995	0	0	0	0	0	0	0	0	0	0	0	0	0.011879	0	0	0	0.040475	0	0	0	0	0	0	0	0	0	0.030356	0	0	0.0035196	0	0.0070392	0.0013198	0	0	0	0	0	0	0	0	0	0	0.020678	0
0.45711	0.25561	0	0.07919	0.16234	0	0	0	0	0	0.00043995	0.00043995	0.12055	0	0	0.0013198	0.0026397	0	0.029476	0.023317	0.0057193	0.014958	0	0	0.018038	0.045315	0.057193	0	0.025517	0.015838	0	0.0070392	0.31104	0.3458	0.0092389	0.00087989	0.018038	0.0013198	0	0.14254	0	0	0.014518	0	0.093269	0.049274	0	0.00043995	0.028157	0.0035196
0	0	0	0	0	0	0.061593	0	0	0.00043995	0	0.043995	0	0	0	0	0	0	0.0043995	0.019798	0	0	0	0.11527	0.0039595	0	0	0.0017598	0.011439	0	0.0052794	0	0	0	0	0	0	0	0.00043995	0.0035196	0.08579	0	0	0	0	0.019798	0	0	0	0
0	0	0	0	0	0.26001	0	0	0	0	0	0	0.040915	0	0	0	0	0	0.10163	0.036516	0	0	0	0	0	0	0	0.013198	0	0	0	0	0	0	0	0.17246	0	0	0	0.010999	0	0	0	0	0	0.034316	0	0	0	0
0.34492	0.021997	0.00043995	0	0.014958	0.014078	0	0.11615	0	0	0.00087989	0.0026397	0.85614	0	0	0	0.047074	0	0.44787	0.097228	0.015398	0.00087989	0.030356	0.00043995	0.11879	0.042675	0.20414	0	0.00087989	0.031676	0	0	0.78927	0.2952	0.00043995	0.0026397	0.00087989	0	0.00043995	0.26221	0	0	0.058073	0	0	0.050594	0.011439	0.00043995	0	0.39595
0.027717	0.020238	0	0.0021997	0	0	0	0	0	0	0	0	0.019798	0	0	0	0	0	0	0	0	0	0	0	0.1289	0.015398	0.0057193	0	0	0	0	0.00043995	0.12451	0.026837	0	0	0	0	0	0.021997	0	0	0.028597	0	0.015398	0	0	0.045315	0	0
0	0	0	0	0	0	0	0	0	0.014518	0	0.33964	0	0	0.00087989	0	0	0	0.00087989	0.014958	0	0	0	0.0013198	0	0	0	0.068192	0.21029	0	0.14694	0	0	0	0	0	0	0	0.00043995	0.0035196	0.3546	0	0	0	0	0.020238	0	0	0	0
0.020238	0.039595	0.059393	0.020678	0	0	0.0039595	0	0	0.051914	0.058953	0.015838	0.00087989	0.00087989	0	0	0.00087989	0	0	0.08271	0	0	0	0.0043995	0.020678	0.013198	0	0	0.15882	0	0.029476	0	0.074351	0.035636	0.00043995	0	0.007919	0	0.027717	0.0013198	0.0026397	0	0	0.023757	0.025077	0.087549	0	0	0.010559	0
0	0.075671	0	0.065992	0	0	0	0	0	0	0	0	0.095469	0	0	0.00043995	0	0	0	0	0	0	0	0	0.00087989	0.078751	0.042675	0	0	0.0026397	0	0.014078	0.017598	0.11395	0	0	0.0013198	0.0013198	0	0	0	0.090189	0.0017598	0	0.1707	0	0	0	0	0
0	0.053234	0	0	0.044875	0	0	0	0	0	0	0	0	0	0	0	0	0.0043995	0	0	0	0	0	0	0	0	0	0	0	0	0	0.0030796	0	0.0017598	0.0070392	0	0.0013198	0.047074	0	0	0	0	0	0	0	0	0	0	0	0
0.0030796	0.0096788	0	0.0061593	0	0	0.0052794	0	0	0	0	0	0.00087989	0	0	0.019798	0	0	0	0	0	0.026397	0	0.0021997	0	0	0	0	0	0	0	0.030356	0	0.0096788	0	0	0.0057193	0	0	0	0	0	0	0	0.0096788	0	0	0	0.007919	0
0	0.028597	0.12319	0.014958	0	0	0.0026397	0	0	0.10339	0.13946	0.25165	0.0013198	0.00043995	0	0	0.0013198	0	0.054553	0.088869	0	0	0.0043995	0.026397	0.0070392	0.0087989	0	0.12495	0.41707	0	0.0017598	0	0.034756	0.027717	0	0.00043995	0.007919	0	0.2081	0	0.034316	0	0	0.054114	0.020238	0.3392	0	0	0	0
0.0021997	0	0	0	0	0	0	0.011879	0.058953	0	0	0	0.025517	0	0	0	0	0	0.034316	0	0.00043995	0	0	0	0	0	0.16718	0	0	0.041795	0	0	0	0	0	0	0	0	0	0.0017598	0	0.10735	0.12495	0	0.063352	0.00043995	0.0026397	0.012758	0	0.016278
0.0021997	0	0	0	0	0.0074791	0.043995	0.013198	0	0	0	0.0013198	0.27145	0	0	0	0.055873	0	0.22173	0.0013198	0.08579	0	0	0	0.08491	0	0.011439	0.015838	0.0013198	0.26573	0	0	0.0026397	0.010119	0	0.067752	0.0061593	0	0	0.0013198	0.0013198	0	0	0	0	0.025517	0	0	0	0.25209
0.00087989	0.010119	0.0021997	0.0052794	0	0	0.0021997	0	0	0	0.00043995	0.14958	0.0070392	0	0	0	0.23229	0	0.077871	0.055433	0	0	0.035636	0.0048394	0	0.018038	0	0.025957	0.14914	0	0	0	0.010999	0.052794	0	0.032996	0.0048394	0	0.031676	0.013198	0.0074791	0	0	0.038275	0.007919	0.42279	0	0	0	0
0.099868	0.10867	0.0021997	0.041355	0.055433	0	0.24505	0	0	0	0.0021997	0	0.0026397	0	0	0.020678	0.00043995	0.0026397	0	0.11835	0	0	0	0.036956	0.051474	0.0039595	0	0	0.0035196	0	0	0.028157	0.29828	0.068632	0.0096788	0	0.3612	0.025517	0.00087989	0.028597	0	0	0	0.00087989	0.061153	0.0039595	0	0	0	0.0021997
0.0065992	0.015398	0.12055	0.0052794	0	0	0.0048394	0	0	0.095469	0.21557	0.010999	0.00087989	0.0017598	0	0	0.0026397	0	0.037396	0.15222	0	0	0	0	0.00043995	0.0017598	0	0	0.10515	0	0.051034	0	0.020238	0.012758	0	0.00043995	0.0021997	0	0.026397	0	0	0	0	0.018038	0.0092389	0.08535	0	0	0	0
0	0	0.008359	0	0	0	0.076551	0	0	0.00087989	0.0017598	0.00043995	0	0	0	0.044875	0	0	0	0.0087989	0	0	0	0.0021997	0	0	0	0	0.024197	0	0	0.0035196	0.018478	0	0	0	0.058073	0	0.0074791	0	0	0	0	0.00087989	0	0.010119	0	0	0	0
0	0.065992	0	0	0.00043995	0	0	0	0.0070392	0	0	0	0	0	0	0	0	0.046194	0	0	0	0	0	0	0	0	0.00087989	0	0	0	0	0.031676	0.00043995	0	0.0026397	0	0	0.12055	0	0	0	0	0	0	0.0039595	0	0	0	0	0
0	0	0	0	0	0.008359	0	0.051034	0	0	0	0.0013198	0.12538	0	0	0	0	0	0.07963	0	0.033876	0	0	0	0	0	0.008359	0.00087989	0.0013198	0.11923	0	0	0.0013198	0	0	0	0	0	0	0	0.0013198	0	0.0035196	0	0	0.00043995	0	0	0	0
0	0	0	0	0	0.0021997	0	0	0	0	0	0.23757	0.0013198	0	0.20853	0	0.0013198	0	0.028157	0.025517	0	0	0.22745	0	0	0	0	0.10779	0.30752	0	0.0039595	0	0	0	0	0	0	0	0.00043995	0.0052794	0.073471	0	0.0043995	0	0	0.16586	0.13286	0	0	0.011439
0.0065992	0.025957	0	0	0	0.11835	0	0	0.00043995	0	0	0	0.24197	0	0	0	0.0021997	0	0.029916	0.00043995	0	0	0	0	0.00043995	0.0035196	0.1377	0	0	0.091069	0	0	0.088869	0.12143	0	0.12407	0	0.0013198	0	0.0043995	0	0.12846	0	0	0.11307	0	0	0	0	0.00043995
0.00087989	0	0	0	0	0	0	0	0	0	0	0.018038	0	0	0	0	0	0	0.0030796	0.0061593	0	0	0.0013198	0	0.08227	0	0	0.00087989	0.0013198	0	0.0052794	0	0.0030796	0	0	0	0.0021997	0	0	0.0017598	0.00087989	0	0	0	0	0.0035196	0	0	0	0.0013198
0	0.0070392	0	0	0.0013198	0.00087989	0.010559	0	0	0	0	0.0021997	0.051914	0	0	0	0.34536	0	0.030796	0.028157	0	0	0.00043995	0.00043995	0.0017598	0.021117	0	0	0.00043995	0	0	0	0.027717	0.22965	0	0.049274	0.00087989	0	0	0.0057193	0	0	0	0	0	0.012319	0	0	0	0.026837
0.049274	0	0	0	0	0	0.00043995	0	0	0	0.0013198	0.0039595	0	0.27321	0	0	0	0	0.015398	0.021997	0	0.0021997	0.007919	0	0	0	0.00043995	0	0.00087989	0.00043995	0	0	0	0	0.011879	0	0	0	0	0.011879	0	0	0	0	0	0.028157	0	0	0.0087989	0
0.0013198	0.11439	0	0	0.0021997	0	0.00043995	0	0	0	0	0	0.00043995	0	0	0	0.10075	0	0	0.0030796	0	0	0	0	0	0.0013198	0	0	0	0	0	0.00087989	0.0039595	0.25209	0	0.0017598	0.00087989	0.0043995	0	0	0	0	0	0	0.00087989	0	0	0	0	0.00087989
0	0	0	0	0	0.0013198	0	0	0	0	0	0.08095	0	0	0.034756	0	0.00043995	0	0.040035	0.13374	0	0	0.47162	0	0.00043995	0	0	0.059833	0.12363	0	0	0	0	0	0	0	0	0	0	0.014958	0.0043995	0	0	0	0	0.14386	0.029916	0	0	0
0	0	0	0	0	0	0	0.0030796	0.024197	0	0	0	0.0057193	0	0	0	0	0	0.0057193	0	0.00043995	0	0	0	0	0	0.012319	0	0	0.00043995	0	0	0	0	0	0	0	0	0	0	0	0	0.25561	0	0	0	0	0.032556	0	0
0.0043995	0.0048394	0	0	0	0.048834	0	0	0.00043995	0	0	0	0.046634	0	0	0	0	0	0.029916	0	0	0	0	0	0	0	0.021117	0	0	0.10999	0	0	0.00043995	0.0092389	0	0.027717	0	0	0	0.0021997	0	0.0035196	0	0	0.038275	0	0	0	0	0
0	0	0.00043995	0	0	0	0.010999	0	0	0.052354	0.0026397	0.13374	0	0	0	0	0.00043995	0	0.0013198	0.0017598	0	0	0	0.019358	0	0	0	0.012758	0.15926	0	0.052354	0	0	0	0	0	0	0	0.011439	0	0.092389	0	0	0.077431	0	0.095029	0	0	0	0
0.00043995	0	0	0	0	0.21029	0	0.007919	0	0	0	0.0013198	0.13198	0.00043995	0	0	0	0	0.10911	0.00043995	0.054114	0	0	0	0	0	0.0017598	0.012758	0.0013198	0.13066	0	0	0.00087989	0	0	0	0	0	0	0.00043995	0.0013198	0	0	0	0	0.016718	0.14826	0	0	0
0.021557	0.0039595	0.016718	0.00087989	0	0	0.30796	0	0	0.00043995	0.029916	0.00043995	0.0017598	0	0	0.018918	0.00043995	0	0.010119	0.20106	0	0	0.00087989	0.035636	0	0.00087989	0	0	0.026397	0	0	0.021997	0.16102	0.0030796	0	0.00087989	0.20853	0	0.0092389	0.010119	0	0	0	0.00087989	0.00087989	0.023317	0	0	0	0.011439
0.15222	0.028157	0	0	0	0	0	0	0	0	0	0	0.025957	0	0	0	0	0	0.010119	0	0	0.007919	0.059393	0	0.13506	0.0026397	0.008359	0	0	0	0	0	0.24241	0.026837	0.0013198	0	0	0	0	0.10999	0	0	0.27849	0	0.0039595	0	0	0.0021997	0	0.011879
0	0	0	0	0	0	0	0	0	0.0017598	0	0.23009	0	0	0.10647	0	0	0	0	0	0	0	0	0	0	0	0	0.0017598	0.08535	0	0.010119	0	0	0	0	0	0	0	0	0	0.036956	0	0	0	0	0	0	0	0	0
0.0074791	0.025517	0	0	0	0	0	0	0	0	0	0.0021997	0.032556	0	0	0	0.23537	0	0	0.0043995	0	0	0.00087989	0	0	0.053674	0	0	0.00043995	0	0	0	0.010559	0.26265	0	0.016278	0	0	0	0.0061593	0	0	0	0	0	0.0061593	0	0	0	0
0.00043995	0.44655	0	0.098548	0.032116	0	0	0	0	0	0	0	0.00043995	0	0	0.0013198	0	0	0	0.010119	0	0	0	0	0	0.035196	0	0	0.016718	0	0	0	0.011439	0.2952	0.0021997	0	0	0.096788	0	0	0	0	0	0	0.15838	0.016718	0	0	0	0
0	0	0.011879	0	0	0	0.025957	0	0	0.0017598	0.0026397	0.00043995	0	0	0	0.0070392	0	0	0	0.00043995	0	0	0	0.0048394	0	0	0	0	0.036516	0	0	0	0.0021997	0	0	0	0.023317	0	0.013198	0	0	0	0	0.024637	0	0.014958	0	0	0	0
0	0	0	0	0	0.014518	0	0.00043995	0	0	0	0.10471	0.0013198	0	0.0035196	0	0	0	0.0087989	0	0	0	0.028157	0	0	0	0	0.10603	0.15618	0	0.0087989	0	0	0	0	0	0	0	0	0	0.051474	0	0.0026397	0	0	0.012758	0.20722	0	0	0.007919
0	0	0	0	0.0043995	0	0	0	0.087989	0	0	0	0	0	0	0	0	0.027717	0	0	0	0	0	0	0	0	0	0	0	0	0	0.044875	0.00087989	0	0	0	0	0	0	0	0	0	0	0	0	0	0	0.042235	0	0
0.00043995	0	0	0	0	0.14474	0.0035196	0	0	0	0	0.07963	0	0	0	0	0	0	0.032996	0.0052794	0	0	0.019358	0.014518	0	0	0	0.12363	0.069952	0	0	0	0	0	0	0.0048394	0	0	0.010119	0	0.0096788	0	0	0.0035196	0	0.11307	0	0	0	0
0.027277	0	0	0	0	0.00043995	0.044435	0.4813	0	0	0	0	0.5385	0	0	0	0.049714	0	0.6388	0.0074791	0.13902	0	0	0	0.15882	0	0.018038	0.007919	0	0.17334	0	0	0.013638	0.0087989	0	0.048834	0.007919	0	0	0.020238	0	0	0.067752	0	0	0.065552	0.011879	0	0	0.6696
0.069072	0.08315	0	0.021557	0.018478	0	0.0043995	0	0	0	0	0	0.00043995	0	0	0.0035196	0	0.026397	0	0.0017598	0	0.1949	0	0.0021997	0	0.0013198	0	0	0.00043995	0	0	0.020678	0.0017598	0.041795	0.14518	0	0.0043995	0.021117	0	0	0	0	0	0	0.041355	0.00043995	0	0	0.24329	0
0	0	0.00043995	0	0	0	0	0	0	0.0030796	0.00043995	0.11527	0	0.00043995	0.00043995	0	0	0	0	0.0048394	0	0	0	0.0013198	0	0	0	0.042675	0.08667	0	0.065992	0	0	0	0	0	0	0	0.00043995	0.0030796	0.10691	0	0	0.00087989	0	0.013198	0	0	0	0
0	0.0017598	0.0065992	0.00043995	0	0	0.0017598	0	0	0	0.0013198	0.045755	0	0	0	0	0	0	0.015838	0.0052794	0	0	0.00043995	0.011879	0	0	0	0.10559	0.063792	0	0	0	0.0021997	0.0017598	0	0	0.00087989	0	0.069512	0	0.007919	0	0	0.013638	0.0017598	0.1267	0	0	0	0
0.062033	0	0	0	0	0.0026397	0	0.0013198	0	0	0	0.00043995	0.00043995	0.0092389	0	0	0.0021997	0	0.090189	0.27277	0	0	0.15222	0	0	0	0	0.0021997	0	0	0	0	0	0	0	0	0	0	0	0.12802	0	0	0	0	0	0.066872	0	0	0	0.00043995
0.00043995	0.0061593	0	0.0017598	0	0	0	0	0	0	0	0	0.22745	0	0	0	0.11659	0	0	0.0017598	0	0	0	0	0.00043995	0.10559	0.071271	0	0	0	0	0	0.08183	0.13902	0	0.15618	0	0.00043995	0	0.00087989	0	0	0.00087989	0	0.015398	0	0	0	0	0
0.0017598	0.048834	0.078751	0.024637	0	0.012319	0.010559	0	0	0.049274	0.20062	0.14386	0.0092389	0.00087989	0	0	0.0039595	0	0.13858	0.61901	0	0	0.017158	0.0057193	0.032116	0.016718	0	0.014958	0.3172	0	0.025077	0	0.11703	0.048394	0	0.0039595	0.007919	0	0.032116	0.038275	0.024637	0	0	0.08095	0.029037	0.43863	0	0	0	0.0026397
0.15002	0.42895	0.0070392	0.15134	0.17114	0	0.0061593	0	0	0	0.007919	0.0052794	0.070832	0	0	0.0013198	0.00043995	0.0061593	0	0.098988	0	0.0070392	0	0	0.078311	0.062033	0	0	0.057633	0	0	0.065112	0.55609	0.35416	0.010559	0	0.069072	0.072151	0.0030796	0.029476	0	0	0.008359	0	0.20546	0.037396	0	0	0	0
0	0	0	0	0	0	0	0	0	0	0	0.054114	0	0	0.047954	0	0	0	0	0	0	0	0.024197	0	0	0	0	0	0	0	0.0035196	0	0	0	0	0	0	0	0	0	0.12407	0	0	0	0	0	0	0	0	0
0	0	0	0	0	0	0.046194	0.042675	0	0	0	0.008359	0	0.00043995	0	0	0.027717	0	0.10031	0.036956	0	0	0.16542	0	0.3084	0	0	0.00087989	0.0013198	0	0.00043995	0	0	0.0013198	0	0.034756	0.0039595	0	0	0.0096788	0	0	0	0	0	0.033436	0	0	0	0.35636
0	0	0.070392	0	0	0	0	0	0	0.054553	0.021557	0.036956	0	0	0	0	0	0	0	0	0	0	0	0.0026397	0	0	0	0	0.050594	0	0.00087989	0	0	0	0	0	0	0	0.047074	0	0.0026397	0	0	0.0065992	0	0	0	0	0	0
0	0	0	0	0	0.00087989	0	0	0	0	0.0030796	0.00087989	0.0039595	0	0	0	0.11527	0	0.036076	0.018038	0	0	0	0	0	0.008359	0	0.0048394	0.0026397	0	0	0	0	0.0043995	0	0.18522	0	0	0	0	0	0	0	0	0	0.014518	0	0	0	0.00087989
0	0	0	0	0	0	0	0.32028	0	0	0	0	0.08271	0	0	0	0	0	0.24769	0	0.07963	0	0	0	0.011879	0	0	0	0	0	0	0	0	0	0	0	0	0	0	0	0	0	0	0	0	0	0	0	0	0.23053
0.00043995	0.0030796	0	0	0.00087989	0	0	0	0.11263	0	0	0	0	0	0	0	0	0.0035196	0	0	0	0	0	0	0	0	0.012319	0	0	0	0	0.08315	0.0021997	0.0013198	0	0	0	0	0	0.00043995	0	0	0.051474	0	0.0013198	0	0	0.18786	0	0
0	0	0	0	0	0.00087989	0	0	0	0	0	0.020238	0	0	0.0092389	0	0.0026397	0	0.0013198	0.076111	0	0	0.14518	0.00087989	0.036516	0	0	0.00087989	0.00043995	0	0.0017598	0	0	0	0	0	0.0017598	0	0	0.0087989	0.029037	0	0	0	0	0.033436	0	0	0	0
0	0	0	0	0	0.08403	0	0	0	0	0	0.025517	0	0	0.0026397	0	0	0	0.010999	0.0013198	0	0	0.0039595	0.00087989	0	0	0	0.26837	0.030796	0	0.00087989	0	0	0	0	0	0	0	0.0061593	0	0.0030796	0	0	0.00087989	0	0.024637	0	0	0	0
0	0	0	0	0	0	0	0	0	0.012758	0	0.21821	0	0	0.053234	0	0	0	0	0	0	0	0.0030796	0.0043995	0	0	0	0.088429	0.27453	0	0.028597	0	0	0	0	0	0	0	0.00043995	0	0.042675	0	0	0	0	0	0	0	0	0
0.038275	0	0	0	0	0	0	0.091949	0	0	0	0	0	0	0	0	0	0	0.060273	0.0061593	0	0	0.13022	0	0.18258	0	0	0	0	0	0	0	0.047514	0	0	0	0	0	0	0.039155	0	0	0	0	0	0.0039595	0	0	0	0.24285
0	0	0	0	0	0	0	0	0.10911	0	0	0	0	0	0	0	0	0	0	0	0	0	0	0	0	0	0.018918	0	0	0	0	0	0	0	0	0	0	0	0	0	0	0	0.18874	0	0.00043995	0	0	0.00043995	0	0
0.0043995	0.047514	0	0.010999	0.0052794	0	0.038275	0	0	0	0	0	0.028597	0	0	0	0	0	0	0	0	0.00043995	0	0.0013198	0.063792	0.0087989	0.0030796	0	0	0	0	0.18302	0.077431	0.032996	0	0	0.10339	0.00087989	0	0.0013198	0	0	0.00043995	0	0.026397	0	0	0.13726	0	0
0.00043995	0.058073	0.013198	0.027717	0.0039595	0	0.014518	0	0	0.030796	0.0030796	0.017598	0	0.0043995	0	0.010559	0.00087989	0.0030796	0	0.0030796	0	0.0013198	0	0.0026397	0	0.0026397	0	0.00087989	0.095908	0	0.0096788	0	0.0043995	0.047074	0.017158	0	0.014078	0.0039595	0.017158	0	0	0	0	0.08491	0.047954	0.058513	0	0	0	0
0.0070392	0	0	0	0	0	0	0.07963	0	0	0	0	0.22657	0	0	0	0	0	0.16278	0.00043995	0.1883	0	0	0	0	0	0.031676	0.0030796	0	0.28685	0	0	0.0074791	0	0	0	0	0	0	0.0048394	0	0	0	0	0	0.0043995	0	0	0	0
0	0.097668	0	0.023317	0.031676	0	0.012319	0	0	0	0	0	0.00087989	0	0	0.0043995	0	0.0048394	0	0	0	0	0	0.008359	0	0.0026397	0	0	0	0	0	0.18214	0	0.050154	0.00043995	0	0.052354	0.025077	0	0	0	0	0	0	0.048834	0	0	0.013198	0	0
0	0	0	0	0	0.00087989	0	0.16146	0	0	0	0.016718	0.0030796	0.0030796	0	0	0	0	0.39727	0.16894	0	0	0.3216	0	0.052354	0	0	0.0065992	0.023317	0	0	0	0	0	0	0	0	0	0	0.039155	0	0	0.0092389	0	0	0.17246	0	0	0	0.34008
0	0.015838	0.007919	0.007919	0	0	0.00043995	0	0	0	0.0052794	0.012319	0.00043995	0	0	0	0.030356	0	0	0.024637	0	0	0.0035196	0.00087989	0	0.0030796	0	0	0.043555	0	0	0	0.014518	0.043995	0	0.0021997	0.0043995	0	0.064232	0.0017598	0	0	0	0.0048394	0.012319	0.095908	0	0	0	0.00043995
0	0	0	0	0	0	0	0	0	0.034316	0	0	0	0.0061593	0	0	0	0	0	0	0	0	0	0	0	0	0	0	0	0	0.065992	0	0	0	0	0	0	0	0	0	0.0026397	0	0	0	0	0	0	0	0	0
0	0.020678	0	0.0039595	0	0	0	0	0.0017598	0	0	0	0	0	0	0	0	0	0	0	0	0	0	0	0	0.0070392	0.054993	0	0	0.018918	0	0.0021997	0	0.0021997	0	0	0	0.0048394	0	0	0	0.10823	0	0	0.21689	0	0	0	0	0
0.5165	0	0	0	0.0070392	0.025077	0.0021997	0.0013198	0	0	0.0035196	0.016278	0.095908	0.00043995	0	0	0.0087989	0	0.17422	0.47514	0.0096788	0.0052794	0.18654	0	0.12626	0.00043995	0.038275	0.014518	0	0.015398	0.0017598	0.00043995	0.47162	0.024637	0.0017598	0.00043995	0	0	0	0.61241	0.0017598	0	0.011439	0	0	0.19534	0	0	0	0.0035196
0.71755	0	0	0	0.00043995	0.00043995	0	0	0	0	0	0	0.065112	0.00043995	0	0	0.0030796	0	0.0061593	0.0065992	0.0074791	0.061153	0	0	0.045315	0.00043995	0.029476	0	0	0.010999	0	0	0.22701	0.013638	0.054553	0.00043995	0	0	0	0.3062	0	0	0.0048394	0	0	0.0030796	0	0	0.066432	0.00087989
0	0	0	0	0	0	0.16718	0	0	0	0	0.0021997	0	0	0	0.015838	0	0	0	0.011439	0	0	0	0.065992	0	0	0	0	0	0	0	0.0026397	0.033436	0	0	0	0.10779	0	0	0	0.00043995	0	0	0.008359	0	0	0	0	0	0
0	0	0.0052794	0	0	0	0.1795	0	0	0	0.00043995	0.0017598	0	0	0	0.0017598	0	0	0	0.008359	0	0	0	0.047954	0	0	0	0	0.026837	0	0	0.012319	0.021117	0	0	0	0.068632	0	0.007919	0	0	0	0	0	0	0.012758	0	0	0	0
0.0087989	0.3524	0	0.25473	0	0	0	0	0	0	0	0	0.11659	0	0	0.0013198	0.25605	0	0	0.017158	0	0	0	0	0.0057193	0.28289	0.00087989	0	0.019798	0	0	0.017598	0.043555	0.69732	0.0017598	0.017598	0.0021997	0.0052794	0	0.0074791	0	0	0	0	0.28905	0.021557	0	0	0	0
0	0.00087989	0	0	0	0	0	0	0.15178	0	0	0	0	0	0	0	0	0.0017598	0	0	0	0	0	0	0	0	0.036956	0	0	0	0	0	0.0096788	0.00043995	0	0	0	0	0	0	0	0	0.037396	0	0.00087989	0	0	0	0	0
0.20282	0	0	0	0	0	0	0	0	0	0.00087989	0	0	0	0	0	0	0.0013198	0	0	0	0.47558	0	0	0	0	0	0	0	0	0	0	0	0	0.22437	0	0	0	0	0.0039595	0	0	0	0	0	0	0	0	0.48878	0
0.00087989	0	0	0.00043995	0	0	0	0	0	0	0	0	0.091509	0	0	0	0.21425	0	0	0.0013198	0	0	0	0	0.00043995	0.14518	0.0030796	0	0	0	0	0	0.022437	0.078751	0	0.098108	0	0	0	0.00087989	0	0	0	0	0	0	0	0	0	0
0.0026397	0.020678	0	0.008359	0.0030796	0	0.0052794	0	0	0	0	0	0.00087989	0	0	0.016718	0	0.0021997	0	0	0	0.021117	0	0.0021997	0	0	0	0	0	0	0	0.0026397	0	0.017158	0.013638	0	0.0052794	0.0013198	0	0	0	0	0	0	0.017598	0	0	0	0.0030796	0
0.43115	0.52882	0	0.1487	0.045315	0.011879	0	0.00087989	0.012758	0	0.00043995	0.00087989	0.5385	0	0	0.0013198	0.020678	0	0.058513	0.028597	0.027277	0.0092389	0	0	0.10911	0.15046	0.34932	0	0.031236	0.055433	0	0.049274	0.67972	0.81874	0.0030796	0.0021997	0.0052794	0.0074791	0	0.23405	0	0	0.10427	0	0.23801	0.058513	0	0.0087989	0	0.0057193
0	0	0	0	0	0	0	0	0	0	0	0.19402	0	0	0.15618	0	0	0	0	0	0	0	0	0	0	0	0	0	0.21557	0	0.0087989	0	0	0	0	0	0	0	0	0	0.034316	0	0	0	0	0	0	0	0	0
0.0026397	0.00043995	0	0	0	0	0	0.015838	0	0	0	0	0.035636	0	0	0	0	0	0.057633	0	0.12802	0	0	0	0	0	0.047954	0	0	0.13726	0	0	0.0013198	0.00087989	0	0	0	0	0	0.0013198	0	0.091069	0.17862	0	0.00087989	0.00043995	0.0048394	0.0043995	0	0.041355
0.0065992	0	0	0	0	0	0	0	0	0	0	0.0043995	0	0.092389	0	0	0	0	0	0	0	0	0	0	0	0	0	0	0.0043995	0	0	0	0	0	0.00087989	0	0	0	0	0.00087989	0	0	0	0	0	0.0035196	0	0	0	0
0.23273	0	0	0	0	0.0026397	0	0.00087989	0	0	0.0013198	0.0013198	0.025517	0.021997	0	0	0.0030796	0	0.08227	0.2037	0.0030796	0.007919	0.10295	0	0.043115	0.00043995	0.015398	0.0017598	0	0.0057193	0.00087989	0	0.12495	0.011439	0.031236	0.00043995	0	0	0	0.35416	0.00043995	0	0	0	0	0.058513	0	0	0.0070392	0.0013198
0	0	0	0	0	0.15046	0	0	0	0	0	0	0.090629	0.00043995	0	0	0	0	0.065552	0.0013198	0	0	0	0	0.0065992	0	0.024637	0.0030796	0	0.028597	0	0	0.0026397	0	0	0.097668	0.00043995	0	0	0	0	0.00087989	0	0	0.012319	0.0026397	0	0	0	0.0065992
0	0.41047	0	0.1421	0	0	0	0.0013198	0.12626	0	0	0.00087989	0.054553	0	0	0.0013198	0	0	0.0017598	0.021557	0	0	0	0	0.0065992	0.047514	0.18082	0	0.029037	0	0	0.067752	0.073911	0.23317	0.0013198	0	0.0039595	0.029916	0	0	0	0	0.1619	0	0.22437	0.024197	0	0.0087989	0	0.00043995
0	0	0	0	0	0	0.0092389	0	0	0.00043995	0	0.0035196	0	0	0	0	0	0	0	0	0	0	0.0074791	0.075671	0	0	0	0	0.00087989	0	0.00043995	0	0	0	0	0	0	0	0	0	0.25385	0	0	0	0	0	0	0	0	0
0.099428	0.1839	0	0.064672	0.040035	0	0	0	0	0	0	0	0	0	0	0	0	0.067752	0	0.008359	0	0.054114	0	0	0	0.022437	0	0	0.0061593	0	0	0.056753	0.011439	0.11747	0.090189	0	0.019358	0.036516	0	0	0	0	0	0	0.073911	0.0030796	0	0	0.28685	0
0.0096788	0.011439	0.0035196	0	0.013638	0.10867	0.0021997	0.0017598	0	0	0.025517	0.021117	0.093709	0.00087989	0	0	0.076991	0	0.86934	0.79015	0.0035196	0	0.036516	0.0039595	0.0074791	0.0021997	0.0096788	0.056753	0.014078	0.0096788	0.0013198	0	0.10339	0.058073	0	0.045315	0.00087989	0	0.0013198	0.08007	0	0	0	0	0	0.49626	0	0	0	0.031236
0.025077	0.045315	0	0.007919	0	0	0	0	0.11659	0	0	0	0.028157	0	0	0	0	0	0	0	0	0.0013198	0	0	0.088869	0.014518	0.034756	0	0	0	0	0.010999	0.11175	0.036956	0	0	0	0	0	0.015398	0	0	0.30444	0	0.023317	0	0	0.20106	0	0
0	0	0	0	0	0.29476	0	0	0	0	0	0.00043995	0.088869	0.00043995	0	0	0	0	0.08579	0.0052794	0	0	0.00087989	0	0	0	0.021997	0.032996	0.00087989	0.0021997	0	0	0.0021997	0	0	0.021557	0	0	0	0.0043995	0	0	0	0	0	0.026837	0	0	0	0
0	0	0	0	0	0	0	0	0	0	0	0	0	0	0	0	0	0.0061593	0	0	0	0	0	0	0	0	0	0	0	0	0	0.0026397	0	0	0	0	0	0	0	0	0	0	0	0	0	0	0	0	0	0
0	0.020238	0	0.0039595	0	0	0.076551	0	0	0	0	0	0	0	0	0.12275	0	0	0	0.016278	0	0	0	0.016278	0	0	0	0	0	0	0	0.11483	0.039155	0.0057193	0	0	0.1311	0.008359	0	0	0	0	0	0.00087989	0.008359	0	0	0	0	0
0.38847	0	0	0	0.018918	0	0	0	0	0	0	0	0	0	0	0	0	0.014958	0	0	0	0.088869	0	0	0	0	0	0	0	0	0	0.0035196	0	0	0.094149	0	0.0013198	0	0	0.0030796	0	0	0	0	0	0	0	0	0.44831	0
0.0021997	0	0	0	0	0	0	0.3326	0	0	0	0	0.28773	0	0	0	0	0	0.3656	0	0.069512	0	0	0	0	0	0	0.013198	0	0.071271	0	0	0	0	0	0	0	0	0	0.0026397	0	0	0.039595	0	0	0.023757	0.0017598	0	0	0.15794
0.00043995	0	0	0	0	0	0.00087989	0	0	0	0	0.071271	0	0	0	0	0	0	0.0070392	0.0061593	0	0	0.020678	0.00087989	0	0	0	0.013198	0.059833	0	0	0	0	0	0	0.0043995	0	0	0.00043995	0	0.0017598	0	0	0.014518	0	0.11175	0	0	0	0
0	0	0	0	0	0.26705	0.036516	0	0	0	0	0	0.24637	0	0	0	0.18654	0	0.1927	0.00043995	0	0	0	0	0.071711	0.0043995	0.022437	0.0065992	0	0.056313	0	0	0.0039595	0.025957	0	0.49582	0.0043995	0	0	0	0	0	0	0	0	0.007919	0	0	0	0.1839
0.0026397	0	0.018918	0	0	0	0.21469	0	0	0.036076	0.0092389	0.042675	0	0.00043995	0	0.010119	0.0013198	0	0	0.032996	0	0	0	0.022877	0	0	0	0.0030796	0.1355	0	0.014518	0.0039595	0.058073	0	0	0	0.094589	0	0.018918	0	0	0	0	0.10295	0	0.08359	0	0	0	0
0.12055	0	0	0	0.00043995	0	0.0017598	0	0	0	0	0.0021997	0.00043995	0.27233	0	0	0	0.010119	0.0026397	0.023317	0	0.1465	0.010559	0	0	0	0	0	0	0	0	0	0.0030796	0	0.33524	0	0	0	0	0.021117	0	0	0	0.0013198	0	0.015398	0	0	0.26133	0
0	0	0.077871	0	0	0	0	0	0	0.0017598	0.097668	0.0017598	0.00043995	0	0	0	0.00043995	0	0.012319	0.031236	0	0	0	0	0	0	0	0	0.010999	0	0	0	0.0065992	0.00043995	0	0.00043995	0	0	0.1355	0	0.00087989	0	0	0	0	0.058513	0	0	0	0
0.00043995	0	0	0	0	0	0	0.0013198	0	0	0	0	0	0	0	0	0	0	0.00043995	0.053674	0	0	0.18654	0	0.1729	0	0	0	0	0	0	0	0.00043995	0	0	0	0	0	0	0.0017598	0	0	0	0	0	0.0087989	0	0	0	0.017598
0	0.0074791	0.00043995	0.0035196	0.0048394	0	0.08579	0	0	0	0	0	0.0035196	0	0	0.010999	0	0	0	0.0039595	0	0	0	0.0021997	0.00087989	0	0	0	0.0052794	0	0	0.17994	0.012758	0.0052794	0	0	0.23801	0	0.00087989	0	0	0	0	0	0.0048394	0.0030796	0	0.00043995	0	0
0.022877	0	0	0	0	0	0	0	0	0	0.00043995	0.0026397	0	0.49406	0	0	0	0	0.011879	0.016278	0	0.0030796	0.0057193	0	0	0	0	0	0.00087989	0	0	0	0	0	0.026837	0	0	0	0	0.022437	0	0	0	0	0	0.022437	0	0	0.00043995	0
0	0	0	0	0	0	0.00087989	0	0	0.059833	0	0.30092	0	0	0.032116	0	0	0	0	0.0030796	0	0	0	0.014958	0	0	0	0	0.10471	0	0.08491	0	0	0	0	0	0	0	0	0	0.007919	0	0	0	0	0.0021997	0	0	0	0
0	0.00043995	0	0	0	0	0	0	0.0070392	0	0	0	0	0	0	0	0	0	0	0	0	0	0	0	0	0	0.0070392	0	0	0	0	0.0070392	0.010999	0	0	0	0	0	0	0	0	0	0.0065992	0	0	0	0	0	0	0
0.12451	0	0	0	0	0	0	0.10119	0	0	0	0	0.020238	0	0	0	0	0	0.22481	0	0.08227	0.00087989	0.013198	0	0.062033	0	0	0	0	0	0	0	0.12582	0	0	0	0	0	0	0.074351	0	0	0.15046	0	0	0	0.0013198	0	0	0.25077
0	0	0	0	0	0	0.038275	0	0	0.047074	0.0039595	0.15618	0	0	0	0	0	0	0.012319	0.014958	0	0	0	0.20853	0	0	0	0.013638	0.12055	0	0.018918	0.00043995	0.0035196	0	0	0	0.014078	0	0.0043995	0	0.22305	0	0	0	0	0.069512	0	0	0	0
0.00043995	0.038715	0.00043995	0.012319	0.00043995	0	0.046634	0.072151	0	0	0.0013198	0.014078	0.040475	0	0	0	0.043555	0	0.14738	0.034756	0	0	0.1267	0	0.61505	0.008359	0	0	0.050154	0	0	0	0.048834	0.056313	0	0.044435	0.014078	0	0	0	0	0	0.0035196	0	0.015838	0.027717	0	0	0	0.59789
0.029037	0	0.030796	0	0	0	0	0	0	0.023757	0.051914	0	0	0.22613	0	0	0	0	0	0.0057193	0	0	0	0.00043995	0	0	0	0	0	0	0.032996	0	0.0048394	0	0.00087989	0	0	0	0.0026397	0.00087989	0.0061593	0	0	0.0021997	0	0	0	0	0.0070392	0
0.00043995	0	0	0	0.0092389	0	0.063792	0	0	0	0	0.0021997	0	0	0	0	0.0065992	0	0	0	0	0	0.00087989	0	0.24989	0	0	0	0	0	0.00043995	0	0.030356	0	0	0.0074791	0.08579	0	0	0	0	0	0	0	0	0	0	0	0	0.088429
0.0030796	0	0	0	0	0.37396	0.00043995	0	0	0	0.0035196	0.034316	0.050594	0	0	0	0.098548	0	0.27101	0.094589	0	0	0.010999	0.0026397	0	0.0030796	0	0.068632	0.025517	0	0	0	0	0.0013198	0	0.36648	0	0	0.00043995	0.012319	0.0021997	0	0	0.00043995	0	0.15354	0	0	0	0
0.46414	0	0	0	0.00087989	0	0	0	0	0	0	0	0.041795	0.044875	0	0	0	0.00043995	0.0039595	0.00087989	0.0043995	0.32028	0	0	0.00087989	0	0.016278	0	0	0.0057193	0	0	0.08359	0.0035196	0.40871	0	0	0	0	0.089309	0	0	0.0043995	0	0	0.0017598	0	0	0.48394	0
0.007919	0.14518	0	0	0.12714	0	0	0	0	0	0	0	0.00043995	0	0	0	0	0	0	0	0	0	0	0	0.0061593	0	0	0	0	0	0	0	0.029916	0.11967	0	0	0.015838	0.025517	0	0	0	0	0	0	0	0.0026397	0	0	0	0
0	0	0	0	0.00043995	0	0.25517	0	0	0.0017598	0	0.025077	0	0	0	0.0026397	0.00043995	0	0.0021997	0.010119	0	0	0	0.12231	0.0087989	0	0	0.0013198	0.0092389	0	0.0021997	0.010119	0.010119	0	0	0	0.054114	0	0.00043995	0.0013198	0.0061593	0	0	0	0	0.010999	0	0	0	0
[truncated: 138 more columns]
