# Supplementary material for: Vizaj—A free online interactive software for visualizing spatial networks
Source: PLoS One. 2023 Mar 23;18(3):e0282181. doi: 10.1371/journal.pone.0282181 (PMC10035906; doi:10.1371/journal.pone.0282181)
Supplement: S1 File — Data are available in .csv and .json formats according to the Data import section. (ZIP) [file pone.0282181.s001.zip › data/3Dgrid125_pos.csv]

0.0033442	0.0060935	0.012719
-0.013209	0.015005	0.25055
0.016472	0.0087597	0.50263
0.0083594	0.0014936	0.74105
-0.00826	-0.0028848	0.98325
0.24796	0.0058453	-0.023246
0.24384	-0.010158	0.27009
0.25416	-0.013922	0.50595
0.25807	-0.016931	0.76486
0.25369	-0.0029527	0.99853
0.50473	-0.0084449	-0.015618
0.50536	0.012027	0.23862
0.48919	-0.001689	0.48818
0.50713	0.0083211	0.72596
0.49128	-0.022296	1.0069
0.75615	-0.0062647	-0.0095149
0.73906	-0.0095545	0.25297
0.761	0.008016	0.50145
0.7542	0.0049347	0.74332
0.75792	0.02889	1.0127
0.99325	0.019846	0.0031147
1.0078	0.014732	0.23469
0.99247	-0.0041145	0.49913
0.99627	-0.027135	0.75297
0.99729	0.0058968	0.99498
0.0051124	0.24934	0.0033484
0.012797	0.24715	0.26273
-0.0023414	0.26693	0.50444
-0.0020658	0.21947	0.76104
0.0030835	0.24497	1.0192
0.24327	0.22927	0.01663
0.26455	0.23727	0.25351
0.26055	0.25407	0.51631
0.25942	0.26002	0.73464
0.24536	0.24702	1.0004
0.48416	0.24165	0.0063067
0.49135	0.26649	0.2534
0.50426	0.25466	0.49728
0.49362	0.25931	0.72893
0.50311	0.2611	1.0004
0.74325	0.26341	-0.012498
0.75202	0.27573	0.24382
0.74813	0.25752	0.50831
0.75394	0.25708	0.7415
0.73333	0.25369	1.0084
1.0132	0.25597	-0.0076824
0.99802	0.2498	0.26946
1.0038	0.25009	0.51048
1.0186	0.25245	0.73886
1.0001	0.22724	1.0074
0.011463	0.5121	0.022696
-0.0032789	0.507	0.22351
0.010261	0.50314	0.49513
0.0046526	0.50822	0.7372
8.6796e-05	0.49454	1.0034
0.24716	0.49033	0.0087916
0.25554	0.50603	0.25195
0.24063	0.51154	0.50007
0.24085	0.50576	0.75332
0.2598	0.49702	0.98936
0.50658	0.48474	-0.010119
0.50568	0.50923	0.25776
0.49611	0.50589	0.4946
0.50011	0.51364	0.76508
0.48537	0.50529	1.0101
0.73695	0.49619	-0.0095927
0.75414	0.50479	0.2537
0.73927	0.50231	0.50726
0.75137	0.48578	0.75194
0.73442	0.49606	0.99411
0.99554	0.49371	0.0104
0.99061	0.49488	0.28109
1.0056	0.49729	0.50071
1.0001	0.49066	0.75522
1.0027	0.50245	1.0162
-0.01146	0.75331	-0.0045676
-0.011883	0.74577	0.2415
-0.012578	0.74588	0.50157
0.010708	0.76862	0.72829
0.0060298	0.76406	0.9915
0.25188	0.73919	-0.0090465
0.24211	0.75606	0.26018
0.23924	0.74522	0.49487
0.25991	0.74621	0.74097
0.25497	0.74251	0.99487
0.48902	0.73515	-0.0055601
0.51649	0.76191	0.26228
0.48236	0.7307	0.4964
0.50325	0.74877	0.74021
0.50675	0.75226	1.0072
0.75153	0.73341	0.0039962
0.74035	0.75844	0.25767
0.75253	0.75195	0.49401
0.74788	0.74819	0.73634
0.75202	0.74485	1.0027
0.99685	0.74704	-0.0005493
1.0051	0.75644	0.24947
0.99498	0.73117	0.49527
0.98701	0.75461	0.75355
1.0091	0.73568	1.0009
0.0097671	0.99893	-0.0018252
0.0083914	1.0111	0.24642
-0.016023	1.0104	0.4757
0.0044183	0.99109	0.76229
-0.010854	1.0031	1.0076
0.25893	0.98722	-0.00059031
0.25946	0.99929	0.27313
0.26014	1.0127	0.51219
0.26818	0.98136	0.74466
0.23573	1.0174	0.98409
0.50387	1.0073	-0.010787
0.51578	0.98673	0.23846
0.50032	1.0178	0.50525
0.50027	1.0065	0.75083
0.49299	1.009	1.0147
0.76109	1.003	-0.011912
0.75266	0.99956	0.253
0.76212	1.0116	0.50203
0.73968	0.98853	0.74592
0.74169	0.98292	0.98746
1.0004	0.99803	0.010349
1.0019	0.99954	0.2703
0.99051	0.98999	0.50884
1.0037	1.0023	0.75671
0.99722	1.007	0.98792
