# Supplementary material for: Vizaj—A free online interactive software for visualizing spatial networks
Source: PLoS One. 2023 Mar 23;18(3):e0282181. doi: 10.1371/journal.pone.0282181 (PMC10035906; doi:10.1371/journal.pone.0282181)
Supplement: S1 File — Data are available in .csv and .json formats according to the Data import section. (ZIP) [file pone.0282181.s001.zip › data/parisnetworkcombined.json]

{"graph": {"nodes": [{"id": "1", "label": "Olympiades", "position": {"x": "48.82694828196076", "z": "2.367038433387592", "y": 0}}, {"id": "3", "label": "Biblioth\u00e8que-Fran\u00e7ois Mitterrand", "position": {"x": "48.829830695271106", "z": "2.376120009344837", "y": 0}}, {"id": "5", "label": "Cour Saint-Emilion", "position": {"x": "48.83331371557845", "z": "2.387299704383512", "y": 0}}, {"id": "7", "label": "Bercy", "position": {"x": "48.840542782965464", "z": "2.3794094631230687", "y": 0}}, {"id": "9", "label": "Gare de Lyon", "position": {"x": "48.844652150982945", "z": "2.37310814754528", "y": 0}}, {"id": "11", "label": "Ch\u00e2telet", "position": {"x": "48.85895618133369", "z": "2.3473612552142624", "y": 0}}, {"id": "13", "label": "Madeleine", "position": {"x": "48.869578970578424", "z": "2.324162488791942", "y": 0}}, {"id": "15", "label": "Saint-Lazare", "position": {"x": "48.8755376703957", "z": "2.3251964899774276", "y": 0}}, {"id": "17", "label": "Saint-Denis-Universit\u00e9", "position": {"x": "48.94611087248738", "z": "2.3620451929905992", "y": 0}}, {"id": "19", "label": "Val d'europe", "position": {"x": "48.85549704826123", "z": "2.7736084332189748", "y": 0}}, {"id": "21", "label": "Villepinte", "position": {"x": "48.96309599735446", "z": "2.512155566998092", "y": 0}}, {"id": "22", "label": "Villiers", "position": {"x": "48.88132429394468", "z": "2.3165967615088174", "y": 0}}, {"id": "23", "label": "Villiers", "position": {"x": "48.88140510041144", "z": "2.316147050907411", "y": 0}}, {"id": "24", "label": "Vincennes", "position": {"x": "48.84732387116057", "z": "2.433531596877892", "y": 0}}, {"id": "25", "label": "Volontaires", "position": {"x": "48.84141844267774", "z": "2.307993649386661", "y": 0}}, {"id": "26", "label": "Voltaire (L\u00e9on Blum)", "position": {"x": "48.85766372576006", "z": "2.3800362967955064", "y": 0}}, {"id": "27", "label": "Wagram", "position": {"x": "48.883712476037346", "z": "2.3055577575143036", "y": 0}}, {"id": "29", "label": "Torcy", "position": {"x": "48.83972842272958", "z": "2.655903115145281", "y": 0}}, {"id": "30", "label": "Trocad\u00e9ro", "position": {"x": "48.8630891350352", "z": "2.2868403784945937", "y": 0}}, {"id": "31", "label": "Varenne", "position": {"x": "48.85639306919846", "z": "2.3147543648102884", "y": 0}}, {"id": "32", "label": "Villejuif-L\u00e9o Lagrange", "position": {"x": "48.80376966328267", "z": "2.3639093063890435", "y": 0}}, {"id": "33", "label": "Saint-Jacques", "position": {"x": "48.83299169177581", "z": "2.3366828966443496", "y": 0}}, {"id": "34", "label": "Saint-Marcel", "position": {"x": "48.838516743515164", "z": "2.360727550361784", "y": 0}}, {"id": "35", "label": "Saint-Paul (Le Marais)", "position": {"x": "48.85513451823504", "z": "2.3613343390676635", "y": 0}}, {"id": "36", "label": "Sartrouville", "position": {"x": "48.93751218318358", "z": "2.157311047020583", "y": 0}}, {"id": "37", "label": "Quai de la Gare", "position": {"x": "48.83761467578531", "z": "2.373852115680497", "y": 0}}, {"id": "38", "label": "Raspail", "position": {"x": "48.83915698149679", "z": "2.330474151162931", "y": 0}}, {"id": "40", "label": "R\u00e9publique", "position": {"x": "48.86741082883539", "z": "2.363587825558049", "y": 0}}, {"id": "41", "label": "Place d'Italie", "position": {"x": "48.831552302643125", "z": "2.3553334432190454", "y": 0}}, {"id": "43", "label": "Port Royal", "position": {"x": "48.83988516597736", "z": "2.336873440890153", "y": 0}}, {"id": "44", "label": "Nation", "position": {"x": "48.849010153648216", "z": "2.3976646127910075", "y": 0}}, {"id": "45", "label": "Noisy-le-Grand (Mont d'Est)", "position": {"x": "48.840882627372274", "z": "2.549350971449035", "y": 0}}, {"id": "48", "label": "La Fourche", "position": {"x": "48.8874368425293", "z": "2.3257252220174083", "y": 0}}, {"id": "51", "label": "Sceaux", "position": {"x": "48.78128731847868", "z": "2.2976096510082007", "y": 0}}, {"id": "52", "label": "S\u00e9gur", "position": {"x": "48.84686470206919", "z": "2.307268847578926", "y": 0}}, {"id": "53", "label": "Les Agnettes", "position": {"x": "48.92291633150906", "z": "2.285963896576634", "y": 0}}, {"id": "55", "label": "Asni\u00e8res-Gennevilliers Les Courtilles", "position": {"x": "48.93029362287076", "z": "2.2837606331952487", "y": 0}}, {"id": "57", "label": "Sentier", "position": {"x": "48.8673503814313", "z": "2.3475672354150805", "y": 0}}, {"id": "58", "label": "Sevran-Beaudottes", "position": {"x": "48.948168329928286", "z": "2.52448044743623", "y": 0}}, {"id": "59", "label": "Sevran Livry", "position": {"x": "48.93601068591127", "z": "2.5346809010269817", "y": 0}}, {"id": "60", "label": "S\u00e8vres-Lecourbe", "position": {"x": "48.84499615085685", "z": "2.310864830044154", "y": 0}}, {"id": "61", "label": "S\u00e8vres-Babylone", "position": {"x": "48.85093928843075", "z": "2.3261146548222844", "y": 0}}, {"id": "65", "label": "Saint-Germain-en-Laye", "position": {"x": "48.89830860836054", "z": "2.09511210577148", "y": 0}}, {"id": "66", "label": "Saint-Maur Cr\u00e9teil", "position": {"x": "48.80641960896216", "z": "2.47204505094563", "y": 0}}, {"id": "67", "label": "Saint-Michel Notre-Dame", "position": {"x": "48.85339313419855", "z": "2.345017658598223", "y": 0}}, {"id": "68", "label": "Saint-R\u00e9my-l\u00e8s-Chevreuse", "position": {"x": "48.70286868424979", "z": "2.070600214521146", "y": 0}}, {"id": "69", "label": "Stalingrad", "position": {"x": "48.88418929420877", "z": "2.367030441974567", "y": 0}}, {"id": "70", "label": "Stalingrad", "position": {"x": "48.88415326312386", "z": "2.3673574774663866", "y": 0}}, {"id": "71", "label": "Stalingrad", "position": {"x": "48.88407198636439", "z": "2.3688700627777948", "y": 0}}, {"id": "73", "label": "Strasbourg-Saint-Denis", "position": {"x": "48.869227930987556", "z": "2.354529175385818", "y": 0}}, {"id": "74", "label": "Sucy Bonneuil", "position": {"x": "48.77105153303763", "z": "2.507511268345535", "y": 0}}, {"id": "75", "label": "Sully-Morland", "position": {"x": "48.85079359474211", "z": "2.3612369937142983", "y": 0}}, {"id": "76", "label": "T\u00e9l\u00e9graphe", "position": {"x": "48.87552244924565", "z": "2.3986765111449513", "y": 0}}, {"id": "78", "label": "Ternes", "position": {"x": "48.87822804050767", "z": "2.2981214325821844", "y": 0}}, {"id": "79", "label": "Tolbiac", "position": {"x": "48.82615945391136", "z": "2.3570194661891253", "y": 0}}, {"id": "81", "label": "Trocad\u00e9ro", "position": {"x": "48.862666905879294", "z": "2.2872630615532628", "y": 0}}, {"id": "82", "label": "Tuileries", "position": {"x": "48.86478016250008", "z": "2.3290949544294275", "y": 0}}, {"id": "83", "label": "Val de Fontenay", "position": {"x": "48.854043248483144", "z": "2.488553014023377", "y": 0}}, {"id": "85", "label": "Vaugirard (Adolphe Ch\u00e9rioux)", "position": {"x": "48.83943928123955", "z": "2.3010780424739252", "y": 0}}, {"id": "86", "label": "Carrefour-Pleyel", "position": {"x": "48.9199435050834", "z": "2.3439094197858905", "y": 0}}, {"id": "89", "label": "Vert-Galant", "position": {"x": "48.944131219085655", "z": "2.566814263856176", "y": 0}}, {"id": "90", "label": "Victor Hugo", "position": {"x": "48.869864912484076", "z": "2.285226207250439", "y": 0}}, {"id": "91", "label": "Villejuif-Louis Aragon", "position": {"x": "48.786638011119834", "z": "2.367110527381649", "y": 0}}, {"id": "92", "label": "Villejuif-Paul Vaillant Couturier (H\u00f4pital Paul Brousse)", "position": {"x": "48.79599413239317", "z": "2.3682314519156806", "y": 0}}, {"id": "93", "label": "Villeparisis", "position": {"x": "48.95300013565804", "z": "2.60203177755109", "y": 0}}, {"id": "94", "label": "Reuilly-Diderot", "position": {"x": "48.8473528769588", "z": "2.3858425400402448", "y": 0}}, {"id": "95", "label": "Richard-Lenoir", "position": {"x": "48.86068599199579", "z": "2.372410931880202", "y": 0}}, {"id": "97", "label": "Riquet", "position": {"x": "48.8883932319013", "z": "2.374433108884994", "y": 0}}, {"id": "98", "label": "Robespierre", "position": {"x": "48.855680808196944", "z": "2.423659085483019", "y": 0}}, {"id": "99", "label": "Robinson", "position": {"x": "48.78003132105507", "z": "2.281059378471848", "y": 0}}, {"id": "100", "label": "A\u00e9roport Charles de Gaulle 1", "position": {"x": "49.0106207175917", "z": "2.563216156469876", "y": 0}}, {"id": "101", "label": "Rome", "position": {"x": "48.88207083393704", "z": "2.3203983393099863", "y": 0}}, {"id": "102", "label": "Rue de la Pompe (Avenue Georges Mandel)", "position": {"x": "48.864253384403426", "z": "2.277916762028845", "y": 0}}, {"id": "103", "label": "Rue des Boulets", "position": {"x": "48.8522227131835", "z": "2.389115650927187", "y": 0}}, {"id": "106", "label": "Rueil-Malmaison", "position": {"x": "48.88722206053287", "z": "2.170623204930391", "y": 0}}, {"id": "107", "label": "Saint-Ambroise", "position": {"x": "48.86164742429928", "z": "2.373147140772303", "y": 0}}, {"id": "108", "label": "Saint-Augustin", "position": {"x": "48.87438676021276", "z": "2.3207278319647315", "y": 0}}, {"id": "109", "label": "Basilique de Saint-Denis", "position": {"x": "48.936477492650496", "z": "2.3596397453045825", "y": 0}}, {"id": "110", "label": "Saint-Denis-Porte de Paris", "position": {"x": "48.92992666527093", "z": "2.3561861491888694", "y": 0}}, {"id": "111", "label": "Saint-Fargeau", "position": {"x": "48.871699810971116", "z": "2.4042987242021825", "y": 0}}, {"id": "112", "label": "Saint-Fran\u00e7ois-Xavier", "position": {"x": "48.8509825598235", "z": "2.31442986460027", "y": 0}}, {"id": "116", "label": "Saint-Lazare", "position": {"x": "48.875420977789275", "z": "2.3266952720717047", "y": 0}}, {"id": "117", "label": "Saint-Lazare", "position": {"x": "48.876067814352574", "z": "2.324188100771013", "y": 0}}, {"id": "118", "label": "Saint-Mand\u00e9", "position": {"x": "48.84623825662077", "z": "2.418999828109256", "y": 0}}, {"id": "122", "label": "Saint-Placide", "position": {"x": "48.84701184016864", "z": "2.327055111355132", "y": 0}}, {"id": "123", "label": "Saint-Sulpice", "position": {"x": "48.8511463550549", "z": "2.3309628563664644", "y": 0}}, {"id": "124", "label": "Porte d'Ivry", "position": {"x": "48.82135736230755", "z": "2.369308237223248", "y": 0}}, {"id": "125", "label": "Porte d'Orl\u00e9ans (G\u00e9n\u00e9ral Leclerc)", "position": {"x": "48.82281706023495", "z": "2.325072625148001", "y": 0}}, {"id": "126", "label": "Porte Dauphine (Mar\u00e9chal de Lattre de Tassigny)", "position": {"x": "48.87179221641751", "z": "2.27486996119569", "y": 0}}, {"id": "127", "label": "Porte de Bagnolet", "position": {"x": "48.864336535483645", "z": "2.4088253760377283", "y": 0}}, {"id": "130", "label": "Porte de Clichy", "position": {"x": "48.894436060297956", "z": "2.313565665465226", "y": 0}}, {"id": "132", "label": "Porte de la Chapelle", "position": {"x": "48.89795934324147", "z": "2.3592550695796524", "y": 0}}, {"id": "133", "label": "Porte de la Villette", "position": {"x": "48.89752915689145", "z": "2.3856442301273044", "y": 0}}, {"id": "134", "label": "Porte de Montreuil", "position": {"x": "48.85337987781381", "z": "2.4104581874163533", "y": 0}}, {"id": "135", "label": "Porte de Pantin", "position": {"x": "48.888583980971895", "z": "2.3924228757185415", "y": 0}}, {"id": "136", "label": "Porte de Saint-Cloud", "position": {"x": "48.837565334473624", "z": "2.255591274447898", "y": 0}}, {"id": "137", "label": "Porte de Saint-Ouen", "position": {"x": "48.89751173277147", "z": "2.329021647212208", "y": 0}}, {"id": "138", "label": "Porte de Vanves", "position": {"x": "48.82776532658967", "z": "2.3043123507630607", "y": 0}}, {"id": "139", "label": "Porte de Versailles", "position": {"x": "48.832253452749", "z": "2.287864137819189", "y": 0}}, {"id": "140", "label": "Porte de Vincennes", "position": {"x": "48.847016518419125", "z": "2.410816882334764", "y": 0}}, {"id": "141", "label": "Porte des Lilas", "position": {"x": "48.8769382235089", "z": "2.4063765669297816", "y": 0}}, {"id": "142", "label": "Porte des Lilas", "position": {"x": "48.87723471669558", "z": "2.4065268430480917", "y": 0}}, {"id": "143", "label": "Porte Maillot", "position": {"x": "48.87800617627899", "z": "2.2824656400013326", "y": 0}}, {"id": "144", "label": "Pr\u00e9-Saint-Gervais", "position": {"x": "48.88015993211241", "z": "2.3985866218697662", "y": 0}}, {"id": "146", "label": "Pyr\u00e9n\u00e9es", "position": {"x": "48.87382117233675", "z": "2.384886372197903", "y": 0}}, {"id": "147", "label": "Quai de la Rap\u00e9e", "position": {"x": "48.84596603240645", "z": "2.3669131797383116", "y": 0}}, {"id": "151", "label": "Raspail", "position": {"x": "48.838878378565504", "z": "2.330678419288263", "y": 0}}, {"id": "154", "label": "R\u00e9publique", "position": {"x": "48.86725794359829", "z": "2.3640373036390545", "y": 0}}, {"id": "156", "label": "Orsay-Ville", "position": {"x": "48.69760164693814", "z": "2.182079748545582", "y": 0}}, {"id": "157", "label": "Ourcq", "position": {"x": "48.886923877470686", "z": "2.3866564344034558", "y": 0}}, {"id": "158", "label": "Palais-Royal (Mus\u00e9e du Louvre)", "position": {"x": "48.8623718215243", "z": "2.3365736007364304", "y": 0}}, {"id": "159", "label": "Palais-Royal (Mus\u00e9e du Louvre)", "position": {"x": "48.86338738506552", "z": "2.3354838367723683", "y": 0}}, {"id": "160", "label": "Palaiseau", "position": {"x": "48.71791943671647", "z": "2.246501416326464", "y": 0}}, {"id": "161", "label": "Palaiseau Villebon", "position": {"x": "48.707745883014454", "z": "2.237039533120401", "y": 0}}, {"id": "162", "label": "Parc des Expositions", "position": {"x": "48.97374124286838", "z": "2.5147988854756136", "y": 0}}, {"id": "163", "label": "Parc de Sceaux", "position": {"x": "48.77062199581033", "z": "2.3098419965156434", "y": 0}}, {"id": "164", "label": "Parmentier", "position": {"x": "48.86525985667316", "z": "2.3747570817167682", "y": 0}}, {"id": "165", "label": "Passy", "position": {"x": "48.857534382513876", "z": "2.28559270581709", "y": 0}}, {"id": "166", "label": "Pasteur", "position": {"x": "48.842012804057696", "z": "2.3132900438354906", "y": 0}}, {"id": "169", "label": "P\u00e8re-Lachaise", "position": {"x": "48.86316120506396", "z": "2.3872604001843536", "y": 0}}, {"id": "170", "label": "P\u00e8re-Lachaise", "position": {"x": "48.862945661667425", "z": "2.3868924045430804", "y": 0}}, {"id": "171", "label": "Pereire", "position": {"x": "48.8850310612536", "z": "2.2971351115061647", "y": 0}}, {"id": "172", "label": "Pernety", "position": {"x": "48.833933819810916", "z": "2.31790897216328", "y": 0}}, {"id": "173", "label": "Philippe Auguste", "position": {"x": "48.85837884146994", "z": "2.3897347327397043", "y": 0}}, {"id": "175", "label": "Pierre et Marie Curie", "position": {"x": "48.81591718160038", "z": "2.377878816483871", "y": 0}}, {"id": "176", "label": "Pigalle", "position": {"x": "48.88242252841757", "z": "2.337254682101535", "y": 0}}, {"id": "178", "label": "Place d'Italie", "position": {"x": "48.8312826555064", "z": "2.3554558703645068", "y": 0}}, {"id": "180", "label": "Place de Clichy", "position": {"x": "48.88345565159549", "z": "2.3273749934103556", "y": 0}}, {"id": "182", "label": "Place des F\u00eates", "position": {"x": "48.8772239477293", "z": "2.392765050250897", "y": 0}}, {"id": "184", "label": "Plaisance", "position": {"x": "48.83175809378841", "z": "2.3138665498481625", "y": 0}}, {"id": "185", "label": "Poissonni\u00e8re", "position": {"x": "48.877353095288015", "z": "2.349381423952599", "y": 0}}, {"id": "186", "label": "Poissy", "position": {"x": "48.933164262405", "z": "2.041083510970564", "y": 0}}, {"id": "187", "label": "Pont de Levallois-B\u00e9con", "position": {"x": "48.89730990517954", "z": "2.2807686428069003", "y": 0}}, {"id": "188", "label": "Pont de Neuilly", "position": {"x": "48.88550610941816", "z": "2.258527470197358", "y": 0}}, {"id": "189", "label": "Pont de S\u00e8vres", "position": {"x": "48.829690338022736", "z": "2.2305284341923346", "y": 0}}, {"id": "190", "label": "Pont Marie (Cit\u00e9 des Arts)", "position": {"x": "48.85346358569476", "z": "2.357383972809163", "y": 0}}, {"id": "191", "label": "Pont Neuf", "position": {"x": "48.85853410228574", "z": "2.3421172386659985", "y": 0}}, {"id": "193", "label": "Massy-Palaiseau", "position": {"x": "48.72414852610061", "z": "2.259342348954552", "y": 0}}, {"id": "194", "label": "Massy-Verri\u00e8res", "position": {"x": "48.73460130224641", "z": "2.273281709990223", "y": 0}}, {"id": "197", "label": "Michel-Ange-Auteuil", "position": {"x": "48.847924592785105", "z": "2.264235905782418", "y": 0}}, {"id": "199", "label": "Michel-Ange-Molitor", "position": {"x": "48.84498448667992", "z": "2.26232003903747", "y": 0}}, {"id": "202", "label": "Miromesnil", "position": {"x": "48.87346032551137", "z": "2.3160412889150637", "y": 0}}, {"id": "203", "label": "Mitry-Claye", "position": {"x": "48.975712599402996", "z": "2.6421606837255793", "y": 0}}, {"id": "204", "label": "Monceau", "position": {"x": "48.88057689074842", "z": "2.309415946164807", "y": 0}}, {"id": "206", "label": "Montparnasse-Bienvenue", "position": {"x": "48.84187033630407", "z": "2.3212283740035646", "y": 0}}, {"id": "208", "label": "Montparnasse-Bienvenue", "position": {"x": "48.84207702018728", "z": "2.321010449555117", "y": 0}}, {"id": "209", "label": "Mouton-Duvernet", "position": {"x": "48.832191599269656", "z": "2.3304069926293205", "y": 0}}, {"id": "210", "label": "Nanterre-Pr\u00e9fecture", "position": {"x": "48.89565993203451", "z": "2.2231003280556174", "y": 0}}, {"id": "211", "label": "Nanterre-Universit\u00e9", "position": {"x": "48.90098901400317", "z": "2.213791712188878", "y": 0}}, {"id": "212", "label": "Nanterre-Ville", "position": {"x": "48.89532514729429", "z": "2.1958404738707524", "y": 0}}, {"id": "213", "label": "Nation", "position": {"x": "48.84811123157566", "z": "2.3980040127977436", "y": 0}}, {"id": "216", "label": "Nation", "position": {"x": "48.8484803444062", "z": "2.39676520957729", "y": 0}}, {"id": "217", "label": "Nationale", "position": {"x": "48.832881288678834", "z": "2.3619094080161975", "y": 0}}, {"id": "218", "label": "Neuilly-Plaisance", "position": {"x": "48.85346032384484", "z": "2.5137606489199347", "y": 0}}, {"id": "219", "label": "Nogent-sur-Marne", "position": {"x": "48.83510877417377", "z": "2.4716839161590887", "y": 0}}, {"id": "220", "label": "Noisiel", "position": {"x": "48.84348503430221", "z": "2.616614613852153", "y": 0}}, {"id": "221", "label": "Noisy-Champs", "position": {"x": "48.84307613366186", "z": "2.5818763988415916", "y": 0}}, {"id": "224", "label": "Oberkampf", "position": {"x": "48.864965303262494", "z": "2.3676324062987537", "y": 0}}, {"id": "225", "label": "Oberkampf", "position": {"x": "48.86497429063367", "z": "2.36763241156394", "y": 0}}, {"id": "229", "label": "Le Parc de Saint-Maur", "position": {"x": "48.80528001222769", "z": "2.48559432484478", "y": 0}}, {"id": "230", "label": "Le Peletier", "position": {"x": "48.87496305802612", "z": "2.3401567908492056", "y": 0}}, {"id": "231", "label": "Le V\u00e9sinet-Centre", "position": {"x": "48.89009570633796", "z": "2.1343746143232596", "y": 0}}, {"id": "232", "label": "Le V\u00e9sinet-Le Pecq", "position": {"x": "48.89835089406469", "z": "2.121828925443024", "y": 0}}, {"id": "233", "label": "Les Baconnets", "position": {"x": "48.739380928058495", "z": "2.2875990476951404", "y": 0}}, {"id": "234", "label": "Les Gobelins", "position": {"x": "48.83612743975252", "z": "2.3520811178355734", "y": 0}}, {"id": "236", "label": "Les Sablons (Jardin d'acclimatation)", "position": {"x": "48.88129918549113", "z": "2.2719151760177914", "y": 0}}, {"id": "238", "label": "Lognes", "position": {"x": "48.83907532767992", "z": "2.6338690555739257", "y": 0}}, {"id": "242", "label": "Louvre-Rivoli", "position": {"x": "48.86087985759375", "z": "2.340973275817903", "y": 0}}, {"id": "243", "label": "Loz\u00e8re", "position": {"x": "48.706049793049075", "z": "2.2115654162223874", "y": 0}}, {"id": "244", "label": "Luxembourg", "position": {"x": "48.84677855902824", "z": "2.3404411811761725", "y": 0}}, {"id": "245", "label": "Mabillon", "position": {"x": "48.85284513365445", "z": "2.335143718516068", "y": 0}}, {"id": "246", "label": "Madeleine", "position": {"x": "48.8697947152178", "z": "2.3246120120222655", "y": 0}}, {"id": "248", "label": "Mairie d'Ivry", "position": {"x": "48.81121453549021", "z": "2.383508928732683", "y": 0}}, {"id": "249", "label": "Mairie de Clichy", "position": {"x": "48.90400543242958", "z": "2.3053681208668606", "y": 0}}, {"id": "250", "label": "Mairie de Montreuil", "position": {"x": "48.862280986339", "z": "2.441827679127713", "y": 0}}, {"id": "251", "label": "Mairie de Saint-Ouen", "position": {"x": "48.91162168038383", "z": "2.3337369648420916", "y": 0}}, {"id": "252", "label": "Mairie des Lilas", "position": {"x": "48.880051061772676", "z": "2.415660206064229", "y": 0}}, {"id": "253", "label": "Maison Blanche", "position": {"x": "48.82287877506322", "z": "2.358079894290851", "y": 0}}, {"id": "254", "label": "Maisons-Laffitte", "position": {"x": "48.94604723230418", "z": "2.144251676642267", "y": 0}}, {"id": "255", "label": "Malakoff-Plateau de Vanves", "position": {"x": "48.8224426939998", "z": "2.2979321053287274", "y": 0}}, {"id": "256", "label": "Malakoff-Rue Etienne Dolet", "position": {"x": "48.81470406056698", "z": "2.2972847301706394", "y": 0}}, {"id": "259", "label": "Marcadet-Poissonniers", "position": {"x": "48.89160682271851", "z": "2.349548310988923", "y": 0}}, {"id": "260", "label": "Marcel Sembat", "position": {"x": "48.833808586980275", "z": "2.243480614417395", "y": 0}}, {"id": "261", "label": "Marne-la-Vall\u00e9e Chessy", "position": {"x": "48.86849697024026", "z": "2.7822597305629526", "y": 0}}, {"id": "262", "label": "Marx-Dormoy", "position": {"x": "48.890374081221125", "z": "2.3597970086706117", "y": 0}}, {"id": "263", "label": "La D\u00e9fense (Grande Arche)", "position": {"x": "48.891826754836515", "z": "2.237992043215619", "y": 0}}, {"id": "264", "label": "Guy-M\u00f4quet", "position": {"x": "48.893009056051206", "z": "2.3274958394904894", "y": 0}}, {"id": "266", "label": "Havre-Caumartin", "position": {"x": "48.873425976534854", "z": "2.3289709732965647", "y": 0}}, {"id": "267", "label": "Hoche", "position": {"x": "48.891499383764256", "z": "2.4031249606560765", "y": 0}}, {"id": "268", "label": "H\u00f4tel de Ville", "position": {"x": "48.857355927169515", "z": "2.3520735668587185", "y": 0}}, {"id": "270", "label": "Houilles Carri\u00e8res-sur-Seine", "position": {"x": "48.920645595306866", "z": "2.1844117553489246", "y": 0}}, {"id": "271", "label": "I\u00e9na", "position": {"x": "48.864350199647255", "z": "2.2940452637830906", "y": 0}}, {"id": "272", "label": "Invalides", "position": {"x": "48.86085078966753", "z": "2.314548112626649", "y": 0}}, {"id": "273", "label": "Jacques-Bonsergent", "position": {"x": "48.87070082326957", "z": "2.3605786355872773", "y": 0}}, {"id": "274", "label": "Jasmin", "position": {"x": "48.852438519222666", "z": "2.2679339230009505", "y": 0}}, {"id": "275", "label": "Jaur\u00e8s", "position": {"x": "48.88276854674882", "z": "2.36994579899074", "y": 0}}, {"id": "276", "label": "Jaur\u00e8s", "position": {"x": "48.88287621621258", "z": "2.3705863361654225", "y": 0}}, {"id": "278", "label": "Javel-Andr\u00e9-Citroen", "position": {"x": "48.84596388048408", "z": "2.2778151263537714", "y": 0}}, {"id": "279", "label": "Joinville-le-Pont", "position": {"x": "48.821069678359656", "z": "2.4638349563053548", "y": 0}}, {"id": "282", "label": "Jussieu", "position": {"x": "48.8459684322046", "z": "2.3548073926942186", "y": 0}}, {"id": "283", "label": "Jussieu", "position": {"x": "48.84576175731147", "z": "2.354548594906739", "y": 0}}, {"id": "284", "label": "Kl\u00e9ber", "position": {"x": "48.87130614908782", "z": "2.2933310208962174", "y": 0}}, {"id": "285", "label": "La Chapelle", "position": {"x": "48.884388698358165", "z": "2.3592765642767297", "y": 0}}, {"id": "286", "label": "La Courneuve-8-Mai-1945", "position": {"x": "48.92051450668569", "z": "2.410225779120198", "y": 0}}, {"id": "287", "label": "La Croix-de-Berny", "position": {"x": "48.762144791530275", "z": "2.3041636149992573", "y": 0}}, {"id": "288", "label": "La D\u00e9fense (Grande Arche)", "position": {"x": "48.89200565400341", "z": "2.2369831238174327", "y": 0}}, {"id": "289", "label": "La Hacquini\u00e8re", "position": {"x": "48.69506073208291", "z": "2.1526641367708073", "y": 0}}, {"id": "290", "label": "La Motte-Picquet-Grenelle", "position": {"x": "48.84882126668606", "z": "2.2979529640251917", "y": 0}}, {"id": "291", "label": "La Muette", "position": {"x": "48.85809504968323", "z": "2.274096448110612", "y": 0}}, {"id": "292", "label": "La Plaine-Stade de France", "position": {"x": "48.91756865943168", "z": "2.3615269960039114", "y": 0}}, {"id": "293", "label": "La Varenne-Chennevi\u00e8res", "position": {"x": "48.79493354483859", "z": "2.5130447577249475", "y": 0}}, {"id": "294", "label": "Lamarck-Caulaincourt", "position": {"x": "48.8897381077178", "z": "2.339149086674118", "y": 0}}, {"id": "295", "label": "Laplace", "position": {"x": "48.807637336351924", "z": "2.3332541466959276", "y": 0}}, {"id": "296", "label": "Laumi\u00e8re", "position": {"x": "48.8849316105461", "z": "2.379091246899838", "y": 0}}, {"id": "297", "label": "Le Bourget", "position": {"x": "48.93091044517924", "z": "2.426307936884455", "y": 0}}, {"id": "298", "label": "Le Guichet", "position": {"x": "48.70486705428755", "z": "2.1912655867174045", "y": 0}}, {"id": "299", "label": "Le Kremlin-Bic\u00eatre", "position": {"x": "48.810385125129486", "z": "2.3618306830911315", "y": 0}}, {"id": "300", "label": "Dupleix", "position": {"x": "48.85039257831968", "z": "2.2936483362305387", "y": 0}}, {"id": "301", "label": "Duroc", "position": {"x": "48.846848768895974", "z": "2.3169373108340854", "y": 0}}, {"id": "302", "label": "Duroc", "position": {"x": "48.84699250092279", "z": "2.3165423447702307", "y": 0}}, {"id": "304", "label": "Eglise de Pantin", "position": {"x": "48.89363252797401", "z": "2.41290026603005", "y": 0}}, {"id": "305", "label": "Esplanade de la D\u00e9fense", "position": {"x": "48.88835806016618", "z": "2.249937212862802", "y": 0}}, {"id": "307", "label": "Europe", "position": {"x": "48.87906043921274", "z": "2.3229746324058937", "y": 0}}, {"id": "308", "label": "Exelmans", "position": {"x": "48.84290697853592", "z": "2.2601443978808957", "y": 0}}, {"id": "310", "label": "Fontaine-Michalon", "position": {"x": "48.74393256350146", "z": "2.297067334618335", "y": 0}}, {"id": "311", "label": "Fontenay-aux-Roses", "position": {"x": "48.787756601242194", "z": "2.2918918529063417", "y": 0}}, {"id": "312", "label": "Fontenay-sous-Bois", "position": {"x": "48.8434118592224", "z": "2.464815403274336", "y": 0}}, {"id": "313", "label": "Fort d'Aubervilliers", "position": {"x": "48.91405674514657", "z": "2.403576334511007", "y": 0}}, {"id": "314", "label": "Franklin-Roosevelt", "position": {"x": "48.869010427937624", "z": "2.3102531808960265", "y": 0}}, {"id": "315", "label": "Franklin-Roosevelt", "position": {"x": "48.868812631860955", "z": "2.309926324470496", "y": 0}}, {"id": "316", "label": "Gabriel-P\u00e9ri", "position": {"x": "48.916574835983226", "z": "2.2943289646870606", "y": 0}}, {"id": "317", "label": "Ga\u00eet\u00e9", "position": {"x": "48.838751821388634", "z": "2.322509186224712", "y": 0}}, {"id": "318", "label": "Gallieni (Parc de Bagnolet)", "position": {"x": "48.86326252650054", "z": "2.415975368499958", "y": 0}}, {"id": "319", "label": "Gambetta", "position": {"x": "48.864782700687876", "z": "2.398445833771861", "y": 0}}, {"id": "320", "label": "Gare d'Austerlitz", "position": {"x": "48.84341422414371", "z": "2.3641883928676424", "y": 0}}, {"id": "321", "label": "Gare d'Austerlitz", "position": {"x": "48.84371986136062", "z": "2.3639162171627124", "y": 0}}, {"id": "323", "label": "Gare de l'Est (Verdun)", "position": {"x": "48.8764170528791", "z": "2.3589870464563276", "y": 0}}, {"id": "324", "label": "Gare de Lyon", "position": {"x": "48.84555978708341", "z": "2.37344920496318", "y": 0}}, {"id": "325", "label": "Gare de Lyon", "position": {"x": "48.844804715128525", "z": "2.3738435712712422", "y": 0}}, {"id": "326", "label": "Gare du Nord", "position": {"x": "48.87974306422535", "z": "2.3546008104722334", "y": 0}}, {"id": "327", "label": "Gare du Nord", "position": {"x": "48.87938330261579", "z": "2.356372081359306", "y": 0}}, {"id": "328", "label": "Garibaldi", "position": {"x": "48.906382164226436", "z": "2.3319104734589318", "y": 0}}, {"id": "329", "label": "Gentilly", "position": {"x": "48.81574430585205", "z": "2.3408747750262417", "y": 0}}, {"id": "330", "label": "George V", "position": {"x": "48.87204561942636", "z": "2.3007691856449535", "y": 0}}, {"id": "331", "label": "Glaci\u00e8re", "position": {"x": "48.8312479519874", "z": "2.343122075822986", "y": 0}}, {"id": "332", "label": "Goncourt (H\u00f4pital Saint-Louis)", "position": {"x": "48.87001535524704", "z": "2.3707687990214654", "y": 0}}, {"id": "335", "label": "Ch\u00e2telet", "position": {"x": "48.85720364550444", "z": "2.3472247110558406", "y": 0}}, {"id": "336", "label": "Ch\u00e2telet-Les Halles", "position": {"x": "48.86146371055862", "z": "2.346844131603014", "y": 0}}, {"id": "337", "label": "Ch\u00e2telet-Les Halles", "position": {"x": "48.861796247500266", "z": "2.346803328707587", "y": 0}}, {"id": "338", "label": "Ch\u00e2tillon Montrouge", "position": {"x": "48.810283363510756", "z": "2.3012888709759522", "y": 0}}, {"id": "339", "label": "Chatou-Croissy", "position": {"x": "48.885142071685785", "z": "2.155625867018615", "y": 0}}, {"id": "340", "label": "Chauss\u00e9e d'Antin (La Fayette)", "position": {"x": "48.872985824665165", "z": "2.33342622405285", "y": 0}}, {"id": "342", "label": "Chevaleret", "position": {"x": "48.83496497071995", "z": "2.3680913458793973", "y": 0}}, {"id": "344", "label": "Cit\u00e9 Universitaire", "position": {"x": "48.82033705689765", "z": "2.3396909747101295", "y": 0}}, {"id": "346", "label": "Colonel Fabien", "position": {"x": "48.87818498179219", "z": "2.3701745466363584", "y": 0}}, {"id": "347", "label": "Concorde", "position": {"x": "48.86567809641779", "z": "2.321193771801867", "y": 0}}, {"id": "348", "label": "Concorde", "position": {"x": "48.8654893908901", "z": "2.321411789213801", "y": 0}}, {"id": "349", "label": "Conflans-Fin d'Oise", "position": {"x": "48.98941774049155", "z": "2.074189247151442", "y": 0}}, {"id": "350", "label": "Convention", "position": {"x": "48.83713694956265", "z": "2.296396090155559", "y": 0}}, {"id": "351", "label": "Corentin-Cariou", "position": {"x": "48.89468154198812", "z": "2.382302193974242", "y": 0}}, {"id": "352", "label": "Corentin-Celton", "position": {"x": "48.82682988739414", "z": "2.278966861574341", "y": 0}}, {"id": "353", "label": "Corvisart", "position": {"x": "48.829863252112794", "z": "2.3506227279320897", "y": 0}}, {"id": "354", "label": "Courcelle-sur-Yvette", "position": {"x": "48.70076301806364", "z": "2.099100527058702", "y": 0}}, {"id": "356", "label": "Croix-de-Chavaux (Jacques Duclos)", "position": {"x": "48.857999073258", "z": "2.435866895674707", "y": 0}}, {"id": "357", "label": "Denfert-Rochereau", "position": {"x": "48.83427681284463", "z": "2.332203797304786", "y": 0}}, {"id": "358", "label": "Denfert-Rochereau", "position": {"x": "48.833998236748336", "z": "2.333238501158801", "y": 0}}, {"id": "359", "label": "Denfert-Rochereau", "position": {"x": "48.833315185891436", "z": "2.3334427638299853", "y": 0}}, {"id": "360", "label": "Drancy", "position": {"x": "48.932709809148555", "z": "2.455105345174671", "y": 0}}, {"id": "362", "label": "Botzaris", "position": {"x": "48.87960708893313", "z": "2.389415569653207", "y": 0}}, {"id": "363", "label": "Boulogne-Jean-Jaur\u00e8s", "position": {"x": "48.84228014352973", "z": "2.238862975367271", "y": 0}}, {"id": "364", "label": "Boulogne Pont de Saint-Cloud", "position": {"x": "48.84068016312195", "z": "2.228313661724341", "y": 0}}, {"id": "365", "label": "Bourg-la-Reine", "position": {"x": "48.78005093776892", "z": "2.3121626259597874", "y": 0}}, {"id": "366", "label": "Bourse", "position": {"x": "48.86876179259638", "z": "2.3406741288121005", "y": 0}}, {"id": "368", "label": "Brochant", "position": {"x": "48.89062663302413", "z": "2.320191121275328", "y": 0}}, {"id": "369", "label": "Bry-sur-Marne", "position": {"x": "48.84442645483315", "z": "2.5263936672560128", "y": 0}}, {"id": "370", "label": "Bures-sur-Yvette", "position": {"x": "48.6957326504055", "z": "2.163089675156206", "y": 0}}, {"id": "371", "label": "Bussy-Saint-Georges", "position": {"x": "48.83665082820275", "z": "2.709854058543625", "y": 0}}, {"id": "372", "label": "Buttes-Chaumont", "position": {"x": "48.877803956007845", "z": "2.3812110997359883", "y": 0}}, {"id": "375", "label": "Cambronne", "position": {"x": "48.8476991081708", "z": "2.302039143669263", "y": 0}}, {"id": "376", "label": "Campo-Formio", "position": {"x": "48.835551216675434", "z": "2.358752095191401", "y": 0}}, {"id": "379", "label": "Cergy-Pr\u00e9fecture", "position": {"x": "49.03594383494343", "z": "2.0801437572429307", "y": 0}}, {"id": "380", "label": "Cergy-Saint-Christophe", "position": {"x": "49.04954211817629", "z": "2.0350436480345913", "y": 0}}, {"id": "381", "label": "Champigny", "position": {"x": "48.80703580209233", "z": "2.509901668386353", "y": 0}}, {"id": "382", "label": "Champs-Elys\u00e9es-Cl\u00e9menceau", "position": {"x": "48.867366570469784", "z": "2.3141910633936584", "y": 0}}, {"id": "385", "label": "Charles de Gaulle-Etoile", "position": {"x": "48.87399384072475", "z": "2.294663961825911", "y": 0}}, {"id": "387", "label": "Charles Michels", "position": {"x": "48.8463629755008", "z": "2.2856310658828742", "y": 0}}, {"id": "391", "label": "Ch\u00e2teau de Vincennes", "position": {"x": "48.84432514436857", "z": "2.440552346211822", "y": 0}}, {"id": "392", "label": "Ch\u00e2telet", "position": {"x": "48.85856967247972", "z": "2.347933245835307", "y": 0}}, {"id": "393", "label": "Abbesses", "position": {"x": "48.8843997149084", "z": "2.338399384171042", "y": 0}}, {"id": "394", "label": "Ach\u00e8res-Ville", "position": {"x": "48.970077176304514", "z": "2.0776181820083806", "y": 0}}, {"id": "395", "label": "Al\u00e9sia", "position": {"x": "48.82806601968645", "z": "2.326827420050836", "y": 0}}, {"id": "396", "label": "Alexandre-Dumas", "position": {"x": "48.856426348325236", "z": "2.394554257654992", "y": 0}}, {"id": "397", "label": "Alma-Marceau", "position": {"x": "48.86429867104669", "z": "2.3012514104499293", "y": 0}}, {"id": "398", "label": "Anatole-France", "position": {"x": "48.892018626328884", "z": "2.2855174447944844", "y": 0}}, {"id": "399", "label": "Antony", "position": {"x": "48.75482748503882", "z": "2.3008650705983067", "y": 0}}, {"id": "400", "label": "Anvers", "position": {"x": "48.882871690180586", "z": "2.344163572800391", "y": 0}}, {"id": "401", "label": "Arcueil-Cachan", "position": {"x": "48.7984604738998", "z": "2.327921752141985", "y": 0}}, {"id": "402", "label": "Argentine", "position": {"x": "48.87567248598795", "z": "2.289444164481448", "y": 0}}, {"id": "404", "label": "Arts-et-M\u00e9tiers", "position": {"x": "48.86538117604685", "z": "2.3556449312068772", "y": 0}}, {"id": "406", "label": "Auber", "position": {"x": "48.87260817994105", "z": "2.3297068164482293", "y": 0}}, {"id": "407", "label": "La Courneuve-Aubervilliers", "position": {"x": "48.924023434909344", "z": "2.3844006646895615", "y": 0}}, {"id": "408", "label": "Aubervilliers Pantin (4 Chemins)", "position": {"x": "48.903898047529474", "z": "2.3924800786724747", "y": 0}}, {"id": "409", "label": "Aulnay-sous-Bois", "position": {"x": "48.93210876263909", "z": "2.493309562581326", "y": 0}}, {"id": "410", "label": "Avenue Emile-Zola", "position": {"x": "48.846852151949776", "z": "2.2954488279344742", "y": 0}}, {"id": "411", "label": "Avron", "position": {"x": "48.851193819213286", "z": "2.398239140823123", "y": 0}}, {"id": "412", "label": "Bagneux", "position": {"x": "48.79325579634385", "z": "2.321324996317998", "y": 0}}, {"id": "413", "label": "Barb\u00e8s-Rochechouart", "position": {"x": "48.883931769934414", "z": "2.3493557085996466", "y": 0}}, {"id": "414", "label": "Bastille", "position": {"x": "48.85297567465423", "z": "2.3692188244433434", "y": 0}}, {"id": "415", "label": "Bastille", "position": {"x": "48.85338911229207", "z": "2.3691646022087665", "y": 0}}, {"id": "417", "label": "Belleville", "position": {"x": "48.87194579797485", "z": "2.3767510413738", "y": 0}}, {"id": "418", "label": "B\u00e9rault", "position": {"x": "48.84536875015732", "z": "2.428244509620486", "y": 0}}, {"id": "419", "label": "Bercy", "position": {"x": "48.84019224440348", "z": "2.3794772572660587", "y": 0}}, {"id": "420", "label": "Bir-Hakeim (Grenelle)", "position": {"x": "48.854327218552356", "z": "2.2888101037361173", "y": 0}}, {"id": "421", "label": "Blanc-Mesnil", "position": {"x": "48.93220116999761", "z": "2.4767508712199087", "y": 0}}, {"id": "423", "label": "Bobigny-Pantin (Raymond Queneau)", "position": {"x": "48.895799232549", "z": "2.4248572983975945", "y": 0}}, {"id": "424", "label": "Boissi\u00e8re", "position": {"x": "48.86685615476034", "z": "2.2900380734450088", "y": 0}}, {"id": "425", "label": "Boissy-Saint-L\u00e9ger", "position": {"x": "48.752988644666615", "z": "2.5052228459567494", "y": 0}}, {"id": "426", "label": "Bolivar", "position": {"x": "48.880790122828465", "z": "2.374155126662647", "y": 0}}, {"id": "427", "label": "Gare de l'Est (Verdun)", "position": {"x": "48.87681262539273", "z": "2.3582514400829155", "y": 0}}, {"id": "428", "label": "Gare du Nord", "position": {"x": "48.880839205836494", "z": "2.3565770153513177", "y": 0}}, {"id": "429", "label": "Gif-sur-Yvette", "position": {"x": "48.69842449558706", "z": "2.1372675003239285", "y": 0}}, {"id": "431", "label": "Crim\u00e9e", "position": {"x": "48.89028877504466", "z": "2.3767786489253644", "y": 0}}, {"id": "433", "label": "Dugommier", "position": {"x": "48.83887615167852", "z": "2.3893473875702935", "y": 0}}, {"id": "434", "label": "Champs-Elys\u00e9es-Cl\u00e9menceau", "position": {"x": "48.867744026068706", "z": "2.3141227803741415", "y": 0}}, {"id": "435", "label": "Charles de Gaulle-Etoile", "position": {"x": "48.87416474488983", "z": "2.29507256293689", "y": 0}}, {"id": "437", "label": "Barb\u00e8s-Rochechouart", "position": {"x": "48.88368010927906", "z": "2.3495328036519307", "y": 0}}, {"id": "438", "label": "Belleville", "position": {"x": "48.87228732058717", "z": "2.3767376773224687", "y": 0}}, {"id": "439", "label": "Billancourt", "position": {"x": "48.832087644282545", "z": "2.238160776875514", "y": 0}}, {"id": "440", "label": "Bobigny-Pablo-Picasso", "position": {"x": "48.907147312551565", "z": "2.44945750453114", "y": 0}}, {"id": "558", "label": "OPERA", "position": {"x": "48.8720959556315", "z": "2.3305924621304466", "y": 0}}, {"id": "560", "label": "TERMINAL 2B-2D", "position": {"x": "49.003932007745235", "z": "2.56473039106781", "y": 0}}, {"id": "561", "label": "TERMINAL-2E-2F", "position": {"x": "49.00448399424438", "z": "2.5765752679900706", "y": 0}}, {"id": "562", "label": "TERMINAL-2A", "position": {"x": "49.002940341238975", "z": "2.5616528215534498", "y": 0}}, {"id": "563", "label": "TERMINAL-2C", "position": {"x": "49.00323498837725", "z": "2.5673771278540025", "y": 0}}, {"id": "564", "label": "TERMINAL-2E", "position": {"x": "49.003726512420066", "z": "2.577883018028986", "y": 0}}, {"id": "565", "label": "TERMINAL-2F", "position": {"x": "49.00499429300713", "z": "2.577533777143391", "y": 0}}, {"id": "566", "label": "TERMINAL-2D", "position": {"x": "49.00432424604342", "z": "2.5663848634793127", "y": 0}}, {"id": "567", "label": "TERMINAL-2B", "position": {"x": "49.004134747952776", "z": "2.5620677751198557", "y": 0}}, {"id": "568", "label": "AEROPORT CHARLES DE GAULLE (T3-ROISSYPOLE)", "position": {"x": "49.01050190483983", "z": "2.5594862673614744", "y": 0}}, {"id": "599", "label": "Eglise d'Auteuil", "position": {"x": "48.84753224211661", "z": "2.2694792821877074", "y": 0}}, {"id": "617", "label": "Antony", "position": {"x": "48.754494893921134", "z": "2.3007701500662883", "y": 0}}, {"id": "620", "label": "Orly-Ouest", "position": {"x": "48.729564991359986", "z": "2.359564239369551", "y": 0}}, {"id": "622", "label": "Orly-Sud", "position": {"x": "48.7289245757609", "z": "2.369359943921722", "y": 0}}, {"id": "686", "label": "Porte d'Auteuil", "position": {"x": "48.84822598041119", "z": "2.257698885660922", "y": 0}}, {"id": "693", "label": "Michel-Ange-Auteuil", "position": {"x": "48.847933946139044", "z": "2.2648350771736747", "y": 0}}, {"id": "875", "label": "Ach\u00e8res Grand Cormier", "position": {"x": "48.95518178055726", "z": "2.0925262190765865", "y": 0}}, {"id": "885", "label": "Commerce", "position": {"x": "48.84461367199405", "z": "2.293802980169146", "y": 0}}, {"id": "887", "label": "La Motte-Picquet-Grenelle", "position": {"x": "48.848803206044934", "z": "2.29769423466391", "y": 0}}, {"id": "889", "label": "Ecole Militaire", "position": {"x": "48.85426092155411", "z": "2.305439560539011", "y": 0}}, {"id": "891", "label": "La Tour-Maubourg", "position": {"x": "48.85722786064964", "z": "2.3097962258273563", "y": 0}}, {"id": "893", "label": "Invalides", "position": {"x": "48.86109346762053", "z": "2.3146433553464374", "y": 0}}, {"id": "895", "label": "Concorde", "position": {"x": "48.865507221530486", "z": "2.3203628558611284", "y": 0}}, {"id": "897", "label": "Madeleine", "position": {"x": "48.86950712762907", "z": "2.324680199591515", "y": 0}}, {"id": "899", "label": "Op\u00e9ra", "position": {"x": "48.87063108014849", "z": "2.331737048361137", "y": 0}}, {"id": "901", "label": "Richelieu-Drouot", "position": {"x": "48.87200623896137", "z": "2.339911390610416", "y": 0}}, {"id": "907", "label": "Strasbourg-Saint-Denis", "position": {"x": "48.869380780106006", "z": "2.3540796521963494", "y": 0}}, {"id": "909", "label": "R\u00e9publique", "position": {"x": "48.86767151899055", "z": "2.363329120776082", "y": 0}}, {"id": "911", "label": "Filles du Calvaire", "position": {"x": "48.86307817635541", "z": "2.36674588358473", "y": 0}}, {"id": "917", "label": "Bastille", "position": {"x": "48.85373962301297", "z": "2.3691648178618325", "y": 0}}, {"id": "919", "label": "Ledru-Rollin", "position": {"x": "48.85119416536367", "z": "2.3759317370128947", "y": 0}}, {"id": "921", "label": "Faidherbe-Chaligny", "position": {"x": "48.85006766800271", "z": "2.3844287707416316", "y": 0}}, {"id": "925", "label": "Montgallet", "position": {"x": "48.844142731120996", "z": "2.389625012848426", "y": 0}}, {"id": "927", "label": "Daumesnil (F\u00e9lix Ebou\u00e9)", "position": {"x": "48.83968214020875", "z": "2.3955841703466554", "y": 0}}, {"id": "929", "label": "Michel Bizot", "position": {"x": "48.836991037652965", "z": "2.402919606870042", "y": 0}}, {"id": "931", "label": "Porte Dor\u00e9e", "position": {"x": "48.83549725282465", "z": "2.4061852122149348", "y": 0}}, {"id": "933", "label": "Porte de Charenton", "position": {"x": "48.83266034648216", "z": "2.4004636384497804", "y": 0}}, {"id": "935", "label": "Libert\u00e9", "position": {"x": "48.82563711172796", "z": "2.4074108054261223", "y": 0}}, {"id": "937", "label": "Charenton-Ecoles", "position": {"x": "48.821489819145576", "z": "2.4138567623311062", "y": 0}}, {"id": "939", "label": "Ecole V\u00e9t\u00e9rinaire de Maisons-Alfort", "position": {"x": "48.81507632012976", "z": "2.4216317667306635", "y": 0}}, {"id": "941", "label": "Maisons-Alfort-Stade", "position": {"x": "48.808225347352376", "z": "2.4362758210511313", "y": 0}}, {"id": "943", "label": "Maisons-Alfort-Les Juilliottes", "position": {"x": "48.80250044183061", "z": "2.4461836185594534", "y": 0}}, {"id": "945", "label": "Cr\u00e9teil-L'Echat (H\u00f4pital Henri Mondor)", "position": {"x": "48.79660129757846", "z": "2.4495315243760767", "y": 0}}, {"id": "947", "label": "Cr\u00e9teil-Universit\u00e9", "position": {"x": "48.78972431608003", "z": "2.450836106390663", "y": 0}}, {"id": "949", "label": "Cr\u00e9teil-Pr\u00e9fecture (H\u00f4tel de Ville)", "position": {"x": "48.779757257844594", "z": "2.4593142910788286", "y": 0}}, {"id": "951", "label": "Pointe du Lac", "position": {"x": "48.76876863574218", "z": "2.464319398948263", "y": 0}}, {"id": "1030", "label": "CORENTIN CELTON-METRO", "position": {"x": "48.82739562507031", "z": "2.2779861305343347", "y": 0}}, {"id": "1031", "label": "CORENTIN CELTON-METRO", "position": {"x": "48.82700948660238", "z": "2.278653576085032", "y": 0}}, {"id": "1036", "label": "ISSY-VAL DE SEINE", "position": {"x": "48.82913147873064", "z": "2.2640581557633284", "y": 0}}, {"id": "1038", "label": "QUAI DU POINT DU JOUR", "position": {"x": "48.83136467698965", "z": "2.2567445652543414", "y": 0}}, {"id": "1062", "label": "RAYMOND QUENEAU-METRO", "position": {"x": "48.89530457817166", "z": "2.425347152348767", "y": 0}}, {"id": "1063", "label": "RAYMOND QUENEAU-METRO", "position": {"x": "48.89564602908959", "z": "2.425429514998437", "y": 0}}, {"id": "1064", "label": "RAYMOND QUENEAU - ROUTE DE NOISY", "position": {"x": "48.895303644872406", "z": "2.4266011366189213", "y": 0}}, {"id": "1065", "label": "RAYMOND QUENEAU - ROUTE DE NOISY", "position": {"x": "48.89546528048841", "z": "2.426778609497494", "y": 0}}, {"id": "1066", "label": "LOUISE DORY", "position": {"x": "48.893760443531676", "z": "2.4347627719363105", "y": 0}}, {"id": "1067", "label": "LOUISE DORY", "position": {"x": "48.89403055824636", "z": "2.4341499324983342", "y": 0}}, {"id": "1075", "label": "JEANNE D'ARC", "position": {"x": "48.8905815063416", "z": "2.4521065629036953", "y": 0}}, {"id": "1077", "label": "SALENGRO - AUFFRET", "position": {"x": "48.8881932533186", "z": "2.4588064524096587", "y": 0}}, {"id": "1080", "label": "BREMENT", "position": {"x": "48.88689746317569", "z": "2.468806424028347", "y": 0}}, {"id": "1082", "label": "ROSNY 2 NORD", "position": {"x": "48.88614380970485", "z": "2.4756184531702474", "y": 0}}, {"id": "1086", "label": "BOIS-PERRIER RER-ROSNY 2", "position": {"x": "48.88273054353048", "z": "2.481605217267796", "y": 0}}, {"id": "1087", "label": "BOIS-PERRIER RER-ROSNY 2", "position": {"x": "48.882631221265676", "z": "2.481986495656371", "y": 0}}, {"id": "1088", "label": "JEAN DE MAILLY - HOFFMANN", "position": {"x": "48.87772731972372", "z": "2.486714539865411", "y": 0}}, {"id": "1089", "label": "JEAN DE MAILLY - HOFFMANN", "position": {"x": "48.87824132865198", "z": "2.485326189068649", "y": 0}}, {"id": "1095", "label": "ECHANGEUR DE ROSNY", "position": {"x": "48.88668643826514", "z": "2.472662619813442", "y": 0}}, {"id": "1098", "label": "ROSNY 2 - CENTRE COMMERCIAL", "position": {"x": "48.8852117450921", "z": "2.473353776999563", "y": 0}}, {"id": "1108", "label": "EGLISE DE BONDY", "position": {"x": "48.90306932325303", "z": "2.480952996252528", "y": 0}}, {"id": "1110", "label": "AUGUSTE POLISSARD", "position": {"x": "48.90685353237826", "z": "2.4804181583345417", "y": 0}}, {"id": "1111", "label": "AUGUSTE POLISSARD", "position": {"x": "48.90667408580478", "z": "2.480172263344335", "y": 0}}, {"id": "1138", "label": "PLACE JOFFRE", "position": {"x": "48.93075009131354", "z": "2.455687388985564", "y": 0}}, {"id": "1139", "label": "PLACE JOFFRE", "position": {"x": "48.930740711077135", "z": "2.4560829163626736", "y": 0}}, {"id": "1150", "label": "REPUBLIQUE - PALADHILE", "position": {"x": "48.936138549421884", "z": "2.4678129552915875", "y": 0}}, {"id": "1152", "label": "DOCTEUR CALMETTE", "position": {"x": "48.940169833623294", "z": "2.4712472881098875", "y": 0}}, {"id": "1153", "label": "DOCTEUR CALMETTE", "position": {"x": "48.93909937392372", "z": "2.4721585199552494", "y": 0}}, {"id": "1156", "label": "LES LYCEES", "position": {"x": "48.94358828065957", "z": "2.468131887501068", "y": 0}}, {"id": "1178", "label": "CARNOT", "position": {"x": "48.88289931879224", "z": "2.440206776933691", "y": 0}}, {"id": "1180", "label": "HOCHE", "position": {"x": "48.88638007778591", "z": "2.4472457067252935", "y": 0}}, {"id": "1189", "label": "NOISY-LE-SEC RER", "position": {"x": "48.89582081250454", "z": "2.461291449909493", "y": 0}}, {"id": "1198", "label": "AVENUE DE ROSNY", "position": {"x": "48.9044195781789", "z": "2.4713593259826454", "y": 0}}, {"id": "1200", "label": "LYCEES PAGNOL - RENOIR", "position": {"x": "48.90426396581919", "z": "2.4738536981285146", "y": 0}}, {"id": "1218", "label": "PONT DE BONDY - AVENUE DE ROSNY", "position": {"x": "48.90390944664694", "z": "2.4694494478660554", "y": 0}}, {"id": "1228", "label": "LA FONTAINE", "position": {"x": "48.83798644590723", "z": "2.5349478013371", "y": 0}}, {"id": "1235", "label": "LAMARTINE", "position": {"x": "48.8426003519002", "z": "2.5329637627590316", "y": 0}}, {"id": "1245", "label": "GALLIENI", "position": {"x": "48.86413353126702", "z": "2.4171345680841587", "y": 0}}, {"id": "1246", "label": "GALLIENI", "position": {"x": "48.86383723031728", "z": "2.416711829392418", "y": 0}}, {"id": "1247", "label": "ROSNY 2 NORD", "position": {"x": "48.885971782172625", "z": "2.476708221141788", "y": 0}}, {"id": "1252", "label": "BOIS-PERRIER NORD", "position": {"x": "48.88445147468918", "z": "2.485371183853036", "y": 0}}, {"id": "1253", "label": "LES MARNAUDES", "position": {"x": "48.88324072702506", "z": "2.4904778963421714", "y": 0}}, {"id": "1254", "label": "LES MARNAUDES", "position": {"x": "48.88284223494826", "z": "2.4928341932578513", "y": 0}}, {"id": "1255", "label": "CIMETIERE DE VILLEMOMBLE", "position": {"x": "48.88295989291311", "z": "2.4989667209034665", "y": 0}}, {"id": "1268", "label": "GAGNY RER", "position": {"x": "48.8826966660454", "z": "2.525238738981049", "y": 0}}, {"id": "1270", "label": "JEAN JAURES - HENRI BARBUSSE", "position": {"x": "48.88436706592315", "z": "2.531608809912719", "y": 0}}, {"id": "1272", "label": "CHARLES DE GAULLE", "position": {"x": "48.88472982350582", "z": "2.535085191366058", "y": 0}}, {"id": "1281", "label": "EMILE COSSONNEAU", "position": {"x": "48.87478871518722", "z": "2.5513562940251218", "y": 0}}, {"id": "1282", "label": "EMILE COSSONNEAU", "position": {"x": "48.874914218521944", "z": "2.551533936826456", "y": 0}}, {"id": "1283", "label": "RUE DE LA POINTE", "position": {"x": "48.86937996713038", "z": "2.5554073894083706", "y": 0}}, {"id": "1284", "label": "RUE DE LA POINTE", "position": {"x": "48.86919924698499", "z": "2.5559379441143", "y": 0}}, {"id": "1285", "label": "POINTE DE GOURNAY", "position": {"x": "48.8655469436776", "z": "2.562597568941614", "y": 0}}, {"id": "1286", "label": "POINTE DE GOURNAY", "position": {"x": "48.86532218307791", "z": "2.562637459552232", "y": 0}}, {"id": "1306", "label": "COLONEL FABIEN", "position": {"x": "48.81209081636463", "z": "2.280548379801124", "y": 0}}, {"id": "1307", "label": "COLONEL FABIEN", "position": {"x": "48.81151574234897", "z": "2.2808483900184924", "y": 0}}, {"id": "1340", "label": "JOHN KENNEDY", "position": {"x": "48.777712959312176", "z": "2.463171726467112", "y": 0}}, {"id": "1341", "label": "JOHN KENNEDY", "position": {"x": "48.77790167824832", "z": "2.4631993828949934", "y": 0}}, {"id": "1346", "label": "LA GAITE", "position": {"x": "48.78091016463046", "z": "2.4736108859036237", "y": 0}}, {"id": "1347", "label": "LA GAITE", "position": {"x": "48.781116638087184", "z": "2.473829033177264", "y": 0}}, {"id": "1348", "label": "REGARD", "position": {"x": "48.77615741871018", "z": "2.4796499789115707", "y": 0}}, {"id": "1349", "label": "REGARD", "position": {"x": "48.77699396839792", "z": "2.4790947028037733", "y": 0}}, {"id": "1354", "label": "MAIRIE DE BONNEUIL", "position": {"x": "48.77374863621866", "z": "2.4869593166419084", "y": 0}}, {"id": "1355", "label": "MAIRIE DE BONNEUIL", "position": {"x": "48.77385527293808", "z": "2.4879251125601227", "y": 0}}, {"id": "1356", "label": "PETITS CARREAUX", "position": {"x": "48.77305325543818", "z": "2.4964216758206126", "y": 0}}, {"id": "1357", "label": "PETITS CARREAUX", "position": {"x": "48.77331468906253", "z": "2.495837750224444", "y": 0}}, {"id": "1358", "label": "SUCY-BONNEUIL RER", "position": {"x": "48.77220436360905", "z": "2.50585608971384", "y": 0}}, {"id": "1359", "label": "SUCY-BONNEUIL RER", "position": {"x": "48.77202425593592", "z": "2.506100268452882", "y": 0}}, {"id": "1360", "label": "JEAN MOULIN", "position": {"x": "48.77504175371008", "z": "2.513997351036607", "y": 0}}, {"id": "1370", "label": "RUE DE NOISEAU", "position": {"x": "48.77304880233939", "z": "2.529818913875126", "y": 0}}, {"id": "1371", "label": "RUE DE NOISEAU", "position": {"x": "48.773093962497526", "z": "2.5296830987897496", "y": 0}}, {"id": "1372", "label": "NOISEAU-LE MORBRAS", "position": {"x": "48.77686997422665", "z": "2.5345384149897368", "y": 0}}, {"id": "1373", "label": "RUE DE L'ANCIEN MOULIN", "position": {"x": "48.778720298304705", "z": "2.535266227766504", "y": 0}}, {"id": "1374", "label": "RUE DE L'ANCIEN MOULIN", "position": {"x": "48.778810268505005", "z": "2.5352121717438756", "y": 0}}, {"id": "1375", "label": "OLIVIER D'ORMESSON", "position": {"x": "48.78411852447511", "z": "2.53739498409188", "y": 0}}, {"id": "1376", "label": "OLIVIER D'ORMESSON", "position": {"x": "48.783956924854316", "z": "2.5372855526287292", "y": 0}}, {"id": "1380", "label": "AMBOILE-CENTRE", "position": {"x": "48.78561205015402", "z": "2.5310488260950703", "y": 0}}, {"id": "1382", "label": "NOISEAU-AMBOILE", "position": {"x": "48.790221732835874", "z": "2.5317461644125108", "y": 0}}, {"id": "1387", "label": "SAINT-SIMEON", "position": {"x": "48.798657748335636", "z": "2.533954554133798", "y": 0}}, {"id": "1388", "label": "SAINT-SIMEON", "position": {"x": "48.798667298002506", "z": "2.533614466637123", "y": 0}}, {"id": "1389", "label": "ZONE INDUSTRIELLE", "position": {"x": "48.79912095874322", "z": "2.541752012619223", "y": 0}}, {"id": "1390", "label": "ZONE INDUSTRIELLE", "position": {"x": "48.79935316563356", "z": "2.5426100503676254", "y": 0}}, {"id": "1405", "label": "FAUVETTES", "position": {"x": "48.80899429838175", "z": "2.549343156172185", "y": 0}}, {"id": "1407", "label": "COLOMBE-HARDELET", "position": {"x": "48.80959083245967", "z": "2.5423103529294875", "y": 0}}, {"id": "1409", "label": "LES MORDACS", "position": {"x": "48.80906834632684", "z": "2.537736110172869", "y": 0}}, {"id": "1414", "label": "DOCTEUR BRING", "position": {"x": "48.81825135130288", "z": "2.53921424878456", "y": 0}}, {"id": "1415", "label": "DOCTEUR BRING", "position": {"x": "48.817586931793365", "z": "2.538816976189232", "y": 0}}, {"id": "1416", "label": "VILLIERS-SUR-MARNE - LE PLESSIS-TREVISE RER", "position": {"x": "48.823395811335416", "z": "2.542432954768838", "y": 0}}, {"id": "1418", "label": "LE MORBRAS", "position": {"x": "48.77678041014159", "z": "2.534347685831769", "y": 0}}, {"id": "1419", "label": "ROLAND CAUCHY", "position": {"x": "48.774820427361355", "z": "2.511712017594515", "y": 0}}, {"id": "1442", "label": "LES PLATANES", "position": {"x": "48.82016401887866", "z": "2.477974118109713", "y": 0}}, {"id": "1444", "label": "LA FOURCHETTE DE CHAMPIGNY", "position": {"x": "48.81975942429994", "z": "2.485499603323852", "y": 0}}, {"id": "1446", "label": "ARISTIDE BRIAND - LE PLANT", "position": {"x": "48.81835767992435", "z": "2.4922870350014446", "y": 0}}, {"id": "1450", "label": "PLAGE DE CHAMPIGNY", "position": {"x": "48.81673809581467", "z": "2.5003527310760174", "y": 0}}, {"id": "1452", "label": "GUITTARD", "position": {"x": "48.81505742534415", "z": "2.506757397808122", "y": 0}}, {"id": "1494", "label": "LES MARAIS", "position": {"x": "48.826832972816526", "z": "2.5178626777169675", "y": 0}}, {"id": "1495", "label": "LES MARAIS", "position": {"x": "48.827201878141615", "z": "2.5175917132029504", "y": 0}}, {"id": "1496", "label": "LES ARMOIRIES", "position": {"x": "48.82718358992669", "z": "2.529284717049896", "y": 0}}, {"id": "1497", "label": "LES ARMOIRIES", "position": {"x": "48.8273444654541", "z": "2.529843423345273", "y": 0}}, {"id": "1512", "label": "CHARLES FLOQUET - DIDEROT", "position": {"x": "48.81517164208101", "z": "2.4814717708253067", "y": 0}}, {"id": "1513", "label": "CHARLES FLOQUET - DIDEROT", "position": {"x": "48.81483907998832", "z": "2.481484456008955", "y": 0}}, {"id": "1517", "label": "DIANE", "position": {"x": "48.814804248232825", "z": "2.494780507413906", "y": 0}}, {"id": "1518", "label": "DIANE", "position": {"x": "48.812809997560656", "z": "2.4939987631952842", "y": 0}}, {"id": "1519", "label": "VERDUN - LA PLAGE", "position": {"x": "48.81368978286796", "z": "2.5014182539472904", "y": 0}}, {"id": "1520", "label": "DIDEROT - LA PLAGE", "position": {"x": "48.81283630519382", "z": "2.501156990506999", "y": 0}}, {"id": "1522", "label": "LES PAVILLONS FLEURIS", "position": {"x": "48.813303070977845", "z": "2.488012394944514", "y": 0}}, {"id": "1530", "label": "LA FOURCHETTE DE CHAMPIGNY", "position": {"x": "48.82018223486051", "z": "2.485187767922024", "y": 0}}, {"id": "1531", "label": "LA FOURCHETTE DE CHAMPIGNY", "position": {"x": "48.820487646733554", "z": "2.48532474491388", "y": 0}}, {"id": "1532", "label": "LES MARRONNIERS", "position": {"x": "48.82235696607947", "z": "2.492475926398596", "y": 0}}, {"id": "1533", "label": "LES MARRONNIERS", "position": {"x": "48.822429558442465", "z": "2.4919453082810836", "y": 0}}, {"id": "1536", "label": "ANDRE OHRESSER", "position": {"x": "48.82469207508703", "z": "2.500459398790061", "y": 0}}, {"id": "1537", "label": "ANDRE OHRESSER", "position": {"x": "48.82455891520344", "z": "2.4992475368754303", "y": 0}}, {"id": "1538", "label": "FOURCHETTE DE BRY", "position": {"x": "48.82696365254856", "z": "2.5084978311849317", "y": 0}}, {"id": "1539", "label": "FOURCHETTE DE BRY", "position": {"x": "48.826920858983385", "z": "2.5070003322128103", "y": 0}}, {"id": "1559", "label": "BERNAU DOLET", "position": {"x": "48.81773172442604", "z": "2.5382323107920874", "y": 0}}, {"id": "1560", "label": "VILLIERS-SUR-MARNE - LE PLESSIS-TREVISE-RER", "position": {"x": "48.82345834924084", "z": "2.542650985203811", "y": 0}}, {"id": "1562", "label": "DOCTEUR BRING", "position": {"x": "48.81793768191135", "z": "2.538682238280952", "y": 0}}, {"id": "1576", "label": "BOULEVARD DE LA MARNE", "position": {"x": "48.79365131035837", "z": "2.498198866095396", "y": 0}}, {"id": "1578", "label": "MURIERS", "position": {"x": "48.78922393324453", "z": "2.495464653764674", "y": 0}}, {"id": "1586", "label": "AVIATION", "position": {"x": "48.77533551701877", "z": "2.490105216953512", "y": 0}}, {"id": "1611", "label": "HOTEL DE VILLE DE CRETEIL", "position": {"x": "48.777666485328965", "z": "2.455923122658155", "y": 0}}, {"id": "1623", "label": "MESSIDOR - LIBERTES", "position": {"x": "48.76958801704533", "z": "2.486281059463284", "y": 0}}, {"id": "1626", "label": "ECOLE VETERINAIRE DE MAISONS-ALFORT", "position": {"x": "48.8150046109651", "z": "2.4213594662826052", "y": 0}}, {"id": "1628", "label": "PIERRE CURIE", "position": {"x": "48.810472733578806", "z": "2.4242098051495105", "y": 0}}, {"id": "1630", "label": "PROFESSEUR CADIOT", "position": {"x": "48.806103348118064", "z": "2.4259985924107417", "y": 0}}, {"id": "1633", "label": "MAIRIE DE MAISONS-ALFORT", "position": {"x": "48.801452939993034", "z": "2.430834252803074", "y": 0}}, {"id": "1634", "label": "GENERAL GALLIENI", "position": {"x": "48.796966078202246", "z": "2.4332477619374995", "y": 0}}, {"id": "1656", "label": "CASALIS-SAVAR", "position": {"x": "48.7801367438478", "z": "2.465952016076189", "y": 0}}, {"id": "1667", "label": "WALDECK ROUSSEAU - JULES GUESDE", "position": {"x": "48.80211396989773", "z": "2.4110661948646452", "y": 0}}, {"id": "1668", "label": "SALVADOR ALLENDE - EDITH CAVELL", "position": {"x": "48.796594651851805", "z": "2.412309950943813", "y": 0}}, {"id": "1669", "label": "SALVADOR ALLENDE - EDITH CAVELL", "position": {"x": "48.79648665998207", "z": "2.412527464273206", "y": 0}}, {"id": "1670", "label": "PONT DE VITRY", "position": {"x": "48.795909442621635", "z": "2.4156147782433646", "y": 0}}, {"id": "1671", "label": "PONT DE VITRY", "position": {"x": "48.79636753616064", "z": "2.416050807417979", "y": 0}}, {"id": "1689", "label": "LES JUILLIOTTES-METRO", "position": {"x": "48.804885673547616", "z": "2.442337970464005", "y": 0}}, {"id": "1690", "label": "LES JUILLIOTTES-METRO", "position": {"x": "48.805020213722585", "z": "2.4426511941501974", "y": 0}}, {"id": "1691", "label": "HENRI MONDOR - LAFERRIERE", "position": {"x": "48.798691144546154", "z": "2.4540256685936535", "y": 0}}, {"id": "1712", "label": "HOTEL DE VILLE DE CRETEIL", "position": {"x": "48.77745953062518", "z": "2.456153839087414", "y": 0}}, {"id": "1713", "label": "VIET", "position": {"x": "48.80093266373305", "z": "2.4503572214194693", "y": 0}}, {"id": "1714", "label": "DOLET - ZOLA", "position": {"x": "48.798628214442694", "z": "2.422244468242623", "y": 0}}, {"id": "1715", "label": "EDITH CAVELL - WALDECK ROUSSEAU", "position": {"x": "48.80157523745613", "z": "2.4101946659664866", "y": 0}}, {"id": "1725", "label": "JOHN FITZGERALD KENNEDY", "position": {"x": "48.81435751834528", "z": "2.4622535492272988", "y": 0}}, {"id": "1726", "label": "JOHN FITZGERALD KENNEDY", "position": {"x": "48.81484339757609", "z": "2.461737571167802", "y": 0}}, {"id": "1727", "label": "PONT DE MAISONS-ALFORT", "position": {"x": "48.80951255183711", "z": "2.453954755702369", "y": 0}}, {"id": "1728", "label": "PONT DE MAISONS-ALFORT", "position": {"x": "48.809556539237605", "z": "2.4549210064796254", "y": 0}}, {"id": "1730", "label": "PLANETES", "position": {"x": "48.808942621482075", "z": "2.457668352733885", "y": 0}}, {"id": "1733", "label": "MAYENNE", "position": {"x": "48.806643717967425", "z": "2.4644120982650195", "y": 0}}, {"id": "1734", "label": "HALAGE", "position": {"x": "48.8052308940406", "z": "2.466027828337254", "y": 0}}, {"id": "1735", "label": "HALAGE", "position": {"x": "48.804916380170724", "z": "2.4659726219905314", "y": 0}}, {"id": "1736", "label": "CHERET - LAFERRIERE", "position": {"x": "48.8024870251911", "z": "2.4599663873329023", "y": 0}}, {"id": "1737", "label": "CHERET - LAFERRIERE", "position": {"x": "48.80239706283789", "z": "2.4600478100972842", "y": 0}}, {"id": "1747", "label": "SAINT-SIMON", "position": {"x": "48.79489548681688", "z": "2.447514454495448", "y": 0}}, {"id": "1749", "label": "MONTAIGUT", "position": {"x": "48.790457035558916", "z": "2.445804685136366", "y": 0}}, {"id": "1836", "label": "CARREFOUR DE LA RESISTANCE", "position": {"x": "48.75654794721687", "z": "2.3880006253863586", "y": 0}}, {"id": "1838", "label": "VICTOR BASCH", "position": {"x": "48.75832510179907", "z": "2.393548853881575", "y": 0}}, {"id": "1840", "label": "GEORGES HALGOULT", "position": {"x": "48.7608206316157", "z": "2.399886827106586", "y": 0}}, {"id": "1846", "label": "CHOISY-LE-ROI RER", "position": {"x": "48.76519280296094", "z": "2.408811168157441", "y": 0}}, {"id": "1847", "label": "CHOISY-LE-ROI RER", "position": {"x": "48.765444795378436", "z": "2.408267666774427", "y": 0}}, {"id": "1848", "label": "PASTEUR", "position": {"x": "48.76754244330636", "z": "2.417040444311894", "y": 0}}, {"id": "1849", "label": "PASTEUR", "position": {"x": "48.76777636972624", "z": "2.4166872861652084", "y": 0}}, {"id": "1852", "label": "PARC INTERDEPARTEMENTAL DES SPORTS", "position": {"x": "48.77042976802533", "z": "2.4266447259714754", "y": 0}}, {"id": "1853", "label": "PARC INTERDEPARTEMENTAL DES SPORTS", "position": {"x": "48.77075357232142", "z": "2.4263325382408234", "y": 0}}, {"id": "1854", "label": "POMPADOUR", "position": {"x": "48.7728950198174", "z": "2.434862259358489", "y": 0}}, {"id": "1855", "label": "POMPADOUR", "position": {"x": "48.773110910838", "z": "2.434645093440073", "y": 0}}, {"id": "1856", "label": "BASSE QUINTE", "position": {"x": "48.77518866012702", "z": "2.4433793970477793", "y": 0}}, {"id": "1857", "label": "BASSE QUINTE", "position": {"x": "48.77529629753341", "z": "2.4436243952700285", "y": 0}}, {"id": "1858", "label": "VAL POMPADOUR", "position": {"x": "48.76896629756873", "z": "2.44629007186442", "y": 0}}, {"id": "1859", "label": "VAL POMPADOUR", "position": {"x": "48.769064966442876", "z": "2.4465078335905877", "y": 0}}, {"id": "1860", "label": "FACULTE DES SPORTS", "position": {"x": "48.76823668451153", "z": "2.457261279547071", "y": 0}}, {"id": "1861", "label": "FACULTE DES SPORTS", "position": {"x": "48.768300093944944", "z": "2.4567719351547197", "y": 0}}, {"id": "1862", "label": "POINTE DU LAC", "position": {"x": "48.76861641884663", "z": "2.463775144557499", "y": 0}}, {"id": "1863", "label": "POINTE DU LAC", "position": {"x": "48.768742338355544", "z": "2.4636938686829297", "y": 0}}, {"id": "1864", "label": "EUROPARC", "position": {"x": "48.7670902372259", "z": "2.4703658054910917", "y": 0}}, {"id": "1865", "label": "EUROPARC", "position": {"x": "48.767278803731315", "z": "2.4705294490523295", "y": 0}}, {"id": "1866", "label": "STADE DE BONNEUIL", "position": {"x": "48.765746552821064", "z": "2.48187843383552", "y": 0}}, {"id": "1867", "label": "STADE DE BONNEUIL", "position": {"x": "48.765792285231996", "z": "2.4812259378124515", "y": 0}}, {"id": "1868", "label": "RHIN ET DANUBE", "position": {"x": "48.772728329171926", "z": "2.490614275236315", "y": 0}}, {"id": "1869", "label": "RHIN ET DANUBE", "position": {"x": "48.772818752265856", "z": "2.4901929991783653", "y": 0}}, {"id": "1872", "label": "SUCY-BONNEUIL RER", "position": {"x": "48.77213174501956", "z": "2.506358979548106", "y": 0}}, {"id": "1873", "label": "SUCY-BONNEUIL RER", "position": {"x": "48.771978813293735", "z": "2.5064536673770546", "y": 0}}, {"id": "1899", "label": "LES VIGNES DE BAILLY", "position": {"x": "48.83991488440749", "z": "2.6017813972024593", "y": 0}}, {"id": "1900", "label": "LES VIGNES DE BAILLY", "position": {"x": "48.83978016258339", "z": "2.6017398630101356", "y": 0}}, {"id": "1901", "label": "MALNOUE - ANCIEN MONASTERE", "position": {"x": "48.829559283606066", "z": "2.5985431471483054", "y": 0}}, {"id": "1902", "label": "MALNOUE - ANCIEN MONASTERE", "position": {"x": "48.829415123672106", "z": "2.5987057777609466", "y": 0}}, {"id": "1903", "label": "MALNOUE - PLACE AUGUSTE LEGEMBLE", "position": {"x": "48.82710339673683", "z": "2.5954543717637324", "y": 0}}, {"id": "1904", "label": "MALNOUE - PLACE AUGUSTE LEGEMBLE", "position": {"x": "48.827022862534776", "z": "2.5952906221299465", "y": 0}}, {"id": "1905", "label": "MALNOUE - BOIS DES SOUCHES", "position": {"x": "48.830654628729015", "z": "2.590761818487338", "y": 0}}, {"id": "1906", "label": "MALNOUE - BOIS DES SOUCHES", "position": {"x": "48.830592439926875", "z": "2.5904211810401434", "y": 0}}, {"id": "1907", "label": "LES 2 LACS", "position": {"x": "48.83099239038411", "z": "2.5882994342302235", "y": 0}}, {"id": "1908", "label": "LES 2 LACS", "position": {"x": "48.83077726243114", "z": "2.588026125603078", "y": 0}}, {"id": "1909", "label": "COLLEGE DES YVRIS", "position": {"x": "48.8258411494713", "z": "2.584626473276657", "y": 0}}, {"id": "1910", "label": "COLLEGE DES YVRIS", "position": {"x": "48.825795701995126", "z": "2.584871274149016", "y": 0}}, {"id": "1911", "label": "LES YVRIS - NOISY-LE-GRAND RER", "position": {"x": "48.82357736365424", "z": "2.579715542785822", "y": 0}}, {"id": "1912", "label": "LES YVRIS - NOISY-LE-GRAND RER", "position": {"x": "48.8234776672607", "z": "2.580123421212593", "y": 0}}, {"id": "1913", "label": "VICTOR-HUGO", "position": {"x": "48.829250443029785", "z": "2.574337694227571", "y": 0}}, {"id": "1914", "label": "VICTOR-HUGO", "position": {"x": "48.82887277435235", "z": "2.574431258960761", "y": 0}}, {"id": "1915", "label": "MONTGOLFIERE", "position": {"x": "48.83145003622353", "z": "2.575532123940181", "y": 0}}, {"id": "1916", "label": "MONTGOLFIERE", "position": {"x": "48.83121834413303", "z": "2.5745372744484656", "y": 0}}, {"id": "1917", "label": "LA BUTTE AUX CAILLES", "position": {"x": "48.837188483091566", "z": "2.5778458092072993", "y": 0}}, {"id": "1918", "label": "LA BUTTE AUX CAILLES", "position": {"x": "48.837314033343404", "z": "2.5779825424166183", "y": 0}}, {"id": "1919", "label": "FRERES LUMIERE - I-F-U", "position": {"x": "48.83791248658411", "z": "2.5884826859745274", "y": 0}}, {"id": "1920", "label": "FRERES LUMIERE - I-F-U", "position": {"x": "48.83782464708258", "z": "2.5875155785037154", "y": 0}}, {"id": "1929", "label": "NOBEL", "position": {"x": "48.83866547075784", "z": "2.5851369286206594", "y": 0}}, {"id": "1930", "label": "NOBEL", "position": {"x": "48.838512994627884", "z": "2.584986430503156", "y": 0}}, {"id": "1941", "label": "LES AEROSTIERS", "position": {"x": "48.831702442863055", "z": "2.583987347531766", "y": 0}}, {"id": "1942", "label": "LES AEROSTIERS", "position": {"x": "48.83172884098554", "z": "2.5842597458490433", "y": 0}}, {"id": "1951", "label": "MALNOUE - AVENUE DE L'EUROPE", "position": {"x": "48.83003091815131", "z": "2.6047123034781454", "y": 0}}, {"id": "1952", "label": "MALNOUE - AVENUE DE L'EUROPE", "position": {"x": "48.830146869025874", "z": "2.6051076849713635", "y": 0}}, {"id": "1953", "label": "MALNOUE - STADE DOMINIQUE ROCHETEAU", "position": {"x": "48.826008002475554", "z": "2.6110484455710865", "y": 0}}, {"id": "1954", "label": "MALNOUE - STADE DOMINIQUE ROCHETEAU", "position": {"x": "48.8263494686282", "z": "2.611077471598057", "y": 0}}, {"id": "1955", "label": "CIMETIERE D'EMERAINVILLE", "position": {"x": "48.81762921198782", "z": "2.6158766127359825", "y": 0}}, {"id": "1956", "label": "CIMETIERE D'EMERAINVILLE", "position": {"x": "48.81770057140126", "z": "2.616108365434715", "y": 0}}, {"id": "1957", "label": "RUE D'EMERY", "position": {"x": "48.813805376080765", "z": "2.621381325410131", "y": 0}}, {"id": "1958", "label": "RUE D'EMERY", "position": {"x": "48.81427299543897", "z": "2.6212750123401", "y": 0}}, {"id": "1979", "label": "PONT DE CRETEIL", "position": {"x": "48.80069437856847", "z": "2.4720301880146383", "y": 0}}, {"id": "1983", "label": "CIMETIERE - RABELAIS", "position": {"x": "48.806185859569304", "z": "2.4798139815274216", "y": 0}}, {"id": "1989", "label": "ADAMVILLE", "position": {"x": "48.79366722744981", "z": "2.4859692603369736", "y": 0}}, {"id": "1990", "label": "VASSAL", "position": {"x": "48.79337989099597", "z": "2.47836405736182", "y": 0}}, {"id": "2017", "label": "MAIRIE DE SAINT-MAUR", "position": {"x": "48.80307737363469", "z": "2.4860914567450045", "y": 0}}, {"id": "2018", "label": "LE PARC DE SAINT-MAUR RER", "position": {"x": "48.80483918599314", "z": "2.485933228953106", "y": 0}}, {"id": "2019", "label": "CIMETIERE - RABELAIS", "position": {"x": "48.80652822464246", "z": "2.4791209653403192", "y": 0}}, {"id": "2025", "label": "HOPITAL INTERCOMMUNAL", "position": {"x": "48.79972114444108", "z": "2.4662182415699143", "y": 0}}, {"id": "2026", "label": "CHERET - LAFERRIERE", "position": {"x": "48.80292714697353", "z": "2.4602395483084356", "y": 0}}, {"id": "2034", "label": "PASSERELLE DE CHARENTONNEAU", "position": {"x": "48.815220279949145", "z": "2.4438423013831083", "y": 0}}, {"id": "2035", "label": "MOULIN BRULE", "position": {"x": "48.815594767610136", "z": "2.4369295192284466", "y": 0}}, {"id": "2037", "label": "PAUL BERT", "position": {"x": "48.8152892427475", "z": "2.425469926717237", "y": 0}}, {"id": "2119", "label": "BALZAC", "position": {"x": "48.91564949215748", "z": "2.399787668480733", "y": 0}}, {"id": "2120", "label": "BALZAC", "position": {"x": "48.915370701674085", "z": "2.400155491968183", "y": 0}}, {"id": "2121", "label": "DANIELLE CASANOVA - PONT BLANC", "position": {"x": "48.91880699588042", "z": "2.3936278000572", "y": 0}}, {"id": "2122", "label": "DANIELLE CASANOVA - PONT BLANC", "position": {"x": "48.91801600642956", "z": "2.39391330052154", "y": 0}}, {"id": "2123", "label": "PETIT CHEMIN DU PONT BLANC", "position": {"x": "48.920964390428175", "z": "2.3925119117605624", "y": 0}}, {"id": "2124", "label": "PETIT CHEMIN DU PONT BLANC", "position": {"x": "48.92099148363308", "z": "2.392225562923133", "y": 0}}, {"id": "2125", "label": "LA COURNEUVE - AUBERVILLIERS RER", "position": {"x": "48.92390665860271", "z": "2.384264180372188", "y": 0}}, {"id": "2126", "label": "LA COURNEUVE - AUBERVILLIERS RER", "position": {"x": "48.923133690428365", "z": "2.3844953179804316", "y": 0}}, {"id": "2132", "label": "PARC DES SPORTS", "position": {"x": "48.932838565426906", "z": "2.386918478660045", "y": 0}}, {"id": "2133", "label": "PARC DES SPORTS", "position": {"x": "48.93274884950854", "z": "2.386550109086291", "y": 0}}, {"id": "2134", "label": "CITE FLOREAL", "position": {"x": "48.941474563908756", "z": "2.387758950668094", "y": 0}}, {"id": "2135", "label": "CROIX BLANCHE", "position": {"x": "48.946903036868115", "z": "2.386672737644679", "y": 0}}, {"id": "2136", "label": "CROIX BLANCHE", "position": {"x": "48.946274104207006", "z": "2.386331044930748", "y": 0}}, {"id": "2138", "label": "LE GLOBE", "position": {"x": "48.94905120702527", "z": "2.385856122755476", "y": 0}}, {"id": "2140", "label": "LOUIS BORDES", "position": {"x": "48.953138383168564", "z": "2.3900627754179897", "y": 0}}, {"id": "2141", "label": "AVENUE DE STALINGRAD N0 215", "position": {"x": "48.95562568154806", "z": "2.394445730381359", "y": 0}}, {"id": "2142", "label": "AVENUE DE STALINGRAD N0 215", "position": {"x": "48.95581451956647", "z": "2.3942003072526914", "y": 0}}, {"id": "2143", "label": "LIMITE DES DEPARTEMENTS", "position": {"x": "48.96002657728869", "z": "2.399595633378217", "y": 0}}, {"id": "2144", "label": "DEMUSOIS", "position": {"x": "48.96313358918207", "z": "2.4039804292554754", "y": 0}}, {"id": "2146", "label": "CROIX BUARD", "position": {"x": "48.96615906989515", "z": "2.4091709272807287", "y": 0}}, {"id": "2152", "label": "COLLEGE PABLO PICASSO", "position": {"x": "48.97268715932921", "z": "2.417288494023461", "y": 0}}, {"id": "2153", "label": "COLLEGE PABLO PICASSO", "position": {"x": "48.972903028630206", "z": "2.417002162798139", "y": 0}}, {"id": "2154", "label": "ROND-POINT DU CHRIST", "position": {"x": "48.97595479989405", "z": "2.422303658557555", "y": 0}}, {"id": "2155", "label": "ROND-POINT DU CHRIST", "position": {"x": "48.97599995581946", "z": "2.421989747406651", "y": 0}}, {"id": "2156", "label": "MAIRIE D'ARNOUVILLE", "position": {"x": "48.98045532052454", "z": "2.4247002820685006", "y": 0}}, {"id": "2159", "label": "LEON BLUM", "position": {"x": "48.981450522380996", "z": "2.427787537106834", "y": 0}}, {"id": "2161", "label": "LYCEE DE GONESSE", "position": {"x": "48.98305379970812", "z": "2.4345351231585646", "y": 0}}, {"id": "2171", "label": "LA FONTAINE CYPIERE ZI", "position": {"x": "48.985879261551", "z": "2.4598006155998506", "y": 0}}, {"id": "2173", "label": "LA FONTAINE CYPIERE - RUE D'ARSONVAL", "position": {"x": "48.992119870186045", "z": "2.455827907438423", "y": 0}}, {"id": "2174", "label": "HOPITAL DE GONESSE", "position": {"x": "48.98838702257805", "z": "2.4501389479315456", "y": 0}}, {"id": "2176", "label": "LIMITE DES DEPARTEMENTS", "position": {"x": "48.95941606344707", "z": "2.3984758308820933", "y": 0}}, {"id": "2177", "label": "CITE FLOREAL", "position": {"x": "48.941582600962306", "z": "2.3872952124781888", "y": 0}}, {"id": "2290", "label": "DEMUSOIS", "position": {"x": "48.963340721676424", "z": "2.4031891009629964", "y": 0}}, {"id": "2315", "label": "PLACE DU 19 MARS 1962", "position": {"x": "48.96599684793511", "z": "2.4099350400838073", "y": 0}}, {"id": "2325", "label": "HENRI GAUTIER", "position": {"x": "48.906404975054635", "z": "2.423552809864812", "y": 0}}, {"id": "2329", "label": "RUE DE LA GARE", "position": {"x": "48.906488254589036", "z": "2.4322236788904616", "y": 0}}, {"id": "2331", "label": "CONSERVATOIRE JEAN WIENER", "position": {"x": "48.90637437721665", "z": "2.439517229737543", "y": 0}}, {"id": "2342", "label": "CHARLES GIDE", "position": {"x": "48.91663286278753", "z": "2.4448691169000547", "y": 0}}, {"id": "2345", "label": "PLACE DU 19 MARS 1962", "position": {"x": "48.91995160206817", "z": "2.4517898551894257", "y": 0}}, {"id": "2363", "label": "ROND-POINT PIERRE SEMARD - PAUL VAILLANT-COUTURIER", "position": {"x": "48.929213819436754", "z": "2.479879844919834", "y": 0}}, {"id": "2364", "label": "ROND-POINT PIERRE SEMARD - PAUL VAILLANT-COUTURIER", "position": {"x": "48.92935800046463", "z": "2.4795528998155345", "y": 0}}, {"id": "2365", "label": "LA SABLIERE", "position": {"x": "48.93137212511156", "z": "2.4860509738051313", "y": 0}}, {"id": "2366", "label": "LA SABLIERE", "position": {"x": "48.931839152474474", "z": "2.486284194245157", "y": 0}}, {"id": "2367", "label": "AULNAY-SOUS-BOIS RER", "position": {"x": "48.931711368706935", "z": "2.494808752076626", "y": 0}}, {"id": "2378", "label": "PLACE DE LA CHAPELLE", "position": {"x": "48.88362477105826", "z": "2.3593443757229804", "y": 0}}, {"id": "2379", "label": "PORTE DE LA CHAPELLE-METRO", "position": {"x": "48.89760883510394", "z": "2.359309444283519", "y": 0}}, {"id": "2380", "label": "PORTE DE LA CHAPELLE-METRO", "position": {"x": "48.89769876400372", "z": "2.3589959717945", "y": 0}}, {"id": "2381", "label": "MICHELET - PARC DES EXPOSITIONS", "position": {"x": "48.943144815434636", "z": "2.4336552051802123", "y": 0}}, {"id": "2382", "label": "MICHELET - PARC DES EXPOSITIONS", "position": {"x": "48.943208140646156", "z": "2.4331368931210045", "y": 0}}, {"id": "2384", "label": "LENINE", "position": {"x": "48.94982606812028", "z": "2.4395484863144565", "y": 0}}, {"id": "2385", "label": "MAURICE AUDIN", "position": {"x": "48.95023896305817", "z": "2.450069404035895", "y": 0}}, {"id": "2386", "label": "MAURICE AUDIN", "position": {"x": "48.95037240097586", "z": "2.4515023973751204", "y": 0}}, {"id": "2387", "label": "CIMETIERE DU BLANC-MESNIL", "position": {"x": "48.95002480024804", "z": "2.457709966646667", "y": 0}}, {"id": "2388", "label": "CIMETIERE DU BLANC-MESNIL", "position": {"x": "48.950186781515434", "z": "2.4574920277380605", "y": 0}}, {"id": "2393", "label": "ROBERT BREMOND", "position": {"x": "48.954338518544674", "z": "2.457624484216734", "y": 0}}, {"id": "2394", "label": "ROBERT BREMOND", "position": {"x": "48.95433871107077", "z": "2.457433442997565", "y": 0}}, {"id": "2395", "label": "GARONOR", "position": {"x": "48.956171868287754", "z": "2.4661713426756893", "y": 0}}, {"id": "2396", "label": "GARONOR", "position": {"x": "48.95658572640723", "z": "2.4657356877614824", "y": 0}}, {"id": "2397", "label": "ANDRE CITROEN - VISITEURS", "position": {"x": "48.96023423277921", "z": "2.48879519252648", "y": 0}}, {"id": "2398", "label": "ANDRE CITROEN - VISITEURS", "position": {"x": "48.96115099148492", "z": "2.4887023433517506", "y": 0}}, {"id": "2399", "label": "ANDRE CITROEN - CENTRE DE PRODUCTION", "position": {"x": "48.96468201571863", "z": "2.496178445204811", "y": 0}}, {"id": "2400", "label": "ANDRE CITROEN - CENTRE DE PRODUCTION", "position": {"x": "48.965205156321076", "z": "2.494733288441109", "y": 0}}, {"id": "2401", "label": "NATIONS", "position": {"x": "48.9727044267932", "z": "2.5109731333013463", "y": 0}}, {"id": "2402", "label": "NATIONS", "position": {"x": "48.972893084631856", "z": "2.51101471892199", "y": 0}}, {"id": "2403", "label": "PARC DES EXPOSITIONS RER", "position": {"x": "48.97356323194949", "z": "2.513637946290292", "y": 0}}, {"id": "2404", "label": "PARC DES EXPOSITIONS RER", "position": {"x": "48.97428205390675", "z": "2.513708652266257", "y": 0}}, {"id": "2405", "label": "227", "position": {"x": "48.98292708588317", "z": "2.5197046726137797", "y": 0}}, {"id": "2406", "label": "227", "position": {"x": "48.979667196927075", "z": "2.518246007713892", "y": 0}}, {"id": "2407", "label": "58", "position": {"x": "48.98354197724208", "z": "2.51719458677695", "y": 0}}, {"id": "2409", "label": "PARC DES NATIONS", "position": {"x": "48.989015745880955", "z": "2.5165308783227034", "y": 0}}, {"id": "2410", "label": "MARGUILLIERS", "position": {"x": "48.994387770329794", "z": "2.523623524973269", "y": 0}}, {"id": "2411", "label": "AEROVILLE - RUE DE LA BELLE BORNE", "position": {"x": "48.9893885086758", "z": "2.525407986023481", "y": 0}}, {"id": "2412", "label": "CARGO 7", "position": {"x": "48.9886987620714", "z": "2.5457240058899218", "y": 0}}, {"id": "2413", "label": "RUE DES ROSSIGNOLS", "position": {"x": "48.99144512362603", "z": "2.5262211504278733", "y": 0}}, {"id": "2416", "label": "CARGO CENTRE", "position": {"x": "48.998751840594245", "z": "2.525742518298485", "y": 0}}, {"id": "2417", "label": "LES 2 CEDRES", "position": {"x": "49.001498124289455", "z": "2.5279788312447846", "y": 0}}, {"id": "2418", "label": "RUE DU CHAPITRE", "position": {"x": "49.002527672002785", "z": "2.5358772849144318", "y": 0}}, {"id": "2419", "label": "RUE DES VIGNES", "position": {"x": "49.00453842018161", "z": "2.547659161829925", "y": 0}}, {"id": "2420", "label": "ROISSYPOLE - GARE - RER", "position": {"x": "49.01051954688492", "z": "2.559663932280221", "y": 0}}, {"id": "2422", "label": "TOUR DE CONTROLE", "position": {"x": "49.0093548695535", "z": "2.5477880446305514", "y": 0}}, {"id": "2423", "label": "TERMINAL 1", "position": {"x": "49.015367784893186", "z": "2.541992530464244", "y": 0}}, {"id": "2424", "label": "351", "position": {"x": "48.991963492498634", "z": "2.5164045376508506", "y": 0}}, {"id": "2425", "label": "291", "position": {"x": "48.986517805541546", "z": "2.5163310604157636", "y": 0}}, {"id": "2426", "label": "LENINE", "position": {"x": "48.95016764576287", "z": "2.439453648187777", "y": 0}}, {"id": "2428", "label": "PLACE DE LA CHAPELLE", "position": {"x": "48.88506276042979", "z": "2.3591678300283867", "y": 0}}, {"id": "2452", "label": "GARONOR-PORTE SUD", "position": {"x": "48.95661703749953", "z": "2.461628188342566", "y": 0}}, {"id": "2453", "label": "GARONOR-PORTE SUD", "position": {"x": "48.95644704209829", "z": "2.460904521182041", "y": 0}}, {"id": "2463", "label": "TERMINAL 2A-2C", "position": {"x": "49.00336657296951", "z": "2.5643591158079393", "y": 0}}, {"id": "2464", "label": "GARE TGV-SNCF", "position": {"x": "49.004269809288566", "z": "2.5712882222403115", "y": 0}}, {"id": "2465", "label": "TERMINAL 2B-2D", "position": {"x": "49.003932683419556", "z": "2.5643752610380326", "y": 0}}, {"id": "2522", "label": "ZONE TECHNIQUE", "position": {"x": "49.01194961864216", "z": "2.5332905561985544", "y": 0}}, {"id": "2523", "label": "GENDARMERIE", "position": {"x": "49.01507442711935", "z": "2.529244823817788", "y": 0}}, {"id": "2524", "label": "RUE DES 2 SOEURS", "position": {"x": "49.012364216027876", "z": "2.5212156522818687", "y": 0}}, {"id": "2525", "label": "ENTRETIEN NORD", "position": {"x": "49.01156449626324", "z": "2.5152429686918456", "y": 0}}, {"id": "2526", "label": "ENTRETIEN SUD", "position": {"x": "49.007462573372614", "z": "2.511977799439751", "y": 0}}, {"id": "2527", "label": "ENTRETIEN NORD.", "position": {"x": "49.01153682433248", "z": "2.5157210066251756", "y": 0}}, {"id": "2605", "label": "NATION", "position": {"x": "48.847877242580424", "z": "2.3986165404125455", "y": 0}}, {"id": "2606", "label": "PYRENEES - DOCTEUR NETTER", "position": {"x": "48.84730663534896", "z": "2.406623052580046", "y": 0}}, {"id": "2607", "label": "PORTE DE VINCENNES", "position": {"x": "48.84700789118935", "z": "2.4102313138152516", "y": 0}}, {"id": "2612", "label": "GALLIENI-METRO", "position": {"x": "48.864043684925385", "z": "2.417093563493888", "y": 0}}, {"id": "2635", "label": "ZONE TECHNIQUE", "position": {"x": "49.011527914707045", "z": "2.5328927896158757", "y": 0}}, {"id": "2640", "label": "ROISSYPOLE", "position": {"x": "49.01048426253027", "z": "2.559308602563976", "y": 0}}, {"id": "2643", "label": "ERIGNAC", "position": {"x": "48.85073400118568", "z": "2.416038065609302", "y": 0}}, {"id": "2731", "label": "DAUMESNIL - LEDRU ROLLIN", "position": {"x": "48.848426890902694", "z": "2.373151610559424", "y": 0}}, {"id": "2749", "label": "SAINT-FARGEAU", "position": {"x": "48.87225690177819", "z": "2.404517432081378", "y": 0}}, {"id": "2773", "label": "PELLEPORT - GAMBETTA", "position": {"x": "48.8679628753725", "z": "2.401024350717871", "y": 0}}, {"id": "2790", "label": "BAUDELAIRE", "position": {"x": "48.84372290388273", "z": "2.6441218608239776", "y": 0}}, {"id": "2791", "label": "BAUDELAIRE", "position": {"x": "48.84357882377328", "z": "2.6442299428434106", "y": 0}}, {"id": "2792", "label": "LA TOUR D'AUVERGNE", "position": {"x": "48.84107728179296", "z": "2.638360206241935", "y": 0}}, {"id": "2793", "label": "LA TOUR D'AUVERGNE", "position": {"x": "48.84112187480607", "z": "2.638496626429352", "y": 0}}, {"id": "2795", "label": "LYCEE EMILY BRONTE", "position": {"x": "48.8395297453052", "z": "2.6390183950454102", "y": 0}}, {"id": "2797", "label": "SEGRAIS - GABRIEL", "position": {"x": "48.83500073127553", "z": "2.638719764206612", "y": 0}}, {"id": "2800", "label": "MAISON ROUGE", "position": {"x": "48.83296543292309", "z": "2.629545721233269", "y": 0}}, {"id": "2802", "label": "RUE DE LA FERME", "position": {"x": "48.83599091440836", "z": "2.6309106287804247", "y": 0}}, {"id": "2803", "label": "RUE DE LA FERME", "position": {"x": "48.83594845740181", "z": "2.6299028951720893", "y": 0}}, {"id": "2808", "label": "LE VERGER", "position": {"x": "48.8439446687912", "z": "2.6273607975996582", "y": 0}}, {"id": "2810", "label": "FERME DU BUISSON", "position": {"x": "48.84396122264184", "z": "2.620484369190129", "y": 0}}, {"id": "2816", "label": "COMMISSARIAT", "position": {"x": "48.84702749728406", "z": "2.6160345137141996", "y": 0}}, {"id": "2817", "label": "COMMISSARIAT", "position": {"x": "48.84718920754926", "z": "2.6160626182114157", "y": 0}}, {"id": "2818", "label": "LES QUATRE PAVES", "position": {"x": "48.85168847367512", "z": "2.621343697651208", "y": 0}}, {"id": "2819", "label": "LES QUATRE PAVES", "position": {"x": "48.85200407171796", "z": "2.6209096187583643", "y": 0}}, {"id": "2820", "label": "CHOCOLATERIE", "position": {"x": "48.85602213463216", "z": "2.6243910840687716", "y": 0}}, {"id": "2821", "label": "CHOCOLATERIE", "position": {"x": "48.856166326549676", "z": "2.624228441425351", "y": 0}}, {"id": "2834", "label": "LA MALTOURNEE", "position": {"x": "48.85479638969216", "z": "2.6402921349589046", "y": 0}}, {"id": "2836", "label": "LES CANTINES", "position": {"x": "48.85839426591255", "z": "2.6461700483023347", "y": 0}}, {"id": "2837", "label": "LES CANTINES", "position": {"x": "48.85765117162262", "z": "2.645062363100196", "y": 0}}, {"id": "2838", "label": "LE CANAL", "position": {"x": "48.86649265103152", "z": "2.642417531883925", "y": 0}}, {"id": "2839", "label": "LE CANAL", "position": {"x": "48.866322520287966", "z": "2.642171321020683", "y": 0}}, {"id": "2841", "label": "REPUBLIQUE", "position": {"x": "48.869290899856864", "z": "2.6411806353748193", "y": 0}}, {"id": "2842", "label": "GARE DE VAIRES - TORCY", "position": {"x": "48.87474969957488", "z": "2.639822888992411", "y": 0}}, {"id": "2843", "label": "GARE DE VAIRES - TORCY", "position": {"x": "48.87462353224703", "z": "2.6399584020460387", "y": 0}}, {"id": "2844", "label": "MAIRIE DE BROU", "position": {"x": "48.88138037659016", "z": "2.6298187060550338", "y": 0}}, {"id": "2845", "label": "MAIRIE DE BROU", "position": {"x": "48.881164483281744", "z": "2.629899247494795", "y": 0}}, {"id": "2846", "label": "TERRE CIEL", "position": {"x": "48.87842425383292", "z": "2.614486484453285", "y": 0}}, {"id": "2868", "label": "LOGNES RER", "position": {"x": "48.83939955555686", "z": "2.6335985955814634", "y": 0}}, {"id": "2869", "label": "COURS DES LACS", "position": {"x": "48.84179603245742", "z": "2.63127027932034", "y": 0}}, {"id": "2875", "label": "LA MADELEINE", "position": {"x": "48.82811168236548", "z": "2.6297089603498263", "y": 0}}, {"id": "2880", "label": "CROISSY-BEAUBOURG - Z.I. PARIEST", "position": {"x": "48.82775035892306", "z": "2.6376566975436515", "y": 0}}, {"id": "2881", "label": "CROISSY-BEAUBOURG - Z.I. PARIEST", "position": {"x": "48.827778042677785", "z": "2.6373709924514386", "y": 0}}, {"id": "2889", "label": "LA MARE A BLONDEAU", "position": {"x": "48.82578317642616", "z": "2.6372097227904825", "y": 0}}, {"id": "2893", "label": "AERODROME DE LOGNES", "position": {"x": "48.824544052604296", "z": "2.6331462487305894", "y": 0}}, {"id": "2931", "label": "PARC DES EXPOSITIONS RER", "position": {"x": "48.97407441370247", "z": "2.5143495438229926", "y": 0}}, {"id": "2940", "label": "AEROVILLE - RUE DE LA BELLE BORNE", "position": {"x": "48.989496022775626", "z": "2.52561320408004", "y": 0}}, {"id": "2947", "label": "CARGO CENTRE", "position": {"x": "48.998886851137584", "z": "2.525606434259353", "y": 0}}, {"id": "2948", "label": "LES DEUX CEDRES", "position": {"x": "49.00136352567245", "z": "2.5278554104354356", "y": 0}}, {"id": "2950", "label": "RUE DU CHAPITRE", "position": {"x": "49.002643994047546", "z": "2.5361782210719643", "y": 0}}, {"id": "2952", "label": "TERMINAL 2 - ROUTE DE SERVICE", "position": {"x": "49.00341346298945", "z": "2.5585270043531327", "y": 0}}, {"id": "2953", "label": "ROISSYPOLE", "position": {"x": "49.00992721697989", "z": "2.5592515680531114", "y": 0}}, {"id": "2954", "label": "ROISSYPOLE", "position": {"x": "49.00998049943228", "z": "2.5595933107448334", "y": 0}}, {"id": "2960", "label": "ENTRETIEN NORD", "position": {"x": "49.011465219871155", "z": "2.51552950644849", "y": 0}}, {"id": "2962", "label": "ENTRETIEN SUD", "position": {"x": "49.006825882346085", "z": "2.511060447967803", "y": 0}}, {"id": "2966", "label": "RUE DES VIGNES", "position": {"x": "49.004717953484715", "z": "2.547769165629998", "y": 0}}, {"id": "2967", "label": "LES 2 CEDRES", "position": {"x": "49.00218945953258", "z": "2.528363818569231", "y": 0}}, {"id": "2978", "label": "BEAUBOURG", "position": {"x": "48.8169512309423", "z": "2.6287614410842224", "y": 0}}, {"id": "2979", "label": "BEAUBOURG", "position": {"x": "48.81710425442622", "z": "2.628667031677111", "y": 0}}, {"id": "2988", "label": "CARAVELLE", "position": {"x": "48.82048104867452", "z": "2.64401166333337", "y": 0}}, {"id": "2996", "label": "TABLE D'ORIENTATION", "position": {"x": "48.82305563389257", "z": "2.6388953832515374", "y": 0}}, {"id": "2997", "label": "TABLE D'ORIENTATION", "position": {"x": "48.82275544709444", "z": "2.640309215783841", "y": 0}}, {"id": "2998", "label": "HENRI AUBRY", "position": {"x": "48.827328020939134", "z": "2.644664700535528", "y": 0}}, {"id": "2999", "label": "HENRI AUBRY", "position": {"x": "48.82742014325998", "z": "2.643794043290817", "y": 0}}, {"id": "3002", "label": "LES PLATANES", "position": {"x": "48.82986859057874", "z": "2.6492537830343816", "y": 0}}, {"id": "3003", "label": "LES PLATANES", "position": {"x": "48.82970745648222", "z": "2.649007777522882", "y": 0}}, {"id": "3004", "label": "ETANG DE CROISSY", "position": {"x": "48.830493495193004", "z": "2.6576161426267944", "y": 0}}, {"id": "3005", "label": "ANNE FRANK", "position": {"x": "48.83508094259836", "z": "2.6595641207370613", "y": 0}}, {"id": "3047", "label": "ETANG DE CROISSY", "position": {"x": "48.83062889433793", "z": "2.657399164194788", "y": 0}}, {"id": "3061", "label": "LES QUATRE PAVES", "position": {"x": "48.85163425678612", "z": "2.6214659706761654", "y": 0}}, {"id": "3062", "label": "MAISON DE RETRAITE", "position": {"x": "48.85258832961184", "z": "2.609322932107952", "y": 0}}, {"id": "3063", "label": "MAIRIE DE CHAMPS", "position": {"x": "48.85239050434027", "z": "2.601381973860583", "y": 0}}, {"id": "3070", "label": "RUE DU PORT", "position": {"x": "48.86893998350323", "z": "2.574028725109295", "y": 0}}, {"id": "3085", "label": "MAIRIE DE CHAMPS", "position": {"x": "48.85223720464594", "z": "2.6016127167657035", "y": 0}}, {"id": "3086", "label": "MAISON DE RETRAITE", "position": {"x": "48.85243498342096", "z": "2.609567271347769", "y": 0}}, {"id": "3087", "label": "LES QUATRE PAVES", "position": {"x": "48.851227642343254", "z": "2.6223762009154137", "y": 0}}, {"id": "3147", "label": "GALILEE-PASCAL", "position": {"x": "48.84084677490328", "z": "2.594869200246442", "y": 0}}, {"id": "3245", "label": "MAIRIE D'ISSY-METRO", "position": {"x": "48.824921780034416", "z": "2.2736467944118726", "y": 0}}, {"id": "3247", "label": "BOURGAIN - GENERAL GALLIENI", "position": {"x": "48.82249135093846", "z": "2.2669666963681245", "y": 0}}, {"id": "3280", "label": "GAMBETTA", "position": {"x": "48.84846549397577", "z": "2.241234388908183", "y": 0}}, {"id": "3333", "label": "CIMETIERE INTERCOMMUNAL", "position": {"x": "48.787037998768085", "z": "2.2457685628922226", "y": 0}}, {"id": "3349", "label": "CIMETIERE INTERCOMMUNAL", "position": {"x": "48.78687634148946", "z": "2.245932069536149", "y": 0}}, {"id": "3368", "label": "AVENUE DE METZ", "position": {"x": "48.89660237322337", "z": "2.4323009763184347", "y": 0}}, {"id": "3369", "label": "LA FOLIE", "position": {"x": "48.89848969315155", "z": "2.4429503438785156", "y": 0}}, {"id": "3370", "label": "RUE DE PARIS N0 105", "position": {"x": "48.89980456082147", "z": "2.449768760553388", "y": 0}}, {"id": "3372", "label": "USINE DE LA MADELEINE", "position": {"x": "48.90223634032105", "z": "2.4625200653178942", "y": 0}}, {"id": "3373", "label": "USINE DE LA MADELEINE", "position": {"x": "48.90258647804681", "z": "2.462861716916873", "y": 0}}, {"id": "3374", "label": "AVENUE DE ROSNY", "position": {"x": "48.90397868952098", "z": "2.4718216924159715", "y": 0}}, {"id": "3375", "label": "AVENUE DE ROSNY", "position": {"x": "48.90450010869527", "z": "2.4716730867766277", "y": 0}}, {"id": "3378", "label": "AUGUSTE POLISSARD", "position": {"x": "48.906169876941505", "z": "2.4809479623042554", "y": 0}}, {"id": "3379", "label": "PASTEUR - HOPITAL JEAN VERDIER", "position": {"x": "48.90658543502007", "z": "2.4865114865196762", "y": 0}}, {"id": "3381", "label": "LA FOURCHE", "position": {"x": "48.90803786721315", "z": "2.4961546603940876", "y": 0}}, {"id": "3382", "label": "LA FOURCHE", "position": {"x": "48.907969430629855", "z": "2.4935367931702235", "y": 0}}, {"id": "3383", "label": "EGLISE DES PAVILLONS-SOUS-BOIS", "position": {"x": "48.90921327860059", "z": "2.504120498720451", "y": 0}}, {"id": "3384", "label": "EGLISE DES PAVILLONS-SOUS-BOIS", "position": {"x": "48.90939395213068", "z": "2.5034530141423437", "y": 0}}, {"id": "3385", "label": "VICTOR HUGO - JEAN MOULIN", "position": {"x": "48.910584025217375", "z": "2.5133417174542227", "y": 0}}, {"id": "3386", "label": "CHANZY", "position": {"x": "48.912161710038724", "z": "2.521950603252031", "y": 0}}, {"id": "3387", "label": "CHANZY", "position": {"x": "48.912055676467105", "z": "2.5207776395378794", "y": 0}}, {"id": "3389", "label": "GAMBETTA", "position": {"x": "48.91534153263659", "z": "2.528657012133192", "y": 0}}, {"id": "3393", "label": "MAIRIE DE LIVRY - GARGAN", "position": {"x": "48.918806643655756", "z": "2.536510802957832", "y": 0}}, {"id": "3395", "label": "PLACE DE LA LIBERATION", "position": {"x": "48.922515362987646", "z": "2.543507459471364", "y": 0}}, {"id": "3396", "label": "JEAN-JACQUES ROUSSEAU", "position": {"x": "48.92586466008603", "z": "2.545143762663158", "y": 0}}, {"id": "3398", "label": "MAUROUARD", "position": {"x": "48.92962844508479", "z": "2.540944311254965", "y": 0}}, {"id": "3406", "label": "GASTON BUSSIERE", "position": {"x": "48.937321424767774", "z": "2.53000690704112", "y": 0}}, {"id": "3408", "label": "CIMETIERE DE SEVRAN", "position": {"x": "48.93985777401575", "z": "2.523045266415024", "y": 0}}, {"id": "3411", "label": "COLLEGE GALOIS", "position": {"x": "48.94344108452421", "z": "2.5187878716978633", "y": 0}}, {"id": "3413", "label": "SEVRAN - BEAUDOTTES RER", "position": {"x": "48.9467843516363", "z": "2.524489086154308", "y": 0}}, {"id": "3422", "label": "VICTOR HUGO - JEAN MOULIN", "position": {"x": "48.910559907505146", "z": "2.5114055620277695", "y": 0}}, {"id": "3424", "label": "RUE DE PARIS N0 155", "position": {"x": "48.9013081611078", "z": "2.4561926345991942", "y": 0}}, {"id": "3425", "label": "RUE DE PARIS N0 105", "position": {"x": "48.900181632555274", "z": "2.4501785263809293", "y": 0}}, {"id": "3426", "label": "LA FOLIE - JEAN JAURES", "position": {"x": "48.89891177281547", "z": "2.443305616866285", "y": 0}}, {"id": "3427", "label": "LA FOLIE", "position": {"x": "48.89842841256089", "z": "2.4410963884166126", "y": 0}}, {"id": "3428", "label": "AVENUE DE METZ", "position": {"x": "48.89687201976259", "z": "2.432260578793238", "y": 0}}, {"id": "3448", "label": "VICTOR HUGO - JULES GUESDE", "position": {"x": "48.91078374510361", "z": "2.5119789583655017", "y": 0}}, {"id": "3457", "label": "CHANZY - EGLISE SAINT-MICHEL", "position": {"x": "48.91205253249752", "z": "2.5228092011847636", "y": 0}}, {"id": "3458", "label": "SALENGRO", "position": {"x": "48.91004025543617", "z": "2.527982985738969", "y": 0}}, {"id": "3459", "label": "JEAN-BAPTISTE CLEMENT", "position": {"x": "48.90886706347051", "z": "2.531005388524371", "y": 0}}, {"id": "3460", "label": "LES GENETTES", "position": {"x": "48.90969055055938", "z": "2.5384390529437444", "y": 0}}, {"id": "3461", "label": "AVENUE DU COTEAU - ECOLE NORMALE", "position": {"x": "48.912996124845414", "z": "2.544655803018868", "y": 0}}, {"id": "3488", "label": "JEAN-BAPTISTE CLEMENT", "position": {"x": "48.90888406123371", "z": "2.5316053431104883", "y": 0}}, {"id": "3491", "label": "AVENUE DU COTEAU - ECOLE NORMALE", "position": {"x": "48.912814999783635", "z": "2.5402373617823164", "y": 0}}, {"id": "3493", "label": "MAIRIE DE CLICHY-SOUS-BOIS", "position": {"x": "48.9120623362596", "z": "2.5492742382312286", "y": 0}}, {"id": "3535", "label": "VARSOVIE", "position": {"x": "48.89363546520329", "z": "2.4787460614643035", "y": 0}}, {"id": "3536", "label": "L'ETOILE", "position": {"x": "48.8927463896491", "z": "2.485599334584045", "y": 0}}, {"id": "3591", "label": "BOIS DE BONDY", "position": {"x": "48.91352629897765", "z": "2.491331036642813", "y": 0}}, {"id": "3592", "label": "HOPITAL JEAN VERDIER", "position": {"x": "48.9089622306807", "z": "2.4902812877065927", "y": 0}}, {"id": "3598", "label": "BLANQUI - FURCI", "position": {"x": "48.89908422197564", "z": "2.4840771420758485", "y": 0}}, {"id": "3600", "label": "LE MAINGUY", "position": {"x": "48.9002438871064", "z": "2.4763104190381524", "y": 0}}, {"id": "3609", "label": "VERDUN", "position": {"x": "48.84686104899811", "z": "2.532598545026048", "y": 0}}, {"id": "3611", "label": "ROUTE DE NEUILLY", "position": {"x": "48.846768150627604", "z": "2.539788268441885", "y": 0}}, {"id": "3613", "label": "PASTEUR", "position": {"x": "48.84707646208017", "z": "2.548559237181919", "y": 0}}, {"id": "3617", "label": "CARREFOUR DE MALNOUE", "position": {"x": "48.848900736886335", "z": "2.5585623765321235", "y": 0}}, {"id": "3618", "label": "CARREFOUR DE MALNOUE", "position": {"x": "48.848823452640055", "z": "2.5566146567258454", "y": 0}}, {"id": "3619", "label": "POINTE DE GOURNAY", "position": {"x": "48.849264500470525", "z": "2.5658224453723433", "y": 0}}, {"id": "3620", "label": "POINTE DE GOURNAY", "position": {"x": "48.849508726935454", "z": "2.5650064237707504", "y": 0}}, {"id": "3621", "label": "LES PREVOYANTS", "position": {"x": "48.853230268293736", "z": "2.5738616749436525", "y": 0}}, {"id": "3622", "label": "LES PREVOYANTS", "position": {"x": "48.85286294607458", "z": "2.573274374527884", "y": 0}}, {"id": "3648", "label": "LES PROVINCES", "position": {"x": "48.844959672602876", "z": "2.6201357750216774", "y": 0}}, {"id": "3649", "label": "LES PROVINCES", "position": {"x": "48.84492440170382", "z": "2.6198496230932244", "y": 0}}, {"id": "3681", "label": "EGLISE DE NOISY-LE-GRAND", "position": {"x": "48.84943411331682", "z": "2.5469074126833733", "y": 0}}, {"id": "3694", "label": "PLACE DE LA RESISTANCE", "position": {"x": "48.85764811106718", "z": "2.531331614853965", "y": 0}}, {"id": "3713", "label": "PAUL DOUMER", "position": {"x": "48.85840216543347", "z": "2.520546910918171", "y": 0}}, {"id": "3714", "label": "PAUL DOUMER", "position": {"x": "48.858465286712345", "z": "2.5204109277276596", "y": 0}}, {"id": "3715", "label": "LES CHANOUX - LYCEE CUGNOT", "position": {"x": "48.86545798339906", "z": "2.5200950650620375", "y": 0}}, {"id": "3716", "label": "LES CHANOUX - LYCEE CUGNOT", "position": {"x": "48.86450513633291", "z": "2.520214305289419", "y": 0}}, {"id": "3727", "label": "11 NOVEMBRE", "position": {"x": "48.86618647933904", "z": "2.5255330738242145", "y": 0}}, {"id": "3740", "label": "GENERAL FAIDHERBE", "position": {"x": "48.836999404720174", "z": "2.476685510906942", "y": 0}}, {"id": "3742", "label": "PAUL BERT", "position": {"x": "48.8404625428155", "z": "2.4817735438608586", "y": 0}}, {"id": "3745", "label": "ANQUETIL", "position": {"x": "48.842957047022125", "z": "2.4850620796582157", "y": 0}}, {"id": "3747", "label": "RUE DE PLAISANCE - LYCEE LOUIS ARMAND", "position": {"x": "48.84611383325415", "z": "2.4904635538561393", "y": 0}}, {"id": "3769", "label": "PASTEUR", "position": {"x": "48.85837112499829", "z": "2.5343580955008753", "y": 0}}, {"id": "3771", "label": "BLANCHEVILLE", "position": {"x": "48.860868420628236", "z": "2.5404290504023144", "y": 0}}, {"id": "3776", "label": "L'AVENIR", "position": {"x": "48.86467957262208", "z": "2.555401237355375", "y": 0}}, {"id": "3777", "label": "L'AVENIR", "position": {"x": "48.86489624039631", "z": "2.554870877887246", "y": 0}}, {"id": "3778", "label": "POINTE DE GOURNAY", "position": {"x": "48.86547170811764", "z": "2.564354542874806", "y": 0}}, {"id": "3779", "label": "POINTE DE GOURNAY", "position": {"x": "48.865591003348804", "z": "2.5630609260390105", "y": 0}}, {"id": "3781", "label": "RUE DU PORT", "position": {"x": "48.86784741459195", "z": "2.5720620072994205", "y": 0}}, {"id": "3853", "label": "DISPENSAIRE", "position": {"x": "48.87633286073769", "z": "2.601449451035476", "y": 0}}, {"id": "3855", "label": "RUE DU CHELLEEN", "position": {"x": "48.87745810241919", "z": "2.6086359081254615", "y": 0}}, {"id": "3888", "label": "LES CHANOUX - LYCEE CUGNOT", "position": {"x": "48.86501651419178", "z": "2.5208018705614887", "y": 0}}, {"id": "3924", "label": "VAN DERHEYDEN", "position": {"x": "48.877550507721665", "z": "2.4843567962909288", "y": 0}}, {"id": "3926", "label": "EGLISE DE ROSNY-SOUS-BOIS", "position": {"x": "48.87379559973046", "z": "2.4829019304695374", "y": 0}}, {"id": "3939", "label": "CROIX D'EAU", "position": {"x": "48.849989653650425", "z": "2.495649990633529", "y": 0}}, {"id": "3940", "label": "VAL DE FONTENAY RER - LOUISON BOBET", "position": {"x": "48.85253432483068", "z": "2.4877859452410003", "y": 0}}, {"id": "3951", "label": "VIADUC", "position": {"x": "48.83519900690053", "z": "2.4934809744911393", "y": 0}}, {"id": "3952", "label": "PARC DU TREMBLAY", "position": {"x": "48.82758592082908", "z": "2.4939072681583574", "y": 0}}, {"id": "3955", "label": "GABRIEL PERI - HENRI BARBUSSE", "position": {"x": "48.820656373208266", "z": "2.500623647427453", "y": 0}}, {"id": "3956", "label": "IRENE JOLIOT CURIE", "position": {"x": "48.82329843194109", "z": "2.507274323448212", "y": 0}}, {"id": "3974", "label": "PIERRE BROSSOLETTE", "position": {"x": "48.82961792713526", "z": "2.493300815393294", "y": 0}}, {"id": "3975", "label": "VIADUC", "position": {"x": "48.834542735337955", "z": "2.4936151418879726", "y": 0}}, {"id": "3980", "label": "ROND-POINT DU GENERAL LECLERC", "position": {"x": "48.848450867931355", "z": "2.4970887986683175", "y": 0}}, {"id": "3981", "label": "LYCEE LOUIS ARMAND", "position": {"x": "48.84794885081316", "z": "2.4892433667389224", "y": 0}}, {"id": "3985", "label": "VAL DE FONTENAY RER - LOUISON BOBET", "position": {"x": "48.85228075608887", "z": "2.489296917423076", "y": 0}}, {"id": "3986", "label": "CROIX D'EAU", "position": {"x": "48.8504026054325", "z": "2.496005332689618", "y": 0}}, {"id": "3997", "label": "PAUL BERT", "position": {"x": "48.86706787800096", "z": "2.4940674139761208", "y": 0}}, {"id": "3998", "label": "MAIRIE - ROSNY-SOUS-BOIS RER", "position": {"x": "48.87103141482069", "z": "2.4869949642615246", "y": 0}}, {"id": "4010", "label": "MAIRIE DE VINCENNES", "position": {"x": "48.848101056592576", "z": "2.4392116953031806", "y": 0}}, {"id": "4012", "label": "LIBERATION", "position": {"x": "48.847995883780925", "z": "2.4463336261155484", "y": 0}}, {"id": "4054", "label": "CIMETIERE DE VINCENNES", "position": {"x": "48.860568468376464", "z": "2.481025924558556", "y": 0}}, {"id": "4105", "label": "NANTEUIL ZI - JULES FERRY", "position": {"x": "48.876014031647024", "z": "2.4765860591946764", "y": 0}}, {"id": "4181", "label": "HECTOR MALOT", "position": {"x": "48.851775265892286", "z": "2.4509856010862467", "y": 0}}, {"id": "4183", "label": "LES RIGOLLOTS", "position": {"x": "48.84935147661661", "z": "2.4572582827026497", "y": 0}}, {"id": "4188", "label": "FONTENAY-SOUS-BOIS RER", "position": {"x": "48.843645855174145", "z": "2.4645164108617656", "y": 0}}, {"id": "4189", "label": "FONTENAY-SOUS-BOIS RER", "position": {"x": "48.843726597210775", "z": "2.464652776320995", "y": 0}}, {"id": "4190", "label": "RUE DE JOINVILLE", "position": {"x": "48.842586614658025", "z": "2.471526279307448", "y": 0}}, {"id": "4192", "label": "ANCIENNE MAIRIE DE FONTENAY-SOUS-BOIS", "position": {"x": "48.846443280840745", "z": "2.470623892525137", "y": 0}}, {"id": "4224", "label": "GRANDS PECHERS", "position": {"x": "48.859659391807774", "z": "2.4665171194992577", "y": 0}}, {"id": "4227", "label": "LA PAIX", "position": {"x": "48.86026248208126", "z": "2.4737377962056755", "y": 0}}, {"id": "4230", "label": "CIMETIERE DE VINCENNES", "position": {"x": "48.861476227216116", "z": "2.481001198392466", "y": 0}}, {"id": "4232", "label": "LES 10 000 ROSIERS", "position": {"x": "48.86187583941278", "z": "2.492022108423427", "y": 0}}, {"id": "4234", "label": "EUGENE SUE", "position": {"x": "48.86217223748995", "z": "2.498929140064213", "y": 0}}, {"id": "4240", "label": "SQUARE JEAN MERMOZ", "position": {"x": "48.86131464937027", "z": "2.508080026729301", "y": 0}}, {"id": "4242", "label": "ALLEE MARIE", "position": {"x": "48.85989263127511", "z": "2.5155805131695574", "y": 0}}, {"id": "4263", "label": "JEAN JAURES", "position": {"x": "48.86098073125642", "z": "2.4891998327035556", "y": 0}}, {"id": "4266", "label": "CHATEAU DE VINCENNES", "position": {"x": "48.84456683341415", "z": "2.441669417641232", "y": 0}}, {"id": "4267", "label": "TREMBLAY - PEPINIERE", "position": {"x": "48.84246550312074", "z": "2.449617167533425", "y": 0}}, {"id": "4270", "label": "RUE DES POMMIERS", "position": {"x": "48.84633248805177", "z": "2.456447870879037", "y": 0}}, {"id": "4272", "label": "PORTE JAUNE", "position": {"x": "48.838778695962546", "z": "2.4606240718932018", "y": 0}}, {"id": "4273", "label": "NOGENT-SUR-MARNE RER - PIERRE SEMARD", "position": {"x": "48.835945431006095", "z": "2.4709645048297553", "y": 0}}, {"id": "4276", "label": "SOUS-PREFECTURE - JULES FERRY", "position": {"x": "48.83615702610112", "z": "2.482156379329326", "y": 0}}, {"id": "4277", "label": "RUE DU PORT", "position": {"x": "48.8357349277931", "z": "2.489112285575055", "y": 0}}, {"id": "4325", "label": "VAL DE SEINE", "position": {"x": "48.782382386332365", "z": "2.4285421859783622", "y": 0}}, {"id": "4327", "label": "DIGUE-REVOLUTION", "position": {"x": "48.78205591032208", "z": "2.4202452695843597", "y": 0}}, {"id": "4353", "label": "GRANDS CHAMPS", "position": {"x": "48.76721953591227", "z": "2.3812263093189916", "y": 0}}, {"id": "4355", "label": "PAUL LANGEVIN", "position": {"x": "48.76822901452626", "z": "2.3728106606454795", "y": 0}}, {"id": "4359", "label": "PORTE DE THIAIS", "position": {"x": "48.759647325903956", "z": "2.3655724136005585", "y": 0}}, {"id": "4360", "label": "PORTE DE THIAIS", "position": {"x": "48.75908996737717", "z": "2.3659663516074483", "y": 0}}, {"id": "4361", "label": "LE COR DE CHASSE - LA BELLE EPINE", "position": {"x": "48.76004202458944", "z": "2.3686722414037877", "y": 0}}, {"id": "4362", "label": "CIMETIERE PARISIEN DE THIAIS", "position": {"x": "48.76461703210473", "z": "2.3684438760824804", "y": 0}}, {"id": "4509", "label": "DEUX BICHES", "position": {"x": "48.78046790354469", "z": "2.4752145435836432", "y": 0}}, {"id": "4526", "label": "BICENTENAIRE", "position": {"x": "48.76421108396241", "z": "2.487910742489557", "y": 0}}, {"id": "4528", "label": "PETITS CARREAUX", "position": {"x": "48.7715904352554", "z": "2.494744659651831", "y": 0}}, {"id": "4529", "label": "PETITS CARREAUX", "position": {"x": "48.771509938869535", "z": "2.4944452635950016", "y": 0}}, {"id": "4530", "label": "PORTES DE SUCY", "position": {"x": "48.771407304301675", "z": "2.503813833505732", "y": 0}}, {"id": "4531", "label": "SUCY-BONNEUIL RER", "position": {"x": "48.77249232695218", "z": "2.505612258810384", "y": 0}}, {"id": "4533", "label": "MARRONNIERS", "position": {"x": "48.766837053758316", "z": "2.4937512963575856", "y": 0}}, {"id": "4539", "label": "ATELIERS RATP", "position": {"x": "48.76498216125263", "z": "2.5028551051104713", "y": 0}}, {"id": "4549", "label": "PASSERELLE DE SAINT-MAURICE", "position": {"x": "48.81804240272417", "z": "2.4333139614357617", "y": 0}}, {"id": "4550", "label": "MARECHAL LECLERC", "position": {"x": "48.81802692471475", "z": "2.4410444069161104", "y": 0}}, {"id": "4563", "label": "PONT DE CRETEIL", "position": {"x": "48.79911299769273", "z": "2.4716043270020815", "y": 0}}, {"id": "4577", "label": "EGLISE DE LA VARENNE", "position": {"x": "48.7901620879359", "z": "2.512280457457706", "y": 0}}, {"id": "4578", "label": "LA VARENNE-CHENNEVIERES RER", "position": {"x": "48.795039543105396", "z": "2.5142966834723746", "y": 0}}, {"id": "4581", "label": "CENTRE COMMERCIAL REGIONAL", "position": {"x": "48.779464866514644", "z": "2.455138437540841", "y": 0}}, {"id": "4583", "label": "CROIX DES MECHES", "position": {"x": "48.78548837703237", "z": "2.453547136144548", "y": 0}}, {"id": "4585", "label": "CRETEIL - UNIVERSITE", "position": {"x": "48.790117021924274", "z": "2.4536935278554077", "y": 0}}, {"id": "4589", "label": "EGLISE DE CRETEIL", "position": {"x": "48.793919787708134", "z": "2.461701016520131", "y": 0}}, {"id": "4590", "label": "EGLISE DE CRETEIL", "position": {"x": "48.79336405322197", "z": "2.460244106822518", "y": 0}}, {"id": "4591", "label": "HOPITAL INTERCOMMUNAL", "position": {"x": "48.79770955422415", "z": "2.4646487082311888", "y": 0}}, {"id": "4592", "label": "DOCTEUR TOURASSE", "position": {"x": "48.79956235861386", "z": "2.4716327000356686", "y": 0}}, {"id": "4594", "label": "BEAUJEU", "position": {"x": "48.7981603300009", "z": "2.479302174617681", "y": 0}}, {"id": "4595", "label": "BEAUJEU", "position": {"x": "48.79828630588296", "z": "2.479180075806201", "y": 0}}, {"id": "4596", "label": "THEATRE DE SAINT-MAUR", "position": {"x": "48.798269059760955", "z": "2.4859416258134512", "y": 0}}, {"id": "4597", "label": "THEATRE DE SAINT-MAUR", "position": {"x": "48.79816237519563", "z": "2.4850025893795475", "y": 0}}, {"id": "4600", "label": "LE PARC DE SAINT-MAUR RER", "position": {"x": "48.80411917381466", "z": "2.486720335775644", "y": 0}}, {"id": "4607", "label": "LIBERATION - CONDE", "position": {"x": "48.810726707280864", "z": "2.4781254407727564", "y": 0}}, {"id": "4608", "label": "LIBERATION - CONDE", "position": {"x": "48.811114990867424", "z": "2.4765887691953345", "y": 0}}, {"id": "4625", "label": "CHARLES FLOQUET - DIDEROT", "position": {"x": "48.81513595487389", "z": "2.4812539237749385", "y": 0}}, {"id": "4626", "label": "PONT DE CRETEIL", "position": {"x": "48.800506264849396", "z": "2.471471878071295", "y": 0}}, {"id": "4627", "label": "HOPITAL INTERCOMMUNAL", "position": {"x": "48.797234127455916", "z": "2.4637768508323474", "y": 0}}, {"id": "4670", "label": "CHATELET", "position": {"x": "48.85678114513896", "z": "2.348259761089279", "y": 0}}, {"id": "4677", "label": "PONT ROYAL - QUAI VOLTAIRE", "position": {"x": "48.859010249775515", "z": "2.3290141376749216", "y": 0}}, {"id": "4702", "label": "PONT NEUF - QUAI DU LOUVRE", "position": {"x": "48.85861502191514", "z": "2.3412319053226995", "y": 0}}, {"id": "4744", "label": "GENERAL DE GAULLE", "position": {"x": "48.86268750480128", "z": "2.4157156831772415", "y": 0}}, {"id": "4761", "label": "LOUISE MICHEL", "position": {"x": "48.87626439856001", "z": "2.4321683125499827", "y": 0}}, {"id": "4762", "label": "LOUISE MICHEL", "position": {"x": "48.87658775595986", "z": "2.4324005357009613", "y": 0}}, {"id": "4849", "label": "GENERAL DE GAULLE", "position": {"x": "48.8687413332515", "z": "2.4330128093365353", "y": 0}}, {"id": "4850", "label": "GENERAL DE GAULLE", "position": {"x": "48.86900185643932", "z": "2.4331495241574443", "y": 0}}, {"id": "4851", "label": "HOCHE", "position": {"x": "48.86516053204142", "z": "2.437665043803602", "y": 0}}, {"id": "4852", "label": "HOCHE", "position": {"x": "48.864854362507295", "z": "2.438372809499486", "y": 0}}, {"id": "4876", "label": "LYCEE JEAN JAURES", "position": {"x": "48.86335244139611", "z": "2.449553449810795", "y": 0}}, {"id": "4881", "label": "FORT DE ROSNY", "position": {"x": "48.87092577812884", "z": "2.469964801821174", "y": 0}}, {"id": "4882", "label": "GRAND VERGER", "position": {"x": "48.87264272732939", "z": "2.47748982983825", "y": 0}}, {"id": "4901", "label": "TROIS COMMUNES", "position": {"x": "48.87810973718993", "z": "2.4494627850886443", "y": 0}}, {"id": "4902", "label": "FORT DE NOISY", "position": {"x": "48.88238315052524", "z": "2.4446208632397446", "y": 0}}, {"id": "4903", "label": "ROMAINVILLE - CARNOT", "position": {"x": "48.88362614709306", "z": "2.441516433018337", "y": 0}}, {"id": "4904", "label": "MAIRIE DE ROMAINVILLE", "position": {"x": "48.88518669153142", "z": "2.4347193879788533", "y": 0}}, {"id": "4919", "label": "MAIRIE DE ROMAINVILLE", "position": {"x": "48.88505167124873", "z": "2.434978058250651", "y": 0}}, {"id": "4920", "label": "ROMAINVILLE - CARNOT", "position": {"x": "48.883401418698604", "z": "2.441570489620952", "y": 0}}, {"id": "4921", "label": "FORT DE NOISY", "position": {"x": "48.881996281021465", "z": "2.445083372675158", "y": 0}}, {"id": "4922", "label": "TROIS COMMUNES", "position": {"x": "48.878047057020524", "z": "2.4492173859360737", "y": 0}}, {"id": "4952", "label": "LES RUFFINS", "position": {"x": "48.86423307945557", "z": "2.4673458479082804", "y": 0}}, {"id": "4957", "label": "FORT DE ROSNY", "position": {"x": "48.87087968376009", "z": "2.471000098060112", "y": 0}}, {"id": "4958", "label": "ETIENNE DOLET", "position": {"x": "48.87668108109102", "z": "2.4668593190266086", "y": 0}}, {"id": "4959", "label": "ETIENNE DOLET", "position": {"x": "48.87601510084234", "z": "2.467702417761172", "y": 0}}, {"id": "4965", "label": "TROIS COMMUNES", "position": {"x": "48.878711214585806", "z": "2.4501726350137893", "y": 0}}, {"id": "4966", "label": "FRERES LUMIERE", "position": {"x": "48.88282273176747", "z": "2.4549782971960883", "y": 0}}, {"id": "4967", "label": "FRERES LUMIERE", "position": {"x": "48.88298456919616", "z": "2.4549105294980316", "y": 0}}, {"id": "4968", "label": "SALENGRO - AUFFRET", "position": {"x": "48.88766530831091", "z": "2.456529291588347", "y": 0}}, {"id": "4969", "label": "SALENGRO - AUFFRET", "position": {"x": "48.88749491926676", "z": "2.456160937155557", "y": 0}}, {"id": "4989", "label": "TROIS COMMUNES", "position": {"x": "48.87854062431923", "z": "2.4499951270120235", "y": 0}}, {"id": "4991", "label": "FORT DE ROSNY", "position": {"x": "48.871383309409524", "z": "2.470701669106039", "y": 0}}, {"id": "4997", "label": "VICTOR BEAUSSE", "position": {"x": "48.86750232166612", "z": "2.442206029610474", "y": 0}}, {"id": "4999", "label": "BERLIOZ", "position": {"x": "48.87206087987862", "z": "2.43994002012677", "y": 0}}, {"id": "5000", "label": "BERLIOZ", "position": {"x": "48.87161185403466", "z": "2.4395440332117184", "y": 0}}, {"id": "5002", "label": "ALEXANDRE DUMAS", "position": {"x": "48.87632896068022", "z": "2.4409703710483925", "y": 0}}, {"id": "5007", "label": "RUE DU PARC", "position": {"x": "48.88506304737703", "z": "2.442718551344974", "y": 0}}, {"id": "5009", "label": "JURA", "position": {"x": "48.889409825829546", "z": "2.446093693829578", "y": 0}}, {"id": "5041", "label": "PYRENEES - DOCTEUR NETTER", "position": {"x": "48.84752230352113", "z": "2.406677811879984", "y": 0}}, {"id": "5096", "label": "VICTOR HUGO", "position": {"x": "48.85890577468561", "z": "2.4733937075926353", "y": 0}}, {"id": "5098", "label": "JEAN MOULIN - CIMETIERE DE VINCENNES", "position": {"x": "48.85925724338836", "z": "2.4802459027075754", "y": 0}}, {"id": "5099", "label": "AIMEE MATTERRAZ", "position": {"x": "48.85646931196126", "z": "2.47415003690013", "y": 0}}, {"id": "5118", "label": "DE LATTRE DE TASSIGNY", "position": {"x": "48.85633965570982", "z": "2.491964727672761", "y": 0}}, {"id": "5265", "label": "CITE DU PONT DE PIERRE", "position": {"x": "48.910544162666014", "z": "2.416129016905065", "y": 0}}, {"id": "5266", "label": "CITE DU PONT DE PIERRE", "position": {"x": "48.91022964359314", "z": "2.41608763544949", "y": 0}}, {"id": "5267", "label": "REPUBLIQUE - DIVISION LECLERC", "position": {"x": "48.9074650418741", "z": "2.424113548237613", "y": 0}}, {"id": "5276", "label": "BOBIGNY - PABLO PICASSO", "position": {"x": "48.90653616722905", "z": "2.449483447525252", "y": 0}}, {"id": "5278", "label": "LAMARTINE", "position": {"x": "48.90643950846354", "z": "2.456477078312764", "y": 0}}, {"id": "5279", "label": "LAMARTINE", "position": {"x": "48.90752961038082", "z": "2.4537801529527044", "y": 0}}, {"id": "5294", "label": "JOUHAUX-BLUM", "position": {"x": "48.9178455076262", "z": "2.4797258174982626", "y": 0}}, {"id": "5297", "label": "AUGUSTE DELAUNE-TRAMWAY", "position": {"x": "48.906551799098416", "z": "2.4609354087100415", "y": 0}}, {"id": "5301", "label": "REPUBLIQUE-DIVISION LECLERC", "position": {"x": "48.9076360931163", "z": "2.423704829250072", "y": 0}}, {"id": "5363", "label": "TROIS COMMUNES", "position": {"x": "48.874287642887154", "z": "2.528941440616018", "y": 0}}, {"id": "5372", "label": "CITE DES BOULEAUX", "position": {"x": "48.872024651226546", "z": "2.533347312982959", "y": 0}}, {"id": "5377", "label": "CONCORDE", "position": {"x": "48.86696330378451", "z": "2.3213023563461532", "y": 0}}, {"id": "5393", "label": "GARE D'AUSTERLITZ", "position": {"x": "48.84362972449656", "z": "2.365059973309424", "y": 0}}, {"id": "5394", "label": "VAN GOGH", "position": {"x": "48.844041290696545", "z": "2.3721273154078797", "y": 0}}, {"id": "5400", "label": "TERROIRS DE FRANCE", "position": {"x": "48.83184843618731", "z": "2.388006198691371", "y": 0}}, {"id": "5401", "label": "PARC DE BERCY", "position": {"x": "48.824897923964144", "z": "2.3947508460858735", "y": 0}}, {"id": "5406", "label": "CHARENTON-ECOLES", "position": {"x": "48.8212835905143", "z": "2.4130942509604414", "y": 0}}, {"id": "5412", "label": "VICTOR HUGO", "position": {"x": "48.81899305429177", "z": "2.4109813171069656", "y": 0}}, {"id": "5422", "label": "GARE DE BERCY", "position": {"x": "48.84009247169696", "z": "2.3819688617960826", "y": 0}}, {"id": "5438", "label": "ASSEMBLEE NATIONALE", "position": {"x": "48.86254136918029", "z": "2.320241226896711", "y": 0}}, {"id": "5439", "label": "CONCORDE", "position": {"x": "48.867296005540844", "z": "2.322623676294097", "y": 0}}, {"id": "5471", "label": "PAUL VENZAC", "position": {"x": "48.81129225052951", "z": "2.5559253363655947", "y": 0}}, {"id": "5473", "label": "CHATEAUDUN", "position": {"x": "48.81156828189472", "z": "2.552415548105238", "y": 0}}, {"id": "5475", "label": "ROND-POINT DU CHATEAU", "position": {"x": "48.8104575894782", "z": "2.5452258975293547", "y": 0}}, {"id": "5485", "label": "FORT DE CHAMPIGNY", "position": {"x": "48.806201108282245", "z": "2.53240473152121", "y": 0}}, {"id": "5487", "label": "MUSEE DE LA RESISTANCE", "position": {"x": "48.80654286951804", "z": "2.526704679451085", "y": 0}}, {"id": "5490", "label": "MARTELET", "position": {"x": "48.81025489203839", "z": "2.520934834992837", "y": 0}}, {"id": "5500", "label": "FORT DE CHAMPIGNY", "position": {"x": "48.806027291317086", "z": "2.534254613211186", "y": 0}}, {"id": "5504", "label": "AVENUE BERTRAND", "position": {"x": "48.80622646755128", "z": "2.581906870171423", "y": 0}}, {"id": "5506", "label": "AVENUE ARDOUIN", "position": {"x": "48.8062135699128", "z": "2.574967266918578", "y": 0}}, {"id": "5507", "label": "COLLEGE ALBERT CAMUS - ZA PONROY", "position": {"x": "48.804798613299376", "z": "2.5723891460903743", "y": 0}}, {"id": "5508", "label": "COLLEGE ALBERT CAMUS - ZA PONROY", "position": {"x": "48.805390890678495", "z": "2.5728544572704126", "y": 0}}, {"id": "5509", "label": "CENTRE COMMERCIAL DE PINCEVENT", "position": {"x": "48.79527519230832", "z": "2.5611362659209886", "y": 0}}, {"id": "5510", "label": "CENTRE COMMERCIAL DE PINCEVENT", "position": {"x": "48.79506847200073", "z": "2.561135374665352", "y": 0}}, {"id": "5511", "label": "LYCEE CHAMPLAIN", "position": {"x": "48.79857520334873", "z": "2.5555180518712635", "y": 0}}, {"id": "5512", "label": "LYCEE CHAMPLAIN", "position": {"x": "48.79847608769021", "z": "2.555653684306482", "y": 0}}, {"id": "5520", "label": "BOIS L'ABBE", "position": {"x": "48.806768958429736", "z": "2.5572397779127702", "y": 0}}, {"id": "5531", "label": "AVENUE GEORGES", "position": {"x": "48.802225242332476", "z": "2.5397233570433895", "y": 0}}, {"id": "5532", "label": "AVENUE GEORGES", "position": {"x": "48.80191963408518", "z": "2.5397357710998154", "y": 0}}, {"id": "5548", "label": "FORT DE CHAMPIGNY", "position": {"x": "48.805516067822516", "z": "2.53359954975718", "y": 0}}, {"id": "5627", "label": "BERNY-RAYMOND ARON", "position": {"x": "48.76304499124328", "z": "2.309601273025239", "y": 0}}, {"id": "5628", "label": "BERNY-RAYMOND ARON", "position": {"x": "48.76371911769389", "z": "2.30968248881964", "y": 0}}, {"id": "5629", "label": "DOCTEUR TENINE", "position": {"x": "48.76044018922145", "z": "2.3185888854725127", "y": 0}}, {"id": "5630", "label": "DOCTEUR TENINE", "position": {"x": "48.76078187321723", "z": "2.319472436806623", "y": 0}}, {"id": "5635", "label": "MONTJEAN", "position": {"x": "48.75451800791887", "z": "2.326787800242939", "y": 0}}, {"id": "5636", "label": "MONTJEAN", "position": {"x": "48.754212424595146", "z": "2.326950980970579", "y": 0}}, {"id": "5637", "label": "PARC MEDICIS", "position": {"x": "48.75360165356562", "z": "2.339538318962512", "y": 0}}, {"id": "5638", "label": "PARC MEDICIS", "position": {"x": "48.753862314195864", "z": "2.3393344328051553", "y": 0}}, {"id": "5639", "label": "LE DELTA", "position": {"x": "48.75869772890926", "z": "2.34462286368641", "y": 0}}, {"id": "5640", "label": "LE DELTA", "position": {"x": "48.75885053303255", "z": "2.3445277240012836", "y": 0}}, {"id": "5641", "label": "MAIRIE DE CHEVILLY-LARUE", "position": {"x": "48.77005834977695", "z": "2.3487716862587558", "y": 0}}, {"id": "5642", "label": "MAIRIE DE CHEVILLY-LARUE", "position": {"x": "48.770247117178215", "z": "2.3485813636454473", "y": 0}}, {"id": "5643", "label": "MARCHE INTERNATIONAL DE RUNGIS", "position": {"x": "48.76329807704591", "z": "2.357920055738764", "y": 0}}, {"id": "5644", "label": "MARCHE INTERNATIONAL DE RUNGIS", "position": {"x": "48.76353172246238", "z": "2.3581784670689125", "y": 0}}, {"id": "5645", "label": "PORTE DE THIAIS", "position": {"x": "48.75911678578232", "z": "2.366564526644527", "y": 0}}, {"id": "5651", "label": "ALOUETTES", "position": {"x": "48.75266907400613", "z": "2.3775167387309613", "y": 0}}, {"id": "5652", "label": "ALOUETTES", "position": {"x": "48.7528668184377", "z": "2.3775032990144243", "y": 0}}, {"id": "5654", "label": "CARREFOUR DE LA RESISTANCE", "position": {"x": "48.757356640926375", "z": "2.388558772880809", "y": 0}}, {"id": "5672", "label": "BASE DE LOISIRS DE CRETEIL", "position": {"x": "48.779700036236434", "z": "2.4440550116968374", "y": 0}}, {"id": "5673", "label": "BASE DE LOISIRS DE CRETEIL", "position": {"x": "48.77970052352287", "z": "2.4435110147354653", "y": 0}}, {"id": "5677", "label": "CRETEIL - UNIVERSITE-METRO", "position": {"x": "48.78992000482424", "z": "2.4529585442300395", "y": 0}}, {"id": "5678", "label": "CRETEIL - UNIVERSITE-METRO", "position": {"x": "48.78993854813873", "z": "2.4523736723550376", "y": 0}}, {"id": "5681", "label": "HOPITAL INTERCOMMUNAL", "position": {"x": "48.79788020669161", "z": "2.464757964645731", "y": 0}}, {"id": "5685", "label": "SAINT-MAUR - CRETEIL RER", "position": {"x": "48.80643795400649", "z": "2.471718531521387", "y": 0}}, {"id": "5686", "label": "SAINT-MAUR - CRETEIL RER", "position": {"x": "48.806131521325455", "z": "2.4724661162705828", "y": 0}}, {"id": "5690", "label": "GABRIEL PERI", "position": {"x": "48.81817044569001", "z": "2.3253050858161446", "y": 0}}, {"id": "5691", "label": "GABRIEL PERI", "position": {"x": "48.818062641326925", "z": "2.3257950701996193", "y": 0}}, {"id": "5692", "label": "LEON GAMBETTA", "position": {"x": "48.813460908554646", "z": "2.3256327805290895", "y": 0}}, {"id": "5693", "label": "LEON GAMBETTA", "position": {"x": "48.813532857337734", "z": "2.326122681236126", "y": 0}}, {"id": "5695", "label": "VACHE NOIRE", "position": {"x": "48.81062089478181", "z": "2.3268989636631354", "y": 0}}, {"id": "5696", "label": "CROIX D'ARCUEIL", "position": {"x": "48.80574038095107", "z": "2.3253215530584908", "y": 0}}, {"id": "5697", "label": "GRANGE ORY", "position": {"x": "48.80103955903768", "z": "2.3235267038195793", "y": 0}}, {"id": "5698", "label": "CARNOT - ARISTIDE BRIAND", "position": {"x": "48.799691406622465", "z": "2.3237311377862166", "y": 0}}, {"id": "5704", "label": "MAIRIE DE CACHAN", "position": {"x": "48.79456906298838", "z": "2.334547516787906", "y": 0}}, {"id": "5706", "label": "DIVISION LECLERC - CAMILLE DESMOULINS", "position": {"x": "48.7902727327327", "z": "2.331337502165569", "y": 0}}, {"id": "5714", "label": "BARBUSSE - LARROUMES", "position": {"x": "48.77510965880391", "z": "2.3260765182652072", "y": 0}}, {"id": "5731", "label": "EMILE ZOLA", "position": {"x": "48.758580343996215", "z": "2.3237418345669676", "y": 0}}, {"id": "5732", "label": "CHARCOT - ZOLA", "position": {"x": "48.76106133960879", "z": "2.326405820962682", "y": 0}}, {"id": "5735", "label": "CROIX D'ARCUEIL", "position": {"x": "48.80527304622148", "z": "2.3256346130653758", "y": 0}}, {"id": "5749", "label": "RUE DE BICETRE", "position": {"x": "48.776115700906516", "z": "2.3537230648216623", "y": 0}}, {"id": "5751", "label": "JULES FERRY-FERRER", "position": {"x": "48.77811176948068", "z": "2.3471143306648607", "y": 0}}, {"id": "5752", "label": "JULES FERRY-FERRER", "position": {"x": "48.777949831085216", "z": "2.3488278341787807", "y": 0}}, {"id": "5754", "label": "HENRI THIRARD-LEON JOUHAUX", "position": {"x": "48.7782559158079", "z": "2.341348145312451", "y": 0}}, {"id": "5764", "label": "GALLIENI", "position": {"x": "48.76113351614437", "z": "2.329967716107387", "y": 0}}, {"id": "5772", "label": "PARC DES SPORTS", "position": {"x": "48.752071816727536", "z": "2.3161723886118133", "y": 0}}, {"id": "5773", "label": "PARC DES SPORTS", "position": {"x": "48.75198192285552", "z": "2.3161044616529747", "y": 0}}, {"id": "5774", "label": "PASTEUR", "position": {"x": "48.753958599998995", "z": "2.312379120332119", "y": 0}}, {"id": "5775", "label": "MOUNIE-DIVISION LECLERC", "position": {"x": "48.75344458886405", "z": "2.305324564769305", "y": 0}}, {"id": "5776", "label": "ANTONY RER", "position": {"x": "48.75549283519391", "z": "2.3016122529062426", "y": 0}}, {"id": "5778", "label": "PONT D'ANTONY", "position": {"x": "48.75113455386284", "z": "2.3050541345531697", "y": 0}}, {"id": "5779", "label": "LYCEE-LES FLEURS", "position": {"x": "48.74982316970425", "z": "2.308534529548065", "y": 0}}, {"id": "5783", "label": "LOUIS BLERIOT - CIMETIERE INTERCOMMUNAL", "position": {"x": "48.768063557426416", "z": "2.3367923835022073", "y": 0}}, {"id": "5784", "label": "RUE DE LALLIER", "position": {"x": "48.774695416585395", "z": "2.3549600895228378", "y": 0}}, {"id": "5813", "label": "DELIZY", "position": {"x": "48.89786081877813", "z": "2.4057365582595267", "y": 0}}, {"id": "5819", "label": "CHEMIN DES VIGNES", "position": {"x": "48.90369485870172", "z": "2.4178635488682256", "y": 0}}, {"id": "5821", "label": "HENRI GAUTIER", "position": {"x": "48.90610924485547", "z": "2.422379868713123", "y": 0}}, {"id": "5853", "label": "CHEMIN DES VIGNES", "position": {"x": "48.90341697332724", "z": "2.4167997882929195", "y": 0}}, {"id": "5857", "label": "GARE DE L'EST", "position": {"x": "48.875141086436834", "z": "2.3576921392329484", "y": 0}}, {"id": "5859", "label": "LA FAYETTE - MAGENTA - GARE DU NORD", "position": {"x": "48.878916395001", "z": "2.353469578838293", "y": 0}}, {"id": "5887", "label": "CHARLES DE GAULLE - ETOILE - WAGRAM", "position": {"x": "48.874785174138395", "z": "2.2959440504647897", "y": 0}}, {"id": "5915", "label": "TRINITE", "position": {"x": "48.876239188785625", "z": "2.332363213613241", "y": 0}}, {"id": "5920", "label": "SAINT-AUGUSTIN", "position": {"x": "48.874863096583965", "z": "2.3207958046274593", "y": 0}}, {"id": "5922", "label": "SAINT-PHILIPPE-DU-ROULE", "position": {"x": "48.87323478976855", "z": "2.311695174941694", "y": 0}}, {"id": "5923", "label": "LA BOETIE - CHAMPS-ELYSEES", "position": {"x": "48.870743847499625", "z": "2.3056338043485445", "y": 0}}, {"id": "5942", "label": "PORTE DE PASSY", "position": {"x": "48.85702014290565", "z": "2.26461808683408", "y": 0}}, {"id": "5944", "label": "RAFFET", "position": {"x": "48.8528303031503", "z": "2.2619001308795323", "y": 0}}, {"id": "5959", "label": "GARE SAINT-LAZARE", "position": {"x": "48.87524105469884", "z": "2.3248559340121537", "y": 0}}, {"id": "5961", "label": "PORTE DE LA CHAPELLE-METRO", "position": {"x": "48.898094104626196", "z": "2.359500484916856", "y": 0}}, {"id": "5962", "label": "PORTE DE LA CHAPELLE-METRO", "position": {"x": "48.898022303141815", "z": "2.358982476552703", "y": 0}}, {"id": "5971", "label": "MAIRIE DE STAINS", "position": {"x": "48.95504641525157", "z": "2.383173488735491", "y": 0}}, {"id": "5973", "label": "LES PAROUZETS", "position": {"x": "48.960097426554526", "z": "2.38186782564374", "y": 0}}, {"id": "6005", "label": "PORTE DES POISSONNIERS", "position": {"x": "48.89826591402805", "z": "2.3528622364357403", "y": 0}}, {"id": "6007", "label": "PORTE DE LA CHAPELLE", "position": {"x": "48.898355170708946", "z": "2.357006110196363", "y": 0}}, {"id": "6009", "label": "PONT HAINGUERLOT", "position": {"x": "48.90283037467361", "z": "2.35916171207845", "y": 0}}, {"id": "6015", "label": "ENCYCLOPEDIE - METALLURGIE", "position": {"x": "48.910289751928175", "z": "2.3585376924812618", "y": 0}}, {"id": "6016", "label": "ENCYCLOPEDIE - METALLURGIE", "position": {"x": "48.909318575656386", "z": "2.3615503986581152", "y": 0}}, {"id": "6017", "label": "MARAICHERS", "position": {"x": "48.91400948552992", "z": "2.363066105327928", "y": 0}}, {"id": "6018", "label": "MARAICHERS", "position": {"x": "48.913982562739044", "z": "2.3628888344746857", "y": 0}}, {"id": "6019", "label": "LA PLAINE - STADE DE FRANCE RER", "position": {"x": "48.91835942402279", "z": "2.361963729420021", "y": 0}}, {"id": "6020", "label": "LA PLAINE - STADE DE FRANCE RER", "position": {"x": "48.918413404869824", "z": "2.3616773917397325", "y": 0}}, {"id": "6021", "label": "BERGERIES - FRANC MOISIN", "position": {"x": "48.92285102889927", "z": "2.3697801725532712", "y": 0}}, {"id": "6026", "label": "LANGEVIN - WALLON", "position": {"x": "48.92701752331649", "z": "2.380598215065691", "y": 0}}, {"id": "6032", "label": "BERGERIES - FRANC MOISIN", "position": {"x": "48.92310268555558", "z": "2.3696985050555512", "y": 0}}, {"id": "6108", "label": "HAVRE - HAUSSMANN", "position": {"x": "48.87351575263024", "z": "2.327676627244145", "y": 0}}, {"id": "6152", "label": "FABRE D'EGLANTINE", "position": {"x": "48.84543398045113", "z": "2.3959583015802197", "y": 0}}, {"id": "6154", "label": "PICPUS", "position": {"x": "48.844801183409494", "z": "2.4029839611504027", "y": 0}}, {"id": "6164", "label": "BASTILLE", "position": {"x": "48.85239140153054", "z": "2.369545320283473", "y": 0}}, {"id": "6221", "label": "PORTE DOREE", "position": {"x": "48.835020355270444", "z": "2.407137589539533", "y": 0}}, {"id": "6223", "label": "PARC ZOOLOGIQUE", "position": {"x": "48.83363150282553", "z": "2.414827672817244", "y": 0}}, {"id": "6225", "label": "SAINT-MANDE - DEMI LUNE - PARC ZOOLOGIQUE", "position": {"x": "48.83504779323609", "z": "2.4203844860123476", "y": 0}}, {"id": "6226", "label": "TOURELLE - DAUMESNIL", "position": {"x": "48.83937246797884", "z": "2.430303562536124", "y": 0}}, {"id": "6227", "label": "TOURELLE - DAUMESNIL", "position": {"x": "48.83937307193849", "z": "2.429527475122012", "y": 0}}, {"id": "6228", "label": "PARC FLORAL", "position": {"x": "48.840857457954364", "z": "2.438802596348591", "y": 0}}, {"id": "6229", "label": "PARC FLORAL", "position": {"x": "48.840237665191545", "z": "2.438392908706259", "y": 0}}, {"id": "6232", "label": "SAINT-MANDE - DEMI LUNE - PARC ZOOLOGIQUE", "position": {"x": "48.835164850056", "z": "2.4200715404837774", "y": 0}}, {"id": "6271", "label": "SAINT-MANDE - TOURELLE", "position": {"x": "48.84621234043926", "z": "2.417461023272112", "y": 0}}, {"id": "6272", "label": "SAINT-MANDE - TOURELLE", "position": {"x": "48.84585268408715", "z": "2.4176919610456427", "y": 0}}, {"id": "6283", "label": "NATION - PLACE DES ANTILLES", "position": {"x": "48.848245981367015", "z": "2.398126731810536", "y": 0}}, {"id": "6385", "label": "PLACE DE BAGATELLE", "position": {"x": "48.87652222621086", "z": "2.2504476595075293", "y": 0}}, {"id": "6402", "label": "LES MARRONNIERS", "position": {"x": "48.88154129778317", "z": "2.403575613138969", "y": 0}}, {"id": "6413", "label": "ARMAND CARREL - MAIRIE DU 19E", "position": {"x": "48.88240505655071", "z": "2.382223390760729", "y": 0}}, {"id": "6414", "label": "ARMAND CARREL - MAIRIE DU 19E", "position": {"x": "48.88243186331477", "z": "2.382632220716057", "y": 0}}, {"id": "6415", "label": "RUE DE MEAUX", "position": {"x": "48.88287490815723", "z": "2.374974231125722", "y": 0}}, {"id": "6416", "label": "RUE DE MEAUX", "position": {"x": "48.88275804381038", "z": "2.3750695349111295", "y": 0}}, {"id": "6435", "label": "BIBLIOTHEQUE NATIONALE", "position": {"x": "48.86796196579372", "z": "2.337949459051578", "y": 0}}, {"id": "6436", "label": "PALAIS ROYAL - COMEDIE FRANCAISE", "position": {"x": "48.863504222036035", "z": "2.3355519423553974", "y": 0}}, {"id": "6495", "label": "GARE SAINT-LAZARE", "position": {"x": "48.87711023118559", "z": "2.3232340538304124", "y": 0}}, {"id": "6526", "label": "PORTE DE CLIGNANCOURT", "position": {"x": "48.89894976781214", "z": "2.343974879515095", "y": 0}}, {"id": "6528", "label": "PORTE DE MONTMARTRE", "position": {"x": "48.89787149246499", "z": "2.3357280163206116", "y": 0}}, {"id": "6529", "label": "PORTE DE MONTMARTRE", "position": {"x": "48.89765580116296", "z": "2.33571439177938", "y": 0}}, {"id": "6531", "label": "PORTE DE SAINT-OUEN - HOPITAL BICHAT", "position": {"x": "48.89745787204729", "z": "2.329975814491889", "y": 0}}, {"id": "6551", "label": "LANDY - MARTRE", "position": {"x": "48.90449961551857", "z": "2.304972468676297", "y": 0}}, {"id": "6552", "label": "GARE DE CLICHY - LEVALLOIS", "position": {"x": "48.89657982025513", "z": "2.297821332188748", "y": 0}}, {"id": "6553", "label": "GARE DE CLICHY - LEVALLOIS", "position": {"x": "48.89666094127047", "z": "2.2985436938992283", "y": 0}}, {"id": "6554", "label": "PORTE D'ASNIERES", "position": {"x": "48.89072171815623", "z": "2.302745882952136", "y": 0}}, {"id": "6555", "label": "PORTE D'ASNIERES", "position": {"x": "48.890721839724435", "z": "2.3031683839959776", "y": 0}}, {"id": "6557", "label": "CHARLES DE GAULLE - ETOILE", "position": {"x": "48.87445277569274", "z": "2.2963258094953476", "y": 0}}, {"id": "6559", "label": "PEREIRE", "position": {"x": "48.885085288442156", "z": "2.298048117860305", "y": 0}}, {"id": "6563", "label": "BOIS LE PRETRE", "position": {"x": "48.89916470019487", "z": "2.322219371934637", "y": 0}}, {"id": "6618", "label": "DENFERT-ROCHEREAU-METRO-RER", "position": {"x": "48.83344999682683", "z": "2.3333474557640264", "y": 0}}, {"id": "6620", "label": "DAREAU - SAINT-JACQUES", "position": {"x": "48.83209291939569", "z": "2.3390108437116397", "y": 0}}, {"id": "6621", "label": "GLACIERE - TOLBIAC", "position": {"x": "48.82592735408744", "z": "2.3410932785585543", "y": 0}}, {"id": "6622", "label": "STADE CHARLETY - PORTE DE GENTILLY", "position": {"x": "48.81910555642793", "z": "2.344332015989951", "y": 0}}, {"id": "6623", "label": "ORLY SUD", "position": {"x": "48.72897837633657", "z": "2.3698355106261935", "y": 0}}, {"id": "6625", "label": "ORLY OUEST", "position": {"x": "48.72927730804932", "z": "2.3598630243856316", "y": 0}}, {"id": "6626", "label": "MONTSOURIS - TOMBE ISSOIRE", "position": {"x": "48.82250292790447", "z": "2.3305852155803812", "y": 0}}, {"id": "6628", "label": "ALESIA - RENE COTY", "position": {"x": "48.82765302479091", "z": "2.3350766799082034", "y": 0}}, {"id": "6660", "label": "FRAYSSE - VAL DE BIEVRE", "position": {"x": "48.81007292302495", "z": "2.3435823500614354", "y": 0}}, {"id": "6663", "label": "GENTILLY RER - PLATEAU", "position": {"x": "48.813829920243066", "z": "2.340806597050351", "y": 0}}, {"id": "6664", "label": "REINE BLANCHE", "position": {"x": "48.81364075955538", "z": "2.3478423484763105", "y": 0}}, {"id": "6672", "label": "BARNUFLES-LA PISCINE", "position": {"x": "48.80720498540677", "z": "2.352712392424016", "y": 0}}, {"id": "6676", "label": "LYCEE DARIUS MILHAUD - CHARLES GIDE", "position": {"x": "48.805147413569976", "z": "2.34664323505667", "y": 0}}, {"id": "6684", "label": "MAISON DU GRAND CEDRE", "position": {"x": "48.80320641374882", "z": "2.3381118633136007", "y": 0}}, {"id": "6702", "label": "CROIX D'ARCUEIL", "position": {"x": "48.80460821685429", "z": "2.3288186737090397", "y": 0}}, {"id": "6703", "label": "VACHE NOIRE - CENTRE COMMERCIAL", "position": {"x": "48.80980304722781", "z": "2.3273617927425523", "y": 0}}, {"id": "6719", "label": "PIERRE CURIE", "position": {"x": "48.71383870908266", "z": "2.259181216507663", "y": 0}}, {"id": "6721", "label": "BUTTE CHAUMONT", "position": {"x": "48.710858608611034", "z": "2.2656371121606407", "y": 0}}, {"id": "6724", "label": "MAIRIE DE CHAMPLAN", "position": {"x": "48.70659351216114", "z": "2.273411217454407", "y": 0}}, {"id": "6725", "label": "MAIRIE DE CHAMPLAN", "position": {"x": "48.70870593005485", "z": "2.2736395084075736", "y": 0}}, {"id": "6726", "label": "PETIT CHAMPLAN", "position": {"x": "48.70381969670651", "z": "2.2805713356192094", "y": 0}}, {"id": "6727", "label": "PETIT CHAMPLAN", "position": {"x": "48.70391868030383", "z": "2.280802089957941", "y": 0}}, {"id": "6728", "label": "ROUTE DE VERSAILLES N0 21-30", "position": {"x": "48.69987743744206", "z": "2.2889539184996273", "y": 0}}, {"id": "6729", "label": "ROUTE DE VERSAILLES N0 21-30", "position": {"x": "48.700120083755955", "z": "2.2888450601613095", "y": 0}}, {"id": "6732", "label": "CANAL DE L'YVETTE", "position": {"x": "48.69613835362166", "z": "2.289337575962143", "y": 0}}, {"id": "6733", "label": "CANAL DE L'YVETTE", "position": {"x": "48.69625528152623", "z": "2.2895275620689732", "y": 0}}, {"id": "6734", "label": "PABLO PICASSO", "position": {"x": "48.69036349266314", "z": "2.2798935862636833", "y": 0}}, {"id": "6762", "label": "HOPITAL DE LONGJUMEAU", "position": {"x": "48.69159932736135", "z": "2.2898576780678925", "y": 0}}, {"id": "6778", "label": "CHEMIN DES FEMMES", "position": {"x": "48.727054428485005", "z": "2.2635089502996615", "y": 0}}, {"id": "6780", "label": "MAIRIE DE MASSY", "position": {"x": "48.72931437147032", "z": "2.2700273914117752", "y": 0}}, {"id": "6785", "label": "AVENUE DE L'EUROPE - CENTRE COMMERCIAL", "position": {"x": "48.726891202649426", "z": "2.2768915190940655", "y": 0}}, {"id": "6786", "label": "AVENUE DE L'EUROPE - CENTRE COMMERCIAL", "position": {"x": "48.72703528430663", "z": "2.277421212316732", "y": 0}}, {"id": "6787", "label": "LA BONDE", "position": {"x": "48.72261757097308", "z": "2.2873025979956845", "y": 0}}, {"id": "6788", "label": "LA BONDE", "position": {"x": "48.72334548650861", "z": "2.286962268814599", "y": 0}}, {"id": "6789", "label": "RUE DES FLEURS", "position": {"x": "48.71720044675523", "z": "2.2947108598999275", "y": 0}}, {"id": "6790", "label": "RUE DES FLEURS", "position": {"x": "48.71677842244562", "z": "2.2959337186988806", "y": 0}}, {"id": "6791", "label": "ROUTE DE MASSY - LES CHAMPARTS", "position": {"x": "48.71320295331399", "z": "2.3019128811522713", "y": 0}}, {"id": "6792", "label": "ROUTE DE MASSY - LES CHAMPARTS", "position": {"x": "48.714460792814386", "z": "2.3001326694180912", "y": 0}}, {"id": "6793", "label": "CIMETIERE DE CHILLY-MAZARIN", "position": {"x": "48.707425732597464", "z": "2.3110432656858193", "y": 0}}, {"id": "6794", "label": "CIMETIERE DE CHILLY-MAZARIN", "position": {"x": "48.70757856381556", "z": "2.3111654184174446", "y": 0}}, {"id": "6807", "label": "GABRIEL FONTAINE", "position": {"x": "48.70668227845886", "z": "2.328793806915912", "y": 0}}, {"id": "6809", "label": "MAIRIE DE MORANGIS", "position": {"x": "48.70595443969439", "z": "2.3331261546438875", "y": 0}}, {"id": "6811", "label": "LE STADE", "position": {"x": "48.705091579100525", "z": "2.3401744668219084", "y": 0}}, {"id": "6812", "label": "LE STADE", "position": {"x": "48.70530733123745", "z": "2.3386263033752237", "y": 0}}, {"id": "6813", "label": "RUE DE LA PAIX", "position": {"x": "48.705297980719955", "z": "2.34662520882401", "y": 0}}, {"id": "6814", "label": "RUE DE LA PAIX", "position": {"x": "48.70548673822245", "z": "2.34663882337112", "y": 0}}, {"id": "6815", "label": "LES FLEURS", "position": {"x": "48.70546774571428", "z": "2.3553982615097304", "y": 0}}, {"id": "6816", "label": "LES FLEURS", "position": {"x": "48.705611769184124", "z": "2.3539859327529853", "y": 0}}, {"id": "6817", "label": "FROIDES BOUILLIES", "position": {"x": "48.705538053345364", "z": "2.3638861287028217", "y": 0}}, {"id": "6819", "label": "BELLE ETOILE", "position": {"x": "48.705887069449716", "z": "2.3700247565914854", "y": 0}}, {"id": "6840", "label": "FROIDES BOUILLIES", "position": {"x": "48.705763134492756", "z": "2.3621886680433914", "y": 0}}, {"id": "6858", "label": "BOURG-LA-REINE RER", "position": {"x": "48.77933214267834", "z": "2.313346159275464", "y": 0}}, {"id": "6860", "label": "PETIT CHAMBORD - LYCEE LAKANAL", "position": {"x": "48.77713929852077", "z": "2.3145031060719545", "y": 0}}, {"id": "6862", "label": "LA FONTAINE", "position": {"x": "48.77033474019488", "z": "2.311460248843124", "y": 0}}, {"id": "6864", "label": "NORMANDIE", "position": {"x": "48.765975131381744", "z": "2.3096948881143153", "y": 0}}, {"id": "6865", "label": "NORMANDIE", "position": {"x": "48.768177510907535", "z": "2.311026218250398", "y": 0}}, {"id": "6869", "label": "FERNAND FENZY", "position": {"x": "48.75812776706284", "z": "2.3066539281211798", "y": 0}}, {"id": "6870", "label": "FERNAND FENZY", "position": {"x": "48.75820876111079", "z": "2.3070481155055815", "y": 0}}, {"id": "6871", "label": "AUGUSTE MOUNIE - DIVISION LECLERC", "position": {"x": "48.75309388432978", "z": "2.3047130963329145", "y": 0}}, {"id": "6872", "label": "AUGUSTE MOUNIE - DIVISION LECLERC", "position": {"x": "48.753687240162584", "z": "2.305215670660631", "y": 0}}, {"id": "6873", "label": "PONT D'ANTONY", "position": {"x": "48.75043325524002", "z": "2.3042526245193016", "y": 0}}, {"id": "6874", "label": "PONT D'ANTONY", "position": {"x": "48.75025356657646", "z": "2.3045245832510624", "y": 0}}, {"id": "6875", "label": "BLANCHE DE CASTILLE", "position": {"x": "48.74507597561904", "z": "2.3031687552534903", "y": 0}}, {"id": "6876", "label": "BLANCHE DE CASTILLE", "position": {"x": "48.744392912887015", "z": "2.303318700823705", "y": 0}}, {"id": "6888", "label": "SAUSSAYE - MIRABEAU", "position": {"x": "48.73880089439907", "z": "2.2989602054010803", "y": 0}}, {"id": "6889", "label": "GENERAL DE GAULLE - CROIX DE BERNY", "position": {"x": "48.76263134269084", "z": "2.308772169484832", "y": 0}}, {"id": "6890", "label": "LES COTTAGES", "position": {"x": "48.772240461974114", "z": "2.312669523337748", "y": 0}}, {"id": "6891", "label": "CONDORCET - MAIRIE-RER", "position": {"x": "48.77960219728907", "z": "2.315508420878453", "y": 0}}, {"id": "6898", "label": "ANTONY RER", "position": {"x": "48.75451292849927", "z": "2.300960444258561", "y": 0}}, {"id": "6930", "label": "GRANDS CHENES", "position": {"x": "48.74282908897804", "z": "2.263812739611913", "y": 0}}, {"id": "6931", "label": "GRANDS CHENES", "position": {"x": "48.74277444859887", "z": "2.2626712331596037", "y": 0}}, {"id": "6937", "label": "LES ANTES", "position": {"x": "48.75199312360041", "z": "2.2724855204515526", "y": 0}}, {"id": "6938", "label": "LES ANTES", "position": {"x": "48.75177710235545", "z": "2.271928491643091", "y": 0}}, {"id": "6939", "label": "RUE DES GRILLONS", "position": {"x": "48.756812846438386", "z": "2.276394571683409", "y": 0}}, {"id": "6950", "label": "RUE DES GRILLONS", "position": {"x": "48.75594049814434", "z": "2.2754304389224944", "y": 0}}, {"id": "7021", "label": "PALAIS ROYAL - COMEDIE FRANCAISE", "position": {"x": "48.8629200485678", "z": "2.3360968319370383", "y": 0}}, {"id": "7208", "label": "ECOLE MILITAIRE", "position": {"x": "48.85430600663912", "z": "2.305997932351291", "y": 0}}, {"id": "7299", "label": "PORT ROYAL - BERTHOLLET", "position": {"x": "48.837593076985385", "z": "2.345137830029515", "y": 0}}, {"id": "7300", "label": "LES GOBELINS", "position": {"x": "48.83691827936556", "z": "2.352612326283839", "y": 0}}, {"id": "7303", "label": "GARE D'AUSTERLITZ", "position": {"x": "48.84260538929042", "z": "2.363997342939993", "y": 0}}, {"id": "7315", "label": "LES GOBELINS", "position": {"x": "48.837026175409214", "z": "2.352258369199745", "y": 0}}, {"id": "7316", "label": "PORT ROYAL - BERTHOLLET", "position": {"x": "48.83779080172666", "z": "2.3451650904042616", "y": 0}}, {"id": "7362", "label": "POMPIDOU", "position": {"x": "48.896472832917475", "z": "2.278152483179007", "y": 0}}, {"id": "7396", "label": "ASSEMBLEE NATIONALE", "position": {"x": "48.861714527136336", "z": "2.3202278766917344", "y": 0}}, {"id": "7397", "label": "ASSEMBLEE NATIONALE", "position": {"x": "48.861543739204706", "z": "2.3200372331720067", "y": 0}}, {"id": "7510", "label": "CONCORDE", "position": {"x": "48.86690048502085", "z": "2.322010761599158", "y": 0}}, {"id": "7536", "label": "PORTE D'ORLEANS-METRO", "position": {"x": "48.82263735044073", "z": "2.3255082253288597", "y": 0}}, {"id": "7538", "label": "GABRIEL PERI", "position": {"x": "48.81738859502222", "z": "2.326135464270519", "y": 0}}, {"id": "7542", "label": "CHAPERON VERT - LENINE", "position": {"x": "48.81665207572103", "z": "2.3339611524133974", "y": 0}}, {"id": "7543", "label": "GENTILLY RER", "position": {"x": "48.8162565998908", "z": "2.3410789534908614", "y": 0}}, {"id": "7553", "label": "ROGER SALENGRO - FONTAINEBLEAU", "position": {"x": "48.814771316142455", "z": "2.361002603265579", "y": 0}}, {"id": "7555", "label": "VERDUN - MARQUES", "position": {"x": "48.81750200415521", "z": "2.367917652337127", "y": 0}}, {"id": "7574", "label": "PONT D'IVRY - RIVE GAUCHE", "position": {"x": "48.81444772813397", "z": "2.4068921473134495", "y": 0}}, {"id": "7576", "label": "GENERAL DE GAULLE", "position": {"x": "48.81442518155273", "z": "2.4143090439717665", "y": 0}}, {"id": "7605", "label": "GABRIEL PERI", "position": {"x": "48.7983005517985", "z": "2.399877617408329", "y": 0}}, {"id": "7607", "label": "JEAN JAURES", "position": {"x": "48.79370731206612", "z": "2.400701898293865", "y": 0}}, {"id": "7608", "label": "JEAN JAURES", "position": {"x": "48.79445342927977", "z": "2.4004715452591294", "y": 0}}, {"id": "7610", "label": "DANIELLE CASANOVA", "position": {"x": "48.78957175825886", "z": "2.402764429708809", "y": 0}}, {"id": "7623", "label": "LEON GEFFROY", "position": {"x": "48.775978442111104", "z": "2.4088532233255204", "y": 0}}, {"id": "7625", "label": "DOCTEUR ROUX", "position": {"x": "48.77132267807762", "z": "2.408792415801712", "y": 0}}, {"id": "7639", "label": "AUBERGE DE LA JEUNESSE", "position": {"x": "48.75992591020756", "z": "2.42224914082167", "y": 0}}, {"id": "7641", "label": "USINES RENAULT", "position": {"x": "48.756246471961354", "z": "2.4267290792717415", "y": 0}}, {"id": "7693", "label": "HAUTES BRUYERES", "position": {"x": "48.79322971732497", "z": "2.343825159621149", "y": 0}}, {"id": "7694", "label": "LUNAIN", "position": {"x": "48.78822350430305", "z": "2.342817965587388", "y": 0}}, {"id": "7698", "label": "DE GAULLE - GOUNOD - TABANOU", "position": {"x": "48.78017936047285", "z": "2.340885894880827", "y": 0}}, {"id": "7707", "label": "LOUIS BLERIOT - CIMETIERE INTERCOMMUNAL", "position": {"x": "48.76764111423409", "z": "2.336180532146978", "y": 0}}, {"id": "7709", "label": "ALLEE DU PLATEAU", "position": {"x": "48.763030171767916", "z": "2.3335158948610877", "y": 0}}, {"id": "7710", "label": "ALLEE DU PLATEAU", "position": {"x": "48.76310208832712", "z": "2.333910161861606", "y": 0}}, {"id": "7762", "label": "LES LUMIERES", "position": {"x": "48.79642000035997", "z": "2.3253509031715356", "y": 0}}, {"id": "7763", "label": "PAUL BERT", "position": {"x": "48.79302295578014", "z": "2.329990449800685", "y": 0}}, {"id": "7786", "label": "COUSIN DE MERICOURT", "position": {"x": "48.79709463577202", "z": "2.3338127426577424", "y": 0}}, {"id": "7799", "label": "PAUL DOUMER", "position": {"x": "48.805812872889824", "z": "2.3386833910766978", "y": 0}}, {"id": "7800", "label": "PAUL DOUMER", "position": {"x": "48.805731980613565", "z": "2.3388466699122623", "y": 0}}, {"id": "7803", "label": "CITE JARDINS", "position": {"x": "48.801624500198926", "z": "2.333485906270676", "y": 0}}, {"id": "7809", "label": "DIVISION LECLERC - CAMILLE DESMOULINS", "position": {"x": "48.79042553189924", "z": "2.3314327039783245", "y": 0}}, {"id": "7811", "label": "CARREFOUR DES POULETS", "position": {"x": "48.78564402029445", "z": "2.3329702084198036", "y": 0}}, {"id": "7812", "label": "CARREFOUR DES POULETS", "position": {"x": "48.78607541164516", "z": "2.3322084829326877", "y": 0}}, {"id": "7813", "label": "RUE DES JARDINS", "position": {"x": "48.78092539114513", "z": "2.3347114303236176", "y": 0}}, {"id": "7814", "label": "RUE DES JARDINS", "position": {"x": "48.78029624321282", "z": "2.3352690648867527", "y": 0}}, {"id": "7840", "label": "FRAYSSE", "position": {"x": "48.8100998700319", "z": "2.3438817271543786", "y": 0}}, {"id": "7845", "label": "NOISY-LE-SEC RER", "position": {"x": "48.89523832538295", "z": "2.4596680533915762", "y": 0}}, {"id": "7846", "label": "NOISY-LE-SEC RER", "position": {"x": "48.89542736283305", "z": "2.459368632850764", "y": 0}}, {"id": "7847", "label": "PETIT NOISY", "position": {"x": "48.9000225902207", "z": "2.4652682831624073", "y": 0}}, {"id": "7848", "label": "PETIT NOISY", "position": {"x": "48.90019369599354", "z": "2.4649415480257995", "y": 0}}, {"id": "7849", "label": "PONT DE BONDY", "position": {"x": "48.90472660332895", "z": "2.470051374623267", "y": 0}}, {"id": "7850", "label": "PONT DE BONDY", "position": {"x": "48.90469973320885", "z": "2.4699695091744798", "y": 0}}, {"id": "7851", "label": "AUGUSTE DELAUNE", "position": {"x": "48.906723201996506", "z": "2.4603086863758756", "y": 0}}, {"id": "7852", "label": "AUGUSTE DELAUNE", "position": {"x": "48.90664234665545", "z": "2.4602812277984576", "y": 0}}, {"id": "7866", "label": "HOPITAL AVICENNE", "position": {"x": "48.91586668357142", "z": "2.425791189982239", "y": 0}}, {"id": "7867", "label": "DRANCY-AVENIR", "position": {"x": "48.91811947930612", "z": "2.417231454306985", "y": 0}}, {"id": "7873", "label": "STADE GEO ANDRE", "position": {"x": "48.92444651157094", "z": "2.402075826672901", "y": 0}}, {"id": "7874", "label": "STADE GEO ANDRE", "position": {"x": "48.92431175207777", "z": "2.4019938305511577", "y": 0}}, {"id": "7875", "label": "HOTEL DE VILLE DE LA COURNEUVE", "position": {"x": "48.92741682316744", "z": "2.3929143192774025", "y": 0}}, {"id": "7876", "label": "HOTEL DE VILLE DE LA COURNEUVE", "position": {"x": "48.92712929297018", "z": "2.3928049010519836", "y": 0}}, {"id": "7877", "label": "LA COURNEUVE - SIX ROUTES", "position": {"x": "48.9302423872842", "z": "2.3843790473947437", "y": 0}}, {"id": "7878", "label": "LA COURNEUVE - SIX ROUTES", "position": {"x": "48.92996388514459", "z": "2.38414692421841", "y": 0}}, {"id": "7879", "label": "COSMONAUTES", "position": {"x": "48.931817367638416", "z": "2.3782152526584133", "y": 0}}, {"id": "7880", "label": "HOPITAL DELAFONTAINE", "position": {"x": "48.93361694655068", "z": "2.3711918916110073", "y": 0}}, {"id": "7881", "label": "HOPITAL DELAFONTAINE", "position": {"x": "48.933446227155116", "z": "2.3710826572220967", "y": 0}}, {"id": "7882", "label": "CIMETIERE DE SAINT-DENIS", "position": {"x": "48.9364226573768", "z": "2.3640730779531007", "y": 0}}, {"id": "7883", "label": "CIMETIERE DE SAINT-DENIS", "position": {"x": "48.936179994214235", "z": "2.3641547984668994", "y": 0}}, {"id": "7894", "label": "MAIRIE DE VILLENEUVE-LA GARENNE", "position": {"x": "48.93577857776938", "z": "2.3341172700973267", "y": 0}}, {"id": "7895", "label": "MAIRIE DE VILLENEUVE-LA GARENNE", "position": {"x": "48.93541011700662", "z": "2.3341172924172344", "y": 0}}, {"id": "7896", "label": "LA NOUE", "position": {"x": "48.93513110836804", "z": "2.326805864324871", "y": 0}}, {"id": "7897", "label": "LA NOUE", "position": {"x": "48.93481656253936", "z": "2.3267377244265623", "y": 0}}, {"id": "7898", "label": "CHEMIN DES RENIERS", "position": {"x": "48.93477106412093", "z": "2.321595204519359", "y": 0}}, {"id": "7899", "label": "CHEMIN DES RENIERS", "position": {"x": "48.93446552176436", "z": "2.3216771403957503", "y": 0}}, {"id": "7900", "label": "PARC DES CHANTERAINES", "position": {"x": "48.93408672982138", "z": "2.313520246800056", "y": 0}}, {"id": "7901", "label": "PARC DES CHANTERAINES", "position": {"x": "48.93375423495771", "z": "2.3136158819443446", "y": 0}}, {"id": "7905", "label": "TIMBAUD", "position": {"x": "48.932735720625814", "z": "2.3015584759131658", "y": 0}}, {"id": "7907", "label": "LE VILLAGE", "position": {"x": "48.93319180543302", "z": "2.294710757867617", "y": 0}}, {"id": "7912", "label": "COSMONAUTES", "position": {"x": "48.93168258322609", "z": "2.3781605866514295", "y": 0}}, {"id": "7914", "label": "DRANCY-AVENIR", "position": {"x": "48.91778705258113", "z": "2.4170945791008953", "y": 0}}, {"id": "7915", "label": "HOPITAL AVICENNE", "position": {"x": "48.91565108683878", "z": "2.4256681007873255", "y": 0}}, {"id": "8004", "label": "CONCORDE - COURS LA REINE", "position": {"x": "48.86563302722603", "z": "2.320240212622685", "y": 0}}, {"id": "8006", "label": "CHAMPS-ELYSEES - CLEMENCEAU", "position": {"x": "48.867842706224465", "z": "2.3132099917230624", "y": 0}}, {"id": "8014", "label": "BOSQUET - RAPP", "position": {"x": "48.86304962502413", "z": "2.3019197455873655", "y": 0}}, {"id": "8016", "label": "TOUR EIFFEL", "position": {"x": "48.86053115998036", "z": "2.29573746638822", "y": 0}}, {"id": "8123", "label": "VAUBAN - HOTEL DES INVALIDES", "position": {"x": "48.853570661304", "z": "2.31297146006203", "y": 0}}, {"id": "8231", "label": "DUGOMMIER", "position": {"x": "48.83902925371723", "z": "2.3886259202812146", "y": 0}}, {"id": "8279", "label": "TERNES - MAC MAHON", "position": {"x": "48.87900870722632", "z": "2.2945508340067544", "y": 0}}, {"id": "8280", "label": "TERNES - MAC MAHON", "position": {"x": "48.87899060028815", "z": "2.2941829473245234", "y": 0}}, {"id": "8295", "label": "PONT DU GARIGLIANO - HOPITAL EUROPEEN GEORGES POMPIDOU", "position": {"x": "48.83826701051644", "z": "2.2711116049412285", "y": 0}}, {"id": "8296", "label": "PONT DU GARIGLIANO - HOPITAL EUROPEEN GEORGES POMPIDOU", "position": {"x": "48.838141410820995", "z": "2.2715202228430806", "y": 0}}, {"id": "8297", "label": "VERSAILLES - EXELMANS", "position": {"x": "48.84056388985213", "z": "2.2643688082936575", "y": 0}}, {"id": "8298", "label": "VERSAILLES - EXELMANS", "position": {"x": "48.84041127623981", "z": "2.264654955671404", "y": 0}}, {"id": "8325", "label": "PORTE DAUPHINE - MARECHAL DE LATTRE DE TASSIGNY", "position": {"x": "48.870803788776946", "z": "2.275211746329278", "y": 0}}, {"id": "8326", "label": "PORTE DAUPHINE - MARECHAL DE LATTRE DE TASSIGNY", "position": {"x": "48.87068657535412", "z": "2.274489824916088", "y": 0}}, {"id": "8327", "label": "MARBEAU", "position": {"x": "48.8749759460806", "z": "2.2792669833390873", "y": 0}}, {"id": "8328", "label": "MARBEAU", "position": {"x": "48.87535355134824", "z": "2.2795526866497604", "y": 0}}, {"id": "8342", "label": "PORTE DE VINCENNES", "position": {"x": "48.84722392369698", "z": "2.4096869119519257", "y": 0}}, {"id": "8343", "label": "PORTE DE VINCENNES", "position": {"x": "48.84729595599754", "z": "2.409469129917919", "y": 0}}, {"id": "8344", "label": "PORTE DE MONTREUIL", "position": {"x": "48.85318193567518", "z": "2.410812007479081", "y": 0}}, {"id": "8345", "label": "PORTE DE MONTREUIL", "position": {"x": "48.85318212034523", "z": "2.4105123851418995", "y": 0}}, {"id": "8346", "label": "MARIE DE MIRIBEL", "position": {"x": "48.85884463692932", "z": "2.409812107706981", "y": 0}}, {"id": "8347", "label": "MARIE DE MIRIBEL", "position": {"x": "48.85879989853992", "z": "2.4094851486951954", "y": 0}}, {"id": "8348", "label": "PORTE DE BAGNOLET", "position": {"x": "48.86357254303908", "z": "2.408933297088454", "y": 0}}, {"id": "8349", "label": "PORTE DE BAGNOLET", "position": {"x": "48.863545777166586", "z": "2.4086063337580583", "y": 0}}, {"id": "8351", "label": "SEVERINE", "position": {"x": "48.86734733439899", "z": "2.408775040084198", "y": 0}}, {"id": "8352", "label": "ADRIENNE BOLLAND", "position": {"x": "48.87200276506684", "z": "2.408795086135347", "y": 0}}, {"id": "8353", "label": "ADRIENNE BOLLAND", "position": {"x": "48.87233553231549", "z": "2.408400442346118", "y": 0}}, {"id": "8354", "label": "HOPITAL ROBERT DEBRE", "position": {"x": "48.879493514270365", "z": "2.4011747961654972", "y": 0}}, {"id": "8355", "label": "HOPITAL ROBERT DEBRE", "position": {"x": "48.879268920288126", "z": "2.4010110065026677", "y": 0}}, {"id": "8356", "label": "BUTTE DU CHAPEAU ROUGE", "position": {"x": "48.885166743390215", "z": "2.396780073937169", "y": 0}}, {"id": "8357", "label": "BUTTE DU CHAPEAU ROUGE", "position": {"x": "48.88501408966721", "z": "2.3965209747909855", "y": 0}}, {"id": "8358", "label": "PORTE DE PANTIN - PARC DE LA VILLETTE", "position": {"x": "48.88889689362215", "z": "2.3958576137354113", "y": 0}}, {"id": "8359", "label": "DELPHINE SEYRIG", "position": {"x": "48.89397361760397", "z": "2.397921473378691", "y": 0}}, {"id": "8360", "label": "DELPHINE SEYRIG", "position": {"x": "48.893928771873036", "z": "2.3977442319891407", "y": 0}}, {"id": "8361", "label": "PORTE DE LA VILLETTE - CITE DES SCIENCES ET DE L'INDUSTRIE", "position": {"x": "48.89769947037563", "z": "2.386721230669195", "y": 0}}, {"id": "8362", "label": "CANAL SAINT DENIS", "position": {"x": "48.89897817753844", "z": "2.380179455559747", "y": 0}}, {"id": "8363", "label": "CANAL SAINT DENIS", "position": {"x": "48.8987623733382", "z": "2.380492794030591", "y": 0}}, {"id": "8364", "label": "ROSA PARKS", "position": {"x": "48.897515796383985", "z": "2.3724904415209136", "y": 0}}, {"id": "8365", "label": "ROSA PARKS", "position": {"x": "48.89730909234759", "z": "2.372490300970134", "y": 0}}, {"id": "8372", "label": "PORTE DES LILAS", "position": {"x": "48.876668343386655", "z": "2.4068258445752186", "y": 0}}, {"id": "8373", "label": "PONT GARIGLIANO - HOPITAL EUROPEEN GEORGE POMPIDOU", "position": {"x": "48.8379613500494", "z": "2.270962227260772", "y": 0}}, {"id": "8375", "label": "BALARD", "position": {"x": "48.835718624568095", "z": "2.278929647248125", "y": 0}}, {"id": "8379", "label": "PORTE DE VERSAILLES - PARC DES EXPOSITIONS", "position": {"x": "48.83261302467199", "z": "2.2880271612581975", "y": 0}}, {"id": "8380", "label": "PORTE DE VERSAILLES - PARC DES EXPOSITIONS", "position": {"x": "48.832864761854", "z": "2.288231130535906", "y": 0}}, {"id": "8381", "label": "GEORGES BRASSENS", "position": {"x": "48.82946154305645", "z": "2.296415746251944", "y": 0}}, {"id": "8382", "label": "GEORGES BRASSENS", "position": {"x": "48.83020701227299", "z": "2.2949721630550806", "y": 0}}, {"id": "8385", "label": "PORTE DE VANVES", "position": {"x": "48.827271571354885", "z": "2.306422586810065", "y": 0}}, {"id": "8386", "label": "PORTE DE VANVES", "position": {"x": "48.827648999329945", "z": "2.3062181750371833", "y": 0}}, {"id": "8387", "label": "DIDOT", "position": {"x": "48.825727285471544", "z": "2.313338399586871", "y": 0}}, {"id": "8388", "label": "DIDOT", "position": {"x": "48.82608682166155", "z": "2.3134879669297725", "y": 0}}, {"id": "8389", "label": "JEAN MOULIN", "position": {"x": "48.82456882109448", "z": "2.3186202708997943", "y": 0}}, {"id": "8391", "label": "PORTE D'ORLEANS", "position": {"x": "48.8228351420323", "z": "2.3261615200679633", "y": 0}}, {"id": "8392", "label": "PORTE D'ORLEANS", "position": {"x": "48.823518067877714", "z": "2.3247730094186108", "y": 0}}, {"id": "8393", "label": "MONTSOURIS", "position": {"x": "48.821217828313955", "z": "2.3338928087848245", "y": 0}}, {"id": "8394", "label": "MONTSOURIS", "position": {"x": "48.821658208843665", "z": "2.3333619539764574", "y": 0}}, {"id": "8396", "label": "CITE UNIVERSITAIRE", "position": {"x": "48.82062468519013", "z": "2.338084930375419", "y": 0}}, {"id": "8398", "label": "STADE CHARLETY - PORTE DE GENTILLY", "position": {"x": "48.819707651417815", "z": "2.3455842566908545", "y": 0}}, {"id": "8399", "label": "POTERNE DES PEUPLIERS", "position": {"x": "48.82094735715549", "z": "2.351790955188557", "y": 0}}, {"id": "8400", "label": "POTERNE DES PEUPLIERS", "position": {"x": "48.820911616638455", "z": "2.3499534959271067", "y": 0}}, {"id": "8401", "label": "PORTE D'ITALIE", "position": {"x": "48.818905790809154", "z": "2.3603784254692677", "y": 0}}, {"id": "8402", "label": "PORTE D'ITALIE", "position": {"x": "48.81928360989372", "z": "2.358582033071079", "y": 0}}, {"id": "8403", "label": "PORTE DE CHOISY", "position": {"x": "48.81971390717928", "z": "2.364080820209414", "y": 0}}, {"id": "8404", "label": "PORTE DE CHOISY", "position": {"x": "48.81992070046206", "z": "2.3637406652017106", "y": 0}}, {"id": "8405", "label": "PORTE D'IVRY", "position": {"x": "48.82167167470405", "z": "2.3702475859019176", "y": 0}}, {"id": "8406", "label": "PORTE D'IVRY", "position": {"x": "48.8218964457047", "z": "2.3699618979128303", "y": 0}}, {"id": "8407", "label": "MARYSE BASTIE", "position": {"x": "48.824132010530164", "z": "2.37766746177698", "y": 0}}, {"id": "8408", "label": "MARYSE BASTIE", "position": {"x": "48.82437487935594", "z": "2.3770687385249265", "y": 0}}, {"id": "8409", "label": "AVENUE DE FRANCE", "position": {"x": "48.82538909430547", "z": "2.3810305828136284", "y": 0}}, {"id": "8410", "label": "AVENUE DE FRANCE", "position": {"x": "48.82557787011093", "z": "2.38093545833066", "y": 0}}, {"id": "8411", "label": "BARON LE ROY", "position": {"x": "48.83028208068306", "z": "2.3935860770449033", "y": 0}}, {"id": "8412", "label": "BARON LE ROY", "position": {"x": "48.83025563448411", "z": "2.392483380001145", "y": 0}}, {"id": "8413", "label": "PORTE DE CHARENTON", "position": {"x": "48.8318435059448", "z": "2.3984886704251625", "y": 0}}, {"id": "8414", "label": "PORTE DE CHARENTON", "position": {"x": "48.832077386194484", "z": "2.398094150060432", "y": 0}}, {"id": "8415", "label": "PORTE DOREE", "position": {"x": "48.836053743044054", "z": "2.4074521197954795", "y": 0}}, {"id": "8416", "label": "PORTE DOREE", "position": {"x": "48.835173857132695", "z": "2.405912492947947", "y": 0}}, {"id": "8418", "label": "MONTEMPOIVRE", "position": {"x": "48.83989967563712", "z": "2.4087099699960133", "y": 0}}, {"id": "8430", "label": "LE KREMLIN-BICETRE-METRO", "position": {"x": "48.810501863902964", "z": "2.362320626590704", "y": 0}}, {"id": "8439", "label": "INSTITUT GUSTAVE ROUSSY", "position": {"x": "48.79463978887536", "z": "2.354205074984419", "y": 0}}, {"id": "8440", "label": "INSTITUT GUSTAVE ROUSSY", "position": {"x": "48.79403759305073", "z": "2.354259293159642", "y": 0}}, {"id": "8451", "label": "LES COQUELICOTS", "position": {"x": "48.7755765105731", "z": "2.3530565498669422", "y": 0}}, {"id": "8452", "label": "LES COQUELICOTS", "position": {"x": "48.77513611935937", "z": "2.3528932309855577", "y": 0}}, {"id": "8453", "label": "MAIRIE DE CHEVILLY-LARUE", "position": {"x": "48.77140654784083", "z": "2.348867169554591", "y": 0}}, {"id": "8454", "label": "LYCEE PAULINE ROLAND", "position": {"x": "48.77285415407288", "z": "2.3401510827296654", "y": 0}}, {"id": "8456", "label": "JEAN MERMOZ - GENERAL DE GAULLE", "position": {"x": "48.772629461588615", "z": "2.3397839218859495", "y": 0}}, {"id": "8461", "label": "PARC DES SPORTS", "position": {"x": "48.76345265661607", "z": "2.3391172862241154", "y": 0}}, {"id": "8478", "label": "RUE D'ARCUEIL", "position": {"x": "48.74671519143844", "z": "2.3563096877322587", "y": 0}}, {"id": "8479", "label": "RUE D'ARCUEIL", "position": {"x": "48.74672408000925", "z": "2.3569212998815887", "y": 0}}, {"id": "8480", "label": "RUNGIS - LA FRATERNELLE RER", "position": {"x": "48.74054978434813", "z": "2.3526925687723703", "y": 0}}, {"id": "8483", "label": "MAIRIE DE CHEVILLY-LARUE", "position": {"x": "48.77130776729869", "z": "2.3479289034384623", "y": 0}}, {"id": "8486", "label": "PONT DE NEUILLY-METRO", "position": {"x": "48.885470572986875", "z": "2.2591543980581945", "y": 0}}, {"id": "8488", "label": "PONT DE NEUILLY - RIVE GAUCHE", "position": {"x": "48.88719228663093", "z": "2.2535097512693967", "y": 0}}, {"id": "8501", "label": "PALISSY", "position": {"x": "48.88463762429675", "z": "2.228425692075591", "y": 0}}, {"id": "8503", "label": "CRAIOVA", "position": {"x": "48.88566422032724", "z": "2.2210781787603233", "y": 0}}, {"id": "8515", "label": "PLACE DE LA BOULE - LENINE", "position": {"x": "48.886962342334975", "z": "2.199488364504161", "y": 0}}, {"id": "8517", "label": "FOCH", "position": {"x": "48.88810459861579", "z": "2.1926438712047345", "y": 0}}, {"id": "8518", "label": "LES GOULVENTS", "position": {"x": "48.887946428384666", "z": "2.1882696085948057", "y": 0}}, {"id": "8519", "label": "LES GOULVENTS", "position": {"x": "48.88773054840441", "z": "2.188120317758764", "y": 0}}, {"id": "8523", "label": "RUEIL-MALMAISON RER", "position": {"x": "48.88713332902822", "z": "2.1714411794210378", "y": 0}}, {"id": "8524", "label": "RUEIL-MALMAISON RER", "position": {"x": "48.887097740222536", "z": "2.171700228013538", "y": 0}}, {"id": "8525", "label": "D'ESTIENNE D'ORVES", "position": {"x": "48.88708187410972", "z": "2.1798907900614775", "y": 0}}, {"id": "8527", "label": "LES BERGERES", "position": {"x": "48.884429375886405", "z": "2.226749955903006", "y": 0}}, {"id": "8529", "label": "PONT DE NEUILLY - RIVE GAUCHE", "position": {"x": "48.8868231080776", "z": "2.2525155000936414", "y": 0}}, {"id": "8533", "label": "PONT DE ROUEN", "position": {"x": "48.908600748672406", "z": "2.2134736303707983", "y": 0}}, {"id": "8539", "label": "QUATRE ROUTES - LA REDOUTE", "position": {"x": "48.92728729275542", "z": "2.274134820908049", "y": 0}}, {"id": "8540", "label": "GRAMME", "position": {"x": "48.925009743763596", "z": "2.2672230825226314", "y": 0}}, {"id": "8560", "label": "NOEL PONS", "position": {"x": "48.90363625264017", "z": "2.2187476273088236", "y": 0}}, {"id": "8561", "label": "NANTERRE - UNIVERSITE RER", "position": {"x": "48.901251906231444", "z": "2.2159994460417605", "y": 0}}, {"id": "8565", "label": "PALAIS DES SPORTS", "position": {"x": "48.89257271544845", "z": "2.209682001504821", "y": 0}}, {"id": "8567", "label": "SADI-CARNOT - JOLIOT-CURIE", "position": {"x": "48.88960127968521", "z": "2.2044967458355496", "y": 0}}, {"id": "8577", "label": "NOEL PONS", "position": {"x": "48.90435547571391", "z": "2.2190050030639723", "y": 0}}, {"id": "8578", "label": "PONT DE ROUEN", "position": {"x": "48.90763002067973", "z": "2.2133532477195574", "y": 0}}, {"id": "8581", "label": "HOPITAL DE NANTERRE", "position": {"x": "48.912206021163", "z": "2.22399103145728", "y": 0}}, {"id": "8596", "label": "GRAMME", "position": {"x": "48.925217275166055", "z": "2.2686548076317994", "y": 0}}, {"id": "8597", "label": "QUATRE ROUTES", "position": {"x": "48.927359703595755", "z": "2.2751167199882802", "y": 0}}, {"id": "8633", "label": "PORTE DE PANTIN - PARC DE LA VILLETTE", "position": {"x": "48.88874424503188", "z": "2.3955848701158775", "y": 0}}, {"id": "8634", "label": "PORTE DE LA VILLETTE - CITE DES SCIENCES ET DE L'INDUSTRIE", "position": {"x": "48.89744790977127", "z": "2.3865301587901095", "y": 0}}, {"id": "8635", "label": "ELLA FITZGERALD - GRANDS MOULINS DE PANTIN", "position": {"x": "48.89747101879732", "z": "2.395103982620668", "y": 0}}, {"id": "8636", "label": "ELLA FITZGERALD - GRANDS MOULINS DE PANTIN", "position": {"x": "48.897372166976474", "z": "2.395090241448971", "y": 0}}, {"id": "8637", "label": "PORTE DES LILAS", "position": {"x": "48.87673109494634", "z": "2.4070984366803896", "y": 0}}, {"id": "8645", "label": "BIBLIOTHEQUE NATIONALE DE FRANCE", "position": {"x": "48.834693841080195", "z": "2.373428010525295", "y": 0}}, {"id": "8893", "label": "PLACE CHARLES VALLIN", "position": {"x": "48.83518873126143", "z": "2.303014262276221", "y": 0}}, {"id": "8895", "label": "CONVENTION - VAUGIRARD", "position": {"x": "48.83700225226864", "z": "2.296736570165904", "y": 0}}, {"id": "8923", "label": "Front Populaire", "position": {"x": "48.90666658787472", "z": "2.3652301358543797", "y": 0}}, {"id": "8929", "label": "CANAL", "position": {"x": "48.91537356682731", "z": "2.370866321888482", "y": 0}}, {"id": "8931", "label": "FRONT POPULAIRE-GARDINOUX", "position": {"x": "48.90706163028774", "z": "2.3668390863978126", "y": 0}}, {"id": "8933", "label": "FRONT POPULAIRE-PROUDHON", "position": {"x": "48.90654993584481", "z": "2.3644529786614665", "y": 0}}, {"id": "8934", "label": "SAINT-GOBAIN", "position": {"x": "48.912642719449714", "z": "2.366283245404353", "y": 0}}, {"id": "8942", "label": "CARREFOUR DES MOUILLEBOEUFS", "position": {"x": "48.78378902648166", "z": "2.282633030295862", "y": 0}}, {"id": "8943", "label": "BOULEVARD DE LA REPUBLIQUE", "position": {"x": "48.788959603982086", "z": "2.2884085971458927", "y": 0}}, {"id": "8944", "label": "CHATEAU SAINTE-BARBE", "position": {"x": "48.78940168904218", "z": "2.292679359839008", "y": 0}}, {"id": "8945", "label": "FONTENAY-AUX-ROSES RER", "position": {"x": "48.78824246516923", "z": "2.2932652482672524", "y": 0}}, {"id": "8969", "label": "FLEURY", "position": {"x": "48.81148493414833", "z": "2.2582859145650356", "y": 0}}, {"id": "8992", "label": "CIMETIERE DE CLAMART", "position": {"x": "48.79375678857883", "z": "2.2659445058349594", "y": 0}}, {"id": "8999", "label": "JARDIN PARISIEN - HOPITAL ANTOINE BECLERE", "position": {"x": "48.78988368983829", "z": "2.253231383781296", "y": 0}}, {"id": "9020", "label": "EUGENE BEAUJARD", "position": {"x": "48.78926265301571", "z": "2.2520081681720394", "y": 0}}, {"id": "9056", "label": "LA BOURSIDIERE", "position": {"x": "48.77363257599805", "z": "2.24029843310275", "y": 0}}, {"id": "9059", "label": "LANGEVIN", "position": {"x": "48.77639883447205", "z": "2.2492142676281586", "y": 0}}, {"id": "9060", "label": "LANGEVIN", "position": {"x": "48.77662285651918", "z": "2.248302745641102", "y": 0}}, {"id": "9061", "label": "CITE JARDINS - PLACE DES ALLIES", "position": {"x": "48.77689031129291", "z": "2.2579169280257254", "y": 0}}, {"id": "9062", "label": "CITE JARDINS - PLACE DES ALLIES", "position": {"x": "48.77679984747266", "z": "2.257046718411991", "y": 0}}, {"id": "9063", "label": "RESISTANCE", "position": {"x": "48.779310352849166", "z": "2.2613947911511785", "y": 0}}, {"id": "9064", "label": "RESISTANCE", "position": {"x": "48.77896801359053", "z": "2.260157713740714", "y": 0}}, {"id": "9065", "label": "ROBINSON RER", "position": {"x": "48.77974342139406", "z": "2.28046129206943", "y": 0}}, {"id": "9077", "label": "TREMBLAY - PEPINIERE", "position": {"x": "48.841674600518346", "z": "2.4496154545513202", "y": 0}}, {"id": "9185", "label": "RUE DE PARIS", "position": {"x": "48.853934110216926", "z": "2.415171284434349", "y": 0}}, {"id": "9271", "label": "PORTE DE BAGNOLET", "position": {"x": "48.864785410194465", "z": "2.4096433309569973", "y": 0}}, {"id": "9342", "label": "CHAPERON VERT.", "position": {"x": "48.810890968202095", "z": "2.3357169635790616", "y": 0}}, {"id": "9357", "label": "PORTE DE LA VILLETTE", "position": {"x": "48.89741211839957", "z": "2.386148461529299", "y": 0}}, {"id": "9367", "label": "MAIRIE D'AUBERVILLIERS", "position": {"x": "48.91350938022517", "z": "2.3825776323771577", "y": 0}}, {"id": "9368", "label": "MAIRIE D'AUBERVILLIERS", "position": {"x": "48.914057895958884", "z": "2.381759999739615", "y": 0}}, {"id": "9369", "label": "CREVECOEUR", "position": {"x": "48.9196923244909", "z": "2.382855776298006", "y": 0}}, {"id": "9390", "label": "JEAN JAURES - ARISTIDE BRIAND", "position": {"x": "48.962767541723444", "z": "2.3788812062388796", "y": 0}}, {"id": "9391", "label": "JEAN JAURES - ARISTIDE BRIAND", "position": {"x": "48.962057259865865", "z": "2.3798359847502955", "y": 0}}, {"id": "9393", "label": "CREVECOEUR", "position": {"x": "48.918901673419974", "z": "2.3823232573658975", "y": 0}}, {"id": "9394", "label": "MAGENTA", "position": {"x": "48.901427984542", "z": "2.389396639770175", "y": 0}}, {"id": "9395", "label": "PORTE DE LA CHAPELLE", "position": {"x": "48.89766276796457", "z": "2.359254943664744", "y": 0}}, {"id": "9413", "label": "CORNILLON SUD", "position": {"x": "48.92068785436819", "z": "2.3577101110089767", "y": 0}}, {"id": "9415", "label": "PONT DU CANAL", "position": {"x": "48.92612502424029", "z": "2.357289468620289", "y": 0}}, {"id": "9416", "label": "PONT DU CANAL", "position": {"x": "48.925271401304954", "z": "2.356470848851111", "y": 0}}, {"id": "9419", "label": "PORTE DE PARIS-METRO", "position": {"x": "48.93045686558686", "z": "2.3563500173144774", "y": 0}}, {"id": "9430", "label": "ROMAIN ROLLAND", "position": {"x": "48.93808164564252", "z": "2.3769106208176414", "y": 0}}, {"id": "9431", "label": "ROMAIN ROLLAND", "position": {"x": "48.93842309963909", "z": "2.377047298576718", "y": 0}}, {"id": "9432", "label": "LA COURTILLE", "position": {"x": "48.939867507677", "z": "2.383869411397127", "y": 0}}, {"id": "9433", "label": "LA COURTILLE", "position": {"x": "48.94054116880611", "z": "2.384756759820449", "y": 0}}, {"id": "9460", "label": "HAUT DU ROY", "position": {"x": "48.9831272330852", "z": "2.388796313327863", "y": 0}}, {"id": "9461", "label": "HAUT DU ROY", "position": {"x": "48.98310038531361", "z": "2.388536871850163", "y": 0}}, {"id": "9462", "label": "LES PERREUX", "position": {"x": "48.98885085534237", "z": "2.3905225370233105", "y": 0}}, {"id": "9463", "label": "LES PERREUX", "position": {"x": "48.9888239629168", "z": "2.3903723052342043", "y": 0}}, {"id": "9486", "label": "LOUIS PERREIN", "position": {"x": "49.001531761180004", "z": "2.4059694490129635", "y": 0}}, {"id": "9487", "label": "LOUIS PERREIN", "position": {"x": "49.00177428226263", "z": "2.4061609880204125", "y": 0}}, {"id": "9488", "label": "LES CARREAUX", "position": {"x": "48.998794668395874", "z": "2.414542755640942", "y": 0}}, {"id": "9489", "label": "LES CARREAUX", "position": {"x": "48.99924450509074", "z": "2.41373762523083", "y": 0}}, {"id": "9490", "label": "VILLIERS LE BEL - GONESSE - ARNOUVILLE RER", "position": {"x": "48.99465090332859", "z": "2.416134369205257", "y": 0}}, {"id": "9491", "label": "VILLIERS LE BEL - GONESSE - ARNOUVILLE RER", "position": {"x": "48.9944889675341", "z": "2.416407250578373", "y": 0}}, {"id": "9498", "label": "CONCORDE", "position": {"x": "48.86704414391043", "z": "2.320961760376363", "y": 0}}, {"id": "9512", "label": "CHARLES DE GAULLE - ETOILE - FRIEDLAND", "position": {"x": "48.87401247719477", "z": "2.296557776569808", "y": 0}}, {"id": "9517", "label": "VICTOR HUGO - PAUL VALERY", "position": {"x": "48.87110677966517", "z": "2.2890669048546903", "y": 0}}, {"id": "9609", "label": "HAUSSMANN - MIROMESNIL", "position": {"x": "48.87508653842288", "z": "2.313451881624046", "y": 0}}, {"id": "9661", "label": "MUSEE DE SEVRES", "position": {"x": "48.82719400030173", "z": "2.2232373238068854", "y": 0}}, {"id": "9668", "label": "PLACE GABRIEL PERI", "position": {"x": "48.822225083110055", "z": "2.206955758100564", "y": 0}}, {"id": "9670", "label": "HOPITAL JEAN ROSTAND", "position": {"x": "48.8203484720689", "z": "2.20056348405683", "y": 0}}, {"id": "9680", "label": "PUITS SANS VIN", "position": {"x": "48.80939607804073", "z": "2.1886311203390743", "y": 0}}, {"id": "9686", "label": "PONT DE SEVRES-METRO", "position": {"x": "48.829339588647336", "z": "2.2302705093554778", "y": 0}}, {"id": "9710", "label": "GARE DE CHAVILLE RIVE GAUCHE", "position": {"x": "48.80489281197289", "z": "2.188331060591998", "y": 0}}, {"id": "9741", "label": "GRACE DE DIEU", "position": {"x": "48.80415035042272", "z": "2.1772031820318833", "y": 0}}, {"id": "9743", "label": "GABRIEL PERI", "position": {"x": "48.80396872482966", "z": "2.1693256810760886", "y": 0}}, {"id": "9749", "label": "PLACE LOUIS XIV", "position": {"x": "48.799578569894706", "z": "2.1603060428785503", "y": 0}}, {"id": "9750", "label": "PORCHEFONTAINE", "position": {"x": "48.7985251029899", "z": "2.153139849205541", "y": 0}}, {"id": "9751", "label": "PORCHEFONTAINE", "position": {"x": "48.798200571072", "z": "2.152515178234721", "y": 0}}, {"id": "9752", "label": "JEAN MERMOZ", "position": {"x": "48.79873465778847", "z": "2.143602028643418", "y": 0}}, {"id": "9753", "label": "JEAN MERMOZ", "position": {"x": "48.7982770749154", "z": "2.1440935095071154", "y": 0}}, {"id": "9754", "label": "VERGENNES", "position": {"x": "48.80040534817908", "z": "2.1375277884285193", "y": 0}}, {"id": "9755", "label": "VERGENNES", "position": {"x": "48.79982250795672", "z": "2.138346345358018", "y": 0}}, {"id": "9756", "label": "HOTEL DE VILLE DE VERSAILLES", "position": {"x": "48.8022180452456", "z": "2.130595422726228", "y": 0}}, {"id": "9757", "label": "HOTEL DE VILLE DE VERSAILLES", "position": {"x": "48.80167972148193", "z": "2.13114179496101", "y": 0}}, {"id": "9785", "label": "PLACE DE LA PAIX", "position": {"x": "48.86495981904738", "z": "2.2060310416999966", "y": 0}}, {"id": "9810", "label": "LES BRUYERES", "position": {"x": "48.87836445657467", "z": "2.4109567455550898", "y": 0}}, {"id": "9811", "label": "JEAN JAURES", "position": {"x": "48.88029717919511", "z": "2.4102100451262904", "y": 0}}, {"id": "9836", "label": "SQUARE DE GEYTER", "position": {"x": "48.930466648681865", "z": "2.350471384685101", "y": 0}}, {"id": "9837", "label": "SAINT-DENIS RER", "position": {"x": "48.934924465086425", "z": "2.3470623472132286", "y": 0}}, {"id": "9838", "label": "SAINT-DENIS RER", "position": {"x": "48.93466386406904", "z": "2.346844047730973", "y": 0}}, {"id": "9839", "label": "SQUARE DE GEYTER", "position": {"x": "48.93041275431319", "z": "2.3502258596971606", "y": 0}}, {"id": "9840", "label": "PORTE DE PARIS - STADE DE FRANCE", "position": {"x": "48.928902058125175", "z": "2.356813173931948", "y": 0}}, {"id": "9874", "label": "TOUR", "position": {"x": "48.8178276550716", "z": "2.2220193936896293", "y": 0}}, {"id": "9875", "label": "11 NOVEMBRE", "position": {"x": "48.821319799672125", "z": "2.2272109871942822", "y": 0}}, {"id": "9876", "label": "GARE DE BELLEVUE.", "position": {"x": "48.81885005521113", "z": "2.2292577544400114", "y": 0}}, {"id": "9877", "label": "OBSERVATOIRE", "position": {"x": "48.8096941042701", "z": "2.2321208331333207", "y": 0}}, {"id": "9879", "label": "EGLISE DE MEUDON", "position": {"x": "48.80729756966774", "z": "2.235813231300645", "y": 0}}, {"id": "9892", "label": "VIADUC", "position": {"x": "48.812977370400574", "z": "2.2463488472669777", "y": 0}}, {"id": "9893", "label": "COMMISSARIAT DE POLICE", "position": {"x": "48.81056374038744", "z": "2.2401342034009057", "y": 0}}, {"id": "9904", "label": "GARE DE BELLEVUE..", "position": {"x": "48.81924588362742", "z": "2.2296652401647017", "y": 0}}, {"id": "9917", "label": "RABELAIS", "position": {"x": "48.81183731423944", "z": "2.2368930295294303", "y": 0}}, {"id": "9981", "label": "GALLIENI", "position": {"x": "48.82328229032241", "z": "2.267006459297967", "y": 0}}, {"id": "9982", "label": "MAIRIE D'ISSY-METRO.", "position": {"x": "48.82519131510928", "z": "2.2734695098620437", "y": 0}}, {"id": "9983", "label": "PONT DE BEZONS", "position": {"x": "48.92332538563844", "z": "2.217311537476802", "y": 0}}, {"id": "9984", "label": "PONT DE BEZONS", "position": {"x": "48.92337067632719", "z": "2.217666012118316", "y": 0}}, {"id": "9985", "label": "PARC PIERRE LAGRAVERE", "position": {"x": "48.917580644023914", "z": "2.224402000398648", "y": 0}}, {"id": "9986", "label": "PARC PIERRE LAGRAVERE", "position": {"x": "48.917697693809146", "z": "2.2246335604322915", "y": 0}}, {"id": "9987", "label": "VICTOR BASCH", "position": {"x": "48.91375722355579", "z": "2.2298643856829594", "y": 0}}, {"id": "9988", "label": "VICTOR BASCH", "position": {"x": "48.91425128733748", "z": "2.2296179266323435", "y": 0}}, {"id": "9990", "label": "JACQUELINE AURIOL", "position": {"x": "48.91081341466561", "z": "2.2343289250336604", "y": 0}}, {"id": "9991", "label": "CHARLEBOURG", "position": {"x": "48.907437578853504", "z": "2.238221171763594", "y": 0}}, {"id": "9992", "label": "CHARLEBOURG", "position": {"x": "48.907725514741244", "z": "2.23864326147143", "y": 0}}, {"id": "9993", "label": "LES FAUVELLES", "position": {"x": "48.90243265936361", "z": "2.239294045593773", "y": 0}}, {"id": "9994", "label": "LES FAUVELLES", "position": {"x": "48.90245089074918", "z": "2.239607550870101", "y": 0}}, {"id": "9995", "label": "FAUBOURG DE L'ARCHE", "position": {"x": "48.89680729800427", "z": "2.239999843794393", "y": 0}}, {"id": "9996", "label": "FAUBOURG DE L'ARCHE", "position": {"x": "48.89687952795178", "z": "2.2404086291518763", "y": 0}}, {"id": "9997", "label": "LA DEFENSE", "position": {"x": "48.891933227628904", "z": "2.2363563116843697", "y": 0}}, {"id": "9998", "label": "LA DEFENSE", "position": {"x": "48.89186143406793", "z": "2.2364791158536526", "y": 0}}, {"id": "9999", "label": "PUTEAUX", "position": {"x": "48.88319478619906", "z": "2.23302105413707", "y": 0}}, {"id": "10000", "label": "PUTEAUX", "position": {"x": "48.88312309074343", "z": "2.2332528586818414", "y": 0}}, {"id": "10001", "label": "BELVEDERE", "position": {"x": "48.87626791176509", "z": "2.225650078833509", "y": 0}}, {"id": "10002", "label": "BELVEDERE", "position": {"x": "48.87624103921578", "z": "2.225745513599764", "y": 0}}, {"id": "10003", "label": "SURESNES LONGCHAMP", "position": {"x": "48.86811232539796", "z": "2.221376343754917", "y": 0}}, {"id": "10004", "label": "SURESNES LONGCHAMP", "position": {"x": "48.868121418686826", "z": "2.221485308565549", "y": 0}}, {"id": "10005", "label": "LES COTEAUX", "position": {"x": "48.85728164318183", "z": "2.220487982735072", "y": 0}}, {"id": "10006", "label": "LES COTEAUX", "position": {"x": "48.8572907373632", "z": "2.22059692463471", "y": 0}}, {"id": "10007", "label": "LES MILONS", "position": {"x": "48.84996639599762", "z": "2.221049184774347", "y": 0}}, {"id": "10008", "label": "LES MILONS", "position": {"x": "48.85002041379945", "z": "2.2211443924745797", "y": 0}}, {"id": "10009", "label": "PARC DE ST-CLOUD", "position": {"x": "48.842893832085416", "z": "2.221677770048452", "y": 0}}, {"id": "10010", "label": "PARC DE ST-CLOUD", "position": {"x": "48.843046818026124", "z": "2.2218816775770205", "y": 0}}, {"id": "10011", "label": "MUSEE DE SEVRES", "position": {"x": "48.82875968379714", "z": "2.225166902460968", "y": 0}}, {"id": "10012", "label": "MUSEE DE SEVRES", "position": {"x": "48.82860707343412", "z": "2.2253578108257597", "y": 0}}, {"id": "10013", "label": "BRIMBORION", "position": {"x": "48.82212346845211", "z": "2.231360658178168", "y": 0}}, {"id": "10014", "label": "MEUDON SUR-SEINE", "position": {"x": "48.819145789458624", "z": "2.238621014176667", "y": 0}}, {"id": "10015", "label": "MEUDON SUR-SEINE", "position": {"x": "48.819235722798865", "z": "2.2386888948067147", "y": 0}}, {"id": "10016", "label": "LES MOULINEAUX", "position": {"x": "48.82147452777927", "z": "2.251410827016059", "y": 0}}, {"id": "10017", "label": "LES MOULINEAUX", "position": {"x": "48.82155533833698", "z": "2.2513018060643315", "y": 0}}, {"id": "10018", "label": "JACQUES-HENRI LARTIGUE", "position": {"x": "48.82471635194133", "z": "2.2605797775734913", "y": 0}}, {"id": "10019", "label": "JACQUES-HENRI LARTIGUE", "position": {"x": "48.824788174246734", "z": "2.260457165641521", "y": 0}}, {"id": "10020", "label": "ISSY - VAL DE SEINE", "position": {"x": "48.82910364550732", "z": "2.2626560674016605", "y": 0}}, {"id": "10021", "label": "ISSY - VAL DE SEINE", "position": {"x": "48.82957110434357", "z": "2.2628187515649514", "y": 0}}, {"id": "10022", "label": "HENRI FARMAN", "position": {"x": "48.8348250253528", "z": "2.271578881743546", "y": 0}}, {"id": "10023", "label": "HENRI FARMAN", "position": {"x": "48.834914901228935", "z": "2.2715787679864157", "y": 0}}, {"id": "10030", "label": "BRIMBORION", "position": {"x": "48.82196200459944", "z": "2.2317148741993775", "y": 0}}, {"id": "10031", "label": "HIPPODROME", "position": {"x": "48.795953271831024", "z": "2.5637784137946187", "y": 0}}, {"id": "10032", "label": "HIPPODROME", "position": {"x": "48.795791361288686", "z": "2.5638457285210916", "y": 0}}, {"id": "10092", "label": "PLACE VOLTAIRE", "position": {"x": "48.913025400714396", "z": "2.2955454150474894", "y": 0}}, {"id": "10103", "label": "QUATRE ROUTES", "position": {"x": "48.92757405566248", "z": "2.272606929228948", "y": 0}}, {"id": "10108", "label": "PONT DU CHEMIN DE FER", "position": {"x": "48.93449739935261", "z": "2.263077151509599", "y": 0}}, {"id": "10109", "label": "PONT DU CHEMIN DE FER", "position": {"x": "48.933949446550976", "z": "2.263473509474367", "y": 0}}, {"id": "10110", "label": "PETIT GENNEVILLIERS", "position": {"x": "48.937549860985655", "z": "2.2582982890496095", "y": 0}}, {"id": "10111", "label": "BORDEREL", "position": {"x": "48.94276730610059", "z": "2.2526149382170058", "y": 0}}, {"id": "10112", "label": "BORDEREL", "position": {"x": "48.942731155374474", "z": "2.2523284992353454", "y": 0}}, {"id": "10121", "label": "PETIT GENNEVILLIERS", "position": {"x": "48.93698391585437", "z": "2.258640183272224", "y": 0}}, {"id": "10174", "label": "PARC DE SAINT-CLOUD", "position": {"x": "48.841798432245604", "z": "2.222796741110532", "y": 0}}, {"id": "10176", "label": "FEUDON", "position": {"x": "48.846751671817614", "z": "2.2239569197664624", "y": 0}}, {"id": "10185", "label": "CLAVEL", "position": {"x": "48.8624995256755", "z": "2.2258976563733857", "y": 0}}, {"id": "10186", "label": "CLAVEL", "position": {"x": "48.86201373483457", "z": "2.225394702676944", "y": 0}}, {"id": "10187", "label": "PONT DE SURESNES", "position": {"x": "48.86761619760164", "z": "2.2289927138345424", "y": 0}}, {"id": "10188", "label": "PONT DE SURESNES", "position": {"x": "48.866617444063685", "z": "2.227727883782037", "y": 0}}, {"id": "10189", "label": "NIEUPORT", "position": {"x": "48.8700361267993", "z": "2.231589776856426", "y": 0}}, {"id": "10190", "label": "NIEUPORT", "position": {"x": "48.86954088881206", "z": "2.2305417756405177", "y": 0}}, {"id": "10191", "label": "POMPIDOU", "position": {"x": "48.87391409145891", "z": "2.23670474586473", "y": 0}}, {"id": "10192", "label": "PONT DE PUTEAUX", "position": {"x": "48.87849388233761", "z": "2.243140896335424", "y": 0}}, {"id": "10193", "label": "PONT DE PUTEAUX", "position": {"x": "48.87789950761872", "z": "2.2416158962574335", "y": 0}}, {"id": "10194", "label": "SQUARE LEON BLUM", "position": {"x": "48.881858057139105", "z": "2.246936650803334", "y": 0}}, {"id": "10205", "label": "LA MONTAGNE", "position": {"x": "48.896155015175", "z": "2.257161873382933", "y": 0}}, {"id": "10207", "label": "PONT BINEAU", "position": {"x": "48.898055750965", "z": "2.264083484985959", "y": 0}}, {"id": "10209", "label": "FRANKLIN", "position": {"x": "48.90002677027651", "z": "2.26886536537653", "y": 0}}, {"id": "10211", "label": "PLACE MERMOZ", "position": {"x": "48.90274438482328", "z": "2.27528256088404", "y": 0}}, {"id": "10215", "label": "GARE D'ASNIERES", "position": {"x": "48.906378379477296", "z": "2.2818085121063585", "y": 0}}, {"id": "10216", "label": "GARE D'ASNIERES", "position": {"x": "48.90603646850341", "z": "2.2809499927465193", "y": 0}}, {"id": "10217", "label": "GALLIENI", "position": {"x": "48.90962496740386", "z": "2.2869041697439894", "y": 0}}, {"id": "10218", "label": "GALLIENI", "position": {"x": "48.909417811670004", "z": "2.2858409199798717", "y": 0}}, {"id": "10230", "label": "POMPIDOU", "position": {"x": "48.87359858795836", "z": "2.2355881424094215", "y": 0}}, {"id": "10288", "label": "LEON BLUM", "position": {"x": "48.90722193611381", "z": "2.302271357586615", "y": 0}}, {"id": "10289", "label": "LEON BLUM", "position": {"x": "48.90671816948548", "z": "2.3006357045464867", "y": 0}}, {"id": "10291", "label": "GABRIEL PERI-METRO", "position": {"x": "48.916179398583544", "z": "2.2943020208242686", "y": 0}}, {"id": "10305", "label": "GABRIEL PERI-METRO", "position": {"x": "48.91642261600399", "z": "2.2959108472158634", "y": 0}}, {"id": "10318", "label": "LES BARBANNIERS", "position": {"x": "48.936825497481216", "z": "2.3041884087956293", "y": 0}}, {"id": "10319", "label": "LES BARBANNIERS", "position": {"x": "48.936070392573825", "z": "2.303438635747753", "y": 0}}, {"id": "10320", "label": "IFTIM", "position": {"x": "48.94140616986662", "z": "2.295836328379344", "y": 0}}, {"id": "10321", "label": "IFTIM", "position": {"x": "48.94121728986685", "z": "2.295386281564461", "y": 0}}, {"id": "10322", "label": "DARSE N0 5", "position": {"x": "48.94139654436982", "z": "2.2940355382058546", "y": 0}}, {"id": "10323", "label": "DARSE N0 5", "position": {"x": "48.94108199634376", "z": "2.2940085161142836", "y": 0}}, {"id": "10324", "label": "MOLE CENTRAL", "position": {"x": "48.93964090031015", "z": "2.28592004573725", "y": 0}}, {"id": "10325", "label": "MOLE CENTRAL", "position": {"x": "48.93956954489779", "z": "2.287188815748167", "y": 0}}, {"id": "10326", "label": "BASSIN N0 2", "position": {"x": "48.938478958686005", "z": "2.280109858766371", "y": 0}}, {"id": "10327", "label": "BASSIN N0 2", "position": {"x": "48.93835357740893", "z": "2.281023984871198", "y": 0}}, {"id": "10331", "label": "MERCIERES", "position": {"x": "48.93562632502826", "z": "2.272651439976775", "y": 0}}, {"id": "10332", "label": "DIRECTION DU PORT", "position": {"x": "48.936126652714115", "z": "2.2674399450981904", "y": 0}}, {"id": "10363", "label": "PARC MOZART", "position": {"x": "48.906892952931145", "z": "2.3177590333454012", "y": 0}}, {"id": "10385", "label": "RUE DES CHASSES", "position": {"x": "48.9011253545939", "z": "2.292310623720337", "y": 0}}, {"id": "10386", "label": "QUAI DE CLICHY", "position": {"x": "48.903146582104675", "z": "2.2900595348789694", "y": 0}}, {"id": "10387", "label": "RUE DU PORT", "position": {"x": "48.906070014499605", "z": "2.2972551523114686", "y": 0}}, {"id": "10460", "label": "TRINITE", "position": {"x": "48.87584369622378", "z": "2.3312323629648577", "y": 0}}, {"id": "10461", "label": "LIEGE", "position": {"x": "48.880319226531334", "z": "2.3290107509694993", "y": 0}}, {"id": "10530", "label": "PARC DEPARTEMENTAL", "position": {"x": "48.94144832392241", "z": "2.3219478880064828", "y": 0}}, {"id": "10539", "label": "MICHELET - DOCTEUR BAUER", "position": {"x": "48.9049980408259", "z": "2.344725469329607", "y": 0}}, {"id": "10540", "label": "MICHELET - DOCTEUR BAUER", "position": {"x": "48.904935139753796", "z": "2.3445891321991073", "y": 0}}, {"id": "10541", "label": "GODILLOT", "position": {"x": "48.90835041579792", "z": "2.3401041269252816", "y": 0}}, {"id": "10542", "label": "GODILLOT", "position": {"x": "48.908727886749155", "z": "2.3393951898889647", "y": 0}}, {"id": "10562", "label": "PAYRET", "position": {"x": "48.902184835311324", "z": "2.326539865815577", "y": 0}}, {"id": "10564", "label": "FARCOT", "position": {"x": "48.906274297752944", "z": "2.331446957200542", "y": 0}}, {"id": "10569", "label": "PORTE DES POISSONNIERS", "position": {"x": "48.898382914085346", "z": "2.3515264255971604", "y": 0}}, {"id": "10571", "label": "PORTE DE CLIGNANCOURT", "position": {"x": "48.89816784930795", "z": "2.3446290673307475", "y": 0}}, {"id": "10572", "label": "PORTE DE CLIGNANCOURT", "position": {"x": "48.89803302346118", "z": "2.3449289299262626", "y": 0}}, {"id": "10573", "label": "MICHELET - ROSIERS", "position": {"x": "48.90007313044347", "z": "2.344438497135993", "y": 0}}, {"id": "10575", "label": "MICHELET - DOCTEUR BAUER", "position": {"x": "48.9048722466762", "z": "2.3443164675064123", "y": 0}}, {"id": "10576", "label": "MICHELET - DOCTEUR BAUER", "position": {"x": "48.90535757000035", "z": "2.3439484448994423", "y": 0}}, {"id": "10617", "label": "LA DEFENSE-METRO-RER-TRAMWAY", "position": {"x": "48.89160141473085", "z": "2.2372019748450263", "y": 0}}, {"id": "10621", "label": "PONT DE NEUILLY - RIVE GAUCHE", "position": {"x": "48.887110261036725", "z": "2.251901764996009", "y": 0}}, {"id": "10622", "label": "PONT DE NEUILLY-METRO", "position": {"x": "48.885263256136696", "z": "2.258228030988886", "y": 0}}, {"id": "10623", "label": "PONT DE NEUILLY-METRO", "position": {"x": "48.88555130589665", "z": "2.258922605272076", "y": 0}}, {"id": "10675", "label": "ALSACE", "position": {"x": "48.889975774020385", "z": "2.249961745288486", "y": 0}}, {"id": "10676", "label": "GAMBETTA", "position": {"x": "48.89192062226174", "z": "2.2429120742176076", "y": 0}}, {"id": "10710", "label": "LES GRESILLONS RER", "position": {"x": "48.92022021800422", "z": "2.315040288490281", "y": 0}}, {"id": "10725", "label": "AMPERE", "position": {"x": "48.92458984004984", "z": "2.342205269430875", "y": 0}}, {"id": "10726", "label": "AMPERE", "position": {"x": "48.92479652839391", "z": "2.3424644118312425", "y": 0}}, {"id": "10727", "label": "CARREFOUR PLEYEL", "position": {"x": "48.919449277149965", "z": "2.3428320628378376", "y": 0}}, {"id": "10748", "label": "JAURES - BARBUSSE", "position": {"x": "48.90075212578295", "z": "2.3054519129764897", "y": 0}}, {"id": "10773", "label": "FOSSE BLANC", "position": {"x": "48.92474809023152", "z": "2.3078783851646083", "y": 0}}, {"id": "10774", "label": "FOSSE BLANC", "position": {"x": "48.925673713228505", "z": "2.3077551157799605", "y": 0}}, {"id": "10775", "label": "OLYMPE DE COUGES", "position": {"x": "48.92200852461746", "z": "2.314521304142005", "y": 0}}, {"id": "10778", "label": "LOUIS ARMAND", "position": {"x": "48.91642687263316", "z": "2.3109102584039136", "y": 0}}, {"id": "10780", "label": "RIVER PLAZA", "position": {"x": "48.91411605336958", "z": "2.3060981998439347", "y": 0}}, {"id": "10781", "label": "RIVER PLAZA", "position": {"x": "48.91382859631385", "z": "2.3065892380250648", "y": 0}}, {"id": "10782", "label": "GABRIEL PERI-METRO", "position": {"x": "48.916287183435955", "z": "2.2941383019092667", "y": 0}}, {"id": "10785", "label": "OLYMPE DE GOUGES", "position": {"x": "48.92267328820633", "z": "2.3131436273854105", "y": 0}}, {"id": "10813", "label": "LES GRAVIERS", "position": {"x": "48.88347044692431", "z": "2.265562179942118", "y": 0}}, {"id": "10814", "label": "LES GRAVIERS", "position": {"x": "48.882994057899715", "z": "2.265453822468646", "y": 0}}, {"id": "10821", "label": "LA DEFENSE-METRO-RER-TRAMWAY", "position": {"x": "48.89142218457634", "z": "2.2378156376439975", "y": 0}}, {"id": "10877", "label": "L'YSER ET LA SOMME", "position": {"x": "48.88601688033029", "z": "2.289598157269828", "y": 0}}, {"id": "10878", "label": "L'YSER ET LA SOMME", "position": {"x": "48.88581917791438", "z": "2.289639222376461", "y": 0}}, {"id": "10880", "label": "VILLIERS - BINEAU", "position": {"x": "48.886616147822906", "z": "2.282879006969022", "y": 0}}, {"id": "10888", "label": "VILLIERS", "position": {"x": "48.89601180102115", "z": "2.2729598026983204", "y": 0}}, {"id": "10890", "label": "PONT DE LA GRANDE JATTE", "position": {"x": "48.89339297784563", "z": "2.26666609564012", "y": 0}}, {"id": "10892", "label": "COLLEGE ANDRE MAUROIS", "position": {"x": "48.889929633289796", "z": "2.26132829742624", "y": 0}}, {"id": "10904", "label": "HOPITAL - PONT DE PUTEAUX", "position": {"x": "48.87877176305051", "z": "2.242227454203728", "y": 0}}, {"id": "10905", "label": "HOPITAL - PONT DE PUTEAUX", "position": {"x": "48.87866366555721", "z": "2.2419142564861145", "y": 0}}, {"id": "10915", "label": "RUE DES BOURETS - PONT DE SURESNES", "position": {"x": "48.86767710841224", "z": "2.226812902957634", "y": 0}}, {"id": "10981", "label": "NANTERRE-PREFECTURE RER", "position": {"x": "48.89584909177021", "z": "2.2235497155722275", "y": 0}}, {"id": "10982", "label": "NANTERRE-PREFECTURE RER", "position": {"x": "48.896889073971664", "z": "2.2209303386289885", "y": 0}}, {"id": "10983", "label": "LES ROSIERS", "position": {"x": "48.88864621542606", "z": "2.22874436019326", "y": 0}}, {"id": "10984", "label": "LES ROSIERS", "position": {"x": "48.888547529891284", "z": "2.2289353659104347", "y": 0}}, {"id": "10997", "label": "PIERRE SERGENT", "position": {"x": "48.88371336825328", "z": "2.2033535096094816", "y": 0}}, {"id": "10998", "label": "PIERRE SERGENT", "position": {"x": "48.88426143542383", "z": "2.2032158199743552", "y": 0}}, {"id": "10999", "label": "LES CHAILLIERS", "position": {"x": "48.878125341421985", "z": "2.205193796553508", "y": 0}}, {"id": "11000", "label": "LES CHAILLIERS", "position": {"x": "48.87808078212805", "z": "2.205534554136397", "y": 0}}, {"id": "11001", "label": "EUGENE SUE", "position": {"x": "48.87677300886737", "z": "2.201423000029707", "y": 0}}, {"id": "11002", "label": "EUGENE SUE", "position": {"x": "48.87657514902867", "z": "2.2013008901085636", "y": 0}}, {"id": "11003", "label": "8 MAI 1945", "position": {"x": "48.87051991876674", "z": "2.2032649673400737", "y": 0}}, {"id": "11004", "label": "8 MAI 1945", "position": {"x": "48.87045720657914", "z": "2.2034422382803878", "y": 0}}, {"id": "11005", "label": "COLLEGE PASSY - BUZENVAL", "position": {"x": "48.85949432773221", "z": "2.18260333113373", "y": 0}}, {"id": "11007", "label": "CENTRE MADELEINE DANIELOU", "position": {"x": "48.86128502730734", "z": "2.1708972435685348", "y": 0}}, {"id": "11013", "label": "VILLIERS - BINEAU", "position": {"x": "48.886948430903146", "z": "2.282347163337189", "y": 0}}, {"id": "11051", "label": "LES SAULES", "position": {"x": "48.929974109382236", "z": "2.245952538071849", "y": 0}}, {"id": "11052", "label": "LES SAULES", "position": {"x": "48.92993791085241", "z": "2.2456252563669428", "y": 0}}, {"id": "11053", "label": "PLACE DU 11 NOVEMBRE", "position": {"x": "48.93589054083308", "z": "2.2385214210314346", "y": 0}}, {"id": "11054", "label": "PLACE DU 11 NOVEMBRE", "position": {"x": "48.93554002020737", "z": "2.2384811667471207", "y": 0}}, {"id": "11059", "label": "LES MESSIERS", "position": {"x": "48.94226793321173", "z": "2.234662033226233", "y": 0}}, {"id": "11061", "label": "PLACE FRANCOIS RABELAIS", "position": {"x": "48.94664307288312", "z": "2.233016107082275", "y": 0}}, {"id": "11065", "label": "JEAN LURCAT", "position": {"x": "48.95236346778784", "z": "2.2283515376017653", "y": 0}}, {"id": "11067", "label": "BERIONNE", "position": {"x": "48.95319255914466", "z": "2.2212677638312486", "y": 0}}, {"id": "11076", "label": "PONT DE NEUILLY-METRO", "position": {"x": "48.88515559892798", "z": "2.258514374940184", "y": 0}}, {"id": "11093", "label": "LA GARENNE-COLOMBES - CHARLEBOURG", "position": {"x": "48.90609895916067", "z": "2.238769055255606", "y": 0}}, {"id": "11095", "label": "GARE DE LA GARENNE-COLOMBES", "position": {"x": "48.91004074180078", "z": "2.234575874951082", "y": 0}}, {"id": "11096", "label": "RUE DU COMMERCE", "position": {"x": "48.91056816740818", "z": "2.242019156833614", "y": 0}}, {"id": "11098", "label": "RUE DE L'INDUSTRIE", "position": {"x": "48.91470552564551", "z": "2.2462794268231154", "y": 0}}, {"id": "11100", "label": "OSTYN", "position": {"x": "48.91830787733932", "z": "2.244418558652691", "y": 0}}, {"id": "11136", "label": "CAMILLE PELLETAN", "position": {"x": "48.93091823783335", "z": "2.184858825547949", "y": 0}}, {"id": "11137", "label": "CAMILLE PELLETAN", "position": {"x": "48.930666622983374", "z": "2.1848732055873903", "y": 0}}, {"id": "11138", "label": "GENERAL NEGRIER", "position": {"x": "48.933777895447946", "z": "2.17935331837722", "y": 0}}, {"id": "11139", "label": "GENERAL NEGRIER", "position": {"x": "48.933589099495556", "z": "2.179299332551025", "y": 0}}, {"id": "11140", "label": "VOLTAIRE", "position": {"x": "48.93864537025909", "z": "2.1702530958492527", "y": 0}}, {"id": "11141", "label": "VOLTAIRE", "position": {"x": "48.93755107053998", "z": "2.1717571817679384", "y": 0}}, {"id": "11144", "label": "STALINGRAD", "position": {"x": "48.94264263977097", "z": "2.1626684670696856", "y": 0}}, {"id": "11145", "label": "STALINGRAD", "position": {"x": "48.94126179070252", "z": "2.1648149806028343", "y": 0}}, {"id": "11146", "label": "CHATEAU", "position": {"x": "48.94578479685216", "z": "2.1545126431761323", "y": 0}}, {"id": "11147", "label": "CHATEAU", "position": {"x": "48.94559659702479", "z": "2.1548543962178597", "y": 0}}, {"id": "11155", "label": "JULES QUENTIN", "position": {"x": "48.89496293986389", "z": "2.1935652180158973", "y": 0}}, {"id": "11156", "label": "HOCHE", "position": {"x": "48.898942954714016", "z": "2.2000971826395057", "y": 0}}, {"id": "11157", "label": "HOCHE", "position": {"x": "48.89880615969169", "z": "2.1983800116982186", "y": 0}}, {"id": "11158", "label": "JEAN BAILLET", "position": {"x": "48.90332728565032", "z": "2.2068745136991184", "y": 0}}, {"id": "11159", "label": "JEAN BAILLET", "position": {"x": "48.903432755669506", "z": "2.204720324448439", "y": 0}}, {"id": "11170", "label": "VICTOR BASCH", "position": {"x": "48.914700858491386", "z": "2.2298624295226444", "y": 0}}, {"id": "11173", "label": "COLBERT", "position": {"x": "48.91563722160135", "z": "2.2317831128577867", "y": 0}}, {"id": "11174", "label": "ECOLES DU PETIT COLOMBES", "position": {"x": "48.91753829980938", "z": "2.237383693288709", "y": 0}}, {"id": "11175", "label": "ECOLES DU PETIT COLOMBES", "position": {"x": "48.917889122319494", "z": "2.2377784674623866", "y": 0}}, {"id": "11176", "label": "EGALITE", "position": {"x": "48.920275329111256", "z": "2.243528637039897", "y": 0}}, {"id": "11218", "label": "PLACE DU 11 NOVEMBRE", "position": {"x": "48.935853879178346", "z": "2.2376621106651746", "y": 0}}, {"id": "11219", "label": "PLACE DU 11 NOVEMBRE", "position": {"x": "48.93629511765656", "z": "2.238725265705349", "y": 0}}, {"id": "11220", "label": "AVENUE DU CHATEAU", "position": {"x": "48.93297352796869", "z": "2.232347972688566", "y": 0}}, {"id": "11221", "label": "AVENUE DU CHATEAU", "position": {"x": "48.9333247799194", "z": "2.2332202397770198", "y": 0}}, {"id": "11222", "label": "GENERAL DELAMBRE", "position": {"x": "48.93091215309626", "z": "2.228573963573526", "y": 0}}, {"id": "11223", "label": "VICTOR HUGO", "position": {"x": "48.927563857834194", "z": "2.2230436468024224", "y": 0}}, {"id": "11227", "label": "PONT DE BEZONS", "position": {"x": "48.923235913397576", "z": "2.2177072361847747", "y": 0}}, {"id": "11229", "label": "LA GRACE DE DIEU", "position": {"x": "48.92762850170789", "z": "2.21570583272821", "y": 0}}, {"id": "11231", "label": "PLACE DES DROITS DE L'HOMME", "position": {"x": "48.93144398832164", "z": "2.2118913728873326", "y": 0}}, {"id": "11234", "label": "ALBERT 1ER", "position": {"x": "48.93350859424709", "z": "2.209649358060384", "y": 0}}, {"id": "11236", "label": "LA BERTHIE", "position": {"x": "48.93789120540721", "z": "2.2068966159627", "y": 0}}, {"id": "11251", "label": "RUE DE CHATOU", "position": {"x": "48.94286038776641", "z": "2.19093565629163", "y": 0}}, {"id": "11253", "label": "CHARLES DE GAULLE", "position": {"x": "48.9445292122809", "z": "2.18168081189023", "y": 0}}, {"id": "11267", "label": "POSTE", "position": {"x": "48.94111286342735", "z": "2.161295746500365", "y": 0}}, {"id": "11269", "label": "GARE DE SARTROUVILLE-RER", "position": {"x": "48.936803538555424", "z": "2.158186548448623", "y": 0}}, {"id": "11271", "label": "GENERAL DELAMBRE", "position": {"x": "48.930192228940605", "z": "2.227511595910867", "y": 0}}, {"id": "11361", "label": "LA DEFENSE-METRO-RER-TRAMWAY", "position": {"x": "48.891720058404495", "z": "2.2393824402810596", "y": 0}}, {"id": "11363", "label": "BOIELDIEU", "position": {"x": "48.88662437941958", "z": "2.239460201963728", "y": 0}}, {"id": "11371", "label": "LES BERGERES", "position": {"x": "48.88481533231144", "z": "2.226217659528354", "y": 0}}, {"id": "11375", "label": "ROMAIN ROLLAND", "position": {"x": "48.87989863325634", "z": "2.216294664203322", "y": 0}}, {"id": "11377", "label": "PLAIDEURS - VAILLANT-COUTURIER", "position": {"x": "48.87873210874558", "z": "2.2094299162385465", "y": 0}}, {"id": "11409", "label": "HENRI REGNAULT", "position": {"x": "48.85937806188428", "z": "2.190149631508314", "y": 0}}, {"id": "11411", "label": "OTIS MYGATT", "position": {"x": "48.861904935438034", "z": "2.1841353741025102", "y": 0}}, {"id": "11412", "label": "LYCEE DE RUEIL", "position": {"x": "48.86458658354024", "z": "2.179850077344955", "y": 0}}, {"id": "11413", "label": "LYCEE DE RUEIL", "position": {"x": "48.86433506348356", "z": "2.1799461959180966", "y": 0}}, {"id": "11414", "label": "LIBERTE - PLAIDEURS", "position": {"x": "48.8804507608198", "z": "2.2202041476469727", "y": 0}}, {"id": "11485", "label": "JULES QUENTIN", "position": {"x": "48.89488972341188", "z": "2.1924750061252696", "y": 0}}, {"id": "11501", "label": "COLLEGE PASSY - BUZENVAL", "position": {"x": "48.85955644215121", "z": "2.181990205263972", "y": 0}}, {"id": "11558", "label": "SAINT CUCUFA", "position": {"x": "48.862121953901166", "z": "2.171684610501522", "y": 0}}, {"id": "11563", "label": "LA DEFENSE-METRO-RER-TRAMWAY", "position": {"x": "48.89237515329883", "z": "2.2382090651018816", "y": 0}}, {"id": "11576", "label": "LA DEFENSE-METRO-RER-TRAMWAY", "position": {"x": "48.89140436926403", "z": "2.238006481430029", "y": 0}}, {"id": "11592", "label": "LONGCHAMP", "position": {"x": "48.86805906191408", "z": "2.222057619036776", "y": 0}}, {"id": "11594", "label": "GARIBALDI", "position": {"x": "48.862932246409954", "z": "2.2179824740747285", "y": 0}}, {"id": "11605", "label": "LIEUTENANT-COLONEL DE MONTBRISON", "position": {"x": "48.867547720016134", "z": "2.197714464943088", "y": 0}}, {"id": "11606", "label": "LIEUTENANT-COLONEL DE MONTBRISON", "position": {"x": "48.867126364695906", "z": "2.198614709336574", "y": 0}}, {"id": "11618", "label": "ALBERT 1ER - RUEIL - VILLE", "position": {"x": "48.880673665885105", "z": "2.1796649666871524", "y": 0}}, {"id": "11619", "label": "BAUDIN", "position": {"x": "48.88391135478196", "z": "2.1746675301348812", "y": 0}}, {"id": "11620", "label": "BAUDIN", "position": {"x": "48.88451764143241", "z": "2.1777318079494505", "y": 0}}, {"id": "11625", "label": "RUEIL - VILLE", "position": {"x": "48.88033371255349", "z": "2.180851493712825", "y": 0}}, {"id": "11627", "label": "PLACE DE LA PAIX", "position": {"x": "48.86489624581866", "z": "2.205431821442203", "y": 0}}, {"id": "11668", "label": "PONT DE NEUILLY-METRO", "position": {"x": "48.885309194492216", "z": "2.2597542578379075", "y": 0}}, {"id": "11728", "label": "LES GRAVIERS", "position": {"x": "48.887527075150885", "z": "2.233530215157014", "y": 0}}, {"id": "11744", "label": "PASCAL", "position": {"x": "48.89937497841858", "z": "2.2087383229403086", "y": 0}}, {"id": "11757", "label": "JULES QUENTIN", "position": {"x": "48.89460251535587", "z": "2.1927893010232644", "y": 0}}, {"id": "11759", "label": "PAUL LESCOP", "position": {"x": "48.89236576751438", "z": "2.1863896597926176", "y": 0}}, {"id": "11765", "label": "ROUTE DE CHATOU", "position": {"x": "48.891258503722284", "z": "2.1780654204582515", "y": 0}}, {"id": "11782", "label": "COLLEGE GOUNOD", "position": {"x": "48.84307433201121", "z": "2.2134801957307677", "y": 0}}, {"id": "11784", "label": "GENERAL LECLERC", "position": {"x": "48.842743987116464", "z": "2.207108471055454", "y": 0}}, {"id": "11800", "label": "LES BONS RAISINS", "position": {"x": "48.86597653861773", "z": "2.2155778979584033", "y": 0}}, {"id": "11802", "label": "CLUSERET - HOPITAL FOCH", "position": {"x": "48.870311037335235", "z": "2.2181426089890595", "y": 0}}, {"id": "11803", "label": "CLUSERET - HOPITAL FOCH", "position": {"x": "48.86950135809105", "z": "2.21732705866832", "y": 0}}, {"id": "11804", "label": "MONT VALERIEN", "position": {"x": "48.87467854081284", "z": "2.2178055782523347", "y": 0}}, {"id": "11805", "label": "MONT VALERIEN", "position": {"x": "48.874804089391844", "z": "2.217532791029242", "y": 0}}, {"id": "11806", "label": "PLAIDEURS - VAILLANT-COUTURIER", "position": {"x": "48.8788947244965", "z": "2.2102198218676508", "y": 0}}, {"id": "11807", "label": "PLAIDEURS - VAILLANT-COUTURIER", "position": {"x": "48.87850032688434", "z": "2.2112018510747102", "y": 0}}, {"id": "11823", "label": "PAUL BERT", "position": {"x": "48.89677787317958", "z": "2.200811708271495", "y": 0}}, {"id": "11842", "label": "VAL D'OR", "position": {"x": "48.85932270951459", "z": "2.2125288217257935", "y": 0}}, {"id": "11851", "label": "SUZANNE LENGLEN", "position": {"x": "48.84790488260938", "z": "2.2484528748018797", "y": 0}}, {"id": "11854", "label": "HOPITAL AMBROISE PARE", "position": {"x": "48.85059219647652", "z": "2.237185747691741", "y": 0}}, {"id": "11855", "label": "HOPITAL AMBROISE PARE", "position": {"x": "48.85043911146044", "z": "2.236831962181087", "y": 0}}, {"id": "11856", "label": "PASSERELLE DE L'AVRE", "position": {"x": "48.85371931867001", "z": "2.226447661881438", "y": 0}}, {"id": "11857", "label": "HIPPODROME DE LONGCHAMP", "position": {"x": "48.861342990838146", "z": "2.228978566967355", "y": 0}}, {"id": "11858", "label": "HIPPODROME DE LONGCHAMP", "position": {"x": "48.86190018410889", "z": "2.2289501606070985", "y": 0}}, {"id": "11859", "label": "ETANG DE L'ABBAYE", "position": {"x": "48.866613757152194", "z": "2.2336537848323097", "y": 0}}, {"id": "11860", "label": "LES MOULINS - CAMPING", "position": {"x": "48.865311004088845", "z": "2.2341331715569654", "y": 0}}, {"id": "11862", "label": "RUE DES BOURETS - PONT DE SURESNES", "position": {"x": "48.86767592724087", "z": "2.225545964310292", "y": 0}}, {"id": "11909", "label": "BROSSOLETTE", "position": {"x": "48.88168609780237", "z": "2.1841587058389282", "y": 0}}, {"id": "11910", "label": "BROSSOLETTE", "position": {"x": "48.88157784797817", "z": "2.1838456116907827", "y": 0}}, {"id": "11911", "label": "BAUDIN", "position": {"x": "48.884536162359126", "z": "2.178140575011425", "y": 0}}, {"id": "11920", "label": "LES MOULINS-CAMPING", "position": {"x": "48.8647536105073", "z": "2.2339299461805946", "y": 0}}, {"id": "11921", "label": "PASSERELLE DE L'AVRE", "position": {"x": "48.852641178955054", "z": "2.22683129917078", "y": 0}}, {"id": "11941", "label": "LA DEFENSE-METRO-RER-TRAMWAY", "position": {"x": "48.891449870576835", "z": "2.2386878577678613", "y": 0}}, {"id": "11943", "label": "CARNOT", "position": {"x": "48.89320029487814", "z": "2.247434814567136", "y": 0}}, {"id": "11945", "label": "PLACE CHARRAS", "position": {"x": "48.89490027911459", "z": "2.2493264625537774", "y": 0}}, {"id": "11958", "label": "PLACE MERMOZ", "position": {"x": "48.90233974527351", "z": "2.2748604488756095", "y": 0}}, {"id": "11959", "label": "PLACE MERMOZ", "position": {"x": "48.902797800336785", "z": "2.2743146074061666", "y": 0}}, {"id": "11960", "label": "PONT DE LEVALLOIS-METRO", "position": {"x": "48.89736347692711", "z": "2.2800325202686906", "y": 0}}, {"id": "11997", "label": "LES GRAVIERS", "position": {"x": "48.88775148188725", "z": "2.233216315231345", "y": 0}}, {"id": "12002", "label": "LIBERTE - PLAIDEURS", "position": {"x": "48.87946930220228", "z": "2.2183395846530347", "y": 0}}, {"id": "12012", "label": "VAL D'OR", "position": {"x": "48.85820101209883", "z": "2.2141932248986844", "y": 0}}, {"id": "12013", "label": "MARIE BONAPARTE", "position": {"x": "48.85347506625669", "z": "2.215607225121465", "y": 0}}, {"id": "12015", "label": "PONT DES TROIS PIERROTS", "position": {"x": "48.85078007536108", "z": "2.216839218343171", "y": 0}}, {"id": "12016", "label": "GARE DE SAINT-CLOUD", "position": {"x": "48.8457913597342", "z": "2.216197168830745", "y": 0}}, {"id": "12042", "label": "PASTEUR", "position": {"x": "48.838253113791566", "z": "2.1797529692410595", "y": 0}}, {"id": "12043", "label": "HOPITAL DE GARCHES", "position": {"x": "48.838547281937004", "z": "2.171351380628767", "y": 0}}, {"id": "12045", "label": "HOPITAL DE GARCHES.", "position": {"x": "48.83828671900221", "z": "2.1714066750943415", "y": 0}}, {"id": "12046", "label": "PASTEUR", "position": {"x": "48.83806397867539", "z": "2.1794540076298587", "y": 0}}, {"id": "12047", "label": "GARE DE GARCHES - MARNES LA COQUETTE", "position": {"x": "48.838351489157375", "z": "2.186315262557498", "y": 0}}, {"id": "12055", "label": "PONT DE BEZONS", "position": {"x": "48.92320997339393", "z": "2.2187301184141046", "y": 0}}, {"id": "12057", "label": "HAUTES PATURES", "position": {"x": "48.91815206931789", "z": "2.220514410351981", "y": 0}}, {"id": "12058", "label": "HAUTES PATURES", "position": {"x": "48.91817940335771", "z": "2.2208961653288926", "y": 0}}, {"id": "12073", "label": "NOEL PONS", "position": {"x": "48.90502243634841", "z": "2.220952977614669", "y": 0}}, {"id": "12074", "label": "NOEL PONS", "position": {"x": "48.904851868092464", "z": "2.2211442196515976", "y": 0}}, {"id": "12076", "label": "NANTERRE - UNIVERSITE RER", "position": {"x": "48.90108993039388", "z": "2.21579534791084", "y": 0}}, {"id": "12083", "label": "NANTERRE-VILLE RER", "position": {"x": "48.894775535685355", "z": "2.194669780228511", "y": 0}}, {"id": "12132", "label": "GENERAL LECLERC", "position": {"x": "48.84233860796021", "z": "2.206251656368983", "y": 0}}, {"id": "12147", "label": "HENRI REGNAULT", "position": {"x": "48.85899141863995", "z": "2.1900008999297196", "y": 0}}, {"id": "12151", "label": "PISCINE BUZENVAL", "position": {"x": "48.860413452372235", "z": "2.177615257025051", "y": 0}}, {"id": "12153", "label": "SAINT CUCUFA", "position": {"x": "48.86301132450245", "z": "2.171409334669068", "y": 0}}, {"id": "12243", "label": "SURESNES", "position": {"x": "48.88354681399069", "z": "2.2156593002014677", "y": 0}}, {"id": "12296", "label": "TUCK STELL.", "position": {"x": "48.86905248253413", "z": "2.1725888716671746", "y": 0}}, {"id": "12297", "label": "COLLEGE LA MALMAISON.", "position": {"x": "48.873406281292276", "z": "2.168964539448772", "y": 0}}, {"id": "12322", "label": "DROITS DE L'HOMME", "position": {"x": "48.89561709628899", "z": "2.216121673073011", "y": 0}}, {"id": "12325", "label": "LES TERRASSES", "position": {"x": "48.89476489991657", "z": "2.2270141509442976", "y": 0}}, {"id": "12326", "label": "LES TERRASSES", "position": {"x": "48.8949267944631", "z": "2.227150108430016", "y": 0}}, {"id": "12336", "label": "RUE DES ECOLES", "position": {"x": "48.88733203207136", "z": "2.2172312906653735", "y": 0}}, {"id": "12337", "label": "CHAMPS PIERREUX", "position": {"x": "48.886560525870884", "z": "2.2099148465989353", "y": 0}}, {"id": "12358", "label": "CHATEAU DE VINCENNES", "position": {"x": "48.844539619797594", "z": "2.4419553187382275", "y": 0}}, {"id": "12360", "label": "TREMBLAY - PEPINIERE", "position": {"x": "48.84248422077351", "z": "2.4488274563768555", "y": 0}}, {"id": "12362", "label": "CHARMES - PEPINIERE", "position": {"x": "48.84591520755849", "z": "2.4512042476175644", "y": 0}}, {"id": "12366", "label": "FONTENAY-SOUS-BOIS RER", "position": {"x": "48.84385425997899", "z": "2.46292375978694", "y": 0}}, {"id": "12368", "label": "PORTE JAUNE", "position": {"x": "48.83894023183105", "z": "2.460855919192387", "y": 0}}, {"id": "12370", "label": "NOGENT-SUR-MARNE RER - PIERRE SEMARD", "position": {"x": "48.8357724958462", "z": "2.4728837253016107", "y": 0}}, {"id": "12518", "label": "LEDRU-ROLLIN - GENERAL DE GAULLE", "position": {"x": "48.8425473339877", "z": "2.502735049441534", "y": 0}}, {"id": "12519", "label": "Mairie de Montrouge", "position": {"x": "48.81846633711334", "z": "2.319643218617825", "y": 0}}, {"id": "12559", "label": "AVENUE LADRETTE", "position": {"x": "48.90532578506397", "z": "2.541980306142771", "y": 0}}, {"id": "12560", "label": "AVENUE LADRETTE", "position": {"x": "48.90498336322662", "z": "2.542510634909016", "y": 0}}, {"id": "12561", "label": "COLLEGE LOUISE MICHEL", "position": {"x": "48.90796351706181", "z": "2.5339605105943814", "y": 0}}, {"id": "12562", "label": "COLLEGE LOUISE MICHEL", "position": {"x": "48.90778406877689", "z": "2.533782592514705", "y": 0}}, {"id": "12567", "label": "REPUBLIQUE - MARX DORMOY", "position": {"x": "48.90611111259935", "z": "2.5234286814581375", "y": 0}}, {"id": "12568", "label": "REPUBLIQUE - MARX DORMOY", "position": {"x": "48.90621831778443", "z": "2.5238380621365057", "y": 0}}, {"id": "12571", "label": "ROND-POINT THIERS", "position": {"x": "48.89981082893602", "z": "2.517789869849923", "y": 0}}, {"id": "12572", "label": "ROND-POINT THIERS", "position": {"x": "48.899505143899496", "z": "2.5178705933413594", "y": 0}}, {"id": "12585", "label": "LA FOURCHE", "position": {"x": "48.9072112412486", "z": "2.496015790879614", "y": 0}}, {"id": "12601", "label": "BOBIGNY - PABLO PICASSO", "position": {"x": "48.90687831499502", "z": "2.448802522093501", "y": 0}}, {"id": "12645", "label": "THEODORE BULLIER", "position": {"x": "48.991445119553724", "z": "2.374179444928489", "y": 0}}, {"id": "12646", "label": "THEODORE BULLIER", "position": {"x": "48.991552816451964", "z": "2.3746301578176694", "y": 0}}, {"id": "12654", "label": "PAUL VALERY", "position": {"x": "48.97950042495415", "z": "2.379249633233158", "y": 0}}, {"id": "12656", "label": "LOCHERES", "position": {"x": "48.978284356790724", "z": "2.3867846247994557", "y": 0}}, {"id": "12743", "label": "DIVISION LECLERC - LANGEVIN", "position": {"x": "48.946742961962975", "z": "2.4593532342715596", "y": 0}}, {"id": "12744", "label": "LIBERATION", "position": {"x": "48.94380771388082", "z": "2.464667104927636", "y": 0}}, {"id": "12745", "label": "LIBERATION", "position": {"x": "48.94349206505863", "z": "2.465703194351408", "y": 0}}, {"id": "12762", "label": "JEAN-PIERRE TIMBAUD", "position": {"x": "48.92548845120095", "z": "2.441000622041601", "y": 0}}, {"id": "12764", "label": "ARISTIDE BRIAND", "position": {"x": "48.92723414897826", "z": "2.4383991297305485", "y": 0}}, {"id": "12765", "label": "ARISTIDE BRIAND", "position": {"x": "48.926325728066686", "z": "2.4392702163160442", "y": 0}}, {"id": "12766", "label": "EDOUARD VAILLANT", "position": {"x": "48.92993519829031", "z": "2.432348512476636", "y": 0}}, {"id": "12767", "label": "EDOUARD VAILLANT", "position": {"x": "48.93009765487347", "z": "2.431475886641636", "y": 0}}, {"id": "12770", "label": "JEAN JAURES - DIVISION LECLERC", "position": {"x": "48.93306025305568", "z": "2.423665431487145", "y": 0}}, {"id": "12772", "label": "AVENUE PAUL VAILLANT COUTURIER N0 176-191", "position": {"x": "48.929153940203385", "z": "2.4194444041855228", "y": 0}}, {"id": "12773", "label": "AVENUE PAUL VAILLANT COUTURIER N0 176-191", "position": {"x": "48.9291895200751", "z": "2.419976389381094", "y": 0}}, {"id": "12774", "label": "RUE RATEAU", "position": {"x": "48.92522052234096", "z": "2.4151966967494456", "y": 0}}, {"id": "12775", "label": "RUE RATEAU", "position": {"x": "48.924968772529134", "z": "2.4153736130101375", "y": 0}}, {"id": "12784", "label": "RECHOSSIERE", "position": {"x": "48.910895384137824", "z": "2.3997410269389743", "y": 0}}, {"id": "12818", "label": "ROND-POINT DE LA DIVISION LECLERC", "position": {"x": "48.94761553926856", "z": "2.4585093604450625", "y": 0}}, {"id": "12869", "label": "LIBERTE-METRO", "position": {"x": "48.825529348029235", "z": "2.407260928275537", "y": 0}}, {"id": "12871", "label": "FELIX LANGLAIS", "position": {"x": "48.82916356574205", "z": "2.4015756371245263", "y": 0}}, {"id": "12887", "label": "PONT DE CHARENTON", "position": {"x": "48.817747748459695", "z": "2.418655538596147", "y": 0}}, {"id": "12914", "label": "JEAN JAURES - CHAPSAL", "position": {"x": "48.822766247951236", "z": "2.465799112694869", "y": 0}}, {"id": "12947", "label": "CHATEAU DE VINCENNES", "position": {"x": "48.84414470634876", "z": "2.441341763779252", "y": 0}}, {"id": "12951", "label": "JOINVILLE-LE-PONT RER", "position": {"x": "48.820170736349816", "z": "2.4639960906120337", "y": 0}}, {"id": "13126", "label": "PICASSO", "position": {"x": "48.899664239058524", "z": "2.2801526624819535", "y": 0}}, {"id": "13131", "label": "PLACE VOLTAIRE", "position": {"x": "48.91218097424025", "z": "2.296568698464727", "y": 0}}, {"id": "13209", "label": "LE KREMLIN-BICETRE-METRO", "position": {"x": "48.81047498025869", "z": "2.361939589627888", "y": 0}}, {"id": "13211", "label": "DAUPHIN - ANATOLE FRANCE", "position": {"x": "48.80503701410409", "z": "2.363597005894514", "y": 0}}, {"id": "13212", "label": "DAUPHIN - ANATOLE FRANCE", "position": {"x": "48.804830185116614", "z": "2.364086735660601", "y": 0}}, {"id": "13219", "label": "GUYNEMER - PLACE DES FUSILLES", "position": {"x": "48.79221063758954", "z": "2.3666376189108953", "y": 0}}, {"id": "13220", "label": "GUYNEMER - MAXIME GORKI", "position": {"x": "48.79238074838206", "z": "2.3691951277195096", "y": 0}}, {"id": "13298", "label": "PORTE D'ORLEANS-METRO", "position": {"x": "48.82273618498334", "z": "2.325208756264251", "y": 0}}, {"id": "13724", "label": "TERMINAL 2A-2C", "position": {"x": "49.00342885341075", "z": "2.5646872012157114", "y": 0}}, {"id": "13726", "label": "TERMINAL 1", "position": {"x": "49.01526081540313", "z": "2.5414866149290445", "y": 0}}, {"id": "13770", "label": "BELLEVUE", "position": {"x": "48.846324431357445", "z": "2.5074587305616003", "y": 0}}, {"id": "13774", "label": "NEUILLY-PLAISANCE RER", "position": {"x": "48.852696795117474", "z": "2.513485668431387", "y": 0}}, {"id": "13775", "label": "NEUILLY-PLAISANCE RER", "position": {"x": "48.853048089921494", "z": "2.512955713147041", "y": 0}}, {"id": "13778", "label": "FAIDHERBE - EGLISE", "position": {"x": "48.85710008891055", "z": "2.5076983977962444", "y": 0}}, {"id": "13819", "label": "MARCEAU", "position": {"x": "48.88250683953164", "z": "2.514213852584426", "y": 0}}, {"id": "13820", "label": "LUCIEN BERNEUX", "position": {"x": "48.87773240155816", "z": "2.515682755204387", "y": 0}}, {"id": "13887", "label": "VERT BOIS", "position": {"x": "48.87208117168832", "z": "2.437215224568716", "y": 0}}, {"id": "13888", "label": "VERT BOIS", "position": {"x": "48.872594278651704", "z": "2.436221638976504", "y": 0}}, {"id": "13889", "label": "OSERAIES", "position": {"x": "48.87177064081864", "z": "2.4429639950128457", "y": 0}}, {"id": "13890", "label": "MIRABEAU", "position": {"x": "48.874875604883364", "z": "2.448079668931218", "y": 0}}, {"id": "13900", "label": "RUELLE BOISSIERE", "position": {"x": "48.8790638869726", "z": "2.4657751945393724", "y": 0}}, {"id": "13901", "label": "ELSA TRIOLET", "position": {"x": "48.88488920802624", "z": "2.4643042349508852", "y": 0}}, {"id": "13902", "label": "ELSA TRIOLET", "position": {"x": "48.88493472394691", "z": "2.463759243971333", "y": 0}}, {"id": "13924", "label": "RUELLE BOISSIERE", "position": {"x": "48.880061015709764", "z": "2.4662000814018366", "y": 0}}, {"id": "13928", "label": "MIRABEAU", "position": {"x": "48.87483994677447", "z": "2.4477662198715486", "y": 0}}, {"id": "13929", "label": "OSERAIES", "position": {"x": "48.87189747306247", "z": "2.441819826571986", "y": 0}}, {"id": "13947", "label": "CHARLES GIDE", "position": {"x": "48.9216835727608", "z": "2.4448386988498934", "y": 0}}, {"id": "13949", "label": "MAIRIE DE DRANCY", "position": {"x": "48.923047812383174", "z": "2.446791707406282", "y": 0}}, {"id": "13978", "label": "LOUIS BLERIOT", "position": {"x": "48.94680572307827", "z": "2.440470299669143", "y": 0}}, {"id": "13986", "label": "COLONEL FABIEN", "position": {"x": "48.91329163826983", "z": "2.5053744235784774", "y": 0}}, {"id": "13987", "label": "VICTOR HUGO-JULES GUESDE", "position": {"x": "48.91082955769692", "z": "2.511379199677004", "y": 0}}, {"id": "13995", "label": "LILLE", "position": {"x": "48.90772624619888", "z": "2.4718723265699305", "y": 0}}, {"id": "14075", "label": "GALLIENI-METRO", "position": {"x": "48.86580463070785", "z": "2.417954493910392", "y": 0}}, {"id": "14106", "label": "EDOUARD VAILLANT", "position": {"x": "48.858491137349816", "z": "2.414565203745361", "y": 0}}, {"id": "14113", "label": "GARGES-SARCELLES RER", "position": {"x": "48.9769523722321", "z": "2.391343045670867", "y": 0}}, {"id": "14115", "label": "LOCHERES", "position": {"x": "48.978653755115054", "z": "2.384436794369383", "y": 0}}, {"id": "14116", "label": "LOCHERES", "position": {"x": "48.97850992217312", "z": "2.3845595329534186", "y": 0}}, {"id": "14121", "label": "LES CHOLETTES", "position": {"x": "48.977696637028245", "z": "2.3713982809506327", "y": 0}}, {"id": "14122", "label": "LES CHOLETTES", "position": {"x": "48.97737289692344", "z": "2.3721762252455303", "y": 0}}, {"id": "14123", "label": "BUTTE PINSON (PARC REGIONAL)", "position": {"x": "48.97360921588362", "z": "2.3658533181493318", "y": 0}}, {"id": "14124", "label": "BUTTE PINSON (PARC REGIONAL)", "position": {"x": "48.97379783150102", "z": "2.3662766018518244", "y": 0}}, {"id": "14125", "label": "JACQUES PREVERT", "position": {"x": "48.970859338551605", "z": "2.365797197627149", "y": 0}}, {"id": "14126", "label": "JACQUES PREVERT", "position": {"x": "48.97092215262424", "z": "2.366179437634492", "y": 0}}, {"id": "14127", "label": "ALCIDE D'ORBIGNY", "position": {"x": "48.965405151761665", "z": "2.3627914674676664", "y": 0}}, {"id": "14128", "label": "ALCIDE D'ORBIGNY", "position": {"x": "48.96589019371525", "z": "2.363869967071234", "y": 0}}, {"id": "14129", "label": "MAIRIE DE PIERREFITTE", "position": {"x": "48.96352753276374", "z": "2.3598834656941707", "y": 0}}, {"id": "14131", "label": "SUZANNE VALADON", "position": {"x": "48.95892661445699", "z": "2.3585303983960872", "y": 0}}, {"id": "14149", "label": "VILLIERS LE BEL - GONESSE - ARNOUVILLE RER", "position": {"x": "48.99428236179967", "z": "2.4162840271281096", "y": 0}}, {"id": "14150", "label": "LES CARREAUX", "position": {"x": "48.999441959521754", "z": "2.414120333542586", "y": 0}}, {"id": "14158", "label": "LA COURNEUVE - AUBERVILLIERS RER", "position": {"x": "48.923358266419875", "z": "2.384741000649786", "y": 0}}, {"id": "14184", "label": "CLOVIS HUGUES", "position": {"x": "48.94163291703599", "z": "2.3721794037230337", "y": 0}}, {"id": "14185", "label": "CLOVIS HUGUES", "position": {"x": "48.941749817077586", "z": "2.3719339175660155", "y": 0}}, {"id": "14186", "label": "HENRI BARBUSSE", "position": {"x": "48.94691749775996", "z": "2.370955021192204", "y": 0}}, {"id": "14187", "label": "HENRI BARBUSSE", "position": {"x": "48.946782607287815", "z": "2.3712687414000553", "y": 0}}, {"id": "14189", "label": "SAINT-DENIS - UNIVERSITE", "position": {"x": "48.94572390278634", "z": "2.3645144897501362", "y": 0}}, {"id": "14190", "label": "TOUSSAINT LOUVERTURE", "position": {"x": "48.94948912219902", "z": "2.365512523883428", "y": 0}}, {"id": "14191", "label": "TOUSSAINT LOUVERTURE", "position": {"x": "48.94965104630664", "z": "2.364816738568956", "y": 0}}, {"id": "14193", "label": "EMILE ZOLA", "position": {"x": "48.95280407808958", "z": "2.370003674653913", "y": 0}}, {"id": "14429", "label": "ALCIDE D'ORBIGNY", "position": {"x": "48.96535124369496", "z": "2.362736845979033", "y": 0}}, {"id": "14430", "label": "MAIRIE DE PIERREFITTE", "position": {"x": "48.963608376113065", "z": "2.3600745767108173", "y": 0}}, {"id": "14431", "label": "MAIRIE DE PIERREFITTE", "position": {"x": "48.963186040531", "z": "2.3598833163763553", "y": 0}}, {"id": "14432", "label": "SUZANNE VALADON", "position": {"x": "48.95849526144328", "z": "2.358489280339655", "y": 0}}, {"id": "14433", "label": "SUZANNE VALADON", "position": {"x": "48.95845026441542", "z": "2.358844081323728", "y": 0}}, {"id": "14437", "label": "GUYNEMER", "position": {"x": "48.94811582811757", "z": "2.3572024701112992", "y": 0}}, {"id": "14438", "label": "GUYNEMER", "position": {"x": "48.94830448312007", "z": "2.3575982253927537", "y": 0}}, {"id": "14439", "label": "ROGER SEMAT", "position": {"x": "48.944134615991395", "z": "2.357637516236243", "y": 0}}, {"id": "14443", "label": "MARCHE DE SAINT-DENIS-TRAMWAY", "position": {"x": "48.938751833729015", "z": "2.3557119161334303", "y": 0}}, {"id": "14445", "label": "EGLISE - THEATRE GERARD PHILIPE", "position": {"x": "48.93515785623141", "z": "2.3498996700705987", "y": 0}}, {"id": "14450", "label": "CARREFOUR PLEYEL", "position": {"x": "48.91974582929707", "z": "2.3432002857805556", "y": 0}}, {"id": "14451", "label": "CARREFOUR PLEYEL", "position": {"x": "48.91995249583406", "z": "2.3438412371492428", "y": 0}}, {"id": "14488", "label": "LA PLAINE SAULNIER", "position": {"x": "48.9251643028832", "z": "2.3510973855469373", "y": 0}}, {"id": "14495", "label": "ALCIDE D'ORBIGNY", "position": {"x": "48.96518044221685", "z": "2.362996086733312", "y": 0}}, {"id": "14497", "label": "JEAN GRIGNOUX", "position": {"x": "48.96878107104439", "z": "2.3743953162388975", "y": 0}}, {"id": "14514", "label": "LES PERREUX", "position": {"x": "48.98844694763422", "z": "2.389429735628181", "y": 0}}, {"id": "14515", "label": "LES PERREUX", "position": {"x": "48.9882130963267", "z": "2.389893761468781", "y": 0}}, {"id": "14549", "label": "DOCTEUR RAMPON", "position": {"x": "49.00591027276414", "z": "2.382603982284786", "y": 0}}, {"id": "14551", "label": "L'ESPERANCE", "position": {"x": "49.01038482417008", "z": "2.3842198589862327", "y": 0}}, {"id": "14552", "label": "L'ESPERANCE", "position": {"x": "49.0087766464134", "z": "2.3832758453998397", "y": 0}}, {"id": "14553", "label": "RUE DE PARIS", "position": {"x": "49.01675639582896", "z": "2.3834059096094538", "y": 0}}, {"id": "14554", "label": "RUE DE PARIS", "position": {"x": "49.01660368790983", "z": "2.3832554884868675", "y": 0}}, {"id": "14558", "label": "RUE DE LA LIBERATION N0 20", "position": {"x": "49.0229153394151", "z": "2.373573384530407", "y": 0}}, {"id": "14559", "label": "RUE DE LA LIBERATION N0 20", "position": {"x": "49.0224839277197", "z": "2.373819029957812", "y": 0}}, {"id": "14560", "label": "MARECHAL FOCH", "position": {"x": "49.026520628857526", "z": "2.3669211239195964", "y": 0}}, {"id": "14576", "label": "CENTRE COMMERCIAL DE MOISSELLES", "position": {"x": "49.04118061592004", "z": "2.3392229831776605", "y": 0}}, {"id": "14577", "label": "EGLISE DE MOISSELLES", "position": {"x": "49.04783926610572", "z": "2.336762544645632", "y": 0}}, {"id": "14578", "label": "EGLISE DE MOISSELLES", "position": {"x": "49.04782129286605", "z": "2.3365164756900283", "y": 0}}, {"id": "14579", "label": "C.H.S.", "position": {"x": "49.05137074656088", "z": "2.3386081562078824", "y": 0}}, {"id": "14580", "label": "C.H.S.", "position": {"x": "49.05139770696633", "z": "2.338362070751759", "y": 0}}, {"id": "14581", "label": "HOTEL DE VILLE D'ATTAINVILLE", "position": {"x": "49.058649071321184", "z": "2.3455270734207807", "y": 0}}, {"id": "14583", "label": "CENTRE COMMERCIAL DE DOMONT", "position": {"x": "49.040767259193466", "z": "2.3391546242326893", "y": 0}}, {"id": "14586", "label": "MARECHAL FOCH", "position": {"x": "49.02665533927686", "z": "2.3672491590753753", "y": 0}}, {"id": "14587", "label": "MAIRIE CHATEAU", "position": {"x": "49.01857325893991", "z": "2.378926141511665", "y": 0}}, {"id": "14614", "label": "LYCEE JEAN-JACQUES ROUSSEAU", "position": {"x": "48.99397653556502", "z": "2.3822111429168356", "y": 0}}, {"id": "14615", "label": "LYCEE JEAN-JACQUES ROUSSEAU", "position": {"x": "48.99436259243544", "z": "2.38315376864614", "y": 0}}, {"id": "14622", "label": "MY PLACE", "position": {"x": "48.98673587325313", "z": "2.3752957413024687", "y": 0}}, {"id": "14624", "label": "RAYMOND ROCHON", "position": {"x": "48.98263915830348", "z": "2.37160634226421", "y": 0}}, {"id": "14630", "label": "LES CHOLETTES", "position": {"x": "48.97804717770801", "z": "2.3711664270695776", "y": 0}}, {"id": "14631", "label": "LES CHOLETTES", "position": {"x": "48.977975246651994", "z": "2.371302900447818", "y": 0}}, {"id": "14695", "label": "DECLEMY", "position": {"x": "48.96261588901684", "z": "2.413123925368716", "y": 0}}, {"id": "14696", "label": "DECLEMY", "position": {"x": "48.9627506104674", "z": "2.413246955241966", "y": 0}}, {"id": "14697", "label": "LEO LAGRANGE", "position": {"x": "48.95610771523027", "z": "2.4159391678675153", "y": 0}}, {"id": "14698", "label": "LEO LAGRANGE", "position": {"x": "48.956772558782895", "z": "2.4161994614082407", "y": 0}}, {"id": "14703", "label": "ALBERT CHARDAVOINE", "position": {"x": "48.949359584636994", "z": "2.414564459753071", "y": 0}}, {"id": "14704", "label": "ALBERT CHARDAVOINE", "position": {"x": "48.949700610015846", "z": "2.4152881329205003", "y": 0}}, {"id": "14705", "label": "LA COMETE", "position": {"x": "48.94115921809414", "z": "2.4211141860163914", "y": 0}}, {"id": "14706", "label": "LA COMETE", "position": {"x": "48.94099671273499", "z": "2.4221643805930215", "y": 0}}, {"id": "14794", "label": "VICTOR HUGO", "position": {"x": "48.92277819772375", "z": "2.262630259550592", "y": 0}}, {"id": "14796", "label": "CUNY", "position": {"x": "48.920787850383306", "z": "2.2706653103855183", "y": 0}}, {"id": "14799", "label": "LA PAIX", "position": {"x": "48.91664590727471", "z": "2.2725796596115986", "y": 0}}, {"id": "14821", "label": "GARE DE BOIS-COLOMBES.", "position": {"x": "48.91508962432194", "z": "2.2698135995273305", "y": 0}}, {"id": "14822", "label": "CAYRON - CHEFSON", "position": {"x": "48.91704401852636", "z": "2.277733569369412", "y": 0}}, {"id": "14857", "label": "MADELON", "position": {"x": "48.92691748838212", "z": "2.459824761687686", "y": 0}}, {"id": "14860", "label": "STADE CHARLES SAGE", "position": {"x": "48.92581313170106", "z": "2.4588129125897304", "y": 0}}, {"id": "14871", "label": "THIBAUDES", "position": {"x": "48.74987972944154", "z": "2.3231324501238246", "y": 0}}, {"id": "14875", "label": "CLOS LA GARENNE", "position": {"x": "48.75524612449099", "z": "2.3276848270817165", "y": 0}}, {"id": "14876", "label": "CIMETIERE DE FRESNES", "position": {"x": "48.75881476525839", "z": "2.3342502993285827", "y": 0}}, {"id": "14891", "label": "CENTRE COMMERCIAL DE L'HAY-LES-ROSES", "position": {"x": "48.78478099183424", "z": "2.3451570145813214", "y": 0}}, {"id": "14892", "label": "DE GAULLE - GOUNOD - TABANOU.", "position": {"x": "48.7800355543998", "z": "2.3408314847242293", "y": 0}}, {"id": "14899", "label": "RUE PAUL HOCHART", "position": {"x": "48.77760619446858", "z": "2.3623863479879135", "y": 0}}, {"id": "14901", "label": "PORTE DE L'ESSONNE", "position": {"x": "48.71453352421405", "z": "2.3716329867195833", "y": 0}}, {"id": "14903", "label": "AEROPORT D'ORLY", "position": {"x": "48.72991364522915", "z": "2.3680290369907837", "y": 0}}, {"id": "14904", "label": "AEROPORT D'ORLY", "position": {"x": "48.72963508042285", "z": "2.3677435484138623", "y": 0}}, {"id": "14905", "label": "COEUR D'ORLY", "position": {"x": "48.7335079903386", "z": "2.3716183583147905", "y": 0}}, {"id": "14906", "label": "COEUR D'ORLY", "position": {"x": "48.733795814597535", "z": "2.3709255641386013", "y": 0}}, {"id": "14907", "label": "CAROLINE AIGLE (ORLYFRET)", "position": {"x": "48.738856524465646", "z": "2.369841701938621", "y": 0}}, {"id": "14908", "label": "CAROLINE AIGLE (ORLYFRET)", "position": {"x": "48.738847617809775", "z": "2.369542732850051", "y": 0}}, {"id": "14909", "label": "HELENE BOUCHER (ORLYTECH)", "position": {"x": "48.73983857298454", "z": "2.359813259979815", "y": 0}}, {"id": "14910", "label": "HELENE BOUCHER (ORLYTECH)", "position": {"x": "48.73961387407147", "z": "2.3597723941125155", "y": 0}}, {"id": "14911", "label": "LA FRATERNELLE", "position": {"x": "48.741268789485744", "z": "2.3531140686868217", "y": 0}}, {"id": "14912", "label": "LA FRATERNELLE", "position": {"x": "48.741376679157604", "z": "2.352883073130392", "y": 0}}, {"id": "14913", "label": "ROBERT SCHUMAN (PARC SILIC CENTRE)", "position": {"x": "48.74664378197582", "z": "2.352911839651234", "y": 0}}, {"id": "14914", "label": "ROBERT SCHUMAN (PARC SILIC CENTRE)", "position": {"x": "48.74658088759913", "z": "2.3527351341785154", "y": 0}}, {"id": "14919", "label": "PLACE DE LA LOGISTIQUE (PLATEFORME SOGARIS)", "position": {"x": "48.75289801746422", "z": "2.362020982728848", "y": 0}}, {"id": "14920", "label": "PLACE DE LA LOGISTIQUE (PLATEFORME SOGARIS)", "position": {"x": "48.75297897855814", "z": "2.3616947906418555", "y": 0}}, {"id": "14921", "label": "LA BELLE EPINE", "position": {"x": "48.75609618186749", "z": "2.3688601683981094", "y": 0}}, {"id": "14922", "label": "LA BELLE EPINE", "position": {"x": "48.755862583370366", "z": "2.368506590138602", "y": 0}}, {"id": "14925", "label": "AUGUSTE PERRET (CIMETIERE PARISIEN)", "position": {"x": "48.762837717200874", "z": "2.367164828732289", "y": 0}}, {"id": "14926", "label": "AUGUSTE PERRET (CIMETIERE PARISIEN)", "position": {"x": "48.763296055485625", "z": "2.367382622887771", "y": 0}}, {"id": "14927", "label": "BRETAGNE", "position": {"x": "48.76827524044231", "z": "2.36821492418055", "y": 0}}, {"id": "14928", "label": "MOULIN VERT", "position": {"x": "48.77177164960806", "z": "2.3679994421847956", "y": 0}}, {"id": "14929", "label": "MOULIN VERT", "position": {"x": "48.77209534461233", "z": "2.3675101076806793", "y": 0}}, {"id": "14930", "label": "DOMAINE CHERIOUX", "position": {"x": "48.77906104165432", "z": "2.367568564265934", "y": 0}}, {"id": "14931", "label": "DOMAINE CHERIOUX", "position": {"x": "48.778863409174654", "z": "2.3671604573737404", "y": 0}}, {"id": "14933", "label": "LAMARTINE", "position": {"x": "48.78296198770418", "z": "2.3669180031361514", "y": 0}}, {"id": "14935", "label": "VILLEJUIF - LOUIS ARAGON", "position": {"x": "48.787536899371986", "z": "2.3667301884492553", "y": 0}}, {"id": "14936", "label": "BRETAGNE", "position": {"x": "48.76829332558924", "z": "2.3677934294587164", "y": 0}}, {"id": "14947", "label": "VERDUN - GROSMENIL", "position": {"x": "48.79609578933776", "z": "2.354450426477802", "y": 0}}, {"id": "14949", "label": "BELVEDERE", "position": {"x": "48.797876157007266", "z": "2.3478527380649643", "y": 0}}, {"id": "14950", "label": "BELVEDERE", "position": {"x": "48.79738175837985", "z": "2.3485736792117518", "y": 0}}, {"id": "14952", "label": "QUATRE CHEMINS", "position": {"x": "48.7990897563957", "z": "2.344696622360405", "y": 0}}, {"id": "14996", "label": "GENDARMERIE", "position": {"x": "49.01508312784658", "z": "2.5294224607144997", "y": 0}}, {"id": "15002", "label": "PEREIRE - MARECHAL JUIN", "position": {"x": "48.88406032096609", "z": "2.296781552557011", "y": 0}}, {"id": "15078", "label": "VILLEMILAN", "position": {"x": "48.7333133922324", "z": "2.3164245743357395", "y": 0}}, {"id": "15080", "label": "DOCTEUR TENINE", "position": {"x": "48.73165175837685", "z": "2.32510756846052", "y": 0}}, {"id": "15082", "label": "MAIRIE DE WISSOUS", "position": {"x": "48.731633999855426", "z": "2.3274717739082433", "y": 0}}, {"id": "15084", "label": "JUMELAGES", "position": {"x": "48.73591239531101", "z": "2.3270089607134845", "y": 0}}, {"id": "15085", "label": "MONTJEAN", "position": {"x": "48.73886088602601", "z": "2.332199474263897", "y": 0}}, {"id": "15086", "label": "MONTJEAN", "position": {"x": "48.738977729476964", "z": "2.3321043379272886", "y": 0}}, {"id": "15087", "label": "CUCHERON", "position": {"x": "48.73435784707985", "z": "2.335420285739719", "y": 0}}, {"id": "15088", "label": "CUCHERON", "position": {"x": "48.73439380362926", "z": "2.335651281916767", "y": 0}}, {"id": "15089", "label": "LA FRATERNELLE-RER", "position": {"x": "48.74219456123007", "z": "2.3532502524215375", "y": 0}}, {"id": "15090", "label": "LA FRATERNELLE-RER", "position": {"x": "48.74152948661348", "z": "2.3528287592772252", "y": 0}}, {"id": "15100", "label": "LES AVERNAISES", "position": {"x": "48.74406243660473", "z": "2.362845799955751", "y": 0}}, {"id": "15103", "label": "HAUTS FLOUVIERS", "position": {"x": "48.748824445429925", "z": "2.369970278656935", "y": 0}}, {"id": "15104", "label": "LES ALOUETTES-PONT D'ESPAGNE", "position": {"x": "48.75246346958303", "z": "2.374050412684415", "y": 0}}, {"id": "15105", "label": "LES ALOUETTES-PONT D'ESPAGNE", "position": {"x": "48.752661280760584", "z": "2.3738194740816083", "y": 0}}, {"id": "15106", "label": "BELLE EPINE SUD", "position": {"x": "48.75619495336553", "z": "2.3692272607020177", "y": 0}}, {"id": "15114", "label": "MARCHE INTERNATIONAL DE RUNGIS", "position": {"x": "48.76338788403687", "z": "2.3583415571494344", "y": 0}}, {"id": "15116", "label": "PONT DE RUNGIS-RER", "position": {"x": "48.747215807095856", "z": "2.3690450482901046", "y": 0}}, {"id": "15117", "label": "JUMELAGES", "position": {"x": "48.73678440241334", "z": "2.3288296760290894", "y": 0}}, {"id": "15122", "label": "MAIRIE DE MONTREUIL", "position": {"x": "48.861409674976045", "z": "2.4412946884642825", "y": 0}}, {"id": "15135", "label": "FORT DE ROSNY", "position": {"x": "48.87104299211104", "z": "2.469624503987606", "y": 0}}, {"id": "15137", "label": "GRAND VERGER", "position": {"x": "48.87284014299054", "z": "2.4777492271916777", "y": 0}}, {"id": "15159", "label": "GAGNY RER", "position": {"x": "48.882391916339124", "z": "2.5247198110024587", "y": 0}}, {"id": "15188", "label": "PLACE DE LA LIBERATION", "position": {"x": "48.70220512156463", "z": "2.320510931279847", "y": 0}}, {"id": "15189", "label": "PLACE DE LA LIBERATION", "position": {"x": "48.702294968215284", "z": "2.3202393083415003", "y": 0}}, {"id": "15212", "label": "BRIAND - SALENGRO", "position": {"x": "48.680372842719194", "z": "2.3432000763075984", "y": 0}}, {"id": "15215", "label": "CENTRE ADMINISTRATIF", "position": {"x": "48.679662646151584", "z": "2.344801703087946", "y": 0}}, {"id": "15216", "label": "SAVIGNY-SUR-ORGE - CARNOT - RER", "position": {"x": "48.6770825231923", "z": "2.3492804595440546", "y": 0}}, {"id": "15222", "label": "PORTE DE L'ESSONNE", "position": {"x": "48.71465915982193", "z": "2.372325799229172", "y": 0}}, {"id": "15223", "label": "ARISTIDE BRIAND", "position": {"x": "48.708322622460564", "z": "2.3711942807962907", "y": 0}}, {"id": "15243", "label": "ARISTIDE BRIAND", "position": {"x": "48.70919439569311", "z": "2.37157513175139", "y": 0}}, {"id": "15244", "label": "PORTE DE L'ESSONNE", "position": {"x": "48.714344660236314", "z": "2.371999598783743", "y": 0}}, {"id": "15249", "label": "HENRI BARBUSSE", "position": {"x": "48.7129985222594", "z": "2.3637405415259756", "y": 0}}, {"id": "15250", "label": "HENRI BARBUSSE", "position": {"x": "48.71290818217382", "z": "2.365709954080588", "y": 0}}, {"id": "15252", "label": "MAXIME VEDY", "position": {"x": "48.70958382150276", "z": "2.359256873106853", "y": 0}}, {"id": "15253", "label": "MAXIME VEDY", "position": {"x": "48.709511885928855", "z": "2.359406240118037", "y": 0}}, {"id": "15295", "label": "LES FLEURS", "position": {"x": "48.705099358507645", "z": "2.354447502657611", "y": 0}}, {"id": "15296", "label": "LES FLEURS", "position": {"x": "48.70517122890431", "z": "2.3547055550080347", "y": 0}}, {"id": "15297", "label": "BOULEVARD DES BELGES", "position": {"x": "48.70136040022298", "z": "2.3525044043904537", "y": 0}}, {"id": "15298", "label": "BOULEVARD DES BELGES", "position": {"x": "48.70137835800327", "z": "2.352653783738852", "y": 0}}, {"id": "15299", "label": "CIMETIERE DU PLATEAU", "position": {"x": "48.696740677313635", "z": "2.3490813306570173", "y": 0}}, {"id": "15300", "label": "CIMETIERE DU PLATEAU", "position": {"x": "48.69713611014286", "z": "2.3497060248892825", "y": 0}}, {"id": "15301", "label": "CITE DES TILLEULS", "position": {"x": "48.69289383685861", "z": "2.3459576890824585", "y": 0}}, {"id": "15302", "label": "CITE DES TILLEULS", "position": {"x": "48.6932893287219", "z": "2.346039219363003", "y": 0}}, {"id": "15303", "label": "PLACE DE LA REPUBLIQUE", "position": {"x": "48.69036746920007", "z": "2.3517951995057187", "y": 0}}, {"id": "15307", "label": "ARISTIDE BRIAND - CHAMPAGNE", "position": {"x": "48.68805660585001", "z": "2.3572249480463734", "y": 0}}, {"id": "15308", "label": "ARISTIDE BRIAND - CHAMPAGNE", "position": {"x": "48.68816445328174", "z": "2.3573200215398393", "y": 0}}, {"id": "15309", "label": "MONTAGNE PAVEE", "position": {"x": "48.68294156657322", "z": "2.3600193632742115", "y": 0}}, {"id": "15310", "label": "MONTAGNE PAVEE", "position": {"x": "48.68284267569443", "z": "2.3601007677690373", "y": 0}}, {"id": "15311", "label": "RUE DES ARTISTES", "position": {"x": "48.680596314384715", "z": "2.3554438858017614", "y": 0}}, {"id": "15312", "label": "RUE DES ARTISTES", "position": {"x": "48.68018291128831", "z": "2.354941505807853", "y": 0}}, {"id": "15313", "label": "SAVIGNY-SUR-ORGE - CARNOT - RER", "position": {"x": "48.677046509255085", "z": "2.349850522014017", "y": 0}}, {"id": "15321", "label": "COLLEGE LES GATINES", "position": {"x": "48.685199806833644", "z": "2.332516913899929", "y": 0}}, {"id": "15322", "label": "COLLEGE LES GATINES", "position": {"x": "48.68504702317777", "z": "2.333141387022622", "y": 0}}, {"id": "15339", "label": "PASTEUR", "position": {"x": "48.75398578162774", "z": "2.3134393775397863", "y": 0}}, {"id": "15368", "label": "ORLY PONT DE RUNGIS", "position": {"x": "48.746020115872184", "z": "2.3699956957193247", "y": 0}}, {"id": "15369", "label": "CITE JARDINS", "position": {"x": "48.74617971011212", "z": "2.3771719326427716", "y": 0}}, {"id": "15370", "label": "CITE JARDINS", "position": {"x": "48.746323965957295", "z": "2.3758265141008157", "y": 0}}, {"id": "15372", "label": "RUE DES QUINZE ARPENTS", "position": {"x": "48.74652820663067", "z": "2.3828533465906", "y": 0}}, {"id": "15389", "label": "MARCHE INTERNATIONAL DE RUNGIS", "position": {"x": "48.763846421293074", "z": "2.3575124002286936", "y": 0}}, {"id": "15390", "label": "MARCHE INTERNATIONAL DE RUNGIS", "position": {"x": "48.76371165042406", "z": "2.357213241133877", "y": 0}}, {"id": "15391", "label": "THIAIS PONT DE RUNGIS", "position": {"x": "48.74627181595754", "z": "2.3698871247463935", "y": 0}}, {"id": "15407", "label": "THIBAUDES", "position": {"x": "48.749879812834166", "z": "2.3238528331836896", "y": 0}}, {"id": "15414", "label": "CLOS LA GARENNE", "position": {"x": "48.755722497853945", "z": "2.327698333047571", "y": 0}}, {"id": "15431", "label": "PETIT ROBINSON", "position": {"x": "48.77936119499181", "z": "2.3286051752442676", "y": 0}}, {"id": "15464", "label": "MARCHE NORD", "position": {"x": "48.762841302824974", "z": "2.3307560170898136", "y": 0}}, {"id": "15467", "label": "VILLEJUIF - LOUIS ARAGON", "position": {"x": "48.78757278336037", "z": "2.3670022487935434", "y": 0}}, {"id": "15470", "label": "MAIRIE DE VILLEJUIF", "position": {"x": "48.79250790038271", "z": "2.3638219058015024", "y": 0}}, {"id": "15471", "label": "EDOUARD VAILLANT - CIMETIERE", "position": {"x": "48.793138647947984", "z": "2.3553200683329125", "y": 0}}, {"id": "15473", "label": "VERDUN - GROSMENIL", "position": {"x": "48.79440577390818", "z": "2.3563816046728325", "y": 0}}, {"id": "15499", "label": "MARCHE INTERNATIONAL DE RUNGIS", "position": {"x": "48.76396322693865", "z": "2.3577435746777065", "y": 0}}, {"id": "15513", "label": "PORTE DE L'HAY-LYONNAIS", "position": {"x": "48.76091786483258", "z": "2.3434132217634307", "y": 0}}, {"id": "15516", "label": "CARREFOUR DE L'EUROPE", "position": {"x": "48.75375397549794", "z": "2.3481427875365295", "y": 0}}, {"id": "15533", "label": "SAARINEN", "position": {"x": "48.74971740744681", "z": "2.355318565882519", "y": 0}}, {"id": "15703", "label": "PREFECTURE DU VAL-DE-MARNE", "position": {"x": "48.78382278637771", "z": "2.447055715521933", "y": 0}}, {"id": "15735", "label": "JULIAN GRIMAU - VOIE VERTE", "position": {"x": "48.77945456833409", "z": "2.3744231301101495", "y": 0}}, {"id": "15738", "label": "CITE DU MOULIN VERT", "position": {"x": "48.77256916423477", "z": "2.376253943278025", "y": 0}}, {"id": "15739", "label": "PISCINE", "position": {"x": "48.76930444707807", "z": "2.38208469865502", "y": 0}}, {"id": "15747", "label": "QUARTIER DU PORT", "position": {"x": "48.7619901951208", "z": "2.4133883763250874", "y": 0}}, {"id": "15748", "label": "CHARLES JULES VAILLANT", "position": {"x": "48.75869121513839", "z": "2.413913726281213", "y": 0}}, {"id": "15761", "label": "PISCINE", "position": {"x": "48.76938529338921", "z": "2.382207143565286", "y": 0}}, {"id": "15762", "label": "CITE DU MOULIN VERT", "position": {"x": "48.772829655650504", "z": "2.3767436718610018", "y": 0}}, {"id": "15783", "label": "CENTRE CULTUREL - ANDRE MALRAUX", "position": {"x": "48.77070532619788", "z": "2.3503491492177844", "y": 0}}, {"id": "15916", "label": "TROIS MARCHES", "position": {"x": "48.76150973348482", "z": "2.356179161915079", "y": 0}}, {"id": "15926", "label": "RUE DE LA BRESSE", "position": {"x": "48.75820119073097", "z": "2.361235040376766", "y": 0}}, {"id": "15931", "label": "HANGAR N 6", "position": {"x": "48.74352272051869", "z": "2.3647346098291497", "y": 0}}, {"id": "15932", "label": "HANGAR N 6", "position": {"x": "48.74359458544199", "z": "2.3649113242053637", "y": 0}}, {"id": "15933", "label": "CAROLINE AIGLE", "position": {"x": "48.736834210108675", "z": "2.369663780810606", "y": 0}}, {"id": "15934", "label": "COEUR D'ORLY", "position": {"x": "48.73469474454974", "z": "2.3705728540756184", "y": 0}}, {"id": "15935", "label": "COEUR D'ORLY", "position": {"x": "48.734964290083234", "z": "2.370939909181391", "y": 0}}, {"id": "15961", "label": "AEROPORT D'ORLY-TERMINAL SUD", "position": {"x": "48.728879688960305", "z": "2.369156116527317", "y": 0}}, {"id": "15962", "label": "CAROLINE AIGLE", "position": {"x": "48.737031881671214", "z": "2.36992209078468", "y": 0}}, {"id": "15993", "label": "LIBERTE", "position": {"x": "48.798192601376755", "z": "2.294753345283415", "y": 0}}, {"id": "15994", "label": "DAMPIERRE", "position": {"x": "48.795453419592036", "z": "2.3011631011211917", "y": 0}}, {"id": "16008", "label": "AUGUSTE DELAUNE", "position": {"x": "48.80193912894198", "z": "2.3383295345202058", "y": 0}}, {"id": "16011", "label": "INSTITUT GUSTAVE ROUSSY - HAUTES BRUYERES", "position": {"x": "48.79551231149947", "z": "2.3482603778488143", "y": 0}}, {"id": "16016", "label": "VILLEJUIF - LOUIS ARAGON", "position": {"x": "48.78785123708828", "z": "2.3676825118887823", "y": 0}}, {"id": "16017", "label": "VILLEJUIF - LOUIS ARAGON-METRO", "position": {"x": "48.78762657014496", "z": "2.367559962135708", "y": 0}}, {"id": "16021", "label": "GROUPE HOSPITALIER PAUL BROUSSE", "position": {"x": "48.794844876952986", "z": "2.363251737581114", "y": 0}}, {"id": "16022", "label": "VERDUN - GROSMENIL", "position": {"x": "48.794765475569356", "z": "2.35518459553728", "y": 0}}, {"id": "16023", "label": "INSTITUT GUSTAVE ROUSSY - HAUTES BRUYERES", "position": {"x": "48.795440395846", "z": "2.3483964031921007", "y": 0}}, {"id": "16034", "label": "LES IRIS", "position": {"x": "48.79805396360765", "z": "2.313242306705647", "y": 0}}, {"id": "16035", "label": "RUE DES OLIVETTES", "position": {"x": "48.79749513513699", "z": "2.306385847808469", "y": 0}}, {"id": "16118", "label": "CIMETIERE PARISIEN - PLACE DU GENERAL DE GAULLE", "position": {"x": "48.81261202112399", "z": "2.370364304450868", "y": 0}}, {"id": "16119", "label": "CARNOT", "position": {"x": "48.80858458226651", "z": "2.3735186767175427", "y": 0}}, {"id": "16126", "label": "HOTEL DE VILLE DE VITRY", "position": {"x": "48.78990240188759", "z": "2.388318873018915", "y": 0}}, {"id": "16127", "label": "CAMILLE GROULT", "position": {"x": "48.78563163463027", "z": "2.3917014455806394", "y": 0}}, {"id": "16128", "label": "CONSTANT COQUELIN", "position": {"x": "48.78288941619004", "z": "2.3936162801973566", "y": 0}}, {"id": "16129", "label": "LES PLATRIERES", "position": {"x": "48.77782774908302", "z": "2.3965618686800885", "y": 0}}, {"id": "16130", "label": "TROIS COMMUNES", "position": {"x": "48.77366491253502", "z": "2.3992767882574992", "y": 0}}, {"id": "16141", "label": "FER A CHEVAL", "position": {"x": "48.74479958382108", "z": "2.4072609227980992", "y": 0}}, {"id": "16142", "label": "MAIRIE D'ORLY", "position": {"x": "48.743536109563614", "z": "2.4003552574833615", "y": 0}}, {"id": "16143", "label": "PARC MELIES", "position": {"x": "48.744861448673305", "z": "2.3921615988643334", "y": 0}}, {"id": "16144", "label": "CIMETIERE PAYSAGER", "position": {"x": "48.74533081824955", "z": "2.387690673104419", "y": 0}}, {"id": "16177", "label": "CIMETIERE PAYSAGER", "position": {"x": "48.745249993323334", "z": "2.387527503568191", "y": 0}}, {"id": "16178", "label": "PARC MELIES", "position": {"x": "48.7447445765711", "z": "2.392215838582799", "y": 0}}, {"id": "16179", "label": "MAIRIE D'ORLY", "position": {"x": "48.74445276475228", "z": "2.400628184652632", "y": 0}}, {"id": "16180", "label": "FER A CHEVAL", "position": {"x": "48.74485286772955", "z": "2.4083482605259685", "y": 0}}, {"id": "16182", "label": "LES SAULES RER", "position": {"x": "48.74698680598638", "z": "2.416655514518507", "y": 0}}, {"id": "16183", "label": "JEAN MERMOZ", "position": {"x": "48.7510245277508", "z": "2.413576199359649", "y": 0}}, {"id": "16192", "label": "LES PLATRIERES", "position": {"x": "48.77802538307672", "z": "2.3967660868571934", "y": 0}}, {"id": "16193", "label": "CONSTANT COQUELIN", "position": {"x": "48.78297902371468", "z": "2.394187610971603", "y": 0}}, {"id": "16293", "label": "CASINO", "position": {"x": "48.969555053657814", "z": "2.3039627475464566", "y": 0}}, {"id": "16294", "label": "CASINO", "position": {"x": "48.96880955751207", "z": "2.305396438763414", "y": 0}}, {"id": "16295", "label": "LIMITE DES DEPARTEMENTS", "position": {"x": "48.965393060143406", "z": "2.2999253999120457", "y": 0}}, {"id": "16296", "label": "LIMITE DES DEPARTEMENTS", "position": {"x": "48.96539316212714", "z": "2.3002529694434806", "y": 0}}, {"id": "16303", "label": "PLACE FITZELIN", "position": {"x": "48.95942727421821", "z": "2.3045151484510247", "y": 0}}, {"id": "16304", "label": "PLACE FITZELIN", "position": {"x": "48.959660557098054", "z": "2.303191220399641", "y": 0}}, {"id": "16307", "label": "LACEPEDE", "position": {"x": "48.956004954044424", "z": "2.3110129316344556", "y": 0}}, {"id": "16308", "label": "LACEPEDE", "position": {"x": "48.955807426893266", "z": "2.311845450287107", "y": 0}}, {"id": "16314", "label": "76 ROUTE DE SAINT-LEU", "position": {"x": "48.951945842568705", "z": "2.3381962011376425", "y": 0}}, {"id": "16317", "label": "RUE DU PORT", "position": {"x": "48.936569343198805", "z": "2.3425610844033233", "y": 0}}, {"id": "16318", "label": "RUE DU PORT", "position": {"x": "48.93663224243282", "z": "2.342752066964241", "y": 0}}, {"id": "16531", "label": "CONDORCET - MAIRIE-RER", "position": {"x": "48.779063025919605", "z": "2.316107036451739", "y": 0}}, {"id": "16532", "label": "GALOIS", "position": {"x": "48.77700575939989", "z": "2.3226627033398617", "y": 0}}, {"id": "16533", "label": "GALOIS", "position": {"x": "48.77753596618915", "z": "2.321982585930126", "y": 0}}, {"id": "16651", "label": "GABRIEL PERI", "position": {"x": "48.88261646917931", "z": "2.1878488645965537", "y": 0}}, {"id": "16781", "label": "MEUDON SUR SEINE-TRAMWAY", "position": {"x": "48.81889433667651", "z": "2.238866475906443", "y": 0}}, {"id": "16805", "label": "E. DUPLOYE", "position": {"x": "48.81495832481246", "z": "2.264758600292619", "y": 0}}, {"id": "16836", "label": "GARE DE BELLEVUE", "position": {"x": "48.818958265052345", "z": "2.2296522261154714", "y": 0}}, {"id": "16848", "label": "D'ALEMBERT - VERTUGADINS - LYCEE", "position": {"x": "48.80272419537944", "z": "2.237495701841666", "y": 0}}, {"id": "16852", "label": "GARE DE CLAMART", "position": {"x": "48.81454049932141", "z": "2.272747707605776", "y": 0}}, {"id": "16902", "label": "MALLERET-JOINVILLE", "position": {"x": "48.80208291625755", "z": "2.3395812710225736", "y": 0}}, {"id": "16903", "label": "MALLERET-JOINVILLE", "position": {"x": "48.80239748712019", "z": "2.3397309498293573", "y": 0}}, {"id": "16905", "label": "BARNUFLES-LA PISCINE", "position": {"x": "48.80727665850562", "z": "2.3543860945189143", "y": 0}}, {"id": "16909", "label": "LE KREMLIN-BICETRE-METRO", "position": {"x": "48.81013321723447", "z": "2.3630144519730214", "y": 0}}, {"id": "16910", "label": "LE KREMLIN-BICETRE-METRO", "position": {"x": "48.81000746744217", "z": "2.3626469768954603", "y": 0}}, {"id": "16911", "label": "CIMETIERE PARISIEN - PLACE DU GENERAL DE GAULLE", "position": {"x": "48.812701913757074", "z": "2.3703099274559416", "y": 0}}, {"id": "16912", "label": "CIMETIERE PARISIEN - PLACE DU GENERAL DE GAULLE", "position": {"x": "48.81298069878652", "z": "2.369711324098239", "y": 0}}, {"id": "16913", "label": "CARNOT", "position": {"x": "48.808395797344296", "z": "2.3736546193882346", "y": 0}}, {"id": "16934", "label": "CIMETIERE DE BAGNEUX", "position": {"x": "48.81042088531417", "z": "2.311766924485946", "y": 0}}, {"id": "16935", "label": "MAURICE ARNOUX", "position": {"x": "48.810842270657595", "z": "2.3073032622240213", "y": 0}}, {"id": "17006", "label": "AVENUE DE SURESNES", "position": {"x": "48.85971741782114", "z": "2.2206731916689293", "y": 0}}, {"id": "17007", "label": "AVENUE DE SURESNES", "position": {"x": "48.85987883052335", "z": "2.2203050624577836", "y": 0}}, {"id": "17009", "label": "VAL D'OR", "position": {"x": "48.85901735156971", "z": "2.212733867377789", "y": 0}}, {"id": "17021", "label": "PARC DU PRE SAINT-JEAN", "position": {"x": "48.838597862271754", "z": "2.2045183311382797", "y": 0}}, {"id": "17022", "label": "PARC DU PRE SAINT-JEAN", "position": {"x": "48.83840019683545", "z": "2.2045732982002972", "y": 0}}, {"id": "17023", "label": "PRADIER", "position": {"x": "48.82965192698755", "z": "2.1939502623425167", "y": 0}}, {"id": "17031", "label": "LES ETANGS", "position": {"x": "48.82181815461122", "z": "2.1823753228068288", "y": 0}}, {"id": "17032", "label": "LES SAPINS BLEUS", "position": {"x": "48.82124282643555", "z": "2.1755307824821752", "y": 0}}, {"id": "17033", "label": "LES SAPINS BLEUS", "position": {"x": "48.8210263628273", "z": "2.1749734144286883", "y": 0}}, {"id": "17034", "label": "LES PEUPLIERS", "position": {"x": "48.81946277500648", "z": "2.1687039156724053", "y": 0}}, {"id": "17038", "label": "PORTE VERTE", "position": {"x": "48.817414078730216", "z": "2.1628175032631214", "y": 0}}, {"id": "17039", "label": "PORTE VERTE", "position": {"x": "48.81745092553067", "z": "2.163429823162754", "y": 0}}, {"id": "17040", "label": "PORTE DES HAUTS-DE-SEINE", "position": {"x": "48.81450241207201", "z": "2.1570298159855676", "y": 0}}, {"id": "17041", "label": "PORTE DES HAUTS-DE-SEINE", "position": {"x": "48.81473734683662", "z": "2.157859158531483", "y": 0}}, {"id": "17044", "label": "UNIVERSITE", "position": {"x": "48.811032493560454", "z": "2.1507820990810838", "y": 0}}, {"id": "17045", "label": "UNIVERSITE", "position": {"x": "48.8109519874862", "z": "2.151027335173642", "y": 0}}, {"id": "17046", "label": "GARE DE VERSAILLES - RIVE DROITE", "position": {"x": "48.80980073246742", "z": "2.1340488515269387", "y": 0}}, {"id": "17048", "label": "PRADIER", "position": {"x": "48.829427302164234", "z": "2.194005334612934", "y": 0}}, {"id": "17133", "label": "PORTE DE CLICHY", "position": {"x": "48.894984114080835", "z": "2.312761233820481", "y": 0}}, {"id": "17135", "label": "VICTOR HUGO - MOREL", "position": {"x": "48.90180625832521", "z": "2.3177200511128", "y": 0}}, {"id": "17168", "label": "MAIRIE D'AUBERVILLIERS", "position": {"x": "48.91418375472208", "z": "2.381651025931646", "y": 0}}, {"id": "17170", "label": "RUE DES CITES", "position": {"x": "48.91393824322177", "z": "2.388768378315134", "y": 0}}, {"id": "17174", "label": "HEMET", "position": {"x": "48.918720103113905", "z": "2.386932214896267", "y": 0}}, {"id": "17176", "label": "DANIELLE CASANOVA - PONT BLANC", "position": {"x": "48.91832163478912", "z": "2.393763635163444", "y": 0}}, {"id": "17191", "label": "GENERAL LECLERC - VICTOR HUGO", "position": {"x": "48.90052086402825", "z": "2.316316476221901", "y": 0}}, {"id": "17241", "label": "LE THEATRE", "position": {"x": "48.84207081830411", "z": "2.543187629581788", "y": 0}}, {"id": "17242", "label": "LE THEATRE", "position": {"x": "48.84193706376428", "z": "2.5425743652411943", "y": 0}}, {"id": "17243", "label": "NOISY-LE-GRAND - MONT D'EST RER", "position": {"x": "48.84076085882967", "z": "2.55210090418231", "y": 0}}, {"id": "17244", "label": "NOISY-LE-GRAND - MONT D'EST RER", "position": {"x": "48.84075189588147", "z": "2.5520872510739046", "y": 0}}, {"id": "17252", "label": "CIMETIERE DE NOISY-LE-GRAND", "position": {"x": "48.83880776872974", "z": "2.5486344844287583", "y": 0}}, {"id": "17253", "label": "CIMETIERE DE NOISY-LE-GRAND", "position": {"x": "48.839739559711695", "z": "2.5502721677203333", "y": 0}}, {"id": "17254", "label": "MOULIN A VENT", "position": {"x": "48.83418281392297", "z": "2.5465598890183436", "y": 0}}, {"id": "17261", "label": "VILLIERS-SUR-MARNE - LE PLESSIS-TREVISE RER", "position": {"x": "48.82270638059257", "z": "2.540905768943888", "y": 0}}, {"id": "17262", "label": "VILLIERS-SUR-MARNE - LE PLESSIS-TREVISE RER", "position": {"x": "48.82351335385903", "z": "2.542025075555393", "y": 0}}, {"id": "17263", "label": "GEORGES DEMESY", "position": {"x": "48.8227441353955", "z": "2.5501479650901335", "y": 0}}, {"id": "17264", "label": "GEORGES DEMESY", "position": {"x": "48.82291487630359", "z": "2.5501622767944943", "y": 0}}, {"id": "17280", "label": "GONZALVE", "position": {"x": "48.80391176336479", "z": "2.588535859800287", "y": 0}}, {"id": "17281", "label": "GONZALVE", "position": {"x": "48.80418326083198", "z": "2.587652756585226", "y": 0}}, {"id": "17282", "label": "VILLAGE ANGLAIS", "position": {"x": "48.805600728739755", "z": "2.597252382251973", "y": 0}}, {"id": "17283", "label": "VILLAGE ANGLAIS", "position": {"x": "48.805734860786835", "z": "2.5975660110970877", "y": 0}}, {"id": "17310", "label": "LES MOUSQUETAIRES", "position": {"x": "48.82034110340688", "z": "2.55691620545801", "y": 0}}, {"id": "17312", "label": "MOULIN A VENT", "position": {"x": "48.83520571658804", "z": "2.5475170326785896", "y": 0}}, {"id": "17334", "label": "PIERRE DE COUBERTIN", "position": {"x": "48.791910121607096", "z": "2.576819843748092", "y": 0}}, {"id": "17335", "label": "PLESSIS - SAINT-ANTOINE", "position": {"x": "48.800962775715064", "z": "2.5759092225288254", "y": 0}}, {"id": "17375", "label": "PLESSIS - SAINT-ANTOINE", "position": {"x": "48.800675275449045", "z": "2.5758534790856156", "y": 0}}, {"id": "17376", "label": "PIERRE DE COUBERTIN", "position": {"x": "48.792071793436904", "z": "2.5768750025246923", "y": 0}}, {"id": "17430", "label": "HENRI DUNANT", "position": {"x": "48.82364181963191", "z": "2.5351517770009284", "y": 0}}, {"id": "17431", "label": "HENRI DUNANT", "position": {"x": "48.8238401130302", "z": "2.534812244476726", "y": 0}}, {"id": "17454", "label": "VICTOR HUGO", "position": {"x": "48.82668997900703", "z": "2.5738223411104824", "y": 0}}, {"id": "17455", "label": "VICTOR HUGO", "position": {"x": "48.82620294068821", "z": "2.574677688571683", "y": 0}}, {"id": "17456", "label": "LES RICHARDETS - CENTRE", "position": {"x": "48.82931042366427", "z": "2.566660237334023", "y": 0}}, {"id": "17457", "label": "LES RICHARDETS - CENTRE", "position": {"x": "48.829148620748406", "z": "2.566673134989463", "y": 0}}, {"id": "17470", "label": "NOISY-LE-GRAND - MONT D'EST RER", "position": {"x": "48.84092957713675", "z": "2.5532317340341804", "y": 0}}, {"id": "17471", "label": "NOISY-LE-GRAND - MONT D'EST RER", "position": {"x": "48.84092093522442", "z": "2.553041073554446", "y": 0}}, {"id": "17472", "label": "REPUBLIQUE", "position": {"x": "48.84519643284332", "z": "2.5494775458929206", "y": 0}}, {"id": "17473", "label": "REPUBLIQUE", "position": {"x": "48.845133860047326", "z": "2.5492866499490487", "y": 0}}, {"id": "17481", "label": "ROUGET DE LISLE", "position": {"x": "48.84548553533953", "z": "2.563313840012154", "y": 0}}, {"id": "17488", "label": "NOISY-LE-GRAND - MONT D'EST RER", "position": {"x": "48.840939304849854", "z": "2.552823293308902", "y": 0}}, {"id": "17510", "label": "LA BUTTE VERTE", "position": {"x": "48.839319638816946", "z": "2.5728042944408505", "y": 0}}, {"id": "17518", "label": "RUE DES AEROSTIERS", "position": {"x": "48.831689716471", "z": "2.581441538442785", "y": 0}}, {"id": "17519", "label": "RUE DES AEROSTIERS", "position": {"x": "48.83164444343375", "z": "2.581604688788016", "y": 0}}, {"id": "17526", "label": "LES RICHARDETS CENTRE", "position": {"x": "48.82950644228811", "z": "2.5675459520050916", "y": 0}}, {"id": "17527", "label": "LES RICHARDETS CENTRE", "position": {"x": "48.82950673186499", "z": "2.5673962097616947", "y": 0}}, {"id": "17530", "label": "RUE DE LA CHAPELLE", "position": {"x": "48.833724372091204", "z": "2.56613518610879", "y": 0}}, {"id": "17531", "label": "RUE DE LA CHAPELLE", "position": {"x": "48.83418336531997", "z": "2.565810468203873", "y": 0}}, {"id": "17532", "label": "ETIENNE DOLET", "position": {"x": "48.83873980682847", "z": "2.561228512127296", "y": 0}}, {"id": "17533", "label": "ETIENNE DOLET", "position": {"x": "48.8389297724162", "z": "2.5605757873791464", "y": 0}}, {"id": "17539", "label": "NOISY-LE-GRAND - MONT D'EST RER", "position": {"x": "48.84075839430718", "z": "2.553462493289277", "y": 0}}, {"id": "17547", "label": "ROUTE DE NEUILLY", "position": {"x": "48.84825078188364", "z": "2.5399710907027604", "y": 0}}, {"id": "17548", "label": "ROUTE DE NEUILLY", "position": {"x": "48.847136080766774", "z": "2.5401165288448864", "y": 0}}, {"id": "17549", "label": "RENE NAVIER", "position": {"x": "48.85059519865477", "z": "2.5354180326589923", "y": 0}}, {"id": "17550", "label": "RENE NAVIER", "position": {"x": "48.84982102924448", "z": "2.536164085113424", "y": 0}}, {"id": "17552", "label": "PLACE DE LA RESISTANCE", "position": {"x": "48.85655184767421", "z": "2.531204931415073", "y": 0}}, {"id": "17568", "label": "LYCEE GEORGES CLEMENCEAU", "position": {"x": "48.87669368484657", "z": "2.524903587293289", "y": 0}}, {"id": "17570", "label": "GAGNY RER", "position": {"x": "48.882787611005476", "z": "2.524557717776243", "y": 0}}, {"id": "17572", "label": "POTTIER", "position": {"x": "48.884120398332044", "z": "2.5169857165630183", "y": 0}}, {"id": "17601", "label": "AVENUE DE ROSNY", "position": {"x": "48.90429432550699", "z": "2.4708545934866195", "y": 0}}, {"id": "17607", "label": "AUGUSTE DELAUNE", "position": {"x": "48.90653371180456", "z": "2.4610444314823243", "y": 0}}, {"id": "17611", "label": "BOBIGNY - PABLO PICASSO", "position": {"x": "48.907282528066425", "z": "2.449021527354522", "y": 0}}, {"id": "17770", "label": "LA COURNEUVE-8 MAI 1945", "position": {"x": "48.92037956025435", "z": "2.410457415914394", "y": 0}}, {"id": "17771", "label": "LA COURNEUVE-8 MAI 1945", "position": {"x": "48.921080375066495", "z": "2.4107311475850186", "y": 0}}, {"id": "17782", "label": "EGLISE DU BOURGET", "position": {"x": "48.93887013385676", "z": "2.429813914667063", "y": 0}}, {"id": "17791", "label": "COLONEL FABIEN", "position": {"x": "48.95610285084341", "z": "2.4451558718862723", "y": 0}}, {"id": "17792", "label": "COLONEL FABIEN", "position": {"x": "48.95568117726325", "z": "2.4443771603692106", "y": 0}}, {"id": "17843", "label": "FERME SAINT-SIMON", "position": {"x": "48.96234065705168", "z": "2.453603304611677", "y": 0}}, {"id": "17844", "label": "FERME SAINT-SIMON", "position": {"x": "48.962690802742394", "z": "2.4539452926487346", "y": 0}}, {"id": "17877", "label": "QUAI DE CLICHY", "position": {"x": "48.90299373130433", "z": "2.2898824542280054", "y": 0}}, {"id": "17879", "label": "RUE DE LA STATION", "position": {"x": "48.90677551244197", "z": "2.285598142648908", "y": 0}}, {"id": "18040", "label": "MAIRIE D'ORLY", "position": {"x": "48.74339244178158", "z": "2.400083274246774", "y": 0}}, {"id": "18046", "label": "PORTE DE SAINT-CLOUD-METRO", "position": {"x": "48.83834852631959", "z": "2.2574689553932474", "y": 0}}, {"id": "18085", "label": "PLESSIS PIQUET", "position": {"x": "48.79818875011609", "z": "2.2675301792541487", "y": 0}}, {"id": "18102", "label": "LE JOUR SE LEVE", "position": {"x": "48.83429683488882", "z": "2.2600618934305037", "y": 0}}, {"id": "18149", "label": "CONVENTION", "position": {"x": "48.88341488530977", "z": "2.41161802978753", "y": 0}}, {"id": "18188", "label": "LA COURNEUVE - AUBERVILLIERS RER", "position": {"x": "48.92334917057627", "z": "2.385013745413943", "y": 0}}, {"id": "18192", "label": "HOTEL DE VILLE - CENTRE ADMINISTRATIF", "position": {"x": "48.926131929170396", "z": "2.392408318020954", "y": 0}}, {"id": "18194", "label": "CHABROL", "position": {"x": "48.92994955588993", "z": "2.3961904960623497", "y": 0}}, {"id": "18197", "label": "CITE WALDECK-ROCHET", "position": {"x": "48.93346085285558", "z": "2.401186849383223", "y": 0}}, {"id": "18198", "label": "CITE WALDECK-ROCHET", "position": {"x": "48.93338029847543", "z": "2.4005729364800854", "y": 0}}, {"id": "18199", "label": "CIMETIERE DE LA_COURNEUVE", "position": {"x": "48.93765575610496", "z": "2.4047387994740164", "y": 0}}, {"id": "18200", "label": "CIMETIERE DE LA_COURNEUVE", "position": {"x": "48.93765601755153", "z": "2.4042749913382817", "y": 0}}, {"id": "18201", "label": "CENTRE DES ESSENCES", "position": {"x": "48.94169653576693", "z": "2.4103238449941355", "y": 0}}, {"id": "18202", "label": "CENTRE DES ESSENCES", "position": {"x": "48.94181352259452", "z": "2.4100648021765165", "y": 0}}, {"id": "18247", "label": "CHEVAL BLANC", "position": {"x": "48.89537617333808", "z": "2.4126847264445748", "y": 0}}, {"id": "18260", "label": "TERROIRS DE FRANCE", "position": {"x": "48.831731660986215", "z": "2.3878563351392117", "y": 0}}, {"id": "18262", "label": "BERCY", "position": {"x": "48.82755015444301", "z": "2.3929160999411563", "y": 0}}, {"id": "18310", "label": "PONT DE CRETEIL", "position": {"x": "48.80053272098549", "z": "2.47192092508883", "y": 0}}, {"id": "18312", "label": "BEAUJEU", "position": {"x": "48.79642046203381", "z": "2.476100395803062", "y": 0}}, {"id": "18334", "label": "LA VARENNE-CHENNEVIERES RER", "position": {"x": "48.79490458353255", "z": "2.514391451014474", "y": 0}}, {"id": "18337", "label": "CAPITAINE CHARTON", "position": {"x": "48.79678115320149", "z": "2.5156630660123462", "y": 0}}, {"id": "18339", "label": "CHARLES PEGUY", "position": {"x": "48.80095609056281", "z": "2.5185889970595916", "y": 0}}, {"id": "18355", "label": "MARRONNIERS", "position": {"x": "48.76668386265578", "z": "2.4940499591836605", "y": 0}}, {"id": "18508", "label": "NOISY - CHAMPS RER", "position": {"x": "48.84248240328661", "z": "2.5777341956106965", "y": 0}}, {"id": "18763", "label": "VILLIERS-SUR-MARNE - LE PLESSIS-TREVISE RER", "position": {"x": "48.823771197974985", "z": "2.543645865192984", "y": 0}}, {"id": "18802", "label": "BIBLIOTHEQUE FRANCOIS MITTERRAND", "position": {"x": "48.830180997514994", "z": "2.3767737037854664", "y": 0}}, {"id": "18808", "label": "PIERRE DE GEYTER", "position": {"x": "48.9320839916094", "z": "2.352913349098698", "y": 0}}, {"id": "18809", "label": "PIERRE DE GEYTER", "position": {"x": "48.931949229258834", "z": "2.3525995902413137", "y": 0}}, {"id": "18810", "label": "SAINT-DENIS - GARE", "position": {"x": "48.935886040957556", "z": "2.3472671436699484", "y": 0}}, {"id": "18811", "label": "SAINT-DENIS - GARE", "position": {"x": "48.93574226391828", "z": "2.34711706578437", "y": 0}}, {"id": "18812", "label": "PAUL ELUARD", "position": {"x": "48.939678642523866", "z": "2.34515337428564", "y": 0}}, {"id": "18813", "label": "PAUL ELUARD", "position": {"x": "48.93983142913104", "z": "2.3449896936681927", "y": 0}}, {"id": "18814", "label": "DELAUNAY-BELLEVILLE", "position": {"x": "48.94587936456207", "z": "2.347350937993363", "y": 0}}, {"id": "18815", "label": "DELAUNAY-BELLEVILLE", "position": {"x": "48.945834450109686", "z": "2.3471189884455885", "y": 0}}, {"id": "18816", "label": "CESAR", "position": {"x": "48.949528301071275", "z": "2.342466901047511", "y": 0}}, {"id": "18817", "label": "CESAR", "position": {"x": "48.94951033462527", "z": "2.3423031647045156", "y": 0}}, {"id": "18834", "label": "BLUMENTHAL", "position": {"x": "48.94793774656713", "z": "2.339069352523681", "y": 0}}, {"id": "18835", "label": "BLUMENTHAL", "position": {"x": "48.947740038961946", "z": "2.339001125202127", "y": 0}}, {"id": "18836", "label": "LES MOBILES", "position": {"x": "48.95022903676928", "z": "2.328194579942107", "y": 0}}, {"id": "18837", "label": "LES MOBILES", "position": {"x": "48.9495012510341", "z": "2.330282322253365", "y": 0}}, {"id": "18838", "label": "LES BEATUS", "position": {"x": "48.951621247232545", "z": "2.3212216896653497", "y": 0}}, {"id": "18839", "label": "LES BEATUS", "position": {"x": "48.95135162883625", "z": "2.3210989678996365", "y": 0}}, {"id": "18841", "label": "ROSE BERTIN (CENTRE COMMERCIAL L'ILO)", "position": {"x": "48.95325580160146", "z": "2.3148350743686517", "y": 0}}, {"id": "18866", "label": "CHATEAU DE VILLE D'AVRAY", "position": {"x": "48.82835391758217", "z": "2.1837034753598776", "y": 0}}, {"id": "18868", "label": "MAIRIE DE MARNES", "position": {"x": "48.83034079803131", "z": "2.177340215360539", "y": 0}}, {"id": "18871", "label": "STADE DE LA MARCHE", "position": {"x": "48.83782398601047", "z": "2.162081739901833", "y": 0}}, {"id": "18874", "label": "VAUCRESSON - GARE SNCF", "position": {"x": "48.837395712264815", "z": "2.152266702572065", "y": 0}}, {"id": "18876", "label": "ROUTE DES PUITS", "position": {"x": "48.83701621049157", "z": "2.145310791398518", "y": 0}}, {"id": "18877", "label": "PLACE DE VERDUN", "position": {"x": "48.83645048465435", "z": "2.140112010533826", "y": 0}}, {"id": "18878", "label": "JULES VERNE", "position": {"x": "48.83541172202874", "z": "2.131729374178892", "y": 0}}, {"id": "18894", "label": "STADE DE LA MARCHE", "position": {"x": "48.83753556192118", "z": "2.1615244933677267", "y": 0}}, {"id": "18895", "label": "RUE DE VERSAILLES", "position": {"x": "48.82941998289845", "z": "2.1743345810427517", "y": 0}}, {"id": "18900", "label": "PONT DE SEVRES", "position": {"x": "48.82904303376725", "z": "2.2303119593717184", "y": 0}}, {"id": "18913", "label": "LYCEE LAKANAL", "position": {"x": "48.777488007457364", "z": "2.3064113353773545", "y": 0}}, {"id": "18914", "label": "PETIT CHAMBORD", "position": {"x": "48.776285147903124", "z": "2.3130347834907137", "y": 0}}, {"id": "18940", "label": "BRETAGNE", "position": {"x": "48.76938120248103", "z": "2.366515928750708", "y": 0}}, {"id": "18946", "label": "RUE DE LA BRESSE", "position": {"x": "48.75835400547269", "z": "2.36115354479891", "y": 0}}, {"id": "18952", "label": "MARCHE INTERNATIONAL DE RUNGIS", "position": {"x": "48.76329818182903", "z": "2.35730825180501", "y": 0}}, {"id": "19022", "label": "Cergy-Le-Haut", "position": {"x": "49.048547258734644", "z": "2.0120551690790514", "y": 0}}, {"id": "19024", "label": "A\u00e9roport Charles de Gaulle 2 TGV", "position": {"x": "49.00391440690258", "z": "2.5692104518710632", "y": 0}}, {"id": "19026", "label": "Neuville-Universit\u00e9", "position": {"x": "49.014337292933675", "z": "2.0784342019585837", "y": 0}}, {"id": "19079", "label": "GROUPE SCOLAIRE JEAN - JACQUES ROUSSEAU", "position": {"x": "48.78247254172614", "z": "2.3803143774073425", "y": 0}}, {"id": "19080", "label": "GROUPE SCOLAIRE JEAN - JACQUES ROUSSEAU", "position": {"x": "48.78291287292744", "z": "2.3805323549421047", "y": 0}}, {"id": "19082", "label": "JULIAN GRIMAU - VOIE VERTE", "position": {"x": "48.78004783887803", "z": "2.37421955421806", "y": 0}}, {"id": "19208", "label": "JEAN-MARIN NAUDIN", "position": {"x": "48.80504808838284", "z": "2.3231990862390406", "y": 0}}, {"id": "19220", "label": "PORT GALAND", "position": {"x": "48.789758358425495", "z": "2.31432074503127", "y": 0}}, {"id": "19222", "label": "CLEMENCEAU", "position": {"x": "48.78498452219128", "z": "2.3085830953806896", "y": 0}}, {"id": "19234", "label": "LES BLAGIS", "position": {"x": "48.78518996011179", "z": "2.3036728856596365", "y": 0}}, {"id": "19236", "label": "LES BAS COQUARTS", "position": {"x": "48.785533285448516", "z": "2.310731823869322", "y": 0}}, {"id": "19269", "label": "ANTONY RER", "position": {"x": "48.75533998752939", "z": "2.301449234971448", "y": 0}}, {"id": "19273", "label": "LES RABATS", "position": {"x": "48.74548326381813", "z": "2.3150741907437484", "y": 0}}, {"id": "19275", "label": "PASCAL", "position": {"x": "48.7434792760933", "z": "2.31726310983207", "y": 0}}, {"id": "19276", "label": "FRIBOULI", "position": {"x": "48.739884646613866", "z": "2.321762623237832", "y": 0}}, {"id": "19277", "label": "FRIBOULI", "position": {"x": "48.73962408870563", "z": "2.322564478551779", "y": 0}}, {"id": "19278", "label": "LA POSTE", "position": {"x": "48.734941371594594", "z": "2.32408768295942", "y": 0}}, {"id": "19279", "label": "MAIRIE DE WISSOUS", "position": {"x": "48.731382212278454", "z": "2.326167440661334", "y": 0}}, {"id": "19281", "label": "CUCHERON", "position": {"x": "48.73370169058859", "z": "2.3348496168823694", "y": 0}}, {"id": "19283", "label": "VICTOR BALOCHE", "position": {"x": "48.727148402687796", "z": "2.323301656685195", "y": 0}}, {"id": "19284", "label": "VICTOR BALOCHE", "position": {"x": "48.72734619670164", "z": "2.3237363634129284", "y": 0}}, {"id": "19285", "label": "MONTAVAS", "position": {"x": "48.725727292690316", "z": "2.3167536723895186", "y": 0}}, {"id": "19286", "label": "MONTAVAS", "position": {"x": "48.725637469477626", "z": "2.317106938525003", "y": 0}}, {"id": "19287", "label": "VIEILLE REMISE", "position": {"x": "48.716395966057824", "z": "2.3099384915087846", "y": 0}}, {"id": "19288", "label": "VIEILLE REMISE", "position": {"x": "48.71556903984361", "z": "2.3099796752608137", "y": 0}}, {"id": "19306", "label": "RUE DE CHILLY", "position": {"x": "48.699649097599796", "z": "2.304705784704111", "y": 0}}, {"id": "19308", "label": "GENERAL DE GAULLE", "position": {"x": "48.6972923578992", "z": "2.2988821266562796", "y": 0}}, {"id": "19372", "label": "PLACE LUCIEN BOILLEAU", "position": {"x": "48.705559004419435", "z": "2.335502782802847", "y": 0}}, {"id": "19374", "label": "PLACE DE LA LIBERATION.", "position": {"x": "48.702223050269076", "z": "2.320171433445207", "y": 0}}, {"id": "19498", "label": "ABBE LEMIRE", "position": {"x": "48.92424308414592", "z": "2.278761776155866", "y": 0}}, {"id": "19558", "label": "TERNES", "position": {"x": "48.87908213185015", "z": "2.2990473564705924", "y": 0}}, {"id": "19648", "label": "FORT DU KREMLIN-BICETRE", "position": {"x": "48.805093501623176", "z": "2.346452733070576", "y": 0}}, {"id": "19770", "label": "SQUARE MEDERIC", "position": {"x": "48.91530141536832", "z": "2.238437942679875", "y": 0}}, {"id": "19788", "label": "PARC PIERRE LAGRAVERE", "position": {"x": "48.930294369684766", "z": "2.241778289191651", "y": 0}}, {"id": "19789", "label": "PARC PIERRE LAGRAVERE", "position": {"x": "48.93038457615798", "z": "2.2422009478570173", "y": 0}}, {"id": "19790", "label": "TENNIS", "position": {"x": "48.92742303696462", "z": "2.2363008106802216", "y": 0}}, {"id": "19791", "label": "TENNIS", "position": {"x": "48.92733330634693", "z": "2.236464650142198", "y": 0}}, {"id": "19797", "label": "LIAISON INOVEL SUD", "position": {"x": "48.778335659932026", "z": "2.213743250726803", "y": 0}}, {"id": "19799", "label": "VELIZY 2", "position": {"x": "48.784820502082965", "z": "2.218161851624238", "y": 0}}, {"id": "19800", "label": "VELIZY 2", "position": {"x": "48.78480321871707", "z": "2.2188555569366892", "y": 0}}, {"id": "19803", "label": "ROSERAIE", "position": {"x": "48.78706531716502", "z": "2.2251752741142634", "y": 0}}, {"id": "19813", "label": "HOPITAL ANTOINE BECLERE", "position": {"x": "48.78691790681044", "z": "2.2535626256996477", "y": 0}}, {"id": "19833", "label": "CARREFOUR DES MOUILLEBOEUFS", "position": {"x": "48.78365354917881", "z": "2.2812186713823306", "y": 0}}, {"id": "19835", "label": "AUGUSTIN CLAUDE", "position": {"x": "48.78362126025075", "z": "2.2896241031638933", "y": 0}}, {"id": "19842", "label": "RUE DU 8 MAI 1945", "position": {"x": "48.78280200717305", "z": "2.3160103090786923", "y": 0}}, {"id": "19846", "label": "LES BLAGIS", "position": {"x": "48.785360359260764", "z": "2.3023806406217355", "y": 0}}, {"id": "19850", "label": "TAPIS VERT", "position": {"x": "48.78905975534039", "z": "2.2341349515820745", "y": 0}}, {"id": "19852", "label": "ISSY - VAL DE SEINE RER", "position": {"x": "48.82966193244689", "z": "2.2643568943423986", "y": 0}}, {"id": "19856", "label": "ROSIER ROUGE", "position": {"x": "48.82258020876468", "z": "2.2820885934799837", "y": 0}}, {"id": "19857", "label": "ROSIER ROUGE", "position": {"x": "48.82266122998185", "z": "2.2823743425008867", "y": 0}}, {"id": "19860", "label": "GARE DE CLAMART", "position": {"x": "48.81433386981944", "z": "2.272911272554446", "y": 0}}, {"id": "19864", "label": "FELIX FAURE", "position": {"x": "48.805972745296074", "z": "2.2863107475696207", "y": 0}}, {"id": "19865", "label": "FELIX FAURE", "position": {"x": "48.80587405358506", "z": "2.286719048269705", "y": 0}}, {"id": "19866", "label": "CENTRE DE CHATILLON - MARCHE", "position": {"x": "48.80210842496292", "z": "2.2873485804549465", "y": 0}}, {"id": "19867", "label": "CENTRE DE CHATILLON - MARCHE", "position": {"x": "48.801910761177105", "z": "2.2875120395185693", "y": 0}}, {"id": "19868", "label": "LES SABLONS", "position": {"x": "48.797594084137074", "z": "2.281829440896584", "y": 0}}, {"id": "19869", "label": "LES SABLONS", "position": {"x": "48.79743234704115", "z": "2.2819248456131125", "y": 0}}, {"id": "19883", "label": "CARNOT - JEAN JAURES", "position": {"x": "48.79101633072165", "z": "2.2848699080951174", "y": 0}}, {"id": "19897", "label": "DIVISION LECLERC", "position": {"x": "48.7942551077991", "z": "2.2729361506767765", "y": 0}}, {"id": "19898", "label": "CENTRE BUS", "position": {"x": "48.79537992622254", "z": "2.2754515062396203", "y": 0}}, {"id": "19914", "label": "QUAI DE CLICHY", "position": {"x": "48.911915613341925", "z": "2.3119215159894906", "y": 0}}, {"id": "19915", "label": "QUAI DE CLICHY", "position": {"x": "48.911717858080024", "z": "2.311730728406615", "y": 0}}, {"id": "19916", "label": "PIERRE BOUDOU", "position": {"x": "48.91697459008546", "z": "2.3087827677358304", "y": 0}}, {"id": "19917", "label": "PIERRE BOUDOU", "position": {"x": "48.916426152072255", "z": "2.3078285610019122", "y": 0}}, {"id": "19920", "label": "PAUL VAILLANT COUTURIER", "position": {"x": "48.92257278390993", "z": "2.3060385632404055", "y": 0}}, {"id": "19921", "label": "PAUL VAILLANT COUTURIER", "position": {"x": "48.92126065348259", "z": "2.305902982956347", "y": 0}}, {"id": "19922", "label": "PARC DES SEVINES", "position": {"x": "48.92761375073523", "z": "2.303471434905307", "y": 0}}, {"id": "19923", "label": "PARC DES SEVINES", "position": {"x": "48.927325994280196", "z": "2.302857881059681", "y": 0}}, {"id": "19934", "label": "DEQUEVAUVILLIERS", "position": {"x": "48.94663926000528", "z": "2.304823398862091", "y": 0}}, {"id": "19935", "label": "DEQUEVAUVILLIERS", "position": {"x": "48.94562352616445", "z": "2.3039917803455494", "y": 0}}, {"id": "19936", "label": "PONT D'EPINAY", "position": {"x": "48.95009070059307", "z": "2.3068270072880397", "y": 0}}, {"id": "19937", "label": "PONT D'EPINAY", "position": {"x": "48.95020746179774", "z": "2.3065676888040505", "y": 0}}, {"id": "19938", "label": "GILBERT BONNEMAISON", "position": {"x": "48.955258126017895", "z": "2.3070695987859793", "y": 0}}, {"id": "19939", "label": "GILBERT BONNEMAISON", "position": {"x": "48.954395549577185", "z": "2.3076568726136735", "y": 0}}, {"id": "19940", "label": "JOFFRE CINEMA", "position": {"x": "48.95823127515412", "z": "2.3018138297170445", "y": 0}}, {"id": "19941", "label": "JOFFRE CINEMA", "position": {"x": "48.9580245491208", "z": "2.3017047969455877", "y": 0}}, {"id": "19942", "label": "CYGNE D'ENGHIEN - JOFFRE", "position": {"x": "48.96144666587019", "z": "2.296093244588012", "y": 0}}, {"id": "19943", "label": "CYGNE D'ENGHIEN - JOFFRE", "position": {"x": "48.96121297521404", "z": "2.2959842493910503", "y": 0}}, {"id": "19952", "label": "FORUM", "position": {"x": "48.96939592681502", "z": "2.2860133763587616", "y": 0}}, {"id": "19953", "label": "FORUM", "position": {"x": "48.968532758106015", "z": "2.284963214724821", "y": 0}}, {"id": "19954", "label": "CITE JEAN MOULIN", "position": {"x": "48.971999082605414", "z": "2.279540472053712", "y": 0}}, {"id": "19955", "label": "CITE JEAN MOULIN", "position": {"x": "48.97190883155158", "z": "2.2787488463635803", "y": 0}}, {"id": "19956", "label": "STADE MICHEL HIDALGO", "position": {"x": "48.97505136282944", "z": "2.2733530358401843", "y": 0}}, {"id": "19963", "label": "MAIRIE D'ISSY", "position": {"x": "48.82501158381657", "z": "2.2735105662010224", "y": 0}}, {"id": "19964", "label": "BOURGAIN - GENERAL GALLIENI", "position": {"x": "48.82225813486415", "z": "2.267756455617994", "y": 0}}, {"id": "19969", "label": "FLEURY", "position": {"x": "48.81055016215596", "z": "2.2582192963739454", "y": 0}}, {"id": "19971", "label": "MARQUIS", "position": {"x": "48.80594889671298", "z": "2.258947462289062", "y": 0}}, {"id": "19972", "label": "PLACE DU GARDE", "position": {"x": "48.80333187356058", "z": "2.2565975482128477", "y": 0}}, {"id": "19985", "label": "MAIL DE LA PLAINE", "position": {"x": "48.783685528794564", "z": "2.2458152706599854", "y": 0}}, {"id": "19986", "label": "PAVE BLANC", "position": {"x": "48.78036340219182", "z": "2.2388442571820066", "y": 0}}, {"id": "19991", "label": "PAVE BLANC", "position": {"x": "48.7804899173756", "z": "2.2396736268642754", "y": 0}}, {"id": "19992", "label": "MAIL DE LA PLAINE", "position": {"x": "48.78385634166726", "z": "2.2458693740901587", "y": 0}}, {"id": "20006", "label": "MARQUIS", "position": {"x": "48.80501439804035", "z": "2.259302642664189", "y": 0}}, {"id": "20013", "label": "BOURGAIN - GENERAL GALLIENI", "position": {"x": "48.8218626292505", "z": "2.2676753192737746", "y": 0}}, {"id": "20014", "label": "MAIRIE D'ISSY-METRO", "position": {"x": "48.82510149682795", "z": "2.2735785149571988", "y": 0}}, {"id": "20035", "label": "PLACE DU GARDE", "position": {"x": "48.803521250298296", "z": "2.257536080651971", "y": 0}}, {"id": "20036", "label": "JARDIN PARISIEN - HOPITAL ANTOINE BECLERE", "position": {"x": "48.7902696099445", "z": "2.252441802125407", "y": 0}}, {"id": "20037", "label": "JARDIN PARISIEN - HOPITAL ANTOINE BECLERE", "position": {"x": "48.79076418661212", "z": "2.252781065480087", "y": 0}}, {"id": "20038", "label": "PARC TECHNOLOGIQUE", "position": {"x": "48.781884108470564", "z": "2.2527955068159655", "y": 0}}, {"id": "20039", "label": "PARC TECHNOLOGIQUE", "position": {"x": "48.78204615202421", "z": "2.2531624584101624", "y": 0}}, {"id": "20066", "label": "QUAI DU CHATELIER N0 9", "position": {"x": "48.924652799857846", "z": "2.3337497180079425", "y": 0}}, {"id": "20067", "label": "QUAI DU CHATELIER N0 9", "position": {"x": "48.924607856881956", "z": "2.333476961367818", "y": 0}}, {"id": "20068", "label": "QUAI DU CHATELIER N0 15", "position": {"x": "48.92867000210503", "z": "2.337472907864933", "y": 0}}, {"id": "20069", "label": "QUAI DU CHATELIER N0 15", "position": {"x": "48.92858912020143", "z": "2.337227404939033", "y": 0}}, {"id": "20078", "label": "CIMETIERE DE L'ILE-SAINT-DENIS", "position": {"x": "48.943839781116864", "z": "2.33556294499362", "y": 0}}, {"id": "20079", "label": "CIMETIERE DE L'ILE-SAINT-DENIS", "position": {"x": "48.94327362096211", "z": "2.3362178227264065", "y": 0}}, {"id": "20080", "label": "COLLEGE SISLEY", "position": {"x": "48.94655341934208", "z": "2.327731335141976", "y": 0}}, {"id": "20081", "label": "COLLEGE SISLEY", "position": {"x": "48.94632873479355", "z": "2.3275403645868376", "y": 0}}, {"id": "20082", "label": "PARC DE L'ILE ST-DENIS", "position": {"x": "48.94966972028238", "z": "2.3129127406441077", "y": 0}}, {"id": "20083", "label": "PARC DE L'ILE ST-DENIS", "position": {"x": "48.94955287870427", "z": "2.3128445728025606", "y": 0}}, {"id": "20084", "label": "GILBERT BONNEMAISON", "position": {"x": "48.955159327346756", "z": "2.307287992952378", "y": 0}}, {"id": "20085", "label": "GILBERT BONNEMAISON", "position": {"x": "48.95480884943763", "z": "2.3073018417950553", "y": 0}}, {"id": "20088", "label": "PONT DE SEVRES-METRO", "position": {"x": "48.82994171025274", "z": "2.2302148155394947", "y": 0}}, {"id": "20089", "label": "AERODROME MORANE", "position": {"x": "48.78597387635517", "z": "2.2211107529453513", "y": 0}}, {"id": "20103", "label": "AERODROME MORANE", "position": {"x": "48.78756642646553", "z": "2.2228482489959354", "y": 0}}, {"id": "20104", "label": "ERMITAGE DE VILLEBON", "position": {"x": "48.79423166705624", "z": "2.2189700980748905", "y": 0}}, {"id": "20106", "label": "VELIZY 2", "position": {"x": "48.784847683593604", "z": "2.2183794100939678", "y": 0}}, {"id": "20108", "label": "MEUDON-LA-FORET", "position": {"x": "48.783380109019745", "z": "2.2250200150825936", "y": 0}}, {"id": "20109", "label": "AVENUE DE LA SYGRIE", "position": {"x": "48.78165577303442", "z": "2.226465389834906", "y": 0}}, {"id": "20110", "label": "ROND-POINT DU PETIT CLAMART", "position": {"x": "48.777551201449555", "z": "2.2296699995679092", "y": 0}}, {"id": "20111", "label": "ROND-POINT DU PETIT CLAMART", "position": {"x": "48.77738976143551", "z": "2.2300511155441054", "y": 0}}, {"id": "20113", "label": "LA BOURSIDIERE", "position": {"x": "48.775896055719315", "z": "2.2384719492501612", "y": 0}}, {"id": "20114", "label": "FERME DE MALABRY", "position": {"x": "48.77070774393733", "z": "2.2469939065189317", "y": 0}}, {"id": "20122", "label": "GENERAL DUVAL", "position": {"x": "48.764680329534045", "z": "2.2654405691331356", "y": 0}}, {"id": "20123", "label": "GENERAL DUVAL", "position": {"x": "48.76494070394411", "z": "2.264977942600996", "y": 0}}, {"id": "20124", "label": "LES VALLEES", "position": {"x": "48.76357946332891", "z": "2.2736403109029157", "y": 0}}, {"id": "20128", "label": "CARREFOUR DU 19 MARS 1962", "position": {"x": "48.762245150552324", "z": "2.28360735173533", "y": 0}}, {"id": "20129", "label": "CARREFOUR DU 19 MARS 1962", "position": {"x": "48.76265776105022", "z": "2.281771536092616", "y": 0}}, {"id": "20130", "label": "CARREFOUR DE L'EUROPE", "position": {"x": "48.76119681717594", "z": "2.2914392094374683", "y": 0}}, {"id": "20131", "label": "PARC DE SCEAUX - SOUS-PREFECTURE", "position": {"x": "48.76158624255147", "z": "2.2998271028762565", "y": 0}}, {"id": "20132", "label": "PARC DE SCEAUX - SOUS-PREFECTURE", "position": {"x": "48.76214357792006", "z": "2.300057822296587", "y": 0}}, {"id": "20135", "label": "CARREFOUR DE L'EUROPE", "position": {"x": "48.76150195135867", "z": "2.290256160129339", "y": 0}}, {"id": "20137", "label": "AVENUE GALILEE", "position": {"x": "48.77268287806658", "z": "2.244094077916302", "y": 0}}, {"id": "20138", "label": "AVENUE DE LA SYGRIE", "position": {"x": "48.78223995246046", "z": "2.2264233419911954", "y": 0}}, {"id": "20151", "label": "TAPIS VERT", "position": {"x": "48.78882610499131", "z": "2.234176222510831", "y": 0}}, {"id": "20153", "label": "CIMETIERE DE TRIVAUX", "position": {"x": "48.79968302001345", "z": "2.2336512782563385", "y": 0}}, {"id": "20154", "label": "CIMETIERE DE TRIVAUX", "position": {"x": "48.79966483084487", "z": "2.2334064213588443", "y": 0}}, {"id": "20239", "label": "JEAN MOULIN", "position": {"x": "48.823813785857965", "z": "2.3181713625878104", "y": 0}}, {"id": "20284", "label": "SOLEIL LEVANT", "position": {"x": "48.790268085352636", "z": "2.263650438150771", "y": 0}}, {"id": "20299", "label": "QUAI DE CLICHY", "position": {"x": "48.902579319187446", "z": "2.287415406944205", "y": 0}}, {"id": "20301", "label": "RUE DE LA STATION", "position": {"x": "48.90696424071651", "z": "2.2855979544897953", "y": 0}}, {"id": "20316", "label": "ASNIERES - GENNEVILLIERS - LES COURTILLES", "position": {"x": "48.93084208433091", "z": "2.2843465707019854", "y": 0}}, {"id": "20317", "label": "PORT DE GENNEVILLIERS - CENTRE DE VIE", "position": {"x": "48.93762453557405", "z": "2.278719377274554", "y": 0}}, {"id": "20318", "label": "PORT DE GENNEVILLIERS - CENTRE DE VIE", "position": {"x": "48.93752543173913", "z": "2.278214757875636", "y": 0}}, {"id": "20325", "label": "BASSIN N0 5", "position": {"x": "48.944838932927986", "z": "2.2952878495686044", "y": 0}}, {"id": "20327", "label": "CHEMIN DES PETITS MARAIS", "position": {"x": "48.946295847848866", "z": "2.2984110756393985", "y": 0}}, {"id": "20330", "label": "DEQUEVAUVILLIERS", "position": {"x": "48.94626117883483", "z": "2.3025587832772625", "y": 0}}, {"id": "20347", "label": "ASNIERES - GENNEVILLIERS - LES COURTILLES", "position": {"x": "48.93063524040443", "z": "2.28401943223593", "y": 0}}, {"id": "20352", "label": "LES PEUPLIERS", "position": {"x": "48.834185120336564", "z": "2.2543168572237273", "y": 0}}, {"id": "20355", "label": "RUE DU POINT DU JOUR", "position": {"x": "48.83242292202691", "z": "2.2534211654934406", "y": 0}}, {"id": "20357", "label": "RUE DE SEINE", "position": {"x": "48.82793583422805", "z": "2.2502702943416515", "y": 0}}, {"id": "20365", "label": "CARREFOUR DE LA FERME", "position": {"x": "48.81721206058565", "z": "2.2482876285372173", "y": 0}}, {"id": "20367", "label": "VIADUC", "position": {"x": "48.81268038919311", "z": "2.2458458496605767", "y": 0}}, {"id": "20404", "label": "MAURICE ARNOUX", "position": {"x": "48.810752006890574", "z": "2.3058064263553324", "y": 0}}, {"id": "20405", "label": "PLUCHET", "position": {"x": "48.79954272453628", "z": "2.3006024483473393", "y": 0}}, {"id": "20406", "label": "PLUCHET", "position": {"x": "48.79943492476011", "z": "2.300779390823623", "y": 0}}, {"id": "20444", "label": "LES CAPUCINS", "position": {"x": "48.81731875499191", "z": "2.216386062962381", "y": 0}}, {"id": "20445", "label": "ROND-POINT DES BRUYERES", "position": {"x": "48.81276889075504", "z": "2.2143689730338156", "y": 0}}, {"id": "20446", "label": "DOCTEUR ROUX", "position": {"x": "48.81168792174833", "z": "2.212030898564146", "y": 0}}, {"id": "20461", "label": "ROBINSON", "position": {"x": "48.77966832236158", "z": "2.27412380591201", "y": 0}}, {"id": "20462", "label": "ROBINSON RER", "position": {"x": "48.77956429702969", "z": "2.2818078784187574", "y": 0}}, {"id": "20464", "label": "ROBINSON RER", "position": {"x": "48.77963600999411", "z": "2.2813998041873496", "y": 0}}, {"id": "20465", "label": "ROBINSON", "position": {"x": "48.780045513014734", "z": "2.273552146199807", "y": 0}}, {"id": "20484", "label": "ROND-POINT DES BRUYERES", "position": {"x": "48.81302967559631", "z": "2.214504442536174", "y": 0}}, {"id": "20485", "label": "LES CAPUCINS", "position": {"x": "48.81685143561789", "z": "2.2164279802121505", "y": 0}}, {"id": "20486", "label": "GARE DE SEVRES - RIVE GAUCHE", "position": {"x": "48.82103385059169", "z": "2.2195487236772755", "y": 0}}, {"id": "20491", "label": "MASSY-PALAISEAU RER", "position": {"x": "48.72503602399836", "z": "2.255835922477194", "y": 0}}, {"id": "20517", "label": "GROUPE SCOLAIRE SOPHIE BARAT", "position": {"x": "48.75801370668038", "z": "2.2698135409649574", "y": 0}}, {"id": "20519", "label": "FACULTE DE PHARMACIE", "position": {"x": "48.76172631430132", "z": "2.2707196035787605", "y": 0}}, {"id": "20521", "label": "PRESIDENT ALLENDE", "position": {"x": "48.76432452376771", "z": "2.271885525552727", "y": 0}}, {"id": "20530", "label": "PROFESSEUR EINSTEIN", "position": {"x": "48.77569758793708", "z": "2.277936321101258", "y": 0}}, {"id": "20532", "label": "ROBINSON RER", "position": {"x": "48.78002209425372", "z": "2.280556187562754", "y": 0}}, {"id": "20534", "label": "CARREFOUR DES MOUILLEBOEUFS", "position": {"x": "48.78306061174014", "z": "2.2817905454624388", "y": 0}}, {"id": "20536", "label": "AUGUSTIN CLAUDE", "position": {"x": "48.786289554194546", "z": "2.2868877217300163", "y": 0}}, {"id": "20573", "label": "GROUPE SCOLAIRE SOPHIE BARAT", "position": {"x": "48.756594343963975", "z": "2.2711747722847595", "y": 0}}, {"id": "20575", "label": "PORTE D'ORLEANS", "position": {"x": "48.82252946284516", "z": "2.325154359598891", "y": 0}}, {"id": "20626", "label": "GENERAL DUVAL", "position": {"x": "48.76462663033227", "z": "2.2658213312517548", "y": 0}}, {"id": "20681", "label": "I.U.T.", "position": {"x": "48.775693372987476", "z": "2.288434669412741", "y": 0}}, {"id": "20682", "label": "I.U.T.", "position": {"x": "48.77537888720115", "z": "2.288666144670984", "y": 0}}, {"id": "20683", "label": "CROIX BLANCHE", "position": {"x": "48.770569393264466", "z": "2.2865222296789733", "y": 0}}, {"id": "20684", "label": "GRANDE VOIE DES VIGNES - ECOLE CENTRALE", "position": {"x": "48.76622967352003", "z": "2.2902110947246297", "y": 0}}, {"id": "20686", "label": "CIMETIERE D'ANTONY", "position": {"x": "48.75907530861674", "z": "2.2906390018338043", "y": 0}}, {"id": "20687", "label": "CIMETIERE D'ANTONY", "position": {"x": "48.75913832651803", "z": "2.290897241897779", "y": 0}}, {"id": "20688", "label": "THEATRE-MAIRIE", "position": {"x": "48.75491599272716", "z": "2.2966238515531257", "y": 0}}, {"id": "20689", "label": "THEATRE-MAIRIE", "position": {"x": "48.755050861485685", "z": "2.296759680994518", "y": 0}}, {"id": "20692", "label": "CARREFOUR DE L'EUROPE", "position": {"x": "48.76218548316953", "z": "2.2913703610095117", "y": 0}}, {"id": "20693", "label": "GRANDE VOIE DES VIGNES - ECOLE CENTRALE", "position": {"x": "48.76686779466376", "z": "2.2901289375107514", "y": 0}}, {"id": "20694", "label": "CROIX BLANCHE", "position": {"x": "48.770704375803106", "z": "2.2869028302355896", "y": 0}}, {"id": "20712", "label": "RUE DES OLIVETTES", "position": {"x": "48.797657241493184", "z": "2.3076645876486594", "y": 0}}, {"id": "20713", "label": "JEAN LONGUET", "position": {"x": "48.80054369744074", "z": "2.313744555069455", "y": 0}}, {"id": "20735", "label": "JEAN LONGUET", "position": {"x": "48.80086729167758", "z": "2.313907674335829", "y": 0}}, {"id": "20785", "label": "PLACE DES ETATS-UNIS", "position": {"x": "48.81765688139819", "z": "2.316186583239746", "y": 0}}, {"id": "20846", "label": "JEAN JAURES", "position": {"x": "48.815930333000836", "z": "2.311573687396447", "y": 0}}, {"id": "20857", "label": "PYRAMIDES - SAINT-HONORE", "position": {"x": "48.86405236740912", "z": "2.3324460951752197", "y": 0}}, {"id": "20878", "label": "VALMY", "position": {"x": "48.93415933708439", "z": "2.254634162402398", "y": 0}}, {"id": "20881", "label": "JAURES", "position": {"x": "48.93393582511503", "z": "2.2563259345574527", "y": 0}}, {"id": "20887", "label": "LES COURTILLES", "position": {"x": "48.93074305254229", "z": "2.283951123396349", "y": 0}}, {"id": "20913", "label": "PONT DU CANAL", "position": {"x": "48.9259451264698", "z": "2.3582168059200574", "y": 0}}, {"id": "20921", "label": "HOPITAL DELAFONTAINE", "position": {"x": "48.93597116256128", "z": "2.372366558699002", "y": 0}}, {"id": "20923", "label": "MARCEL CACHIN - DESNOS", "position": {"x": "48.9399174293773", "z": "2.368604037927512", "y": 0}}, {"id": "20926", "label": "SAINT-DENIS - UNIVERSITE", "position": {"x": "48.945670047269445", "z": "2.3642279471956593", "y": 0}}, {"id": "20928", "label": "ROGER SEMAT", "position": {"x": "48.94453030711624", "z": "2.3559731976678484", "y": 0}}, {"id": "20936", "label": "CESAR", "position": {"x": "48.948584659598694", "z": "2.3431763096561817", "y": 0}}, {"id": "20937", "label": "CESAR", "position": {"x": "48.948467840514276", "z": "2.342998920786016", "y": 0}}, {"id": "20938", "label": "J.-B. CLEMENT - CARNOT", "position": {"x": "48.95314107920405", "z": "2.3368043817358464", "y": 0}}, {"id": "20943", "label": "LES 3 COMMUNES", "position": {"x": "48.960662444020045", "z": "2.326404933132443", "y": 0}}, {"id": "20944", "label": "LES 3 COMMUNES", "position": {"x": "48.96061748814565", "z": "2.326159288046528", "y": 0}}, {"id": "20945", "label": "MARECHAL FOCH", "position": {"x": "48.96511909024717", "z": "2.320180209863594", "y": 0}}, {"id": "20946", "label": "MARECHAL FOCH", "position": {"x": "48.965002240585115", "z": "2.3200164648643242", "y": 0}}, {"id": "20963", "label": "SAINT-DENIS - UNIVERSITE", "position": {"x": "48.94555310405411", "z": "2.3647326958539416", "y": 0}}, {"id": "20967", "label": "SUZANNE VALADON", "position": {"x": "48.960157912186006", "z": "2.3578212422572897", "y": 0}}, {"id": "20968", "label": "SUZANNE VALADON", "position": {"x": "48.96005008163013", "z": "2.357766610113553", "y": 0}}, {"id": "20971", "label": "EDOUARD VAILLANT", "position": {"x": "48.96154334180808", "z": "2.345538847462394", "y": 0}}, {"id": "20972", "label": "EDOUARD VAILLANT", "position": {"x": "48.96120184136328", "z": "2.3456479738126736", "y": 0}}, {"id": "20978", "label": "JEAN MISSOUT", "position": {"x": "48.96759141378895", "z": "2.34444787074704", "y": 0}}, {"id": "20980", "label": "ROBERT FOULON", "position": {"x": "48.971850808904136", "z": "2.347792819586987", "y": 0}}, {"id": "20982", "label": "MAIRIE DE MONTMAGNY", "position": {"x": "48.97426827627478", "z": "2.346824085752981", "y": 0}}, {"id": "20983", "label": "GARE DE DEUIL - MONTMAGNY", "position": {"x": "48.97514933537442", "z": "2.3384969522336485", "y": 0}}, {"id": "20984", "label": "RUE HAUTE", "position": {"x": "48.97563448352471", "z": "2.3316439441869936", "y": 0}}, {"id": "20997", "label": "GARE D'ENGHIEN-LES-BAINS", "position": {"x": "48.97232399190837", "z": "2.3080561344066988", "y": 0}}, {"id": "20999", "label": "LYCEE D'ENGHIEN", "position": {"x": "48.97411736566462", "z": "2.294909175916355", "y": 0}}, {"id": "21000", "label": "LYCEE D'ENGHIEN", "position": {"x": "48.97401857154393", "z": "2.2950730688798373", "y": 0}}, {"id": "21002", "label": "GARE DE DEUIL - MONTMAGNY", "position": {"x": "48.97515832288238", "z": "2.3361079735458423", "y": 0}}, {"id": "21004", "label": "DOLET - ZOLA", "position": {"x": "48.80035371422413", "z": "2.4224785837142826", "y": 0}}, {"id": "21042", "label": "REPUBLIQUE - DIVISION LECLERC", "position": {"x": "48.907626779012226", "z": "2.424154719953233", "y": 0}}, {"id": "21081", "label": "VICTOR HUGO - JULES GUESDE", "position": {"x": "48.910757442503375", "z": "2.5115289353873873", "y": 0}}, {"id": "21084", "label": "GUTENBERG", "position": {"x": "48.91320905904461", "z": "2.5187910125266835", "y": 0}}, {"id": "21085", "label": "GUTENBERG", "position": {"x": "48.91269796035546", "z": "2.518025667968358", "y": 0}}, {"id": "21086", "label": "GAMBETTA", "position": {"x": "48.91794686277048", "z": "2.523553037655228", "y": 0}}, {"id": "21087", "label": "GAMBETTA", "position": {"x": "48.917328207596725", "z": "2.5226235574970115", "y": 0}}, {"id": "21090", "label": "COLLEGES", "position": {"x": "48.92230018221277", "z": "2.5325284785553945", "y": 0}}, {"id": "21091", "label": "COLLEGES", "position": {"x": "48.922006104726435", "z": "2.530999987669346", "y": 0}}, {"id": "21092", "label": "FRANCOIS VILLON", "position": {"x": "48.920366567477856", "z": "2.5387805310944547", "y": 0}}, {"id": "21093", "label": "FRANCOIS VILLON", "position": {"x": "48.921050678431044", "z": "2.5381286123309557", "y": 0}}, {"id": "21214", "label": "PREFECTURE DU VAL-DE-MARNE", "position": {"x": "48.784301382448355", "z": "2.454142929287659", "y": 0}}, {"id": "21216", "label": "LYCEE DARIUS MILHAUD - CHARLES GIDE", "position": {"x": "48.805075606125854", "z": "2.345350596636895", "y": 0}}, {"id": "21221", "label": "LA BRICHE", "position": {"x": "48.94305791460836", "z": "2.3398331806992063", "y": 0}}, {"id": "21222", "label": "LA BRICHE", "position": {"x": "48.94262654166444", "z": "2.3401332992781594", "y": 0}}, {"id": "21223", "label": "RUE DE L'UNION", "position": {"x": "48.94778488446096", "z": "2.332342810947055", "y": 0}}, {"id": "21224", "label": "RUE DE L'UNION", "position": {"x": "48.947766895218265", "z": "2.33197442235964", "y": 0}}, {"id": "21234", "label": "ROSE BERTIN", "position": {"x": "48.9526179031098", "z": "2.315695008580914", "y": 0}}, {"id": "21269", "label": "SAINT-GRATIEN-RER-GUYNEMER", "position": {"x": "48.96405006721757", "z": "2.2888302358118695", "y": 0}}, {"id": "21270", "label": "SAINT-GRATIEN-RER-GUYNEMER", "position": {"x": "48.96414901405228", "z": "2.2890621661377106", "y": 0}}, {"id": "21289", "label": "MARECHAL LECLERC", "position": {"x": "48.93722482016393", "z": "2.3245137022434514", "y": 0}}, {"id": "21295", "label": "AMPERE", "position": {"x": "48.930970236654886", "z": "2.3273659298403806", "y": 0}}, {"id": "21296", "label": "LONGUE BERTRANE", "position": {"x": "48.93030442582386", "z": "2.320396280450596", "y": 0}}, {"id": "21297", "label": "LONGUE BERTRANE", "position": {"x": "48.92991799730106", "z": "2.320450963769417", "y": 0}}, {"id": "21298", "label": "HENRI COLIN", "position": {"x": "48.92591009969317", "z": "2.3224298215034977", "y": 0}}, {"id": "21302", "label": "ZI DU VAL DE SEINE", "position": {"x": "48.94474458594041", "z": "2.3110732122311077", "y": 0}}, {"id": "21303", "label": "GARE DE FRANCONVILLE", "position": {"x": "48.993984788225895", "z": "2.2334123229842686", "y": 0}}, {"id": "21305", "label": "LA GARANCIERE", "position": {"x": "48.990565178989655", "z": "2.2280662766630535", "y": 0}}, {"id": "21306", "label": "CLOS MILONS", "position": {"x": "48.986041856486096", "z": "2.224689584348839", "y": 0}}, {"id": "21308", "label": "EGLISE DE FRANCONVILLE", "position": {"x": "48.98329613500791", "z": "2.2291738965827066", "y": 0}}, {"id": "21309", "label": "MAISON BLEUE", "position": {"x": "48.979725402030006", "z": "2.2358983985102747", "y": 0}}, {"id": "21310", "label": "MAISON BLEUE", "position": {"x": "48.980578129087725", "z": "2.2347362441907235", "y": 0}}, {"id": "21311", "label": "COLLEGE JEAN MOULIN", "position": {"x": "48.977941255780124", "z": "2.240939501270696", "y": 0}}, {"id": "21312", "label": "GAMBETTA", "position": {"x": "48.974874368958574", "z": "2.249381678020889", "y": 0}}, {"id": "21313", "label": "GAMBETTA", "position": {"x": "48.97504516351033", "z": "2.249449644388353", "y": 0}}, {"id": "21314", "label": "MAIRIE DE SANNOIS", "position": {"x": "48.971949847923", "z": "2.256607742764855", "y": 0}}, {"id": "21315", "label": "MAIRIE DE SANNOIS", "position": {"x": "48.97219236522783", "z": "2.2564299078583088", "y": 0}}, {"id": "21316", "label": "GARE DE SANNOIS", "position": {"x": "48.96969840389336", "z": "2.2630676421163067", "y": 0}}, {"id": "21317", "label": "GARE DE SANNOIS", "position": {"x": "48.97002172543155", "z": "2.2627532295241366", "y": 0}}, {"id": "21319", "label": "GARE DE SANNOIS - MARECHAL FOCH", "position": {"x": "48.97033725008463", "z": "2.264363480206401", "y": 0}}, {"id": "21320", "label": "LEON PROTAIS", "position": {"x": "48.96762726366958", "z": "2.2711783113453925", "y": 0}}, {"id": "21321", "label": "LEON PROTAIS", "position": {"x": "48.967717212698936", "z": "2.2713283393393366", "y": 0}}, {"id": "21322", "label": "LIBERTE", "position": {"x": "48.96597802584934", "z": "2.2794652936593978", "y": 0}}, {"id": "21323", "label": "LIBERTE", "position": {"x": "48.96624749846566", "z": "2.2792056624802877", "y": 0}}, {"id": "21360", "label": "COLLEGE JEAN MOULIN", "position": {"x": "48.97806731992255", "z": "2.241253264559096", "y": 0}}, {"id": "21361", "label": "PLACE DE CHARLES DE GAULLE", "position": {"x": "48.984130408053744", "z": "2.227561018304272", "y": 0}}, {"id": "21363", "label": "MAURICE BERTEAUX", "position": {"x": "48.989138863422475", "z": "2.230868564599863", "y": 0}}, {"id": "21398", "label": "CARRIERES - BEL AIR", "position": {"x": "48.973701794920984", "z": "2.3502913156532492", "y": 0}}, {"id": "21400", "label": "SUZANNE VALADON", "position": {"x": "48.97009743690441", "z": "2.3558868965767092", "y": 0}}, {"id": "21406", "label": "GARE DE PIERREFITTE - STAINS RER", "position": {"x": "48.96328239313857", "z": "2.3705562323799776", "y": 0}}, {"id": "21407", "label": "GARE DE PIERREFITTE - STAINS RER", "position": {"x": "48.96338120417252", "z": "2.370706426192739", "y": 0}}, {"id": "21442", "label": "GASTON NOREUX", "position": {"x": "48.96379828218265", "z": "2.352663627098073", "y": 0}}, {"id": "21443", "label": "GASTON NOREUX", "position": {"x": "48.96363648181494", "z": "2.3529774891108026", "y": 0}}, {"id": "21499", "label": "HENRI VASSEUR", "position": {"x": "48.9507910744424", "z": "2.264063525737851", "y": 0}}, {"id": "21501", "label": "ARISTIDE BRIAND", "position": {"x": "48.9489258430048", "z": "2.2563570786201685", "y": 0}}, {"id": "21718", "label": "JEAN-MARIN NAUDIN", "position": {"x": "48.80620606483396", "z": "2.313959701241894", "y": 0}}, {"id": "21720", "label": "PASTEUR", "position": {"x": "48.80202610288528", "z": "2.3109410922086444", "y": 0}}, {"id": "21795", "label": "GRANDS CHENES", "position": {"x": "48.74241485917584", "z": "2.26257661775109", "y": 0}}, {"id": "21797", "label": "MOULIN DE GRAIS", "position": {"x": "48.7405950939472", "z": "2.256260015531992", "y": 0}}, {"id": "21798", "label": "MOULIN DE GRAIS", "position": {"x": "48.74053303079903", "z": "2.2575239540089407", "y": 0}}, {"id": "21805", "label": "AMBLAINVILLIERS", "position": {"x": "48.73706334414667", "z": "2.244823755686539", "y": 0}}, {"id": "21806", "label": "ROND-POINT DES VALLEES", "position": {"x": "48.73645464574494", "z": "2.23683472126287", "y": 0}}, {"id": "21807", "label": "ROND-POINT DES VALLEES", "position": {"x": "48.73609528650834", "z": "2.237039243464884", "y": 0}}, {"id": "21808", "label": "KENNEDY - BELLEVUE", "position": {"x": "48.7382193017177", "z": "2.2299280516962123", "y": 0}}, {"id": "21809", "label": "KENNEDY - BELLEVUE", "position": {"x": "48.738075440313075", "z": "2.2298739924455693", "y": 0}}, {"id": "21814", "label": "AMBLAINVILLIERS", "position": {"x": "48.73863570820907", "z": "2.244073554016609", "y": 0}}, {"id": "22132", "label": "RUE DE MASSY-MIRABEAU", "position": {"x": "48.742035863985336", "z": "2.2965387875231467", "y": 0}}, {"id": "22133", "label": "LES BACONNETS-RER", "position": {"x": "48.73972316332122", "z": "2.2892566374363725", "y": 0}}, {"id": "22138", "label": "KENNEDY - BOURGOGNE", "position": {"x": "48.73627282979433", "z": "2.2922357213290274", "y": 0}}, {"id": "22141", "label": "COLLEGE DES RABATS", "position": {"x": "48.73933315419369", "z": "2.3055914294546302", "y": 0}}, {"id": "22142", "label": "AUBEPINE", "position": {"x": "48.74328033687152", "z": "2.3110931409204905", "y": 0}}, {"id": "22144", "label": "DESCARTES", "position": {"x": "48.748187353181756", "z": "2.308684941942609", "y": 0}}, {"id": "22147", "label": "AUBEPINE", "position": {"x": "48.74352305216486", "z": "2.311242513972398", "y": 0}}, {"id": "22148", "label": "COLLEGE DES RABATS", "position": {"x": "48.739324111442066", "z": "2.30538759434198", "y": 0}}, {"id": "22159", "label": "CENTRE DE VIE", "position": {"x": "48.937632790487186", "z": "2.2772460947584454", "y": 0}}, {"id": "22161", "label": "DEBARCADERE", "position": {"x": "48.93864016715964", "z": "2.2789637794328463", "y": 0}}, {"id": "22163", "label": "OSCARO", "position": {"x": "48.943005283153596", "z": "2.2741020160074212", "y": 0}}, {"id": "22169", "label": "CORUS", "position": {"x": "48.94584047631518", "z": "2.2829532416129337", "y": 0}}, {"id": "22177", "label": "CHEMIN DES PETITS MARAIS.", "position": {"x": "48.94642167144738", "z": "2.298438268699038", "y": 0}}, {"id": "22179", "label": "PETROLIERS", "position": {"x": "48.94920346993904", "z": "2.2874114546042335", "y": 0}}, {"id": "22180", "label": "ROND-POINT SEINE", "position": {"x": "48.94824846410518", "z": "2.2819410439261127", "y": 0}}, {"id": "22182", "label": "BASSIN N0 6", "position": {"x": "48.94922440947982", "z": "2.295106916296092", "y": 0}}, {"id": "22213", "label": "GENNEVILLIERS RER", "position": {"x": "48.933492020716045", "z": "2.306604874815981", "y": 0}}, {"id": "22215", "label": "GARE DU STADE", "position": {"x": "48.93040707631775", "z": "2.261023443112197", "y": 0}}, {"id": "22219", "label": "CFM", "position": {"x": "48.93779637657669", "z": "2.2643820060671325", "y": 0}}, {"id": "22248", "label": "QUAI DES ENTREPRENEURS", "position": {"x": "48.936343454650824", "z": "2.2693766861609816", "y": 0}}, {"id": "22252", "label": "MOLE 1-2", "position": {"x": "48.937038162759706", "z": "2.274341195060403", "y": 0}}, {"id": "22263", "label": "PORTE MAILLOT - METRO - RER", "position": {"x": "48.878158015689465", "z": "2.280448865923247", "y": 0}}, {"id": "22265", "label": "JARDIN D'ACCLIMATATION", "position": {"x": "48.874944573894595", "z": "2.2708195655943415", "y": 0}}, {"id": "22266", "label": "JARDIN D'ACCLIMATATION", "position": {"x": "48.874980953536664", "z": "2.271596140216787", "y": 0}}, {"id": "22267", "label": "ROUTE DE LA MUETTE", "position": {"x": "48.87250506354038", "z": "2.2640786708486185", "y": 0}}, {"id": "22268", "label": "ROUTE DE LA MUETTE", "position": {"x": "48.872640471620045", "z": "2.265059430779524", "y": 0}}, {"id": "22269", "label": "ROUTE DES LACS", "position": {"x": "48.87056938133284", "z": "2.258727258568006", "y": 0}}, {"id": "22270", "label": "ROUTE DES LACS", "position": {"x": "48.87075879308113", "z": "2.2597623825111985", "y": 0}}, {"id": "22271", "label": "BAGATELLE - PRE CATELAN", "position": {"x": "48.867039425612255", "z": "2.248856037918719", "y": 0}}, {"id": "22272", "label": "BAGATELLE - PRE CATELAN", "position": {"x": "48.86671571901408", "z": "2.2486386254976263", "y": 0}}, {"id": "22273", "label": "CARREFOUR DE LONGCHAMP", "position": {"x": "48.86436442872745", "z": "2.241422904482696", "y": 0}}, {"id": "22274", "label": "CARREFOUR DE LONGCHAMP", "position": {"x": "48.86411269464481", "z": "2.241314393015342", "y": 0}}, {"id": "22276", "label": "LES MOULINS - CAMPING", "position": {"x": "48.86514013802421", "z": "2.234010910145625", "y": 0}}, {"id": "22312", "label": "LES MARTINETS", "position": {"x": "48.883420797768736", "z": "2.1708670863203836", "y": 0}}, {"id": "22313", "label": "GENEVIEVE COUTURIER", "position": {"x": "48.879895361252146", "z": "2.1756339630114354", "y": 0}}, {"id": "22315", "label": "ORLY OUEST", "position": {"x": "48.7281987813186", "z": "2.3594685478536133", "y": 0}}, {"id": "22473", "label": "TERROIRS DE FRANCE", "position": {"x": "48.83160590950846", "z": "2.387679236448177", "y": 0}}, {"id": "22479", "label": "PONT NELSON MANDELA - RIVE DROITE", "position": {"x": "48.82245788268191", "z": "2.403200663736245", "y": 0}}, {"id": "22485", "label": "PONT NELSON MANDELA - RIVES DE BERCY", "position": {"x": "48.82248640945558", "z": "2.4003151356284196", "y": 0}}, {"id": "22542", "label": "RUE DE PARADIS", "position": {"x": "48.78686956013264", "z": "2.2998360878917596", "y": 0}}, {"id": "22571", "label": "MARCHE INTERNATIONAL DE RUNGIS", "position": {"x": "48.76276779077695", "z": "2.3578518672898063", "y": 0}}, {"id": "22574", "label": "LE STADE", "position": {"x": "48.75145234222792", "z": "2.3538511741022816", "y": 0}}, {"id": "22582", "label": "JAURES - BARBUSSE", "position": {"x": "48.89966475050333", "z": "2.305697945869282", "y": 0}}, {"id": "22588", "label": "GARE DE PIERREFITTE - STAINS RER", "position": {"x": "48.96348000732218", "z": "2.3708839170316467", "y": 0}}, {"id": "22662", "label": "D'ESTIENNE D'ORVES", "position": {"x": "48.887476553353096", "z": "2.179317205682856", "y": 0}}, {"id": "22794", "label": "LA VARENNE - CHENNEVIERES RER", "position": {"x": "48.794877640222786", "z": "2.5143777551591184", "y": 0}}, {"id": "22929", "label": "INSEP", "position": {"x": "48.83283327502617", "z": "2.456335178220005", "y": 0}}, {"id": "22930", "label": "INSEP", "position": {"x": "48.83282390554756", "z": "2.456716345229619", "y": 0}}, {"id": "22931", "label": "MORTEMART", "position": {"x": "48.82961975338726", "z": "2.461174044445433", "y": 0}}, {"id": "22932", "label": "MORTEMART", "position": {"x": "48.82960130968597", "z": "2.4616232304339936", "y": 0}}, {"id": "22933", "label": "CARREFOUR DE BEAUTE", "position": {"x": "48.82735178921718", "z": "2.4640953036207613", "y": 0}}, {"id": "22934", "label": "CARREFOUR DE BEAUTE", "position": {"x": "48.82743234390457", "z": "2.4644085871670787", "y": 0}}, {"id": "22968", "label": "AVENUE DE BONNEUIL", "position": {"x": "48.79630841209423", "z": "2.507049907390994", "y": 0}}, {"id": "22971", "label": "LA VARENNE - CHENNEVIERES RER", "position": {"x": "48.79405207052279", "z": "2.51349069680649", "y": 0}}, {"id": "23031", "label": "PABLO NERUDA", "position": {"x": "48.95682539253315", "z": "2.3447465968914125", "y": 0}}, {"id": "23032", "label": "PABLO NERUDA", "position": {"x": "48.956753516675874", "z": "2.3444600109551623", "y": 0}}, {"id": "23046", "label": "IUT PARIS 13", "position": {"x": "48.914569610096386", "z": "2.417239609162435", "y": 0}}, {"id": "23048", "label": "CITE DE LA RESISTANCE", "position": {"x": "48.91905251887424", "z": "2.419592014390968", "y": 0}}, {"id": "23052", "label": "CITE DE LA RESISTANCE.", "position": {"x": "48.918280424776796", "z": "2.418445335763257", "y": 0}}, {"id": "23053", "label": "CITE DE LA RESISTANCE.", "position": {"x": "48.91898067959541", "z": "2.4195100811375116", "y": 0}}, {"id": "23054", "label": "HOPITAL AVICENNE", "position": {"x": "48.91572311406006", "z": "2.4254909602221035", "y": 0}}, {"id": "23066", "label": "MAIRIE DE DRANCY", "position": {"x": "48.92305719930438", "z": "2.4463553244077896", "y": 0}}, {"id": "23076", "label": "STADE CHARLES SAGE", "position": {"x": "48.92635983698656", "z": "2.460273511190632", "y": 0}}, {"id": "23085", "label": "HOPITAL AVICENNE", "position": {"x": "48.91589374569769", "z": "2.4256548792488", "y": 0}}, {"id": "23151", "label": "C.T.M.", "position": {"x": "48.755047255175974", "z": "2.4195360566907587", "y": 0}}, {"id": "23152", "label": "PRAIRIE", "position": {"x": "48.75419349303375", "z": "2.419371585721645", "y": 0}}, {"id": "23165", "label": "EMILE ZOLA", "position": {"x": "48.76780986749525", "z": "2.406217778152439", "y": 0}}, {"id": "23166", "label": "CIMETIERE DE CHOISY-LE-ROI", "position": {"x": "48.772746550459274", "z": "2.402240082110966", "y": 0}}, {"id": "23171", "label": "CHOISY-LE-ROI RER.", "position": {"x": "48.766127102682", "z": "2.409573852716791", "y": 0}}, {"id": "23172", "label": "HUGO MIRABEAU", "position": {"x": "48.76770305718782", "z": "2.4187674849817054", "y": 0}}, {"id": "23178", "label": "COLLEGE JULES VALLES", "position": {"x": "48.77205187672439", "z": "2.42078680383975", "y": 0}}, {"id": "23179", "label": "CHOISY-LE-ROI RER..", "position": {"x": "48.76594750621226", "z": "2.4093016758851458", "y": 0}}, {"id": "23187", "label": "MESSIDOR - LIBERTES", "position": {"x": "48.76803252179247", "z": "2.4867252956967754", "y": 0}}, {"id": "23262", "label": "MESSIDOR - LIBERTES", "position": {"x": "48.76778059974915", "z": "2.486928523564849", "y": 0}}, {"id": "23317", "label": "CENTRE COMMERCIAL DE L'HAY-LES-ROSES", "position": {"x": "48.783630474740825", "z": "2.3460000993479024", "y": 0}}, {"id": "23318", "label": "CENTRE COMMERCIAL DE L'HAY-LES-ROSES", "position": {"x": "48.78336089320296", "z": "2.345184000247688", "y": 0}}, {"id": "23319", "label": "REPUBLIQUE-GAITE", "position": {"x": "48.78672176442784", "z": "2.351767772682114", "y": 0}}, {"id": "23320", "label": "REPUBLIQUE-GAITE", "position": {"x": "48.78701829862947", "z": "2.3523119296748187", "y": 0}}, {"id": "23328", "label": "VILLEJUIF - LOUIS ARAGON", "position": {"x": "48.78864231920959", "z": "2.3671116796873686", "y": 0}}, {"id": "23337", "label": "EXPLORADOME", "position": {"x": "48.79275872619192", "z": "2.392416292973718", "y": 0}}, {"id": "23338", "label": "GABRIEL PERI", "position": {"x": "48.794111497225124", "z": "2.4012057296036327", "y": 0}}, {"id": "23339", "label": "GABRIEL PERI", "position": {"x": "48.79412102922067", "z": "2.4001854625249575", "y": 0}}, {"id": "23340", "label": "CHARLES HELLER", "position": {"x": "48.79559880817505", "z": "2.409383628685089", "y": 0}}, {"id": "23341", "label": "CHARLES HELLER", "position": {"x": "48.79578747911074", "z": "2.4095063281618168", "y": 0}}, {"id": "23344", "label": "DOLET - ZOLA", "position": {"x": "48.79886956001336", "z": "2.4240815336112345", "y": 0}}, {"id": "23364", "label": "EXPLORADOME", "position": {"x": "48.79298344235775", "z": "2.392375721426145", "y": 0}}, {"id": "23365", "label": "COLONEL FABIEN", "position": {"x": "48.78867613628673", "z": "2.3746609690403804", "y": 0}}, {"id": "23445", "label": "WATT", "position": {"x": "48.82869540362841", "z": "2.3840417961718314", "y": 0}}, {"id": "23446", "label": "WATT", "position": {"x": "48.829117881107805", "z": "2.383892435308912", "y": 0}}, {"id": "23447", "label": "BRUNESEAU", "position": {"x": "48.82487367378616", "z": "2.3888296960435618", "y": 0}}, {"id": "23448", "label": "BRUNESEAU", "position": {"x": "48.82357076682193", "z": "2.388120606577062", "y": 0}}, {"id": "23467", "label": "CASERNE DES GARDES", "position": {"x": "48.82775041121972", "z": "2.419569656360002", "y": 0}}, {"id": "23468", "label": "CASERNE DES GARDES", "position": {"x": "48.828927791160034", "z": "2.419571524010816", "y": 0}}, {"id": "23469", "label": "DEMI LUNE - PARC ZOOLOGIQUE", "position": {"x": "48.834310811082794", "z": "2.4203833052548616", "y": 0}}, {"id": "23488", "label": "DEMI LUNE - PARC ZOOLOGIQUE", "position": {"x": "48.835129286689146", "z": "2.4195132903637364", "y": 0}}, {"id": "23489", "label": "AVENUE DE GRAVELLE", "position": {"x": "48.82346324431791", "z": "2.419644524924032", "y": 0}}, {"id": "23614", "label": "PORTE DE CLIGNANCOURT", "position": {"x": "48.89952489020208", "z": "2.3448609939832155", "y": 0}}, {"id": "23616", "label": "MICHELET - DOCTEUR BAUER", "position": {"x": "48.90557324013011", "z": "2.3442892971129066", "y": 0}}, {"id": "23620", "label": "GODILLOT", "position": {"x": "48.91062396178027", "z": "2.3443308859153618", "y": 0}}, {"id": "23622", "label": "LANDY - ORNANO", "position": {"x": "48.915449987328074", "z": "2.34437245194712", "y": 0}}, {"id": "23625", "label": "CARREFOUR PLEYEL", "position": {"x": "48.919503114484755", "z": "2.344413918883109", "y": 0}}, {"id": "23628", "label": "LA PLAINE SAULNIER", "position": {"x": "48.9255954220962", "z": "2.3531295991868415", "y": 0}}, {"id": "23644", "label": "SAINT-DENIS - UNIVERSITE", "position": {"x": "48.945211975397044", "z": "2.363081661891284", "y": 0}}, {"id": "23646", "label": "HENRI BARBUSSE", "position": {"x": "48.94675570516098", "z": "2.371064066428182", "y": 0}}, {"id": "23727", "label": "JACQUES PREVERT", "position": {"x": "48.970715477784296", "z": "2.3661110714213254", "y": 0}}, {"id": "23728", "label": "BUTTE PINSON", "position": {"x": "48.973087856611166", "z": "2.366426362022641", "y": 0}}, {"id": "23729", "label": "LES POIRIERS", "position": {"x": "48.98052798729397", "z": "2.3692430188300597", "y": 0}}, {"id": "23730", "label": "ROUTE DE GROSLAY", "position": {"x": "48.98606293116861", "z": "2.3718680454329575", "y": 0}}, {"id": "23757", "label": "SAINT-DENIS - UNIVERSITE.", "position": {"x": "48.94549050899869", "z": "2.363341027074593", "y": 0}}, {"id": "23761", "label": "GUYNEMER", "position": {"x": "48.947810390559475", "z": "2.356520147573685", "y": 0}}, {"id": "23762", "label": "SAINT-DENIS - UNIVERSITE..", "position": {"x": "48.94545434929433", "z": "2.3642960521954177", "y": 0}}, {"id": "23789", "label": "LES POIRIERS", "position": {"x": "48.978695092965296", "z": "2.3678903135745752", "y": 0}}, {"id": "23791", "label": "ROUTE DE GROSLAY", "position": {"x": "48.98645835923404", "z": "2.3717863842776152", "y": 0}}, {"id": "23823", "label": "VILLIERS LE BEL - GONESSE - ARNOUVILLE RER", "position": {"x": "48.99465963659114", "z": "2.4165167634680578", "y": 0}}, {"id": "23830", "label": "SAINTE-THERESE", "position": {"x": "48.95153920764225", "z": "2.3603558027707487", "y": 0}}, {"id": "23831", "label": "LYCEE DE PIERREFITTE-SUR-SEINE", "position": {"x": "48.95220232733996", "z": "2.368666058938969", "y": 0}}, {"id": "23833", "label": "JACQUES PREVERT", "position": {"x": "48.97075150610551", "z": "2.365769837853891", "y": 0}}, {"id": "23853", "label": "PALAIS DE LA DECOUVERTE", "position": {"x": "48.86453485794995", "z": "2.310854887364351", "y": 0}}, {"id": "23855", "label": "ALMA - MARCEAU", "position": {"x": "48.864100940528026", "z": "2.3012243035818636", "y": 0}}, {"id": "23859", "label": "PONT D'IENA", "position": {"x": "48.86081745962399", "z": "2.29216848013093", "y": 0}}, {"id": "23862", "label": "PONT DE BIR-HAKEIM", "position": {"x": "48.856582142251035", "z": "2.2865879215147453", "y": 0}}, {"id": "23887", "label": "VICTOR HUGO", "position": {"x": "48.839221354432034", "z": "2.2463709430281624", "y": 0}}, {"id": "23889", "label": "ROUTE DE LA REINE - JEAN JAURES", "position": {"x": "48.839853822447424", "z": "2.2392488167263207", "y": 0}}, {"id": "24058", "label": "ABBE GLATZ", "position": {"x": "48.920135215528944", "z": "2.2770890872485854", "y": 0}}, {"id": "24088", "label": "GARE DE BOIS-COLOMBES", "position": {"x": "48.912907359327576", "z": "2.272666136273818", "y": 0}}, {"id": "24089", "label": "CAYRON - CHEFSON", "position": {"x": "48.916702465399936", "z": "2.2776385104689867", "y": 0}}, {"id": "24162", "label": "PORTE DE PARIS", "position": {"x": "48.93052876285712", "z": "2.356336404282214", "y": 0}}, {"id": "24469", "label": "RUE DES TROIS PAVILLONS", "position": {"x": "48.91152981895809", "z": "2.3151803601377994", "y": 0}}, {"id": "24501", "label": "GARE DE GARGAN", "position": {"x": "48.90773725251889", "z": "2.5179265581912933", "y": 0}}, {"id": "24532", "label": "EMILE ZOLA", "position": {"x": "48.90676370239889", "z": "2.55713262535528", "y": 0}}, {"id": "24533", "label": "COLLEGE ROMAIN ROLLAND", "position": {"x": "48.905473006780014", "z": "2.5502833823341953", "y": 0}}, {"id": "24540", "label": "GARE DE GARGAN", "position": {"x": "48.908537655376406", "z": "2.517561237036439", "y": 0}}, {"id": "24562", "label": "ESCADRILLE NORMANDIE - NIEMEN-STALINGRAD-TRAMWAY", "position": {"x": "48.91337851162092", "z": "2.4356859748755975", "y": 0}}, {"id": "24622", "label": "PYRAMIDE DE JUVISY", "position": {"x": "48.69834498085075", "z": "2.3725184813061815", "y": 0}}, {"id": "24665", "label": "LA POSTE", "position": {"x": "48.86833176606974", "z": "2.415424513890674", "y": 0}}, {"id": "24685", "label": "PANTIN - RAYMOND QUENEAU", "position": {"x": "48.895321700838004", "z": "2.426492125461206", "y": 0}}, {"id": "24719", "label": "FORT D'AUBERVILLIERS", "position": {"x": "48.91437948795612", "z": "2.404981183228012", "y": 0}}, {"id": "24748", "label": "JULES JASLIN", "position": {"x": "48.89085827757746", "z": "2.4221094954722133", "y": 0}}, {"id": "24749", "label": "JULES JASLIN", "position": {"x": "48.89093026224654", "z": "2.421986951157519", "y": 0}}, {"id": "24750", "label": "RAYMOND QUENEAU - ANATOLE FRANCE", "position": {"x": "48.89490898245388", "z": "2.4255645627297566", "y": 0}}, {"id": "24782", "label": "COLLEGE LIBERTE", "position": {"x": "48.91361714795015", "z": "2.4503441641802204", "y": 0}}, {"id": "24918", "label": "LA COURNEUVE - AUBERVILLIERS RER", "position": {"x": "48.92350162360845", "z": "2.3858185100183706", "y": 0}}, {"id": "24921", "label": "LANGEVIN - WALLON", "position": {"x": "48.92740407400025", "z": "2.3802848479592296", "y": 0}}, {"id": "24924", "label": "6 ROUTES-TRAMWAY", "position": {"x": "48.930070731784575", "z": "2.3866157569397", "y": 0}}, {"id": "24931", "label": "PASSAGE A NIVEAU - JEAN MERMOZ", "position": {"x": "48.932271672548595", "z": "2.406409504054448", "y": 0}}, {"id": "24933", "label": "VERDUN", "position": {"x": "48.93272557543931", "z": "2.4136666582260666", "y": 0}}, {"id": "24935", "label": "ECOLE NORMALE", "position": {"x": "48.93449211359655", "z": "2.4194937987348304", "y": 0}}, {"id": "24962", "label": "PONT DE BONDY - AVENUE DE ROSNY", "position": {"x": "48.90336903846073", "z": "2.470511397385694", "y": 0}}, {"id": "24963", "label": "BAUDIN", "position": {"x": "48.898677424919306", "z": "2.470812849856864", "y": 0}}, {"id": "24966", "label": "NOISY-LE-SEC RER", "position": {"x": "48.895785062376305", "z": "2.461100538518833", "y": 0}}, {"id": "24968", "label": "11 NOVEMBRE 1918", "position": {"x": "48.89258907324533", "z": "2.466326658497942", "y": 0}}, {"id": "24969", "label": "11 NOVEMBRE 1918", "position": {"x": "48.8925707738656", "z": "2.4666264635101536", "y": 0}}, {"id": "24977", "label": "GABRIEL PERI - DE GAULLE", "position": {"x": "48.87757332740218", "z": "2.4803781759061594", "y": 0}}, {"id": "24989", "label": "VERDUN", "position": {"x": "48.932807775726964", "z": "2.4115798365818755", "y": 0}}, {"id": "25034", "label": "RAYMOND ARON", "position": {"x": "48.72893970010165", "z": "2.259919396831074", "y": 0}}, {"id": "25035", "label": "RAYMOND ARON", "position": {"x": "48.728688026648655", "z": "2.2599197711273744", "y": 0}}, {"id": "25036", "label": "MASSY-PALAISEAU RER", "position": {"x": "48.725098774698225", "z": "2.2555912822924897", "y": 0}}, {"id": "25043", "label": "LYCEE DE VILGENIS.", "position": {"x": "48.731281449932865", "z": "2.2537065276323047", "y": 0}}, {"id": "25044", "label": "LYCEE DE VILGENIS.", "position": {"x": "48.731074747216944", "z": "2.253747621435715", "y": 0}}, {"id": "25045", "label": "PARC DE VILGENIS", "position": {"x": "48.7313722996687", "z": "2.2429859989018994", "y": 0}}, {"id": "25046", "label": "PARC DE VILGENIS", "position": {"x": "48.73122857276707", "z": "2.243094957614942", "y": 0}}, {"id": "25066", "label": "LES CASTORS", "position": {"x": "48.73577705850233", "z": "2.2140481824325997", "y": 0}}, {"id": "25067", "label": "LES CASTORS", "position": {"x": "48.735515819321705", "z": "2.2134916773157154", "y": 0}}, {"id": "25068", "label": "MAIRIE DE VAUHALLAN", "position": {"x": "48.7341581092343", "z": "2.2047170345579956", "y": 0}}, {"id": "25069", "label": "MAIRIE DE VAUHALLAN", "position": {"x": "48.734005429461135", "z": "2.204826127780347", "y": 0}}, {"id": "25081", "label": "PORTE D'ORLEANS - ERNEST REYER", "position": {"x": "48.82106438438323", "z": "2.324338054601359", "y": 0}}, {"id": "25083", "label": "LES FRERES VOISIN", "position": {"x": "48.722757867416284", "z": "2.302680735840806", "y": 0}}, {"id": "25084", "label": "PLACE DE FRANCE", "position": {"x": "48.72629142033059", "z": "2.306781349233639", "y": 0}}, {"id": "25085", "label": "PLACE DE FRANCE", "position": {"x": "48.72694748628049", "z": "2.306454897434583", "y": 0}}, {"id": "25086", "label": "CONCORDE", "position": {"x": "48.72158977225554", "z": "2.304067155887081", "y": 0}}, {"id": "25087", "label": "CONCORDE", "position": {"x": "48.7210591993226", "z": "2.3031573261082414", "y": 0}}, {"id": "25088", "label": "Z.A.C. DU PEROU", "position": {"x": "48.71881033326492", "z": "2.2974806821685125", "y": 0}}, {"id": "25113", "label": "LES FRERES VOISIN", "position": {"x": "48.722883661190885", "z": "2.3025312163505536", "y": 0}}, {"id": "25140", "label": "SQUARE - CONDORCET", "position": {"x": "48.706996800991995", "z": "2.3278023479938312", "y": 0}}, {"id": "25156", "label": "CHATILLON - MONTROUGE", "position": {"x": "48.81059766892361", "z": "2.300417739172848", "y": 0}}, {"id": "25158", "label": "VAUBAN", "position": {"x": "48.807386925894036", "z": "2.2941471022464484", "y": 0}}, {"id": "25159", "label": "VAUBAN", "position": {"x": "48.80724319014688", "z": "2.2943377217382683", "y": 0}}, {"id": "25160", "label": "CENTRE DE CHATILLON", "position": {"x": "48.804293077197215", "z": "2.2888295761075117", "y": 0}}, {"id": "25161", "label": "CENTRE DE CHATILLON", "position": {"x": "48.80409546132373", "z": "2.2891154933259297", "y": 0}}, {"id": "25162", "label": "PARC ANDRE MALRAUX", "position": {"x": "48.800344655032376", "z": "2.282452350873194", "y": 0}}, {"id": "25163", "label": "PARC ANDRE MALRAUX", "position": {"x": "48.800165010831286", "z": "2.282697435867172", "y": 0}}, {"id": "25164", "label": "DIVISION LECLERC", "position": {"x": "48.79472240380481", "z": "2.2727995331580586", "y": 0}}, {"id": "25165", "label": "DIVISION LECLERC", "position": {"x": "48.794524795590824", "z": "2.273031043420119", "y": 0}}, {"id": "25166", "label": "SOLEIL LEVANT", "position": {"x": "48.79034870638296", "z": "2.2632150365057453", "y": 0}}, {"id": "25167", "label": "SOLEIL LEVANT", "position": {"x": "48.79021403992782", "z": "2.263460077008617", "y": 0}}, {"id": "25168", "label": "HOPITAL BECLERE", "position": {"x": "48.78699980386893", "z": "2.255004290390715", "y": 0}}, {"id": "25169", "label": "HOPITAL BECLERE", "position": {"x": "48.78679318485264", "z": "2.2551542374058697", "y": 0}}, {"id": "25170", "label": "MAIL DE LA PLAINE", "position": {"x": "48.783767334467804", "z": "2.2470120155491493", "y": 0}}, {"id": "25171", "label": "MAIL DE LA PLAINE", "position": {"x": "48.78354280058734", "z": "2.247230020871089", "y": 0}}, {"id": "25172", "label": "PAVE BLANC (PARC NOVEOS)", "position": {"x": "48.78093072867293", "z": "2.2401624084492266", "y": 0}}, {"id": "25173", "label": "PAVE BLANC (PARC NOVEOS)", "position": {"x": "48.780778066293436", "z": "2.2403258965438773", "y": 0}}, {"id": "25174", "label": "GEORGES POMPIDOU", "position": {"x": "48.78504458290174", "z": "2.236985604688275", "y": 0}}, {"id": "25175", "label": "GEORGES POMPIDOU", "position": {"x": "48.78493672761367", "z": "2.2369858128999067", "y": 0}}, {"id": "25176", "label": "GEORGES MILLANDY", "position": {"x": "48.78340302083531", "z": "2.23037872764543", "y": 0}}, {"id": "25183", "label": "INOVEL PARC NORD", "position": {"x": "48.78154828594826", "z": "2.2089482577333666", "y": 0}}, {"id": "25184", "label": "INOVEL PARC NORD", "position": {"x": "48.78142260113822", "z": "2.2090845722415247", "y": 0}}, {"id": "25185", "label": "LOUVOIS", "position": {"x": "48.78023105200936", "z": "2.1965890249373223", "y": 0}}, {"id": "25186", "label": "LOUVOIS", "position": {"x": "48.78008734100824", "z": "2.1966710144596644", "y": 0}}, {"id": "25187", "label": "MAIRIE DE VELIZY", "position": {"x": "48.78060270498228", "z": "2.191732748882013", "y": 0}}, {"id": "25188", "label": "MAIRIE DE VELIZY", "position": {"x": "48.7804410547014", "z": "2.1918420029712604", "y": 0}}, {"id": "25189", "label": "L'ONDE (MAISON DES ARTS)", "position": {"x": "48.782098728287224", "z": "2.1807392815123343", "y": 0}}, {"id": "25190", "label": "L'ONDE (MAISON DES ARTS)", "position": {"x": "48.781963837417614", "z": "2.1806852857458376", "y": 0}}, {"id": "25191", "label": "ROBERT WAGNER", "position": {"x": "48.78515236022436", "z": "2.1790163043796027", "y": 0}}, {"id": "25192", "label": "ROBERT WAGNER", "position": {"x": "48.78518820334172", "z": "2.1789345867757355", "y": 0}}, {"id": "25193", "label": "VIROFLAY - RIVE GAUCHE", "position": {"x": "48.801032576044896", "z": "2.171376010345041", "y": 0}}, {"id": "25194", "label": "VIROFLAY - RIVE GAUCHE", "position": {"x": "48.80099637807135", "z": "2.171199253908626", "y": 0}}, {"id": "25195", "label": "VIROFLAY - RIVE DROITE", "position": {"x": "48.805639799279135", "z": "2.1688576460676927", "y": 0}}, {"id": "25196", "label": "VIROFLAY - RIVE DROITE", "position": {"x": "48.80561258547728", "z": "2.168680846519102", "y": 0}}, {"id": "25197", "label": "GEORGES MILLANDY", "position": {"x": "48.78317851738328", "z": "2.2305968033368524", "y": 0}}, {"id": "25232", "label": "MAIRIE DE CHEVILLY-LARUE - THEATRE", "position": {"x": "48.770175020675374", "z": "2.350444197636118", "y": 0}}, {"id": "25250", "label": "Pyramides", "position": {"x": "48.86661383061701", "z": "2.3344075309487886", "y": 0}}, {"id": "25269", "label": "VAILLANT COUTURIER - LENINE", "position": {"x": "48.818290102338466", "z": "2.398499900300091", "y": 0}}, {"id": "25280", "label": "VAILLANT-COUTURIER - LENINE", "position": {"x": "48.818362545546485", "z": "2.3974384002716493", "y": 0}}, {"id": "25356", "label": "RUEIL - VILLE", "position": {"x": "48.8804338024654", "z": "2.181791412582316", "y": 0}}, {"id": "25358", "label": "DANIELLE CASANOVA", "position": {"x": "48.87817859324012", "z": "2.1754894313497424", "y": 0}}, {"id": "25360", "label": "BOIS PREAU", "position": {"x": "48.877096090508836", "z": "2.172549697958002", "y": 0}}, {"id": "25361", "label": "BOIS PREAU", "position": {"x": "48.87719637720394", "z": "2.173584920467788", "y": 0}}, {"id": "25362", "label": "LE CHATEAU", "position": {"x": "48.874490565948555", "z": "2.166726547482254", "y": 0}}, {"id": "25363", "label": "LE CHATEAU", "position": {"x": "48.87466280168554", "z": "2.1677614716517235", "y": 0}}, {"id": "25368", "label": "LA JONCHERE", "position": {"x": "48.86960445119026", "z": "2.15656582494131", "y": 0}}, {"id": "25369", "label": "LA JONCHERE", "position": {"x": "48.86992153663723", "z": "2.158240427099371", "y": 0}}, {"id": "25370", "label": "MAISON ROUGE", "position": {"x": "48.8681673553039", "z": "2.151298663736554", "y": 0}}, {"id": "25371", "label": "MAISON ROUGE", "position": {"x": "48.86851489022715", "z": "2.1494037830622656", "y": 0}}, {"id": "25372", "label": "LA CHAUSSEE - MUSEE TOURGUENIEV", "position": {"x": "48.86815959967836", "z": "2.1463943482744297", "y": 0}}, {"id": "25373", "label": "LA CHAUSSEE - MUSEE TOURGUENIEV", "position": {"x": "48.86793504752743", "z": "2.146476913515293", "y": 0}}, {"id": "25374", "label": "PONT DE BOUGIVAL", "position": {"x": "48.86761631423836", "z": "2.138426872083343", "y": 0}}, {"id": "25375", "label": "PONT DE BOUGIVAL", "position": {"x": "48.86734698992377", "z": "2.1386050033536206", "y": 0}}, {"id": "25376", "label": "LA PASSERELLE", "position": {"x": "48.868736754129266", "z": "2.1313793123583973", "y": 0}}, {"id": "25377", "label": "LA PASSERELLE", "position": {"x": "48.86776253283614", "z": "2.1345301114685196", "y": 0}}, {"id": "25378", "label": "LA MACHINE", "position": {"x": "48.87198522803193", "z": "2.123464383234464", "y": 0}}, {"id": "25379", "label": "LA MACHINE", "position": {"x": "48.87149148898222", "z": "2.123779772515889", "y": 0}}, {"id": "25381", "label": "PAVILLON HALEVY", "position": {"x": "48.875775936857664", "z": "2.11745366808905", "y": 0}}, {"id": "25383", "label": "BAS PRUNAY", "position": {"x": "48.87735522253001", "z": "2.1161116628632852", "y": 0}}, {"id": "25384", "label": "JAURES", "position": {"x": "48.88012066298908", "z": "2.109927135949582", "y": 0}}, {"id": "25385", "label": "JAURES", "position": {"x": "48.87919658725736", "z": "2.1107760059262253", "y": 0}}, {"id": "25386", "label": "VAL ANDRE", "position": {"x": "48.88327837838774", "z": "2.106901683878272", "y": 0}}, {"id": "25387", "label": "VAL ANDRE", "position": {"x": "48.88305322404613", "z": "2.106657396453177", "y": 0}}, {"id": "25388", "label": "L'ERMITAGE", "position": {"x": "48.88712781781306", "z": "2.0992255378051254", "y": 0}}, {"id": "25389", "label": "L'ERMITAGE", "position": {"x": "48.88675939831912", "z": "2.099254485848873", "y": 0}}, {"id": "25390", "label": "ALEXANDRE BERTRAND", "position": {"x": "48.88936469415523", "z": "2.098751886744399", "y": 0}}, {"id": "25391", "label": "ALEXANDRE BERTRAND", "position": {"x": "48.88935693262241", "z": "2.099365217138703", "y": 0}}, {"id": "25392", "label": "GIRAUD TEULON", "position": {"x": "48.89390376925413", "z": "2.099017227099798", "y": 0}}, {"id": "25394", "label": "PLACE ROYALE", "position": {"x": "48.89460216928469", "z": "2.097719152283792", "y": 0}}, {"id": "25467", "label": "LES BERGERES", "position": {"x": "48.88567096716327", "z": "2.228219106244475", "y": 0}}, {"id": "25504", "label": "GOUNOD", "position": {"x": "48.68370754567684", "z": "2.344802289929455", "y": 0}}, {"id": "25508", "label": "CIMETIERE DE SAVIGNY-SUR-ORGE", "position": {"x": "48.69391547251368", "z": "2.3655909462287816", "y": 0}}, {"id": "25511", "label": "PYRAMIDE DE JUVISY", "position": {"x": "48.69769829702339", "z": "2.3708207301238646", "y": 0}}, {"id": "25517", "label": "TOULOUSE-LAUTREC", "position": {"x": "48.67601347026757", "z": "2.3385576652217677", "y": 0}}, {"id": "25518", "label": "GARE D'EPINAY-SUR-ORGE RER", "position": {"x": "48.669856074950665", "z": "2.3317854623021534", "y": 0}}, {"id": "25522", "label": "GARE DE SAVIGNY-SUR-ORGE RER", "position": {"x": "48.67584190149792", "z": "2.3509496272348955", "y": 0}}, {"id": "25531", "label": "PYRAMIDE DE JUVISY", "position": {"x": "48.69796783001906", "z": "2.3712554183638943", "y": 0}}, {"id": "25537", "label": "TOULOUSE-LAUTREC", "position": {"x": "48.67587863954793", "z": "2.338571234646402", "y": 0}}, {"id": "25541", "label": "CIMETIERE DE JUVISY-SUR-ORGE", "position": {"x": "48.694382694749116", "z": "2.3663515483775304", "y": 0}}, {"id": "26051", "label": "MEUDON SUR SEINE-TRAMWAY", "position": {"x": "48.818688247167294", "z": "2.239629035652309", "y": 0}}, {"id": "26072", "label": "CENTRE COMMERCIAL DU MOULIN", "position": {"x": "48.790038988148126", "z": "2.2237677829573466", "y": 0}}, {"id": "26073", "label": "CENTRE COMMERCIAL DU MOULIN", "position": {"x": "48.78993118520671", "z": "2.2238224290444655", "y": 0}}, {"id": "26074", "label": "LYCEE DE VILLEBON", "position": {"x": "48.79399938062545", "z": "2.2203854115744557", "y": 0}}, {"id": "26076", "label": "AERODROME MORANE", "position": {"x": "48.78789853376482", "z": "2.2223850461170107", "y": 0}}, {"id": "26098", "label": "SAINT-JACQUES", "position": {"x": "48.81836752019113", "z": "2.319969893778599", "y": 0}}, {"id": "26108", "label": "CIMETIERE DE MONTROUGE", "position": {"x": "48.82130668579712", "z": "2.321316388100568", "y": 0}}, {"id": "26110", "label": "JEAN JAURES.", "position": {"x": "48.81481565415576", "z": "2.310662426634477", "y": 0}}, {"id": "26114", "label": "CHATILLON - MONTROUGE-METRO.", "position": {"x": "48.811075310815895", "z": "2.304853659516757", "y": 0}}, {"id": "26139", "label": "MAIRIE DE MONTREUIL", "position": {"x": "48.86182299962515", "z": "2.441404489569694", "y": 0}}, {"id": "26155", "label": "SAUSSAIE BEAUCLAIR - DOMUS", "position": {"x": "48.88200849274087", "z": "2.468725882880509", "y": 0}}, {"id": "26156", "label": "SAUSSAIE BEAUCLAIR - DOMUS", "position": {"x": "48.88208030038604", "z": "2.4688078258885637", "y": 0}}, {"id": "26157", "label": "NANTEUIL", "position": {"x": "48.877776742999956", "z": "2.4755552446130276", "y": 0}}, {"id": "26158", "label": "NANTEUIL", "position": {"x": "48.87743459311378", "z": "2.476099355669566", "y": 0}}, {"id": "26161", "label": "VAN DERHEYDEN", "position": {"x": "48.87736261423733", "z": "2.4836749841839985", "y": 0}}, {"id": "26163", "label": "BOIS-PERRIER SUD", "position": {"x": "48.881538356754014", "z": "2.4863712342965765", "y": 0}}, {"id": "26306", "label": "LES HAUTS DE MALESHERBES", "position": {"x": "48.89115417103819", "z": "2.306657170286277", "y": 0}}, {"id": "26307", "label": "LES HAUTS DE MALESHERBES", "position": {"x": "48.89157657185209", "z": "2.3066705502169684", "y": 0}}, {"id": "26308", "label": "PORTE DE CLICHY", "position": {"x": "48.894409250689", "z": "2.3143425898614485", "y": 0}}, {"id": "26309", "label": "PORTE DE CLICHY", "position": {"x": "48.89431908990902", "z": "2.3128842182340263", "y": 0}}, {"id": "26329", "label": "PORTE DE LA CHAPELLE", "position": {"x": "48.89837288951884", "z": "2.3584919046737474", "y": 0}}, {"id": "26373", "label": "BOIS-PERRIER RER - ROSNY 2", "position": {"x": "48.88235230247946", "z": "2.4822446278106227", "y": 0}}, {"id": "26392", "label": "COMMISSARIAT", "position": {"x": "48.874698984227685", "z": "2.4864060623300586", "y": 0}}, {"id": "26394", "label": "MAIRIE-ROSNY SOUS BOIS-RER", "position": {"x": "48.870690802230385", "z": "2.4862719177536152", "y": 0}}, {"id": "26395", "label": "PASCAL", "position": {"x": "48.86440654633645", "z": "2.487929386296972", "y": 0}}, {"id": "26500", "label": "RUE DES 2 SOEURS", "position": {"x": "49.01221069179445", "z": "2.5217069066661244", "y": 0}}, {"id": "26502", "label": "R\u00e9publique", "position": {"x": "48.867240185361254", "z": "2.3630564459452406", "y": 0}}, {"id": "26999", "label": "ERMONT EAUBONNE", "position": {"x": "48.980646", "z": "2.272085", "y": 0}}, {"id": "27000", "label": "ERMONT HALTE", "position": {"x": "48.990651", "z": "2.263183", "y": 0}}, {"id": "27001", "label": "GROS NOYER SAINT-PRIX", "position": {"x": "48.996099", "z": "2.259656", "y": 0}}, {"id": "27002", "label": "SAINT-LEU LA FORET", "position": {"x": "49.015585", "z": "2.242479", "y": 0}}, {"id": "27003", "label": "VAUCELLES", "position": {"x": "49.021774", "z": "2.229376", "y": 0}}, {"id": "27004", "label": "TAVERNY", "position": {"x": "49.024779", "z": "2.222727", "y": 0}}, {"id": "27005", "label": "BESSANCOURT", "position": {"x": "49.035311", "z": "2.210247", "y": 0}}, {"id": "27006", "label": "FREPILLON", "position": {"x": "49.04543", "z": "2.197088", "y": 0}}, {"id": "27007", "label": "MERY SUR OISE", "position": {"x": "49.058048", "z": "2.191245", "y": 0}}, {"id": "27008", "label": "MERIEL", "position": {"x": "49.077699", "z": "2.205447", "y": 0}}, {"id": "27009", "label": "VALMONDOIS", "position": {"x": "49.091073", "z": "2.201823", "y": 0}}, {"id": "27010", "label": "L'ISLE ADAM PARMAIN", "position": {"x": "49.114784", "z": "2.21002", "y": 0}}, {"id": "27011", "label": "CHAMPAGNE SUR OISE", "position": {"x": "49.136001", "z": "2.242678", "y": 0}}, {"id": "27012", "label": "PERSAN BEAUMONT", "position": {"x": "49.14772", "z": "2.277823", "y": 0}}, {"id": "27013", "label": "CERNAY", "position": {"x": "48.985005", "z": "2.257474", "y": 0}}, {"id": "27014", "label": "FRANCONVILLE LE PLESSIS BOUCHARD", "position": {"x": "48.993713", "z": "2.234276", "y": 0}}, {"id": "27015", "label": "MONTIGNY BEAUCHAMP", "position": {"x": "49.007423", "z": "2.19762", "y": 0}}, {"id": "27016", "label": "PIERRELAYE", "position": {"x": "49.019137", "z": "2.154663", "y": 0}}, {"id": "27017", "label": "SAINT-OUEN L'AUMONE LIESSE", "position": {"x": "49.033988", "z": "2.128264", "y": 0}}, {"id": "27018", "label": "SAINT-OUEN L'AUMONE", "position": {"x": "49.045312", "z": "2.105111", "y": 0}}, {"id": "27019", "label": "PONTOISE", "position": {"x": "49.046646", "z": "2.095195", "y": 0}}, {"id": "27020", "label": "PARIS NORD", "position": {"x": "48.880845", "z": "2.356722", "y": 0}}, {"id": "27021", "label": "SAINT-DENIS", "position": {"x": "48.934456", "z": "2.345604", "y": 0}}, {"id": "27022", "label": "EPINAY VILLETANEUSE", "position": {"x": "48.95827", "z": "2.328245", "y": 0}}, {"id": "27023", "label": "LA BARRE ORMESSON", "position": {"x": "48.966327", "z": "2.316582", "y": 0}}, {"id": "27024", "label": "ENGHIEN LES BAINS", "position": {"x": "48.972749", "z": "2.307137", "y": 0}}, {"id": "27025", "label": "CHAMP DE COURSES D'ENGHIEN", "position": {"x": "48.979448", "z": "2.292477", "y": 0}}, {"id": "27026", "label": "DEUIL MONTMAGNY", "position": {"x": "48.976054", "z": "2.338524", "y": 0}}, {"id": "27027", "label": "GROSLAY", "position": {"x": "48.984316", "z": "2.353407", "y": 0}}, {"id": "27028", "label": "SARCELLES SAINT-BRICE", "position": {"x": "48.996007", "z": "2.368685", "y": 0}}, {"id": "27029", "label": "ECOUEN EZANVILLE", "position": {"x": "49.023206", "z": "2.362223", "y": 0}}, {"id": "27030", "label": "DOMONT", "position": {"x": "49.032972", "z": "2.33683", "y": 0}}, {"id": "27031", "label": "BOUFFEMONT MOISSELLES", "position": {"x": "49.045169", "z": "2.322918", "y": 0}}, {"id": "27032", "label": "MONTSOULT MAFFLIERS", "position": {"x": "49.066289", "z": "2.32292", "y": 0}}, {"id": "27033", "label": "VILLAINES", "position": {"x": "49.07947", "z": "2.350831", "y": 0}}, {"id": "27034", "label": "BELLOY SAINT-MARTIN", "position": {"x": "49.0984", "z": "2.361271", "y": 0}}, {"id": "27035", "label": "VIARMES", "position": {"x": "49.116628", "z": "2.368254", "y": 0}}, {"id": "27036", "label": "SEUGY", "position": {"x": "49.119023", "z": "2.399725", "y": 0}}, {"id": "27037", "label": "LUZARCHES", "position": {"x": "49.117132", "z": "2.420107", "y": 0}}, {"id": "27038", "label": "PRESLES COURCELLES", "position": {"x": "49.114062", "z": "2.287915", "y": 0}}, {"id": "27039", "label": "NOINTEL MOURS", "position": {"x": "49.132578", "z": "2.280515", "y": 0}}, {"id": "27040", "label": "AUVERS SUR OISE", "position": {"x": "49.070462", "z": "2.175304", "y": 0}}, {"id": "27041", "label": "BRUYERES SUR OISE", "position": {"x": "49.15519", "z": "2.325754", "y": 0}}, {"id": "27042", "label": "BORAN SUR OISE", "position": {"x": "49.166775", "z": "2.362304", "y": 0}}, {"id": "27046", "label": "EPLUCHES", "position": {"x": "49.055102", "z": "2.122736", "y": 0}}, {"id": "27047", "label": "PONT PETIT", "position": {"x": "49.060592", "z": "2.130874", "y": 0}}, {"id": "27048", "label": "CHAPONVAL", "position": {"x": "49.069314", "z": "2.141697", "y": 0}}, {"id": "27051", "label": "LA DEFENSE", "position": {"x": "48.892187", "z": "2.237018", "y": 0}}, {"id": "27052", "label": "PUTEAUX", "position": {"x": "48.883384", "z": "2.233692", "y": 0}}, {"id": "27053", "label": "SURESNES MONT VALERIEN", "position": {"x": "48.871714", "z": "2.22103", "y": 0}}, {"id": "27054", "label": "SAINT-CLOUD", "position": {"x": "48.846103", "z": "2.217621", "y": 0}}, {"id": "27055", "label": "SEVRES VILLE D AVRAY", "position": {"x": "48.827239", "z": "2.200721", "y": 0}}, {"id": "27056", "label": "CHAVILLE RIVE DROITE", "position": {"x": "48.812572", "z": "2.18826", "y": 0}}, {"id": "27057", "label": "VERSAILLES CHANTIERS", "position": {"x": "48.79528", "z": "2.13605", "y": 0}}, {"id": "27058", "label": "SAINT-CYR", "position": {"x": "48.798708", "z": "2.071847", "y": 0}}, {"id": "27059", "label": "SAINT-QUENTIN EN YVELINES", "position": {"x": "48.78739", "z": "2.044622", "y": 0}}, {"id": "27060", "label": "TRAPPES", "position": {"x": "48.774803", "z": "2.006567", "y": 0}}, {"id": "27061", "label": "LA VERRIERE", "position": {"x": "48.755389", "z": "1.943835", "y": 0}}, {"id": "27085", "label": "PARIS GARE DE LYON", "position": {"x": "48.844266", "z": "2.373755", "y": 0}}, {"id": "27086", "label": "BECON LES BRUYERES", "position": {"x": "48.905763", "z": "2.269965", "y": 0}}, {"id": "27087", "label": "LES VALLEES", "position": {"x": "48.913637", "z": "2.257326", "y": 0}}, {"id": "27088", "label": "LA GARENNE COLOMBES", "position": {"x": "48.909633", "z": "2.239684", "y": 0}}, {"id": "27089", "label": "NANTERRE UNIVERSITE", "position": {"x": "48.901746", "z": "2.215111", "y": 0}}, {"id": "27090", "label": "HOUILLES CARRIERES SUR SEINE", "position": {"x": "48.920379", "z": "2.185353", "y": 0}}, {"id": "27091", "label": "SARTROUVILLE", "position": {"x": "48.937736", "z": "2.157087", "y": 0}}, {"id": "27094", "label": "GARE MONTPARNASSE", "position": {"x": "48.841187", "z": "2.320509", "y": 0}}, {"id": "27095", "label": "VANVES MALAKOFF", "position": {"x": "48.818388", "z": "2.292062", "y": 0}}, {"id": "27096", "label": "CLAMART", "position": {"x": "48.814239", "z": "2.27449", "y": 0}}, {"id": "27097", "label": "MEUDON", "position": {"x": "48.814884", "z": "2.240919", "y": 0}}, {"id": "27098", "label": "BELLEVUE", "position": {"x": "48.818948", "z": "2.229808", "y": 0}}, {"id": "27099", "label": "SEVRES RIVE GAUCHE", "position": {"x": "48.821217", "z": "2.21486", "y": 0}}, {"id": "27100", "label": "CHAVILLE RIVE GAUCHE", "position": {"x": "48.804683", "z": "2.18863", "y": 0}}, {"id": "27101", "label": "VIROFLAY RIVE GAUCHE", "position": {"x": "48.800718", "z": "2.17139", "y": 0}}, {"id": "27102", "label": "FONTENAY LE FLEURY", "position": {"x": "48.807247", "z": "2.040519", "y": 0}}, {"id": "27103", "label": "VILLEPREUX LES CLAYES", "position": {"x": "48.823653", "z": "1.992865", "y": 0}}, {"id": "27104", "label": "PLAISIR LES CLAYES", "position": {"x": "48.83096", "z": "1.960027", "y": 0}}, {"id": "27105", "label": "PLAISIR GRIGNON", "position": {"x": "48.831916", "z": "1.944402", "y": 0}}, {"id": "27106", "label": "COIGNIERES", "position": {"x": "48.743484", "z": "1.921037", "y": 0}}, {"id": "27118", "label": "BEYNES", "position": {"x": "48.859999", "z": "1.875596", "y": 0}}, {"id": "27124", "label": "ARGENTEUIL", "position": {"x": "48.946797", "z": "2.257897", "y": 0}}, {"id": "27125", "label": "VAL D'ARGENTEUIL", "position": {"x": "48.950304", "z": "2.23111", "y": 0}}, {"id": "27126", "label": "CORMEILLES EN PARISIS", "position": {"x": "48.968496", "z": "2.193443", "y": 0}}, {"id": "27127", "label": "LA FRETTE MONTIGNY", "position": {"x": "48.980264", "z": "2.180012", "y": 0}}, {"id": "27128", "label": "HERBLAY", "position": {"x": "48.99029", "z": "2.161907", "y": 0}}, {"id": "27129", "label": "CONFLANS SAINTE-HONORINE", "position": {"x": "48.99663", "z": "2.097774", "y": 0}}, {"id": "27130", "label": "ERAGNY NEUVILLE", "position": {"x": "49.018349", "z": "2.090906", "y": 0}}, {"id": "27131", "label": "SAINT -OUEN L'AUMONE QUARTIER DE L'EGLIS", "position": {"x": "49.039981", "z": "2.103853", "y": 0}}, {"id": "27132", "label": "ASNIERES", "position": {"x": "48.905664", "z": "2.283573", "y": 0}}, {"id": "27133", "label": "BOIS COLOMBES", "position": {"x": "48.914246", "z": "2.271599", "y": 0}}, {"id": "27134", "label": "COLOMBES", "position": {"x": "48.923919", "z": "2.259346", "y": 0}}, {"id": "27135", "label": "LE STADE", "position": {"x": "48.931054", "z": "2.260602", "y": 0}}, {"id": "27136", "label": "CONFLANS FIN D'OISE", "position": {"x": "48.991317", "z": "2.074013", "y": 0}}, {"id": "27137", "label": "CHANTELOUP LES VIGNES", "position": {"x": "48.970367", "z": "2.027519", "y": 0}}, {"id": "27140", "label": "MAURECOURT", "position": {"x": "48.987057", "z": "2.059788", "y": 0}}, {"id": "27141", "label": "ANDRESY", "position": {"x": "48.974821", "z": "2.049083", "y": 0}}, {"id": "27142", "label": "TRIEL SUR SEINE", "position": {"x": "48.981072", "z": "2.005931", "y": 0}}, {"id": "27143", "label": "VAUX SUR SEINE", "position": {"x": "49.007127", "z": "1.963552", "y": 0}}, {"id": "27156", "label": "POISSY", "position": {"x": "48.933265", "z": "2.041072", "y": 0}}, {"id": "27157", "label": "VILLENNES SUR SEINE", "position": {"x": "48.939487", "z": "1.999604", "y": 0}}, {"id": "27158", "label": "VERNOUILLET VERNEUIL", "position": {"x": "48.981446", "z": "1.983143", "y": 0}}, {"id": "27159", "label": "LES CLAIRIERES DE VERNEUIL", "position": {"x": "48.992614", "z": "1.955479", "y": 0}}, {"id": "27161", "label": "MAISONS LAFFITTE", "position": {"x": "48.945796", "z": "2.144559", "y": 0}}, {"id": "27162", "label": "BRETIGNY", "position": {"x": "48.606745", "z": "2.30206", "y": 0}}, {"id": "27163", "label": "LA NORVILLE ST GERMAIN LES ARPAJON", "position": {"x": "48.591461", "z": "2.266938", "y": 0}}, {"id": "27164", "label": "ARPAJON", "position": {"x": "48.586008", "z": "2.24107", "y": 0}}, {"id": "27165", "label": "EGLY", "position": {"x": "48.582486", "z": "2.222433", "y": 0}}, {"id": "27166", "label": "BREUILLET BRUYERES LE CHATEL", "position": {"x": "48.577508", "z": "2.192063", "y": 0}}, {"id": "27171", "label": "GARE D'AUSTERLITZ", "position": {"x": "48.842528", "z": "2.365433", "y": 0}}, {"id": "27172", "label": "BIBLIOTHEQUE F. MITTERRAND", "position": {"x": "48.829834", "z": "2.377212", "y": 0}}, {"id": "27173", "label": "CHOISY LE ROI", "position": {"x": "48.763787", "z": "2.411387", "y": 0}}, {"id": "27174", "label": "VILLENEUVE LE ROI", "position": {"x": "48.739831", "z": "2.4264", "y": 0}}, {"id": "27175", "label": "ABLON", "position": {"x": "48.725535", "z": "2.419565", "y": 0}}, {"id": "27176", "label": "ATHIS MONS", "position": {"x": "48.712629", "z": "2.403633", "y": 0}}, {"id": "27177", "label": "JUVISY", "position": {"x": "48.689457", "z": "2.383139", "y": 0}}, {"id": "27178", "label": "IVRY SUR SEINE", "position": {"x": "48.813989", "z": "2.391687", "y": 0}}, {"id": "27179", "label": "VITRY SUR SEINE", "position": {"x": "48.800209", "z": "2.402713", "y": 0}}, {"id": "27180", "label": "LES ARDOINES", "position": {"x": "48.782505", "z": "2.409542", "y": 0}}, {"id": "27181", "label": "LES SAULES", "position": {"x": "48.745072", "z": "2.417521", "y": 0}}, {"id": "27182", "label": "ORLY VILLE", "position": {"x": "48.741879", "z": "2.402909", "y": 0}}, {"id": "27183", "label": "PONT DE RUNGIS", "position": {"x": "48.74835", "z": "2.373112", "y": 0}}, {"id": "27184", "label": "SAVIGNY SUR ORGE", "position": {"x": "48.676447", "z": "2.352481", "y": 0}}, {"id": "27185", "label": "EPINAY SUR ORGE", "position": {"x": "48.669484", "z": "2.332623", "y": 0}}, {"id": "27186", "label": "SAINTE-GENEVIEVE DES BOIS", "position": {"x": "48.652811", "z": "2.312736", "y": 0}}, {"id": "27187", "label": "SAINT-MICHEL SUR ORGE", "position": {"x": "48.635876", "z": "2.306833", "y": 0}}, {"id": "27188", "label": "MAROLLES EN HUREPOIX", "position": {"x": "48.565594", "z": "2.290924", "y": 0}}, {"id": "27195", "label": "SAINT-GRATIEN", "position": {"x": "48.96359", "z": "2.285931", "y": 0}}, {"id": "27196", "label": "EPINAY SUR SEINE", "position": {"x": "48.953396", "z": "2.30234", "y": 0}}, {"id": "27197", "label": "GENNEVILLIERS", "position": {"x": "48.932896", "z": "2.307943", "y": 0}}, {"id": "27198", "label": "LES GRESILLONS", "position": {"x": "48.920873", "z": "2.313835", "y": 0}}, {"id": "27199", "label": "SAINT-OUEN", "position": {"x": "48.905655", "z": "2.3224", "y": 0}}, {"id": "27200", "label": "PORTE DE CLICHY", "position": {"x": "48.894168", "z": "2.315599", "y": 0}}, {"id": "27201", "label": "PEREIRE LEVALLOIS", "position": {"x": "48.885404", "z": "2.298033", "y": 0}}, {"id": "27202", "label": "NEUILLY PORTE MAILLOT", "position": {"x": "48.877908", "z": "2.284431", "y": 0}}, {"id": "27228", "label": "MASSY PALAISEAU", "position": {"x": "48.725198", "z": "2.257355", "y": 0}}, {"id": "27229", "label": "LONGJUMEAU", "position": {"x": "48.702239", "z": "2.294558", "y": 0}}, {"id": "27230", "label": "CHILLY MAZARIN", "position": {"x": "48.700681", "z": "2.307841", "y": 0}}, {"id": "27231", "label": "GRAVIGNY BALIZY", "position": {"x": "48.685714", "z": "2.317626", "y": 0}}, {"id": "27232", "label": "PETIT VAUX", "position": {"x": "48.676381", "z": "2.333249", "y": 0}}, {"id": "27261", "label": "CORBEIL ESSONNES", "position": {"x": "48.613428", "z": "2.472934", "y": 0}}, {"id": "27262", "label": "MOULIN GALANT", "position": {"x": "48.587154", "z": "2.47349", "y": 0}}, {"id": "27263", "label": "MENNECY", "position": {"x": "48.570597", "z": "2.432099", "y": 0}}, {"id": "27266", "label": "ESSONNES ROBINSON", "position": {"x": "48.605556", "z": "2.462456", "y": 0}}, {"id": "27267", "label": "VILLABE", "position": {"x": "48.592628", "z": "2.461806", "y": 0}}, {"id": "27268", "label": "LE PLESSIS CHENET", "position": {"x": "48.573808", "z": "2.479469", "y": 0}}, {"id": "27269", "label": "LE COUDRAY MONCEAUX LA JUSTICE", "position": {"x": "48.565271", "z": "2.488287", "y": 0}}, {"id": "27270", "label": "COUDRAY MONTCEAUX", "position": {"x": "48.566118", "z": "2.492713", "y": 0}}, {"id": "27276", "label": "ORRY LA VILLE COYE LA FORET", "position": {"x": "49.138717", "z": "2.489615", "y": 0}}, {"id": "27277", "label": "LA BORNE BLANCHE", "position": {"x": "49.126781", "z": "2.506144", "y": 0}}, {"id": "27278", "label": "SURVILLIERS FOSSES", "position": {"x": "49.099587", "z": "2.525532", "y": 0}}, {"id": "27279", "label": "LOUVRES", "position": {"x": "49.049326", "z": "2.501758", "y": 0}}, {"id": "27280", "label": "LES NOUES", "position": {"x": "49.033183", "z": "2.478033", "y": 0}}, {"id": "27281", "label": "GOUSSAINVILLE", "position": {"x": "49.023162", "z": "2.462169", "y": 0}}, {"id": "27282", "label": "VILLIERS LE BEL GONESSE ARNOUVILLE", "position": {"x": "48.993777", "z": "2.416187", "y": 0}}, {"id": "27283", "label": "GARGES SARCELLES", "position": {"x": "48.976748", "z": "2.390594", "y": 0}}, {"id": "27284", "label": "PIERREFITTE STAINS", "position": {"x": "48.963755", "z": "2.372103", "y": 0}}, {"id": "27285", "label": "STADE DE FRANCE SAINT-DENIS", "position": {"x": "48.917567", "z": "2.35039", "y": 0}}, {"id": "27286", "label": "PARIS EST", "position": {"x": "48.877376", "z": "2.359457", "y": 0}}, {"id": "27287", "label": "MAISONS ALFORT ALFORTVILLE", "position": {"x": "48.802049", "z": "2.426482", "y": 0}}, {"id": "27288", "label": "LE VERT DE MAISONS", "position": {"x": "48.788915", "z": "2.43207", "y": 0}}, {"id": "27289", "label": "CRETEIL POMPADOUR", "position": {"x": "48.773318", "z": "2.436146", "y": 0}}, {"id": "27290", "label": "VILLENEUVE TRIAGE", "position": {"x": "48.745231", "z": "2.438344", "y": 0}}, {"id": "27291", "label": "VILLENEUVE SAINT-GEORGES", "position": {"x": "48.730117", "z": "2.446136", "y": 0}}, {"id": "27292", "label": "VIRY CHATILLON", "position": {"x": "48.676092", "z": "2.386784", "y": 0}}, {"id": "27293", "label": "GRIGNY CENTRE", "position": {"x": "48.65397", "z": "2.396177", "y": 0}}, {"id": "27294", "label": "ORANGIS BOIS DE L EPINE", "position": {"x": "48.636351", "z": "2.407796", "y": 0}}, {"id": "27295", "label": "EVRY COURCOURONNES - Centre", "position": {"x": "48.626022", "z": "2.428739", "y": 0}}, {"id": "27296", "label": "LE BRAS DE FER", "position": {"x": "48.623332", "z": "2.451409", "y": 0}}, {"id": "27297", "label": "RIS ORANGIS", "position": {"x": "48.658975", "z": "2.415207", "y": 0}}, {"id": "27298", "label": "GRAND BOURG", "position": {"x": "48.648489", "z": "2.435331", "y": 0}}, {"id": "27299", "label": "EVRY - Val de Seine", "position": {"x": "48.634479", "z": "2.45229", "y": 0}}, {"id": "27309", "label": "MONTGERON CROSNE", "position": {"x": "48.708238", "z": "2.462282", "y": 0}}, {"id": "27310", "label": "YERRES", "position": {"x": "48.706611", "z": "2.484245", "y": 0}}, {"id": "27311", "label": "BRUNOY", "position": {"x": "48.699732", "z": "2.506078", "y": 0}}, {"id": "27312", "label": "BOUSSY SAINT-ANTOINE", "position": {"x": "48.681017", "z": "2.533131", "y": 0}}, {"id": "27313", "label": "COMBS LA VILLE QUINCY", "position": {"x": "48.667902", "z": "2.547548", "y": 0}}, {"id": "27314", "label": "LIEUSAINT MOISSY", "position": {"x": "48.628376", "z": "2.569584", "y": 0}}, {"id": "27315", "label": "SAVIGNY LE TEMPLE NANDY", "position": {"x": "48.595564", "z": "2.583948", "y": 0}}, {"id": "27318", "label": "VIGNEUX SUR SEINE", "position": {"x": "48.708366", "z": "2.414359", "y": 0}}, {"id": "27321", "label": "BONDY", "position": {"x": "48.89403", "z": "2.480071", "y": 0}}, {"id": "27322", "label": "ROSNY BOIS PERRIER", "position": {"x": "48.882304", "z": "2.481421", "y": 0}}, {"id": "27323", "label": "ROSNY SOUS BOIS", "position": {"x": "48.869912", "z": "2.485761", "y": 0}}, {"id": "27324", "label": "VAL DE FONTENAY", "position": {"x": "48.854269", "z": "2.489167", "y": 0}}, {"id": "27325", "label": "NOGENT LE PERREUX", "position": {"x": "48.839342", "z": "2.494188", "y": 0}}, {"id": "27326", "label": "LES BOULLEREAUX CHAMPIGNY", "position": {"x": "48.824849", "z": "2.511856", "y": 0}}, {"id": "27327", "label": "VILLIERS SUR MARNE PLESSIS TREVISE", "position": {"x": "48.823267", "z": "2.54268", "y": 0}}, {"id": "27328", "label": "LE RAINCY VILLEMOMBLE", "position": {"x": "48.889077", "z": "2.512567", "y": 0}}, {"id": "27329", "label": "GAGNY", "position": {"x": "48.883734", "z": "2.525434", "y": 0}}, {"id": "27330", "label": "CHENAY GAGNY", "position": {"x": "48.877158", "z": "2.552882", "y": 0}}, {"id": "27331", "label": "CHELLES GOURNAY", "position": {"x": "48.874144", "z": "2.583331", "y": 0}}, {"id": "27332", "label": "LES YVRIS NOISY LE GRAND", "position": {"x": "48.823152", "z": "2.579837", "y": 0}}, {"id": "27333", "label": "EMERAINVILLE PONTAULT COMBAULT", "position": {"x": "48.80577", "z": "2.619396", "y": 0}}, {"id": "27334", "label": "ROISSY EN BRIE", "position": {"x": "48.795655", "z": "2.650388", "y": 0}}, {"id": "27335", "label": "OZOIR LA FERRIERE", "position": {"x": "48.770779", "z": "2.690253", "y": 0}}, {"id": "27336", "label": "GRETZ ARMAINVILLIERS", "position": {"x": "48.746452", "z": "2.727229", "y": 0}}, {"id": "27337", "label": "TOURNAN", "position": {"x": "48.739487", "z": "2.758825", "y": 0}}, {"id": "27342", "label": "VAIRES TORCY", "position": {"x": "48.875208", "z": "2.637591", "y": 0}}, {"id": "27343", "label": "LAGNY THORIGNY", "position": {"x": "48.882189", "z": "2.706014", "y": 0}}, {"id": "27344", "label": "ESBLY", "position": {"x": "48.903073", "z": "2.810248", "y": 0}}, {"id": "27356", "label": "MONTRY CONDE", "position": {"x": "48.890857", "z": "2.826405", "y": 0}}, {"id": "27374", "label": "NOISY LE SEC", "position": {"x": "48.896652", "z": "2.458363", "y": 0}}, {"id": "27375", "label": "PANTIN", "position": {"x": "48.898112", "z": "2.400362", "y": 0}}, {"id": "27376", "label": "GARE DE ROSA PARKS", "position": {"x": "48.896539", "z": "2.373449", "y": 0}}, {"id": "27377", "label": "AULNAY SOUS BOIS", "position": {"x": "48.932114", "z": "2.495755", "y": 0}}, {"id": "27378", "label": "BLANC MESNIL", "position": {"x": "48.932305", "z": "2.475674", "y": 0}}, {"id": "27379", "label": "DRANCY", "position": {"x": "48.932706", "z": "2.454766", "y": 0}}, {"id": "27380", "label": "LE BOURGET", "position": {"x": "48.93074", "z": "2.425791", "y": 0}}, {"id": "27381", "label": "LA COURNEUVE AUBERVILLIERS", "position": {"x": "48.924354", "z": "2.386388", "y": 0}}, {"id": "27382", "label": "LA PLAINE STADE DE FRANCE", "position": {"x": "48.918114", "z": "2.362666", "y": 0}}, {"id": "27383", "label": "PARIS NORD", "position": {"x": "48.880769", "z": "2.357115", "y": 0}}, {"id": "27384", "label": "CHATELET LES HALLES", "position": {"x": "48.861822", "z": "2.347013", "y": 0}}, {"id": "27385", "label": "ST MICHEL ND RER B", "position": {"x": "48.853336", "z": "2.346035", "y": 0}}, {"id": "27386", "label": "LUXEMBOURG", "position": {"x": "48.845743", "z": "2.339928", "y": 0}}, {"id": "27387", "label": "PORT ROYAL", "position": {"x": "48.840034", "z": "2.337096", "y": 0}}, {"id": "27388", "label": "DENFERT ROCHEREAU", "position": {"x": "48.834293", "z": "2.332852", "y": 0}}, {"id": "27389", "label": "CITE UNIVERSITAIRE", "position": {"x": "48.82109", "z": "2.338978", "y": 0}}, {"id": "27390", "label": "GENTILLY", "position": {"x": "48.81523", "z": "2.340891", "y": 0}}, {"id": "27391", "label": "LAPLACE", "position": {"x": "48.808297", "z": "2.334354", "y": 0}}, {"id": "27392", "label": "ARCUEIL CACHAN", "position": {"x": "48.798892", "z": "2.328137", "y": 0}}, {"id": "27393", "label": "BAGNEUX", "position": {"x": "48.793336", "z": "2.322202", "y": 0}}, {"id": "27394", "label": "BOURG LA REINE", "position": {"x": "48.780284", "z": "2.312464", "y": 0}}, {"id": "27395", "label": "SCEAUX", "position": {"x": "48.781357", "z": "2.297648", "y": 0}}, {"id": "27396", "label": "FONTENAY AUX ROSES", "position": {"x": "48.787615", "z": "2.292493", "y": 0}}, {"id": "27397", "label": "ROBINSON", "position": {"x": "48.780237", "z": "2.281431", "y": 0}}, {"id": "27398", "label": "LA CROIX DE BERNY", "position": {"x": "48.761694", "z": "2.304227", "y": 0}}, {"id": "27399", "label": "ANTONY", "position": {"x": "48.754947", "z": "2.300987", "y": 0}}, {"id": "27400", "label": "MASSY PALAISEAU", "position": {"x": "48.724309", "z": "2.258966", "y": 0}}, {"id": "27401", "label": "PALAISEAU", "position": {"x": "48.716946", "z": "2.245673", "y": 0}}, {"id": "27402", "label": "PALAISEAU VILLEBON", "position": {"x": "48.708141", "z": "2.237314", "y": 0}}, {"id": "27403", "label": "LOZERE", "position": {"x": "48.705969", "z": "2.212262", "y": 0}}, {"id": "27404", "label": "LE GUICHET", "position": {"x": "48.705404", "z": "2.192735", "y": 0}}, {"id": "27405", "label": "ORSAY VILLE", "position": {"x": "48.697506", "z": "2.181054", "y": 0}}, {"id": "27406", "label": "BURES SUR YVETTE", "position": {"x": "48.696253", "z": "2.164378", "y": 0}}, {"id": "27407", "label": "LA HACQUINIERE", "position": {"x": "48.695264", "z": "2.151642", "y": 0}}, {"id": "27408", "label": "GIF SUR YVETTE", "position": {"x": "48.698197", "z": "2.136567", "y": 0}}, {"id": "27409", "label": "COURCELLE SUR YVETTE", "position": {"x": "48.701218", "z": "2.097976", "y": 0}}, {"id": "27410", "label": "SAINT-REMY LES CHEVREUSE", "position": {"x": "48.702751", "z": "2.071243", "y": 0}}, {"id": "27411", "label": "AEROPORT CDG 1", "position": {"x": "49.009756", "z": "2.561233", "y": 0}}, {"id": "27412", "label": "PARC DES EXPOSITIONS", "position": {"x": "48.973425", "z": "2.51436", "y": 0}}, {"id": "27413", "label": "VILLEPINTE", "position": {"x": "48.96271", "z": "2.512645", "y": 0}}, {"id": "27414", "label": "SEVRAN BEAUDOTTES", "position": {"x": "48.947608", "z": "2.524716", "y": 0}}, {"id": "27415", "label": "PARC DE SCEAUX", "position": {"x": "48.770722", "z": "2.310205", "y": 0}}, {"id": "27416", "label": "FONTAINE MICHALON", "position": {"x": "48.743373", "z": "2.296393", "y": 0}}, {"id": "27417", "label": "LES BACONNETS", "position": {"x": "48.739681", "z": "2.287668", "y": 0}}, {"id": "27418", "label": "MASSY VERRIERES", "position": {"x": "48.734717", "z": "2.273483", "y": 0}}, {"id": "27419", "label": "AEROPORT CHARLES DE GAULLE 2 TGV", "position": {"x": "49.004687", "z": "2.570589", "y": 0}}, {"id": "27420", "label": "MITRY CLAYE", "position": {"x": "48.975859", "z": "2.642406", "y": 0}}, {"id": "27421", "label": "VILLEPARISIS MITRY LE NEUF", "position": {"x": "48.953148", "z": "2.603135", "y": 0}}, {"id": "27422", "label": "VERT GALANT", "position": {"x": "48.944181", "z": "2.566448", "y": 0}}, {"id": "27423", "label": "SEVRAN LIVRY", "position": {"x": "48.93628", "z": "2.534715", "y": 0}}, {"id": "27424", "label": "HAUSSMANN ST LAZARE", "position": {"x": "48.875029", "z": "2.326718", "y": 0}}, {"id": "27425", "label": "MAGENTA", "position": {"x": "48.880914", "z": "2.358833", "y": 0}}, {"id": "27426", "label": "CHAVILLE VELIZY", "position": {"x": "48.799729", "z": "2.183684", "y": 0}}, {"id": "27427", "label": "MEUDON VAL FLEURY", "position": {"x": "48.807493", "z": "2.240883", "y": 0}}, {"id": "27428", "label": "ISSY", "position": {"x": "48.819674", "z": "2.25876", "y": 0}}, {"id": "27429", "label": "ISSY VAL DE SEINE", "position": {"x": "48.83012", "z": "2.26369", "y": 0}}, {"id": "27430", "label": "PONT DU GARIGLIANO - H\u00f4pital Europ\u00e9en Georges Pompidou", "position": {"x": "48.83909", "z": "2.270458", "y": 0}}, {"id": "27431", "label": "JAVEL", "position": {"x": "48.846192", "z": "2.276761", "y": 0}}, {"id": "27432", "label": "CHAMP DE MARS TOUR EIFFEL", "position": {"x": "48.857293", "z": "2.290392", "y": 0}}, {"id": "27433", "label": "PONT DE L ALMA", "position": {"x": "48.862662", "z": "2.30099", "y": 0}}, {"id": "27434", "label": "INVALIDES", "position": {"x": "48.862902", "z": "2.313911", "y": 0}}, {"id": "27435", "label": "MUSEE D ORSAY", "position": {"x": "48.860708", "z": "2.32562", "y": 0}}, {"id": "27439", "label": "RUNGIS LA FRATERNELLE", "position": {"x": "48.740195", "z": "2.351633", "y": 0}}, {"id": "27440", "label": "CHEMIN D'ANTONY", "position": {"x": "48.747942", "z": "2.312711", "y": 0}}, {"id": "27442", "label": "IGNY", "position": {"x": "48.740182", "z": "2.230961", "y": 0}}, {"id": "27443", "label": "BIEVRES", "position": {"x": "48.751023", "z": "2.215861", "y": 0}}, {"id": "27444", "label": "VAUBOYEN", "position": {"x": "48.759189", "z": "2.192136", "y": 0}}, {"id": "27445", "label": "JOUY EN JOSAS", "position": {"x": "48.764776", "z": "2.163947", "y": 0}}, {"id": "27446", "label": "PETIT JOUY LES LOGES", "position": {"x": "48.770425", "z": "2.146832", "y": 0}}, {"id": "27447", "label": "AVENUE FOCH", "position": {"x": "48.870974", "z": "2.275575", "y": 0}}, {"id": "27448", "label": "AVENUE HENRI MARTIN", "position": {"x": "48.864462", "z": "2.272121", "y": 0}}, {"id": "27449", "label": "BOULAINVILLIERS", "position": {"x": "48.856532", "z": "2.275167", "y": 0}}, {"id": "27450", "label": "AVENUE DU PRESIDENT KENNEDY", "position": {"x": "48.853648", "z": "2.279487", "y": 0}}, {"id": "27451", "label": "VERSAILLES RIVE GAUCHE Ch\u00e2teau de Versailles", "position": {"x": "48.800216", "z": "2.129044", "y": 0}}, {"id": "27452", "label": "PORCHEFONTAINE", "position": {"x": "48.796528", "z": "2.152379", "y": 0}}, {"id": "27453", "label": "PARIS GARE DE LYON", "position": {"x": "48.843773", "z": "2.373916", "y": 0}}, {"id": "27454", "label": "ACHERES GRAND CORMIER", "position": {"x": "48.955402", "z": "2.093522", "y": 0}}, {"id": "27455", "label": "NANTERRE PREFECTURE", "position": {"x": "48.895745", "z": "2.223213", "y": 0}}, {"id": "27457", "label": "CHARLES DE GAULLE ETOILE", "position": {"x": "48.874238", "z": "2.294491", "y": 0}}, {"id": "27458", "label": "AUBER", "position": {"x": "48.872157", "z": "2.329927", "y": 0}}, {"id": "27459", "label": "PARIS GARE DE LYON", "position": {"x": "48.844139", "z": "2.37326", "y": 0}}, {"id": "27460", "label": "NATION", "position": {"x": "48.848237", "z": "2.395824", "y": 0}}, {"id": "27461", "label": "VINCENNES", "position": {"x": "48.847308", "z": "2.4333", "y": 0}}, {"id": "27462", "label": "VAL DE FONTENAY", "position": {"x": "48.853796", "z": "2.488188", "y": 0}}, {"id": "27463", "label": "NEUILLY PLAISANCE", "position": {"x": "48.853486", "z": "2.513825", "y": 0}}, {"id": "27464", "label": "BRY SUR MARNE", "position": {"x": "48.844901", "z": "2.525923", "y": 0}}, {"id": "27465", "label": "NOISY LE GRAND MONT D'EST", "position": {"x": "48.840843", "z": "2.547775", "y": 0}}, {"id": "27466", "label": "NOISY CHAMPS", "position": {"x": "48.842885", "z": "2.580086", "y": 0}}, {"id": "27467", "label": "NOISIEL", "position": {"x": "48.843492", "z": "2.615952", "y": 0}}, {"id": "27468", "label": "LOGNES", "position": {"x": "48.839219", "z": "2.633211", "y": 0}}, {"id": "27469", "label": "TORCY", "position": {"x": "48.839646", "z": "2.65513", "y": 0}}, {"id": "27470", "label": "BUSSY SAINT-GEORGES", "position": {"x": "48.836536", "z": "2.708982", "y": 0}}, {"id": "27471", "label": "VAL D'EUROPE", "position": {"x": "48.855395", "z": "2.773434", "y": 0}}, {"id": "27472", "label": "MARNE LA VALLEE CHESSY", "position": {"x": "48.86995", "z": "2.782227", "y": 0}}, {"id": "27473", "label": "CERGY LE HAUT", "position": {"x": "49.047876", "z": "2.011", "y": 0}}, {"id": "27474", "label": "CERGY SAINT-CHRISTOPHE", "position": {"x": "49.049647", "z": "2.034294", "y": 0}}, {"id": "27475", "label": "CERGY PREFECTURE", "position": {"x": "49.036464", "z": "2.079535", "y": 0}}, {"id": "27476", "label": "NEUVILLE UNIVERSITE", "position": {"x": "49.014134", "z": "2.078307", "y": 0}}, {"id": "27477", "label": "ACHERES VILLE", "position": {"x": "48.970665", "z": "2.077732", "y": 0}}, {"id": "27478", "label": "LE VESINET LE PECQ", "position": {"x": "48.897973", "z": "2.122117", "y": 0}}, {"id": "27479", "label": "LE VESINET CENTRE", "position": {"x": "48.890086", "z": "2.134601", "y": 0}}, {"id": "27480", "label": "CHATOU CROISSY", "position": {"x": "48.885211", "z": "2.155903", "y": 0}}, {"id": "27481", "label": "RUEIL MALMAISON", "position": {"x": "48.887574", "z": "2.172579", "y": 0}}, {"id": "27482", "label": "NANTERRE VILLE", "position": {"x": "48.895126", "z": "2.195364", "y": 0}}, {"id": "27483", "label": "NANTERRE UNIVERSITE", "position": {"x": "48.90155", "z": "2.215232", "y": 0}}, {"id": "27484", "label": "NOGENT SUR MARNE", "position": {"x": "48.834289", "z": "2.471681", "y": 0}}, {"id": "27485", "label": "JOINVILLE LE PONT", "position": {"x": "48.821039", "z": "2.463857", "y": 0}}, {"id": "27486", "label": "SAINT-MAUR CRETEIL", "position": {"x": "48.8062", "z": "2.47272", "y": 0}}, {"id": "27487", "label": "PARC DE SAINT-MAUR", "position": {"x": "48.805378", "z": "2.48635", "y": 0}}, {"id": "27488", "label": "CHAMPIGNY", "position": {"x": "48.806985", "z": "2.510307", "y": 0}}, {"id": "27489", "label": "LA VARENNE CHENNEVIERES", "position": {"x": "48.795384", "z": "2.513423", "y": 0}}, {"id": "27490", "label": "SUCY BONNEUIL", "position": {"x": "48.771708", "z": "2.507483", "y": 0}}, {"id": "27491", "label": "BOISSY SAINT-LEGER", "position": {"x": "48.752186", "z": "2.50456", "y": 0}}, {"id": "27492", "label": "FONTENAY SOUS BOIS", "position": {"x": "48.84372", "z": "2.463708", "y": 0}}, {"id": "27493", "label": "SAINT-GERMAIN EN LAYE", "position": {"x": "48.898076", "z": "2.094837", "y": 0}}, {"id": "27504", "label": "OSNY", "position": {"x": "49.06297", "z": "2.057903", "y": 0}}, {"id": "27505", "label": "BOISSY L'AILLERIE", "position": {"x": "49.075843", "z": "2.024953", "y": 0}}, {"id": "27506", "label": "PARIS SAINT-LAZARE", "position": {"x": "48.875442", "z": "2.324806", "y": 0}}, {"id": "27507", "label": "PONT CARDINET", "position": {"x": "48.88822", "z": "2.313732", "y": 0}}, {"id": "27508", "label": "CLICHY LEVALLOIS", "position": {"x": "48.897637", "z": "2.29742", "y": 0}}, {"id": "27509", "label": "SANNOIS", "position": {"x": "48.97052", "z": "2.263925", "y": 0}}, {"id": "27510", "label": "ERMONT EAUBONNE", "position": {"x": "48.980512", "z": "2.27106", "y": 0}}, {"id": "27520", "label": "COMPANS", "position": {"x": "48.991391", "z": "2.66506", "y": 0}}, {"id": "27521", "label": "THIEUX NANTOUILLET", "position": {"x": "49.008114", "z": "2.680252", "y": 0}}, {"id": "27522", "label": "DAMMARTIN JUILLY SAINT-MARD", "position": {"x": "49.032574", "z": "2.699453", "y": 0}}, {"id": "27534", "label": "COURBEVOIE", "position": {"x": "48.898119", "z": "2.247943", "y": 0}}, {"id": "27535", "label": "LE VAL D'OR", "position": {"x": "48.85642", "z": "2.216572", "y": 0}}, {"id": "27536", "label": "GARCHES MARNES LA COQUETTE", "position": {"x": "48.838283", "z": "2.187111", "y": 0}}, {"id": "27537", "label": "VAUCRESSON", "position": {"x": "48.836643", "z": "2.152697", "y": 0}}, {"id": "27538", "label": "LA CELLE SAINT-CLOUD", "position": {"x": "48.84272", "z": "2.138125", "y": 0}}, {"id": "27539", "label": "BOUGIVAL", "position": {"x": "48.854252", "z": "2.132132", "y": 0}}, {"id": "27540", "label": "LOUVECIENNES", "position": {"x": "48.861215", "z": "2.123191", "y": 0}}, {"id": "27541", "label": "MARLY LE ROI", "position": {"x": "48.871503", "z": "2.096548", "y": 0}}, {"id": "27542", "label": "L'ETANG LA VILLE", "position": {"x": "48.868064", "z": "2.076719", "y": 0}}, {"id": "27543", "label": "SAINT-NOM LA BRETECHE FORET DE MARLY", "position": {"x": "48.867792", "z": "2.050768", "y": 0}}, {"id": "27544", "label": "VIROFLAY RIVE DROITE", "position": {"x": "48.805493", "z": "2.16852", "y": 0}}, {"id": "27545", "label": "MONTREUIL", "position": {"x": "48.806377", "z": "2.1515", "y": 0}}, {"id": "27546", "label": "VERSAILLES RIVE DROITE", "position": {"x": "48.809482", "z": "2.135087", "y": 0}}, {"id": "27547", "label": "SAINT-GERMAIN GRANDE CEINTURE", "position": {"x": "48.903205", "z": "2.072971", "y": 0}}, {"id": "27548", "label": "SAINT-GERMAIN BEL AIR FOURQUEUX", "position": {"x": "48.894608", "z": "2.069938", "y": 0}}, {"id": "27549", "label": "MAREIL MARLY", "position": {"x": "48.880992", "z": "2.079178", "y": 0}}, {"id": "27550", "label": "NOISY LE ROI", "position": {"x": "48.84136", "z": "2.061327", "y": 0}}, {"id": "27551", "label": "ROUGEMONT CHANTELOUP", "position": {"x": "48.930934", "z": "2.51505", "y": 0}}, {"id": "27552", "label": "FREINVILLE SEVRAN", "position": {"x": "48.92664", "z": "2.519104", "y": 0}}, {"id": "27553", "label": "L ABBAYE", "position": {"x": "48.921926", "z": "2.516444", "y": 0}}, {"id": "27554", "label": "LYCEE HENRI SELLIER", "position": {"x": "48.916097", "z": "2.515061", "y": 0}}, {"id": "27555", "label": "GARGAN", "position": {"x": "48.908165", "z": "2.517025", "y": 0}}, {"id": "27556", "label": "LES PAVILLONS SOUS BOIS T4", "position": {"x": "48.902444", "z": "2.511699", "y": 0}}, {"id": "27557", "label": "ALLEE DE LA TOUR RENDEZ VOUS", "position": {"x": "48.897144", "z": "2.506408", "y": 0}}, {"id": "27558", "label": "LES COQUETIERS", "position": {"x": "48.892505", "z": "2.499388", "y": 0}}, {"id": "27559", "label": "REMISE A JORELLE", "position": {"x": "48.893095", "z": "2.487911", "y": 0}}], "edges": [{"source": "1", "target": "3", "strength": "460"}, {"source": "3", "target": "1", "strength": "465"}, {"source": "3", "target": "5", "strength": "461"}, {"source": "5", "target": "3", "strength": "465"}, {"source": "5", "target": "7", "strength": "461"}, {"source": "7", "target": "9", "strength": "463"}, {"source": "7", "target": "5", "strength": "465"}, {"source": "9", "target": "11", "strength": "464"}, {"source": "9", "target": "7", "strength": "465"}, {"source": "11", "target": "9", "strength": "465"}, {"source": "11", "target": "25250", "strength": "465"}, {"source": "13", "target": "25250", "strength": "464"}, {"source": "13", "target": "15", "strength": "466"}, {"source": "15", "target": "13", "strength": "463"}, {"source": "17", "target": "109", "strength": "230"}, {"source": "19", "target": "371", "strength": "107"}, {"source": "19", "target": "261", "strength": "98"}, {"source": "21", "target": "58", "strength": "113"}, {"source": "21", "target": "162", "strength": "120"}, {"source": "22", "target": "204", "strength": "384"}, {"source": "23", "target": "307", "strength": "387"}, {"source": "24", "target": "312", "strength": "126"}, {"source": "24", "target": "216", "strength": "298"}, {"source": "24", "target": "83", "strength": "176"}, {"source": "25", "target": "85", "strength": "349"}, {"source": "26", "target": "107", "strength": "382"}, {"source": "27", "target": "171", "strength": "387"}, {"source": "29", "target": "371", "strength": "98"}, {"source": "29", "target": "220", "strength": "7"}, {"source": "29", "target": "261", "strength": "8"}, {"source": "29", "target": "238", "strength": "131"}, {"source": "29", "target": "221", "strength": "31"}, {"source": "30", "target": "102", "strength": "382"}, {"source": "30", "target": "271", "strength": "381"}, {"source": "31", "target": "112", "strength": "460"}, {"source": "32", "target": "299", "strength": "198"}, {"source": "32", "target": "92", "strength": "198"}, {"source": "33", "target": "331", "strength": "402"}, {"source": "34", "target": "320", "strength": "389"}, {"source": "35", "target": "268", "strength": "481"}, {"source": "35", "target": "414", "strength": "482"}, {"source": "36", "target": "210", "strength": "34"}, {"source": "36", "target": "270", "strength": "112"}, {"source": "36", "target": "254", "strength": "130"}, {"source": "36", "target": "394", "strength": "26"}, {"source": "37", "target": "419", "strength": "402"}, {"source": "37", "target": "342", "strength": "396"}, {"source": "38", "target": "357", "strength": "450"}, {"source": "40", "target": "73", "strength": "382"}, {"source": "41", "target": "234", "strength": "396"}, {"source": "41", "target": "79", "strength": "396"}, {"source": "43", "target": "244", "strength": "272"}, {"source": "43", "target": "359", "strength": "273"}, {"source": "44", "target": "103", "strength": "382"}, {"source": "45", "target": "369", "strength": "129"}, {"source": "45", "target": "218", "strength": "10"}, {"source": "45", "target": "83", "strength": "37"}, {"source": "45", "target": "221", "strength": "169"}, {"source": "48", "target": "368", "strength": "230"}, {"source": "48", "target": "264", "strength": "230"}, {"source": "51", "target": "365", "strength": "81"}, {"source": "51", "target": "311", "strength": "82"}, {"source": "52", "target": "290", "strength": "258"}, {"source": "52", "target": "301", "strength": "255"}, {"source": "53", "target": "316", "strength": "230"}, {"source": "53", "target": "55", "strength": "230"}, {"source": "55", "target": "53", "strength": "230"}, {"source": "57", "target": "366", "strength": "387"}, {"source": "58", "target": "409", "strength": "113"}, {"source": "58", "target": "21", "strength": "120"}, {"source": "59", "target": "409", "strength": "98"}, {"source": "59", "target": "89", "strength": "105"}, {"source": "60", "target": "375", "strength": "402"}, {"source": "61", "target": "245", "strength": "255"}, {"source": "65", "target": "232", "strength": "105"}, {"source": "66", "target": "229", "strength": "140"}, {"source": "66", "target": "279", "strength": "140"}, {"source": "67", "target": "337", "strength": "272"}, {"source": "67", "target": "244", "strength": "273"}, {"source": "68", "target": "354", "strength": "75"}, {"source": "69", "target": "285", "strength": "384"}, {"source": "70", "target": "327", "strength": "390"}, {"source": "71", "target": "97", "strength": "396"}, {"source": "73", "target": "40", "strength": "382"}, {"source": "74", "target": "425", "strength": "106"}, {"source": "74", "target": "293", "strength": "109"}, {"source": "75", "target": "282", "strength": "396"}, {"source": "76", "target": "142", "strength": "419"}, {"source": "78", "target": "385", "strength": "384"}, {"source": "79", "target": "41", "strength": "396"}, {"source": "81", "target": "424", "strength": "402"}, {"source": "81", "target": "165", "strength": "402"}, {"source": "82", "target": "347", "strength": "482"}, {"source": "82", "target": "158", "strength": "482"}, {"source": "83", "target": "24", "strength": "176"}, {"source": "83", "target": "218", "strength": "133"}, {"source": "83", "target": "45", "strength": "43"}, {"source": "85", "target": "25", "strength": "349"}, {"source": "86", "target": "251", "strength": "230"}, {"source": "86", "target": "110", "strength": "240"}, {"source": "89", "target": "59", "strength": "98"}, {"source": "89", "target": "93", "strength": "105"}, {"source": "90", "target": "385", "strength": "382"}, {"source": "90", "target": "126", "strength": "384"}, {"source": "91", "target": "92", "strength": "198"}, {"source": "92", "target": "32", "strength": "198"}, {"source": "92", "target": "91", "strength": "198"}, {"source": "93", "target": "89", "strength": "98"}, {"source": "93", "target": "203", "strength": "105"}, {"source": "94", "target": "324", "strength": "480"}, {"source": "94", "target": "213", "strength": "482"}, {"source": "95", "target": "224", "strength": "390"}, {"source": "97", "target": "71", "strength": "396"}, {"source": "98", "target": "356", "strength": "383"}, {"source": "98", "target": "134", "strength": "377"}, {"source": "99", "target": "311", "strength": "81"}, {"source": "100", "target": "19024", "strength": "157"}, {"source": "100", "target": "162", "strength": "113"}, {"source": "100", "target": "428", "strength": "41"}, {"source": "101", "target": "180", "strength": "383"}, {"source": "102", "target": "291", "strength": "382"}, {"source": "102", "target": "30", "strength": "381"}, {"source": "103", "target": "44", "strength": "382"}, {"source": "106", "target": "232", "strength": "29"}, {"source": "106", "target": "339", "strength": "112"}, {"source": "106", "target": "212", "strength": "122"}, {"source": "106", "target": "211", "strength": "19"}, {"source": "107", "target": "225", "strength": "382"}, {"source": "107", "target": "26", "strength": "382"}, {"source": "108", "target": "266", "strength": "381"}, {"source": "109", "target": "17", "strength": "240"}, {"source": "109", "target": "110", "strength": "230"}, {"source": "110", "target": "109", "strength": "240"}, {"source": "110", "target": "86", "strength": "230"}, {"source": "111", "target": "141", "strength": "259"}, {"source": "112", "target": "31", "strength": "460"}, {"source": "116", "target": "246", "strength": "349"}, {"source": "117", "target": "202", "strength": "460"}, {"source": "118", "target": "418", "strength": "482"}, {"source": "118", "target": "140", "strength": "480"}, {"source": "122", "target": "123", "strength": "450"}, {"source": "123", "target": "122", "strength": "450"}, {"source": "124", "target": "175", "strength": "205"}, {"source": "125", "target": "395", "strength": "449"}, {"source": "125", "target": "12519", "strength": "450"}, {"source": "126", "target": "90", "strength": "380"}, {"source": "127", "target": "318", "strength": "387"}, {"source": "127", "target": "319", "strength": "378"}, {"source": "130", "target": "368", "strength": "230"}, {"source": "130", "target": "249", "strength": "230"}, {"source": "132", "target": "8923", "strength": "349"}, {"source": "132", "target": "262", "strength": "349"}, {"source": "133", "target": "408", "strength": "409"}, {"source": "134", "target": "98", "strength": "383"}, {"source": "135", "target": "267", "strength": "390"}, {"source": "136", "target": "308", "strength": "381"}, {"source": "136", "target": "260", "strength": "387"}, {"source": "137", "target": "328", "strength": "230"}, {"source": "137", "target": "264", "strength": "230"}, {"source": "138", "target": "184", "strength": "460"}, {"source": "138", "target": "255", "strength": "460"}, {"source": "139", "target": "352", "strength": "351"}, {"source": "139", "target": "350", "strength": "349"}, {"source": "140", "target": "213", "strength": "480"}, {"source": "140", "target": "118", "strength": "482"}, {"source": "141", "target": "111", "strength": "259"}, {"source": "142", "target": "76", "strength": "418"}, {"source": "142", "target": "252", "strength": "418"}, {"source": "143", "target": "402", "strength": "481"}, {"source": "143", "target": "236", "strength": "498"}, {"source": "146", "target": "417", "strength": "419"}, {"source": "147", "target": "415", "strength": "390"}, {"source": "151", "target": "358", "strength": "402"}, {"source": "154", "target": "164", "strength": "387"}, {"source": "156", "target": "193", "strength": "22"}, {"source": "156", "target": "370", "strength": "77"}, {"source": "156", "target": "298", "strength": "76"}, {"source": "157", "target": "296", "strength": "390"}, {"source": "158", "target": "82", "strength": "482"}, {"source": "159", "target": "191", "strength": "396"}, {"source": "160", "target": "161", "strength": "77"}, {"source": "160", "target": "193", "strength": "76"}, {"source": "161", "target": "160", "strength": "76"}, {"source": "161", "target": "243", "strength": "77"}, {"source": "162", "target": "100", "strength": "120"}, {"source": "162", "target": "21", "strength": "113"}, {"source": "163", "target": "365", "strength": "82"}, {"source": "163", "target": "287", "strength": "82"}, {"source": "164", "target": "154", "strength": "387"}, {"source": "165", "target": "81", "strength": "402"}, {"source": "166", "target": "206", "strength": "402"}, {"source": "169", "target": "173", "strength": "384"}, {"source": "170", "target": "319", "strength": "387"}, {"source": "171", "target": "27", "strength": "387"}, {"source": "172", "target": "317", "strength": "460"}, {"source": "173", "target": "169", "strength": "382"}, {"source": "175", "target": "248", "strength": "205"}, {"source": "175", "target": "124", "strength": "198"}, {"source": "176", "target": "400", "strength": "384"}, {"source": "178", "target": "376", "strength": "385"}, {"source": "180", "target": "101", "strength": "384"}, {"source": "182", "target": "144", "strength": "215"}, {"source": "184", "target": "138", "strength": "460"}, {"source": "185", "target": "323", "strength": "396"}, {"source": "186", "target": "875", "strength": "72"}, {"source": "187", "target": "398", "strength": "366"}, {"source": "188", "target": "305", "strength": "498"}, {"source": "188", "target": "236", "strength": "481"}, {"source": "189", "target": "439", "strength": "348"}, {"source": "190", "target": "335", "strength": "396"}, {"source": "191", "target": "159", "strength": "396"}, {"source": "193", "target": "160", "strength": "77"}, {"source": "193", "target": "233", "strength": "22"}, {"source": "193", "target": "194", "strength": "82"}, {"source": "193", "target": "156", "strength": "22"}, {"source": "193", "target": "399", "strength": "71"}, {"source": "194", "target": "193", "strength": "82"}, {"source": "194", "target": "233", "strength": "82"}, {"source": "197", "target": "274", "strength": "381"}, {"source": "202", "target": "117", "strength": "460"}, {"source": "202", "target": "382", "strength": "460"}, {"source": "203", "target": "93", "strength": "98"}, {"source": "204", "target": "22", "strength": "383"}, {"source": "206", "target": "166", "strength": "402"}, {"source": "208", "target": "302", "strength": "460"}, {"source": "209", "target": "395", "strength": "450"}, {"source": "210", "target": "288", "strength": "274"}, {"source": "210", "target": "211", "strength": "141"}, {"source": "210", "target": "36", "strength": "26"}, {"source": "210", "target": "270", "strength": "137"}, {"source": "211", "target": "288", "strength": "33"}, {"source": "211", "target": "210", "strength": "108"}, {"source": "211", "target": "212", "strength": "135"}, {"source": "211", "target": "106", "strength": "13"}, {"source": "212", "target": "106", "strength": "135"}, {"source": "212", "target": "211", "strength": "122"}, {"source": "213", "target": "140", "strength": "482"}, {"source": "213", "target": "94", "strength": "480"}, {"source": "216", "target": "24", "strength": "302"}, {"source": "216", "target": "219", "strength": "14"}, {"source": "216", "target": "325", "strength": "316"}, {"source": "217", "target": "342", "strength": "402"}, {"source": "218", "target": "369", "strength": "118"}, {"source": "218", "target": "83", "strength": "132"}, {"source": "218", "target": "45", "strength": "15"}, {"source": "219", "target": "312", "strength": "122"}, {"source": "219", "target": "216", "strength": "18"}, {"source": "219", "target": "279", "strength": "140"}, {"source": "220", "target": "221", "strength": "123"}, {"source": "220", "target": "238", "strength": "126"}, {"source": "220", "target": "45", "strength": "8"}, {"source": "221", "target": "220", "strength": "126"}, {"source": "221", "target": "29", "strength": "37"}, {"source": "221", "target": "238", "strength": "6"}, {"source": "221", "target": "45", "strength": "161"}, {"source": "224", "target": "95", "strength": "390"}, {"source": "225", "target": "107", "strength": "382"}, {"source": "229", "target": "66", "strength": "140"}, {"source": "229", "target": "381", "strength": "140"}, {"source": "230", "target": "340", "strength": "396"}, {"source": "231", "target": "232", "strength": "112"}, {"source": "231", "target": "339", "strength": "106"}, {"source": "232", "target": "65", "strength": "110"}, {"source": "232", "target": "106", "strength": "34"}, {"source": "232", "target": "231", "strength": "106"}, {"source": "233", "target": "193", "strength": "22"}, {"source": "233", "target": "194", "strength": "82"}, {"source": "233", "target": "310", "strength": "82"}, {"source": "233", "target": "399", "strength": "22"}, {"source": "234", "target": "41", "strength": "396"}, {"source": "236", "target": "188", "strength": "498"}, {"source": "236", "target": "143", "strength": "481"}, {"source": "238", "target": "220", "strength": "124"}, {"source": "238", "target": "29", "strength": "132"}, {"source": "238", "target": "221", "strength": "7"}, {"source": "242", "target": "392", "strength": "482"}, {"source": "243", "target": "161", "strength": "76"}, {"source": "243", "target": "298", "strength": "77"}, {"source": "244", "target": "43", "strength": "273"}, {"source": "244", "target": "67", "strength": "272"}, {"source": "245", "target": "61", "strength": "258"}, {"source": "246", "target": "116", "strength": "349"}, {"source": "246", "target": "348", "strength": "349"}, {"source": "248", "target": "175", "strength": "198"}, {"source": "249", "target": "130", "strength": "230"}, {"source": "249", "target": "316", "strength": "230"}, {"source": "250", "target": "356", "strength": "377"}, {"source": "251", "target": "328", "strength": "230"}, {"source": "251", "target": "86", "strength": "230"}, {"source": "252", "target": "142", "strength": "416"}, {"source": "253", "target": "299", "strength": "198"}, {"source": "254", "target": "394", "strength": "68"}, {"source": "254", "target": "875", "strength": "69"}, {"source": "254", "target": "36", "strength": "112"}, {"source": "254", "target": "270", "strength": "19"}, {"source": "255", "target": "256", "strength": "460"}, {"source": "255", "target": "138", "strength": "460"}, {"source": "256", "target": "338", "strength": "460"}, {"source": "256", "target": "255", "strength": "460"}, {"source": "259", "target": "262", "strength": "349"}, {"source": "260", "target": "136", "strength": "348"}, {"source": "261", "target": "19", "strength": "107"}, {"source": "261", "target": "29", "strength": "8"}, {"source": "262", "target": "259", "strength": "349"}, {"source": "262", "target": "132", "strength": "349"}, {"source": "263", "target": "305", "strength": "481"}, {"source": "264", "target": "48", "strength": "230"}, {"source": "264", "target": "137", "strength": "230"}, {"source": "266", "target": "108", "strength": "382"}, {"source": "267", "target": "304", "strength": "390"}, {"source": "267", "target": "135", "strength": "390"}, {"source": "268", "target": "35", "strength": "482"}, {"source": "270", "target": "210", "strength": "131"}, {"source": "270", "target": "36", "strength": "130"}, {"source": "270", "target": "254", "strength": "7"}, {"source": "271", "target": "397", "strength": "381"}, {"source": "271", "target": "30", "strength": "382"}, {"source": "272", "target": "382", "strength": "460"}, {"source": "273", "target": "427", "strength": "390"}, {"source": "274", "target": "197", "strength": "382"}, {"source": "275", "target": "346", "strength": "384"}, {"source": "276", "target": "296", "strength": "390"}, {"source": "278", "target": "387", "strength": "255"}, {"source": "278", "target": "599", "strength": "258"}, {"source": "279", "target": "66", "strength": "140"}, {"source": "279", "target": "219", "strength": "140"}, {"source": "282", "target": "75", "strength": "396"}, {"source": "283", "target": "321", "strength": "255"}, {"source": "284", "target": "424", "strength": "402"}, {"source": "285", "target": "437", "strength": "384"}, {"source": "285", "target": "69", "strength": "384"}, {"source": "286", "target": "313", "strength": "379"}, {"source": "287", "target": "163", "strength": "82"}, {"source": "287", "target": "365", "strength": "71"}, {"source": "287", "target": "399", "strength": "153"}, {"source": "288", "target": "210", "strength": "304"}, {"source": "288", "target": "435", "strength": "316"}, {"source": "288", "target": "211", "strength": "7"}, {"source": "289", "target": "370", "strength": "75"}, {"source": "289", "target": "429", "strength": "77"}, {"source": "290", "target": "52", "strength": "255"
[truncated: 164,818 more chars]
