# Supplementary material for: Vizaj—A free online interactive software for visualizing spatial networks
Source: PLoS One. 2023 Mar 23;18(3):e0282181. doi: 10.1371/journal.pone.0282181 (PMC10035906; doi:10.1371/journal.pone.0282181)
Supplement: S1 File — Data are available in .csv and .json formats according to the Data import section. (ZIP) [file pone.0282181.s001.zip › data/sensor_coordinates_broken.csv]

-26.70248	80.27735	a
-49.14323	66.49346	56.99331
-32.41285	58.73136	84.01755
-66.42779	45.30121	46.92363
-57.50687	40.25485	69.4054
-44.1952	32.65901	87.42673
-24.88435	32.46113	102.1138
-75.29194	18.58145	39.14097
-69.1299	12.14851	66.6287
-52.83044	5.655746	86.97328
-27.84781	1.35364	107.3742
-74.52774	-7.617279	33.56299
-72.46665	-17.4944	60.73799
-55.10593	-22.45364	86.01399
-30.35601	-28.60678	101.9828
-72.21	-35.12663	29.07837
-67.3429	-43.20528	52.21143
-53.34915	-48.27046	75.63674
-30.77322	-56.20812	89.21651
-61.8182	-57.30043	21.99725
-54.98286	-65.90886	41.84078
-44.52876	-70.51332	59.66557
-24.5693	-76.91601	70.69764
-32.58484	-85.55988	39.41543
-46.80664	-75.88867	15.7343
-27.08112	-89.50205	15.38303
1.459187	84.04467	70.9848
-0.589662	62.85628	94.07312
-0.4331166	33.37553	108.7013
-0.7102399	0.5214612	114.9166
-1.310529	-32.53624	110.4858
-2.908159	-61.77734	97.06646
-2.102357	-80.10716	72.22931
-3.0	-92.11116	44.63137
-4.354661	-93.36458	13.32013
30.51597	78.03817	66.11456
33.01083	55.70051	84.72178
50.87315	62.34833	53.38463
23.2359	30.31757	104.7308
43.48215	32.49335	88.47443
58.71148	35.78629	68.45532
65.08661	41.55335	44.17443
27.47747	-1.933991	106.6924
51.63497	2.546617	87.50923
68.32466	8.447221	65.27499
69.85523	15.35282	39.12494
27.28008	-28.93031	101.5272
54.07632	-26.98319	84.59609
71.66423	-19.60567	57.4418
71.71406	-9.755149	30.0
26.50147	-57.99004	89.00771
49.01238	-53.32954	72.67722
64.59498	-45.19672	49.11345
69.38289	-34.66583	22.00389
21.21869	-77.67708	69.30796
39.66548	-72.52043	58.31838
50.98669	-67.03971	37.71189
58.40283	-57.0376	16.05832
26.29314	-86.5595	40.81722
20.73897	-88.54105	14.29422
39.41966	-76.59256	11.84728
