# Supplementary material for: Vizaj—A free online interactive software for visualizing spatial networks
Source: PLoS One. 2023 Mar 23;18(3):e0282181. doi: 10.1371/journal.pone.0282181 (PMC10035906; doi:10.1371/journal.pone.0282181)
Supplement: S1 File — Data are available in .csv and .json formats according to the Data import section. (ZIP) [file pone.0282181.s001.zip › data/brainNKI188_pos.csv]

12.958	-28.874	-24.992
45.046	-7.4128	0.82569
-46.608	-38.38	2.2025
45.02	-11.265	39.551
29.527	-40.516	-2.8602
-31.128	30.359	42.444
-8.7786	24.702	-67.802
0.32353	56.412	-1.6765
57.371	37.348	-44.202
-60.286	-11.347	-18
-29.455	-39.227	-5.1818
-42.627	15.952	-30.627
13.379	12.207	10.897
-10.396	-35.243	-82.613
-55.53	43.409	-29.548
16.438	8.2286	-97.543
-0.272	-5.792	42.128
59.275	-20.088	-31.714
-12.933	13.2	7.4
-12.485	5.5922	-26.155
29.767	56.66	11.087
33.833	-35.5	-77.667
-24.021	65.642	-31.305
-29.933	33.58	-78.437
8.9244	46.487	-39.345
31.593	-7.4336	57.292
35.61	7.5844	5.3766
-35.935	5.3333	11.161
-41.486	9.945	-12.972
29.927	44.697	29.009
-60.836	-3.4182	-35.2
36.364	33.485	-73.848
14.242	5.8182	-26.444
16.8	-4.2222	12.089
15.228	-34.105	-82.386
-6.5714	10.619	49.714
13.024	23.154	-62.813
55.608	-21.361	2.701
-44.627	-22.392	14.784
0.28571	-42.464	-28.536
-50.172	23.69	-59.931
46	29.077	28.846
48.168	44.55	-10.794
-18	-9.2889	-97.156
37.341	-1.7143	21.78
-25.413	0.88073	-7.0642
-41.968	47.556	9.3333
46.702	44.14	-58.737
43.818	-42.109	-44.836
1.0508	43.254	-14.169
56.832	-13.381	-50.389
-37.207	47.897	-43.655
-44.426	29.541	24.393
43.889	17.556	-27
-19.761	-14.537	-76.925
-30.912	-5.6842	58.105
-55.375	-30.875	-16.188
55.227	-31.68	-14.853
13.683	24.515	60.337
-22.444	-33.489	-60.422
11.782	69.21	-41.597
52.629	-1.6	-29.257
-10	-17.021	58.17
-22.467	-21.7	-6.9667
-29.866	57.445	-1.5966
-7.9496	-27.798	-22.403
9.8333	6.6667	-73.267
13.645	59.516	-64.226
36.571	-26.612	-20.735
19.639	69.41	-23.803
-21.049	-37.007	-38.056
7.5579	9.8947	47.853
-0.62857	-22.4	39.638
-36.784	-4.0392	-87.922
57.569	6.3922	2.9804
-16.968	-3.3548	11.333
-0.87179	25.641	-48.632
47.907	-8.4112	-68.355
22.375	-21.594	-6.0938
-27.831	48.678	-66.576
-11.979	24.619	60.062
10.379	9.8526	-9.7474
30.137	63.282	-47.026
-57.315	7.6036	-52.306
-24.033	-12.262	-56.098
43.458	9.3559	44.678
46.698	-38.791	4.7442
37.784	-3.2072	-86.36
-43.615	-8	-1.2661
50.868	26.453	9.6226
0.48276	35.103	22.655
-26.55	-15.65	39.7
14.308	-0.22378	-52.266
-36.043	-25.617	-22.298
5.6604	22.755	-87.623
61.01	-11.525	-14.515
-4.3366	54.218	26.158
-45.515	44.606	-14.515
31.345	28.336	45.16
-10.973	60.613	-61.459
-1.1915	-13.574	20.213
-44.653	-36.356	-64.218
16.066	-20.308	19.319
-40.137	60.305	-24.351
60.074	28.148	-9.2593
15.378	43.111	46
-48.07	0.38597	-70.982
-25.969	48.769	24.369
-11.183	2.713	-54.73
38.618	59.122	-26.553
-59.744	24.068	-37.761
10.531	-17.347	59.306
39.667	-20.091	16.818
-10.655	9.2	-98.836
-49.675	29.561	5.4472
57.881	8.0593	-48.696
-43.009	10.414	42.505
0.73016	39.016	6.9206
22.556	-11.921	-71.298
-55.407	-12.481	-55.037
-36.828	-8.8889	23.333
-5.5733	-18.773	-48.64
28.731	11.538	58.615
-23.788	-12.727	-34.212
26.926	-12.397	-31.752
-53.469	42.939	-48.98
-7.8761	46.867	-38.071
-56.306	-19.576	-0.35294
-10.893	2.0194	66.621
15.305	68.042	0.69474
51.793	24.138	-56.862
-28.407	62.667	-50.778
-51.373	7.6863	22.431
-55.67	7.4783	0.95652
-0.32787	65.508	-22.754
55.538	45.654	-27.692
29.761	49.573	-64.564
0.12698	-5.9048	-87.048
12.714	59.095	24.333
46.928	12.128	-71.12
-19.709	70.369	-15.204
-19.89	-20.747	18.571
-56.562	-21.978	-35.618
52.286	6.898	24.408
1.3667	-12.7	-33.1
14.978	-23.511	-47.122
-28.208	17.167	-89.833
-11.165	29.316	-90.152
25.699	-16.258	38.344
59.859	25.131	-31.091
46.63	-36.519	-63.407
11.243	1.9806	66.893
19.826	-9.3043	-93.957
25.733	0.22857	-6.5333
-59.204	27.681	-12.478
44.336	43.52	11.024
-39.677	-17.247	-70.387
1.3176	-40.047	-51.694
0.44444	33.444	42.407
43.185	9.4074	-12.63
-43.893	41.5	-66.714
35.503	-18.201	-51.53
-6.84	6.88	-10.96
38.351	48.14	-40.947
-14.494	42.697	44.966
66.857	-4.2857	-36.857
29.568	21.261	-86
33.043	-28.087	-36.783
-13.02	66.735	7.102
-44.607	-11.011	40.472
-0.32653	19.673	32.041
-8.9916	5.1429	-73.63
1.9739	-21.961	-67.046
-31.143	-37.295	13.124
-10.495	68.724	-41.81
14.824	40.176	-79.088
-29.642	-37.821	-79.041
-58.721	8.8288	-22.793
63.298	7.5088	-21.93
33.928	59.604	-8.7748
-43.515	17.825	-76.524
0.55556	32.722	-29.167
-38.896	-23.584	-46.096
0.73684	42.015	-59.955
-28.057	13.257	55.371
25.421	-34.717	-60.415
31.663	-37.347	15.584
-10.168	45.412	-77.193
