# Supplementary material for: Vizaj—A free online interactive software for visualizing spatial networks
Source: PLoS One. 2023 Mar 23;18(3):e0282181. doi: 10.1371/journal.pone.0282181 (PMC10035906; doi:10.1371/journal.pone.0282181)
Supplement: S1 File — Data are available in .csv and .json formats according to the Data import section. (ZIP) [file pone.0282181.s001.zip › data/plane100_pos.csv]

0.0056628	0	0.0041621
0.01186	0	0.1081
-0.0039207	0	0.2343
0.0033861	0	0.34115
0.0089698	0	0.46333
-0.015554	0	0.54853
0.01895	0	0.66643
0.0019368	0	0.76609
0.0027022	0	0.8745
-0.015176	0	1.0104
0.1203	0	-0.022746
0.11439	0	0.098675
0.1011	0	0.22347
0.10014	0	0.32956
0.1163	0	0.47101
0.10258	0	0.56013
0.098581	0	0.66691
0.11508	0	0.77657
0.11142	0	0.88717
0.11004	0	1.0035
0.21051	0	-0.011007
0.2218	0	0.10822
0.21901	0	0.2166
0.21371	0	0.32379
0.22704	0	0.43423
0.21484	0	0.55452
0.24615	0	0.67137
0.22411	0	0.79055
0.2386	0	0.88152
0.21686	0	1.0023
0.32752	0	0.0048536
0.34825	0	0.13174
0.34508	0	0.2226
0.33067	0	0.3287
0.34354	0	0.43199
0.31486	0	0.56954
0.33374	0	0.66581
0.34004	0	0.76126
0.33315	0	0.90139
0.33049	0	0.99124
0.42976	0	0.0035037
0.43965	0	0.10769
0.45827	0	0.22255
0.44657	0	0.32507
0.44358	0	0.43341
0.43707	0	0.54829
0.44984	0	0.65241
0.45995	0	0.79305
0.44553	0	0.88451
0.45873	0	0.98954
0.54174	0	0.01553
0.54501	0	0.10298
0.56639	0	0.24006
0.55771	0	0.33447
0.55126	0	0.4239
0.55375	0	0.54514
0.54714	0	0.65287
0.54477	0	0.78053
0.55931	0	0.89134
0.57463	0	0.98709
0.66816	0	-0.01266
0.69921	0	0.11083
0.66711	0	0.24289
0.64968	0	0.31598
0.6601	0	0.42941
0.67396	0	0.55068
0.66786	0	0.66548
0.66671	0	0.77838
0.66436	0	0.88096
0.67088	0	0.98364
0.78324	0	-0.0064124
0.76523	0	0.097605
0.79011	0	0.21266
0.76481	0	0.31922
0.76911	0	0.45493
0.77931	0	0.54786
0.77037	0	0.66524
0.75948	0	0.77509
0.76229	0	0.89159
0.79575	0	1.0049
0.8825	0	-0.005949
0.89505	0	0.10372
0.86104	0	0.21049
0.89306	0	0.34856
0.87989	0	0.44305
0.86866	0	0.56805
0.88553	0	0.66449
0.90061	0	0.77152
0.89841	0	0.87571
0.87206	0	0.99446
0.98153	0	0.0019892
0.99432	0	0.13405
0.9767	0	0.24375
0.99314	0	0.33702
0.98748	0	0.43873
1.008	0	0.55575
1.0051	0	0.67632
0.99703	0	0.75627
1.0134	0	0.89667
0.99316	0	0.99846
