# Supplementary material for: Vizaj—A free online interactive software for visualizing spatial networks
Source: PLoS One. 2023 Mar 23;18(3):e0282181. doi: 10.1371/journal.pone.0282181 (PMC10035906; doi:10.1371/journal.pone.0282181)
Supplement: S1 File — Data are available in .csv and .json formats according to the Data import section. (ZIP) [file pone.0282181.s001.zip › data/conn_matrix_broken.csv]

0.0	0.8849602908087165	0.8027855756746255	0.676733252125705	0.7091851212386401	0.7103079235245507	0.7281662936277079	0.44146801096291755	0.5596644868618234	0.6337006058588858	0.6677022904144456	0.2733137081477309	0.3948233037093425	0.5886976575427685	0.6279594378512934	0.4514665709899568	0.2981008081199641	0.4638986321349788	0.5446021882794061	0.3699553695972058	0.3207404323440101	0.3422097620371633	0.4415089261035377	0.33673640390207615	0.33756417830006413	0.3559072657852764	0.8225395154325041	0.7938485624185911	0.7285682442370703	0.6714862087346243	0.6088954534225516	0.5539154915400984	0.46392723658359697	0.40252458038067995	0.38709709516452173	0.7338816279541129	0.6793196512283919	0.6415873862417737	0.6856177093457876	0.5886655663706067	0.49066958786228404	0.39154811195257616	0.639173669950547	0.5545027679718164	0.4313953782692063	0.2793746646301439	0.610092731530487	0.46088850227957134	0.40329604916406836	0.32196192018975567
0.8849602908087165	0.0	0.8497426208137564	0.802694255570978	0.8205756478264589	0.7523601008249325	0.7359018509618762	0.5680327671684534	0.6366851339787996	0.7020509209004959	0.6751734475530975	0.32302535340062055	0.5115407592205259	0.6587378119283452	0.6432101250379795	0.42392553665572363	0.38395486000732465	0.5217346687187231	0.5511446950680343	0.34876888892039537	0.3723191967933586	0.4072299458199658	0.46703076760332873	0.36634530768499096	0.35960009302802953	0.3484458779411877	0.8346883392200801	0.7943451060581395	0.7084603350136546	0.6521483269550018	0.6102785487895533	0.5642806713271237	0.4653803695780127	0.39233276409459067	0.3743919097355562	0.6740397097287056	0.6395442481438407	0.5835142819400501	0.6406148946808583	0.5327882565357162	0.43163651784642654	0.35400982677707765	0.5886557019091924	0.47588587473965765	0.3648843860695684	0.2375882790814498	0.5781783547998152	0.4374587558636564	0.35880461085275245	0.27782860144427685
0.8027855756746255	0.8497426208137564	0.0	0.7986709376605682	0.8691495543474912	0.8704152821866825	0.8973058374364627	0.5849388568651493	0.6654227432057334	0.8094434143383487	0.8263118782510983	0.3439380269402912	0.5822647939284936	0.7509051232110733	0.7754258553679705	0.41455814484350556	0.39436908761595696	0.5831772084656138	0.6691163526048931	0.3564764946419717	0.34059483264618534	0.4163972418889657	0.5486764634274839	0.3846507404695963	0.3273268548467911	0.325986707312013	0.8403230684148945	0.9361037546204305	0.8855290208137544	0.8165062644146771	0.7380699438462581	0.676120747890529	0.560063813292177	0.4360211219039732	0.3619399883449294	0.719580265712187	0.7698021055143438	0.6568992609412475	0.7948447888594798	0.637783325851788	0.5856942034483362	0.4867622355815816	0.7378980847725992	0.6436944445209054	0.5430745107721566	0.3811384577117021	0.7095560511743743	0.6056552435642862	0.5003286391254691	0.3541881740441805
0.676733252125705	0.802694255570978	0.7986709376605682	0.0	0.8889938103511159	0.8055205867890944	0.7677095558409641	0.7632379808347896	0.7688667830443263	0.7929392809356192	0.7267562476804527	0.43030490550472744	0.6992869594339022	0.762935014747132	0.6921986686093174	0.522254764986359	0.5495347117848478	0.6053442338521017	0.6090839500433983	0.4243195928027962	0.44976989544804624	0.4847053241367096	0.5518256538558698	0.4497114706745907	0.4193814383581158	0.4123385250067114	0.6577182152790223	0.736611311318986	0.7022002184444012	0.6753228893037273	0.6389384238352164	0.6126354817685841	0.525143765127812	0.46665960190534983	0.41472880468675194	0.5111108591276936	0.6024809424095509	0.4913223990136882	0.6175907334931205	0.546219642032185	0.4649569611689499	0.4387344417110142	0.5981727160962257	0.5236685198594107	0.4735369778099994	0.3460019153750981	0.6191571312885593	0.5192509223060817	0.4633517244107195	0.37637069782220284
0.7091851212386401	0.8205756478264589	0.8691495543474912	0.8889938103511159	0.0	0.8909893567036228	0.8524745417079463	0.7380284341715316	0.8032528149372004	0.8531605433075526	0.7964888702373191	0.440695841378141	0.7175344364970759	0.8065675059852991	0.7476745016319278	0.46052086152333443	0.5269882152539564	0.6149251155174383	0.6397582920496668	0.3876293497745221	0.407453123221153	0.47592765606099857	0.5515860277785819	0.41095780145515165	0.36175495433268223	0.34444308012682784	0.7287952373814633	0.825677592899799	0.7966814592214708	0.7449659976644329	0.6883322546634659	0.6357228837080011	0.5292036492788301	0.4259284085767138	0.3520699882800447	0.5909959328681407	0.70060310231054	0.5596181311823459	0.7159601390655673	0.5846925162470864	0.5219011726497216	0.4524851529548418	0.680300978318183	0.6073957739640198	0.5190533008817341	0.3679140489858792	0.6725394955241212	0.5705052774381139	0.47934690595016793	0.379524475920847
0.7103079235245507	0.7523601008249325	0.8704152821866825	0.8055205867890944	0.8909893567036228	0.0	0.8622981379857203	0.6671785826374165	0.7359096374749736	0.8368977201924509	0.8222316941359068	0.4388350042094514	0.7016733140681797	0.8058983516257552	0.7816641031967495	0.4439736563624332	0.5262069537052936	0.64047116662411	0.6793148286129415	0.4012871687430866	0.4088874607485833	0.47096904127770733	0.5694071050930243	0.3850863109383408	0.3466527171449827	0.33102879074576214	0.7070034349359418	0.8375827141199594	0.8175666494067128	0.7623842963673761	0.7200114358039678	0.6546429860302657	0.5525075132512215	0.4208772791132953	0.3756225543782658	0.6010053414284992	0.7126713129412554	0.58239966801145	0.7395730020665879	0.6042285187550833	0.552972673026413	0.47411710912882726	0.7032579221515074	0.6271906079636452	0.5354949807653556	0.4014053153488648	0.6898994153778547	0.5888967364621989	0.4863490688917962	0.3879241554364598
0.7281662936277079	0.7359018509618762	0.8973058374364627	0.7677095558409641	0.8524745417079463	0.8622981379857203	0.0	0.6083861566312646	0.6888571519275561	0.8567858700515845	0.920505708557061	0.37376346805690625	0.6613201116260184	0.8203570339714712	0.8542683579706138	0.4227439755051092	0.48483512789674205	0.6326405794928107	0.7328212945771463	0.36940546627074655	0.3763551068894694	0.4698024854887576	0.6034829202809857	0.39012406827491886	0.3284686810127867	0.3246405566540482	0.7720050275484723	0.9255201145496442	0.9483510774608436	0.8951502212861647	0.8111149612354301	0.7302131898443366	0.6150297449827326	0.44202970455776397	0.337731062713151	0.6785145685808811	0.8167819720718655	0.6627872185638339	0.8588226464221751	0.7079504088468578	0.6550571323623	0.5468763688944392	0.8239151857337382	0.7275962315011429	0.6152437328905767	0.44095756214167925	0.7930050612971898	0.6775335845225138	0.5683607622811959	0.4290449415699729
0.44146801096291755	0.5680327671684534	0.5849388568651493	0.7632379808347896	0.7380284341715316	0.6671785826374165	0.6083861566312646	0.0	0.6915584545573478	0.743577855158704	0.6040590315292517	0.7195696105346823	0.8583825322435175	0.7825740125621777	0.6514002462373986	0.5086608908170255	0.7295113735004127	0.7226272445975844	0.6417099338802856	0.47069812581259435	0.5509543088528411	0.629532042797755	0.6131626220258689	0.5094102672361144	0.4289154708160368	0.4141410995329106	0.41354626515291143	0.5241462991302102	0.5337146439224675	0.5584847693270303	0.5551737111350966	0.5857234767118881	0.5464154030435033	0.47444994139960023	0.3933230450425743	0.28329043264180886	0.4322234035171545	0.3924802631000451	0.45956075634392096	0.41194690419326263	0.3949255380969952	0.4380106483114415	0.4834599846760205	0.4729692973264064	0.4815176673275714	0.4280309067510606	0.5524524045514884	0.5330738397681974	0.534572268075147	0.4023967013095033
0.5596644868618234	0.6366851339787996	0.6654227432057334	0.7688667830443263	0.8032528149372004	0.7359096374749736	0.6888571519275561	0.6915584545573478	0.0	0.7171970987032942	0.661398409793293	0.5245983444307759	0.7164979115457698	0.7407889646432834	0.6282069817265143	0.46525387132486223	0.5816575875811193	0.5810336333306519	0.5760012414555539	0.42414395776156255	0.4374596086422336	0.48207918243666603	0.5204428665886459	0.4237726304354117	0.3811419212012188	0.3618658214388535	0.5553250262178917	0.6821435783078474	0.6656217040056831	0.6357198984709309	0.5798569133640352	0.5547413204064596	0.4915320647355097	0.4092441235311682	0.32812907138811137	0.5374747985383619	0.654266492616939	0.5314454246920359	0.6043676965700439	0.5902249250926699	0.5629817962499878	0.5532862733603805	0.6068251070649796	0.5903972948416953	0.5836964739298931	0.47887617877109995	0.5877536767423464	0.580697372837029	0.5223005288524419	0.43016528566101525
0.6337006058588858	0.7020509209004959	0.8094434143383487	0.7929392809356192	0.8531605433075526	0.8368977201924509	0.8567858700515845	0.743577855158704	0.7171970987032942	0.0	0.8718797964094527	0.48645661854259564	0.8051318270961193	0.907792009633118	0.8554158100460169	0.5458194819227754	0.6527312170070483	0.736136252041133	0.7490920268470815	0.46966019122624353	0.5177486385463256	0.5891653042396493	0.6596653550957801	0.4829193684119979	0.4116880554061233	0.3590445149366576	0.6460653999197351	0.7755284990372718	0.7859180880819524	0.781593764775505	0.7492038973045081	0.709271848205644	0.6213291119652663	0.4968682318822042	0.3775047300149224	0.5355713662869127	0.6415118313907108	0.537549166694652	0.6969261452686271	0.5504951889091211	0.48635239290240334	0.45075472444840864	0.6711196731511818	0.5714384265675674	0.508942387028147	0.3865338667676216	0.7050418555979032	0.5634368467932548	0.5012099643164605	0.37971558416063445
0.6677022904144456	0.6751734475530975	0.8263118782510983	0.7267562476804527	0.7964888702373191	0.8222316941359068	0.920505708557061	0.6040590315292517	0.661398409793293	0.8718797964094527	0.0	0.37351792831345265	0.6847414738831665	0.8579555533993246	0.9355795555246426	0.48427660454452054	0.5245040231137796	0.6892129373946275	0.8106982782464264	0.41185248671196684	0.45034302774083723	0.5403269759597404	0.6809135955685207	0.44272401016511015	0.33493109761061757	0.3183590395866322	0.7060606802823585	0.8521282468974986	0.9032962043786916	0.927990864547044	0.8808457448845551	0.8085144591789087	0.6767432118845675	0.49251000468160017	0.36593829910122777	0.6470560342784831	0.77270614478554	0.6420778711151645	0.8366924297948755	0.6782832642852056	0.6290342259908592	0.5424434943691412	0.8264780664712178	0.7167127710037015	0.618351129305223	0.46747387114689637	0.836986201334182	0.678401186215486	0.5887689543477369	0.4101583656940919
0.2733137081477309	0.32302535340062055	0.3439380269402912	0.43030490550472744	0.440695841378141	0.4388350042094514	0.37376346805690625	0.7195696105346823	0.5245983444307759	0.48645661854259564	0.37351792831345265	0.0	0.7608011828024945	0.5458965152337971	0.42698139613457275	0.3791497377794515	0.6557644427425565	0.5718620200840665	0.4597053753039448	0.3981027138468095	0.4561471130399099	0.4989385884676013	0.4551591790085462	0.381687589870857	0.35428276151952526	0.3075765968447793	0.29696031878588364	0.3155277629762053	0.33959187680229985	0.3597499686019695	0.380822202002849	0.3974750184105291	0.39367241114206813	0.34974645122856046	0.2880243478496288	0.2525377922966861	0.2588726222709442	0.2733465635960585	0.29286152249872405	0.29720769661940816	0.28019888418538685	0.32663281654249726	0.3429270832249277	0.3254159628922888	0.3556586485644811	0.3805859730132807	0.3639963441602694	0.3727403320117649	0.3970771240750904	0.31061287636773277
0.3948233037093425	0.5115407592205259	0.5822647939284936	0.6992869594339022	0.7175344364970759	0.7016733140681797	0.6613201116260184	0.8583825322435175	0.7164979115457698	0.8051318270961193	0.6847414738831665	0.7608011828024945	0.0	0.884148040739716	0.739818085544487	0.557025955502546	0.8698519578828073	0.8367995921279502	0.745738318153701	0.5528056051159148	0.6729363236296698	0.7095213915535812	0.7047554898491981	0.5882649067339442	0.5068026619432937	0.44649181145988	0.42256168519766474	0.5729527307675312	0.5947837388401743	0.6296621483866316	0.6407018503414826	0.6691956902570341	0.6311067900837243	0.5229497971423472	0.41763136630662123	0.34122840931945525	0.5022518566517831	0.40670135820629855	0.5519449306186369	0.48051496384114567	0.44563528647730355	0.47531165712887474	0.5689971550628864	0.542128388644997	0.5363290724474772	0.4916454597721944	0.6176778808853467	0.5755694766396688	0.5849336608076006	0.4013513653431609
0.5886976575427685	0.6587378119283452	0.7509051232110733	0.762935014747132	0.8065675059852991	0.8058983516257552	0.8203570339714712	0.7825740125621777	0.7407889646432834	0.907792009633118	0.8579555533993246	0.5458965152337971	0.884148040739716	0.0	0.907676734447471	0.595581529271786	0.7881122373611074	0.8715431357371135	0.8640279077524645	0.5413713311297048	0.6494885006118404	0.722802539934898	0.776837978027601	0.5975535798352365	0.4920988574975421	0.45626212110811726	0.5941183615816694	0.7448467091500481	0.7696533806138421	0.7890516881508872	0.7890381513854563	0.7885845295554378	0.7176229594791008	0.5638922662700497	0.45616699306493624	0.5051705272144923	0.6490690816957636	0.5255263987352625	0.7102107915319609	0.6020416351642488	0.5497917340189483	0.5121917124949302	0.693770391000217	0.6303327706162775	0.5814606961991959	0.47793053015824366	0.7500368832794164	0.6493540466738558	0.6157829504282233	0.4227903411503316
0.6279594378512934	0.6432101250379795	0.7754258553679705	0.6921986686093174	0.7476745016319278	0.7816641031967495	0.8542683579706138	0.6514002462373986	0.6282069817265143	0.8554158100460169	0.9355795555246426	0.42698139613457275	0.739818085544487	0.907676734447471	0.0	0.5039907358575277	0.6272763641433532	0.802995382868482	0.9212188573926738	0.46367392408379055	0.5594287249250616	0.6686807990891854	0.8118449003197271	0.5644381624491693	0.4277727747638661	0.4068929640668966	0.6605298241906542	0.7924058799872925	0.8444122485790969	0.9084203250816836	0.9328614555364586	0.9080301232501172	0.7975348989061761	0.5840649546330574	0.435735301452173	0.5903062399947356	0.7019937068808357	0.5984521336424127	0.7929296001884137	0.6491114938479677	0.6060887926139579	0.5352068153572815	0.8014596840251051	0.7069636673218923	0.6198092061011146	0.47516318011639935	0.8757585151481185	0.7045808783095048	0.6422399437422116	0.38947761890507726
0.4514665709899568	0.42392553665572363	0.41455814484350556	0.522254764986359	0.46052086152333443	0.4439736563624332	0.4227439755051092	0.5086608908170255	0.46525387132486223	0.5458194819227754	0.48427660454452054	0.3791497377794515	0.557025955502546	0.595581529271786	0.5039907358575277	0.0	0.6854018420673302	0.608481956292593	0.5222684715572974	0.8228386151357934	0.7652384945789741	0.6387572959547791	0.5849007501741315	0.6849467514637078	0.7379393827603443	0.6678277019199959	0.34224608072013346	0.404144128147766	0.4197045440130105	0.4156568273377305	0.41180983023614387	0.458738113172424	0.5106079447954426	0.5748180239810522	0.5998975250587627	0.3526817769384551	0.3693913990763532	0.36041149414243273	0.37930586569179847	0.41271428018114437	0.3772709310474961	0.3828337571793561	0.3396949386213894	0.3536503236225503	0.3642811634767338	0.3661044985003653	0.39087502409488334	0.35678377890504465	0.3720649547163725	0.3720015900970601
0.2981008081199641	0.38395486000732465	0.39436908761595696	0.5495347117848478	0.5269882152539564	0.5262069537052936	0.48483512789674205	0.7295113735004127	0.5816575875811193	0.6527312170070483	0.5245040231137796	0.6557644427425565	0.8698519578828073	0.7881122373611074	0.6272763641433532	0.6854018420673302	0.0	0.8505784121267533	0.7174048143013716	0.707954599698587	0.8474404666258732	0.8321787785279492	0.7506312445605108	0.7499488191042138	0.676640792868086	0.6033654454771209	0.310524571366373	0.39782681081007765	0.43470567223024603	0.4696731632615888	0.5202437547041433	0.6078190314519998	0.6633509362119995	0.635605205846603	0.5586032272539295	0.2792816250369847	0.35095416416058284	0.30846020160762255	0.3962186755333867	0.399171735942087	0.3330739357530304	0.4049914959528094	0.4320036258608705	0.43662739308651244	0.45281351065174663	0.4507001056349434	0.5146649223833818	0.5194120675654733	0.5546104434418956	0.43219363506920516
0.4638986321349788	0.5217346687187231	0.5831772084656138	0.6053442338521017	0.6149251155174383	0.64047116662411	0.6326405794928107	0.7226272445975844	0.5810336333306519	0.736136252041133	0.6892129373946275	0.5718620200840665	0.8367995921279502	0.8715431357371135	0.802995382868482	0.608481956292593	0.8505784121267533	0.0	0.8808616619313209	0.6541825595975189	0.8116253223358426	0.8613416578270904	0.8861593667463847	0.7656657492568262	0.645876702526264	0.5857908886263534	0.46643074636364174	0.5781395192147069	0.5980356170197431	0.6541660587121351	0.7112982886135725	0.7884172913105681	0.8043659942153069	0.6973391766121219	0.5561135595896625	0.3818573749845271	0.5244807484973579	0.42016587876522427	0.5734274640563392	0.524746576941664	0.4787214579571149	0.47311162324086703	0.5945525683362529	0.5724819618756283	0.5543490490652264	0.5321319073074456	0.6849913282788161	0.6371039553258435	0.6583417355497515	0.4936756203468085
0.5446021882794061	0.5511446950680343	0.6691163526048931	0.6090839500433983	0.6397582920496668	0.6793148286129415	0.7328212945771463	0.6417099338802856	0.5760012414555539	0.7490920268470815	0.8106982782464264	0.4597053753039448	0.745738318153701	0.8640279077524645	0.9212188573926738	0.5222684715572974	0.7174048143013716	0.8808616619313209	0.0	0.5584936653581725	0.705686009630547	0.8040259912488443	0.9313827543175524	0.7325850457421358	0.5638866499328532	0.5514656998209242	0.5555784685182877	0.6788619717438854	0.7336966825008885	0.8213911052451733	0.8996088872907322	0.9527060891438716	0.9161123287558236	0.729008886583522	0.5594540990822584	0.4841268148453127	0.6299050372350942	0.5367421914665985	0.7137981196325465	0.6077309286699798	0.585694045295542	0.5399415189474444	0.761672191687396	0.7060239638442192	0.6399630853087767	0.5142568240950034	0.8738638097767408	0.7612406307986663	0.720331187000745	0.4261608187962575
0.3699553695972058	0.34876888892039537	0.3564764946419717	0.4243195928027962	0.3876293497745221	0.4012871687430866	0.36940546627074655	0.47069812581259435	0.42414395776156255	0.46966019122624353	0.41185248671196684	0.3981027138468095	0.5528056051159148	0.5413713311297048	0.46367392408379055	0.8228386151357934	0.707954599698587	0.6541825595975189	0.5584936653581725	0.0	0.8800892165472466	0.7320133302141226	0.657614310090466	0.8044000473362292	0.8915957843118243	0.8114523856997123	0.29366435026885307	0.3362086972012456	0.3478606689526879	0.35141514392114187	0.3699948537068622	0.4823025795945417	0.5950821537869426	0.6868608493977014	0.7135796404278227	0.29610691696672453	0.31594019875795565	0.2714599648822953	0.303639965837163	0.39488550286357216	0.3197963871701805	0.3086752969753828	0.30431080995866844	0.32834735919896824	0.31987082787949017	0.32943453180290766	0.3824748279231569	0.3695376996840889	0.3811117090084523	0.3457376531698305
0.3207404323440101	0.3723191967933586	0.34059483264618534	0.44976989544804624	0.407453123221153	0.4088874607485833	0.3763551068894694	0.5509543088528411	0.4374596086422336	0.5177486385463256	0.45034302774083723	0.4561471130399099	0.6729363236296698	0.6494885006118404	0.5594287249250616	0.7652384945789741	0.8474404666258732	0.8116253223358426	0.705686009630547	0.8800892165472466	0.0	0.9126105301889109	0.8310438753300374	0.9305334876575553	0.9144567307871166	0.8510435835074334	0.2969539180415	0.32345251251358054	0.3411076806809528	0.38807308763948767	0.4587411988691969	0.6068321345059335	0.7381960883009445	0.7927039243255825	0.7557770460285814	0.2946401260334986	0.29525145141115233	0.2627095785927221	0.31726184180857725	0.37499487247834346	0.2933415279350001	0.34669930331324417	0.3423077691497763	0.35310854432077166	0.38491541486096076	0.42264707696933174	0.45641206108923504	0.452557723007567	0.500619709125292	0.4116289873617294
0.3422097620371633	0.4072299458199658	0.4163972418889657	0.4847053241367096	0.47592765606099857	0.47096904127770733	0.4698024854887576	0.629532042797755	0.48207918243666603	0.5891653042396493	0.5403269759597404	0.4989385884676013	0.7095213915535812	0.722802539934898	0.6686807990891854	0.6387572959547791	0.8321787785279492	0.8613416578270904	0.8040259912488443	0.7320133302141226	0.9126105301889109	0.0	0.9032464955326638	0.9210140187333342	0.7907136818689721	0.7678098252736594	0.35476090036727487	0.4029412233957168	0.4361532366415332	0.5094495283645529	0.5867525138999449	0.7244995672963298	0.8318558066499718	0.8272234942682297	0.7293088472526891	0.30643230024903356	0.35544386745386325	0.30111993214977895	0.4101090499442844	0.39646865889359495	0.33363895220767137	0.38500491865159453	0.45839652177863055	0.44844103225776755	0.4663050686010138	0.44842327949867045	0.5925531560265198	0.5767893001939317	0.6169605306825751	0.4375779129465886
0.4415089261035377	0.46703076760332873	0.5486764634274839	0.5518256538558698	0.5515860277785819	0.5694071050930243	0.6034829202809857	0.6131626220258689	0.5204428665886459	0.6596653550957801	0.6809135955685207	0.4551591790085462	0.7047554898491981	0.776837978027601	0.8118449003197271	0.5849007501741315	0.7506312445605108	0.8861593667463847	0.9313827543175524	0.657614310090466	0.8310438753300374	0.9032464955326638	0.0	0.8749148607984176	0.7005545174324496	0.6878135088115718	0.4672669269882597	0.5572148440770334	0.6009950364771217	0.6872022373921196	0.7840444540804501	0.9006237191608331	0.9604479319313393	0.8476647857319018	0.685207595005895	0.40750847138373	0.5178701322312267	0.4312060767083931	0.5910880580056752	0.5186590339222356	0.48820264075196906	0.4927787076587682	0.6376494891226109	0.6140789501942672	0.5900671162164705	0.5063999313397999	0.7756446116367356	0.7012648449298187	0.7105264712404512	0.4400934784568809
0.33673640390207615	0.36634530768499096	0.3846507404695963	0.4497114706745907	0.41095780145515165	0.3850863109383408	0.39012406827491886	0.5094102672361144	0.4237726304354117	0.4829193684119979	0.44272401016511015	0.381687589870857	0.5882649067339442	0.5975535798352365	0.5644381624491693	0.6849467514637078	0.7499488191042138	0.7656657492568262	0.7325850457421358	0.8044000473362292	0.9305334876575553	0.9210140187333342	0.8749148607984176	0.0	0.8963894033384306	0.9135147776182244	0.33727828819976113	0.3629174859260924	0.37145217177780143	0.4305828925447523	0.5193948765290891	0.6880097873723222	0.8312514413167746	0.9185933621877642	0.8687526690394411	0.3224370406852921	0.32865660895829946	0.28480088706421364	0.3701997878658849	0.3742759721460541	0.31227617974736377	0.3455900671361759	0.39545351300302506	0.389487404185323	0.40366652764343347	0.4053925890895141	0.5334757315067986	0.5277416611383438	0.5470850206058335	0.4125462692151377
0.33756417830006413	0.35960009302802953	0.3273268548467911	0.4193814383581158	0.36175495433268223	0.3466527171449827	0.3284686810127867	0.4289154708160368	0.3811419212012188	0.4116880554061233	0.33493109761061757	0.35428276151952526	0.5068026619432937	0.4920988574975421	0.4277727747638661	0.7379393827603443	0.676640792868086	0.645876702526264	0.5638866499328532	0.8915957843118243	0.9144567307871166	0.7907136818689721	0.7005545174324496	0.8963894033384306	0.0	0.9462103430183159	0.3062691780356695	0.3121080022977473	0.29287395088046675	0.3045191836851024	0.35188591206733794	0.5021295686127362	0.6273614564259508	0.7469371315058347	0.8046545313128466	0.30073509261716286	0.2986691745335395	0.24401878054528925	0.26888197275362613	0.34701474787996733	0.2702520850775026	0.3009976818127619	0.2798403716072332	0.2939996706002278	0.2921059074911497	0.3376669061883595	0.39106088037413456	0.38066230312031446	0.3988288727216222	0.3568937197420132
0.3559072657852764	0.3484458779411877	0.325986707312013	0.4123385250067114	0.34444308012682784	0.33102879074576214	0.3246405566540482	0.4141410995329106	0.3618658214388535	0.3590445149366576	0.3183590395866322	0.3075765968447793	0.44649181145988	0.45626212110811726	0.4068929640668966	0.6678277019199959	0.6033654454771209	0.5857908886263534	0.5514656998209242	0.8114523856997123	0.8510435835074334	0.7678098252736594	0.6878135088115718	0.9135147776182244	0.9462103430183159	0.0	0.32889884300579725	0.3258862012842168	0.30971788188472926	0.3028926256240213	0.3686678604875263	0.5249201670179596	0.647840065462385	0.8112761871756382	0.8993269899322035	0.3345792185592492	0.322023899791588	0.28960490102262565	0.3032749627195566	0.355846078652759	0.2869397781732653	0.31628553314341495	0.30067151871890324	0.3090564052249911	0.3107646797108986	0.3302061661198279	0.40328827189817695	0.4061442513703438	0.4257646396943924	0.35902337621955344
0.8225395154325041	0.8346883392200801	0.8403230684148945	0.6577182152790223	0.7287952373814633	0.7070034349359418	0.7720050275484723	0.41354626515291143	0.5553250262178917	0.6460653999197351	0.7060606802823585	0.29696031878588364	0.42256168519766474	0.5941183615816694	0.6605298241906542	0.34224608072013346	0.310524571366373	0.46643074636364174	0.5555784685182877	0.29366435026885307	0.2969539180415	0.35476090036727487	0.4672669269882597	0.33727828819976113	0.3062691780356695	0.32889884300579725	0.0	0.8890820215848885	0.789910953446782	0.7191523185124438	0.6552405701178389	0.5969927650341723	0.5055268083491036	0.41176833324381573	0.3712551828645233	0.8511851703732933	0.7719159205483667	0.7574164392739642	0.7504238603185166	0.6209944318896626	0.560969830129221	0.45455158517254973	0.6632930571762424	0.5872781812599754	0.4701197645913872	0.3287876172879972	0.6392913867371741	0.533632363519042	0.4278002390578873	0.38200690516824254
0.7938485624185911	0.7943451060581395	0.9361037546204305	0.736611311318986	0.825677592899799	0.8375827141199594	0.9255201145496442	0.5241462991302102	0.6821435783078474	0.7755284990372718	0.8521282468974986	0.3155277629762053	0.5729527307675312	0.7448467091500481	0.7924058799872925	0.404144128147766	0.39782681081007765	0.5781395192147069	0.6788619717438854	0.3362086972012456	0.32345251251358054	0.4029412233957168	0.5572148440770334	0.3629174859260924	0.3121080022977473	0.3258862012842168	0.8890820215848885	0.0	0.9524453634947604	0.8709708884894786	0.7728121751588224	0.6989960442936115	0.5767657130210151	0.42077742705133103	0.34787448988123537	0.8164035045721282	0.8950027799922894	0.7663313298457108	0.8968912277779224	0.7366335762691406	0.6910168417446926	0.5769879974594976	0.8195269730657243	0.7487959766226988	0.6274901875156034	0.43231435507471766	0.7641325488121042	0.6700803969838097	0.5484589441834119	0.41486388569924454
0.7285682442370703	0.7084603350136546	0.8855290208137544	0.7022002184444012	0.7966814592214708	0.8175666494067128	0.9483510774608436	0.5337146439224675	0.6656217040056831	0.7859180880819524	0.9032962043786916	0.33959187680229985	0.5947837388401743	0.7696533806138421	0.8444122485790969	0.4197045440130105	0.43470567223024603	0.5980356170197431	0.7336966825008885	0.3478606689526879	0.3411076806809528	0.4361532366415332	0.6009950364771217	0.37145217177780143	0.29287395088046675	0.30971788188472926	0.789910953446782	0.9524453634947604	0.0	0.9324150423452506	0.8451335600517373	0.7501116260344627	0.617557730270872	0.43099262097977314	0.3406004738952398	0.7348432987657055	0.8873401813176445	0.7417453392015818	0.9383549956550924	0.7758924008700766	0.7347195201687666	0.6148278901016613	0.9003417255983622	0.8188758351127425	0.6897457928013008	0.48457928467200634	0.8335634086453667	0.7275262765962527	0.6113265954200623	0.4281494442549013
0.6714862087346243	0.6521483269550018	0.8165062644146771	0.6753228893037273	0.7449659976644329	0.7623842963673761	0.8951502212861647	0.5584847693270303	0.6357198984709309	0.781593764775505	0.927990864547044	0.3597499686019695	0.6296621483866316	0.7890516881508872	0.9084203250816836	0.4156568273377305	0.4696731632615888	0.6541660587121351	0.8213911052451733	0.35141514392114187	0.38807308763948767	0.5094495283645529	0.6872022373921196	0.4305828925447523	0.3045191836851024	0.3028926256240213	0.7191523185124438	0.8709708884894786	0.9324150423452506	0.0	0.935344839044446	0.8419643332483044	0.6997534348100132	0.48359430572984113	0.3523802769537387	0.6845949165788037	0.829431496889204	0.7127429130764028	0.9062777368244409	0.7679607850361337	0.723687165306594	0.628564623851793	0.9311220032647499	0.8372762038054863	0.7213306568925154	0.5113386769824406	0.9147628406656482	0.7766412097370278	0.6718096898868933	0.4210914582048294
0.6088954534225516	0.6102785487895533	0.7380699438462581	0.6389384238352164	0.6883322546634659	0.7200114358039678	0.8111149612354301	0.5551737111350966	0.5798569133640352	0.7492038973045081	0.8808457448845551	0.380822202002849	0.6407018503414826	0.7890381513854563	0.9328614555364586	0.41180983023614387	0.5202437547041433	0.7112982886135725	0.8996088872907322	0.3699948537068622	0.4587411988691969	0.5867525138999449	0.7840444540804501	0.5193948765290891	0.35188591206733794	0.3686678604875263	0.6552405701178389	0.7728121751588224	0.8451335600517373	0.935344839044446	0.0	0.9371182414813718	0.805314252740912	0.5657745440298396	0.41350841210795675	0.5924132513903901	0.7340819473782878	0.6414054580276279	0.837808482446678	0.6988569527418389	0.6758566631111301	0.590063041865182	0.8906591341424296	0.8026144683837708	0.6977932965241536	0.5046461438491968	0.9539713555138019	0.7972942366792759	0.7044556971082497	0.3894040605867813
0.5539154915400984	0.5642806713271237	0.676120747890529	0.6126354817685841	0.6357228837080011	0.6546429860302657	0.7302131898443366	0.5857234767118881	0.5547413204064596	0.709271848205644	0.8085144591789087	0.3974750184105291	0.6691956902570341	0.7885845295554378	0.9080301232501172	0.458738113172424	0.6078190314519998	0.7884172913105681	0.9527060891438716	0.4823025795945417	0.6068321345059335	0.7244995672963298	0.9006237191608331	0.6880097873723222	0.5021295686127362	0.5249201670179596	0.5969927650341723	0.6989960442936115	0.7501116260344627	0.8419643332483044	0.9371182414813718	0.0	0.9319839147866134	0.739387468706822	0.5754275864787055	0.5139877338954082	0.6445075359424731	0.5581901802028738	0.7481770531162479	0.6123937889785315	0.5939415351903239	0.5474730558705103	0.797926910767666	0.7319844819549236	0.6582703935891878	0.49669007346673694	0.9240615118414527	0.793607604326508	0.7389761800886512	0.4229688466779391
0.46392723658359697	0.4653803695780127	0.560063813292177	0.525143765127812	0.5292036492788301	0.5525075132512215	0.6150297449827326	0.5464154030435033	0.4915320647355097	0.6213291119652663	0.6767432118845675	0.39367241114206813	0.6311067900837243	0.7176229594791008	0.7975348989061761	0.5106079447954426	0.6633509362119995	0.8043659942153069	0.9161123287558236	0.5950821537869426	0.7381960883009445	0.8318558066499718	0.9604479319313393	0.8312514413167746	0.6273614564259508	0.647840065462385	0.5055268083491036	0.5767657130210151	0.617557730270872	0.6997534348100132	0.805314252740912	0.9319839147866134	0.0	0.8755428930931844	0.7015285404854363	0.42282931266331897	0.523355704662053	0.4520057496598866	0.6190033542635907	0.5202362020610001	0.49224432483949965	0.48382037681124684	0.6643361401263156	0.630930534932741	0.5943752008966613	0.47842664951458436	0.8169243358553435	0.7460190075983902	0.7276131220292903	0.4489585269047296
0.40252458038067995	0.39233276409459067	0.4360211219039732	0.46665960190534983	0.4259284085767138	0.4208772791132953	0.44202970455776397	0.47444994139960023	0.4092441235311682	0.4968682318822042	0.49251000468160017	0.34974645122856046	0.5229497971423472	0.5638922662700497	0.5840649546330574	0.5748180239810522	0.635605205846603	0.6973391766121219	0.729008886583522	0.6868608493977014	0.7927039243255825	0.8272234942682297	0.8476647857319018	0.9185933621877642	0.7469371315058347	0.8112761871756382	0.41176833324381573	0.42077742705133103	0.43099262097977314	0.48359430572984113	0.5657745440298396	0.739387468706822	0.8755428930931844	0.0	0.8952972318522083	0.3676652727392653	0.3529481227733982	0.3336457116382981	0.43400841751393876	0.3713347959280586	0.3325776970061094	0.3532337333347785	0.43813184910884284	0.40655172914413895	0.42953398978947427	0.3819056918414503	0.58562696292587	0.5693824200286693	0.5797120556570653	0.4351067683138732
0.38709709516452173	0.3743919097355562	0.3619399883449294	0.41472880468675194	0.3520699882800447	0.3756225543782658	0.337731062713151	0.3933230450425743	0.32812907138811137	0.3775047300149224	0.36593829910122777	0.2880243478496288	0.41763136630662123	0.45616699306493624	0.435735301452173	0.5998975250587627	0.5586032272539295	0.5561135595896625	0.5594540990822584	0.7135796404278227	0.7557770460285814	0.7293088472526891	0.685207595005895	0.8687526690394411	0.8046545313128466	0.8993269899322035	0.3712551828645233	0.34787448988123537	0.3406004738952398	0.3523802769537387	0.41350841210795675	0.5754275864787055	0.7015285404854363	0.8952972318522083	0.0	0.3605684719129213	0.32530772645578077	0.3356321421725917	0.35307684276421103	0.3343843544633599	0.3037042639967414	0.3241082260558959	0.3451147960130095	0.33572883233957906	0.3505300473151094	0.33415313959828674	0.45632356692534426	0.45019152895863784	0.4976946558344331	0.3958057721916036
0.7338816279541129	0.6740397097287056	0.719580265712187	0.5111108591276936	0.5909959328681407	0.6010053414284992	0.6785145685808811	0.28329043264180886	0.5374747985383619	0.5355713662869127	0.6470560342784831	0.2525377922966861	0.34122840931945525	0.5051705272144923	0.5903062399947356	0.3526817769384551	0.2792816250369847	0.3818573749845271	0.4841268148453127	0.29610691696672453	0.2946401260334986	0.30643230024903356	0.40750847138373	0.3224370406852921	0.30073509261716286	0.3345792185592492	0.8511851703732933	0.8164035045721282	0.7348432987657055	0.6845949165788037	0.5924132513903901	0.5139877338954082	0.42282931266331897	0.3676652727392653	0.3605684719129213	0.0	0.82233975947073	0.8433768973869784	0.7205461667112305	0.6658259513463445	0.6341854892432472	0.5295450914582055	0.6483304958937477	0.6090667736782065	0.511259515527851	0.36131505691797217	0.5785550047241247	0.5081304973254328	0.40463845228370166	0.3430194992999645
0.6793196512283919	0.6395442481438407	0.7698021055143438	0.6024809424095509	0.70060310231054	0.7126713129412554	0.8167819720718655	0.4322234035171545	0.654266492616939	0.6415118313907108	0.77270614478554	0.2588726222709442	0.5022518566517831	0.6490690816957636	0.7019937068808357	0.3693913990763532	0.35095416416058284	0.5244807484973579	0.6299050372350942	0.31594019875795565	0.29525145141115233	0.35544386745386325	0.5178701322312267	0.32865660895829946	0.2986691745335395	0.322023899791588	0.7719159205483667	0.8950027799922894	0.8873401813176445	0.829431496889204	0.7340819473782878	0.6445075359424731	0.523355704662053	0.3529481227733982	0.32530772645578077	0.82233975947073	0.0	0.8675197215717126	0.9031373179831542	0.8366036302062754	0.81791537224466	0.7015667213582836	0.8523308040225726	0.8378116606291772	0.7203348784286677	0.4972979433277421	0.7578603723073252	0.7085553589573862	0.5814144407258729	0.4207575367985477
0.6415873862417737	0.5835142819400501	0.6568992609412475	0.4913223990136882	0.5596181311823459	0.58239966801145	0.6627872185638339	0.3924802631000451	0.5314454246920359	0.537549166694652	0.6420778711151645	0.2733465635960585	0.40670135820629855	0.5255263987352625	0.5984521336424127	0.36041149414243273	0.30846020160762255	0.42016587876522427	0.5367421914665985	0.2714599648822953	0.2627095785927221	0.30111993214977895	0.4312060767083931	0.28480088706421364	0.24401878054528925	0.28960490102262565	0.7574164392739642	0.7663313298457108	0.7417453392015818	0.7127429130764028	0.6414054580276279	0.5581901802028738	0.4520057496598866	0.3336457116382981	0.3356321421725917	0.8433768973869784	0.8675197215717126	0.0	0.7878064886349176	0.8090700939097594	0.8448464146728586	0.7932412140126595	0.7328446961935877	0.7713243245770036	0.737612093927774	0.5722740401955534	0.6660973805949093	0.6553559008428788	0.6071543318716927	0.4734054687885697
0.6856177093457876	0.6406148946808583	0.7948447888594798	0.6175907334931205	0.7159601390655673	0.7395730020665879	0.8588226464221751	0.45956075634392096	0.6043676965700439	0.6969261452686271	0.8366924297948755	0.29286152249872405	0.5519449306186369	0.7102107915319609	0.7929296001884137	0.37930586569179847	0.3962186755333867	0.5734274640563392	0.7137981196325465	0.303639965837163	0.31726184180857725	0.4101090499442844	0.5910880580056752	0.3701997878658849	0.26888197275362613	0.3032749627195566	0.7504238603185166	0.8968912277779224	0.9383549956550924	0.9062777368244409	0.837808482446678	0.7481770531162479	0.6190033542635907	0.43400841751393876	0.35307684276421103	0.7205461667112305	0.9031373179831542	0.7878064886349176	0.0	0.8190989548852948	0.7905781334471095	0.6687972579488025	0.9421043994703044	0.8915714253127174	0.7466455618088174	0.5058049305652199	0.8564714890322743	0.7762348541705423	0.6505586464882837	0.4295351033593251
0.5886655663706067	0.5327882565357162	0.637783325851788	0.546219642032185	0.5846925162470864	0.6042285187550833	0.7079504088468578	0.41194690419326263	0.5902249250926699	0.5504951889091211	0.6782832642852056	0.29720769661940816	0.48051496384114567	0.6020416351642488	0.6491114938479677	0.41271428018114437	0.399171735942087	0.524746576941664	0.6077309286699798	0.39488550286357216	0.37499487247834346	0.39646865889359495	0.5186590339222356	0.3742759721460541	0.34701474787996733	0.355846078652759	0.6209944318896626	0.7366335762691406	0.7758924008700766	0.7679607850361337	0.6988569527418389	0.6123937889785315	0.5202362020610001	0.3713347959280586	0.3343843544633599	0.6658259513463445	0.8366036302062754	0.8090700939097594	0.8190989548852948	0.0	0.8766122723256704	0.7995651828758519	0.8088783596011887	0.8730908438053951	0.8066761799491093	0.6291243638019823	0.7498540421534075	0.757967780257795	0.6544288747193282	0.4894598637823565
0.49066958786228404	0.43163651784642654	0.5856942034483362	0.4649569611689499	0.5219011726497216	0.552972673026413	0.6550571323623	0.3949255380969952	0.5629817962499878	0.48635239290240334	0.6290342259908592	0.28019888418538685	0.44563528647730355	0.5497917340189483	0.6060887926139579	0.3772709310474961	0.3330739357530304	0.4787214579571149	0.585694045295542	0.3197963871701805	0.2933415279350001	0.33363895220767137	0.48820264075196906	0.31227617974736377	0.2702520850775026	0.2869397781732653	0.560969830129221	0.6910168417446926	0.7347195201687666	0.723687165306594	0.6758566631111301	0.5939415351903239	0.49224432483949965	0.3325776970061094	0.3037042639967414	0.6341854892432472	0.81791537224466	0.8448464146728586	0.7905781334471095	0.8766122723256704	0.0	0.9168025969691291	0.788308941365484	0.8879360618481595	0.8830013866005959	0.7361038258266259	0.7285436175217772	0.7804266992319682	0.7393694500654411	0.5033902535556409
0.39154811195257616	0.35400982677707765	0.4867622355815816	0.4387344417110142	0.4524851529548418	0.47411710912882726	0.5468763688944392	0.4380106483114415	0.5532862733603805	0.45075472444840864	0.5424434943691412	0.32663281654249726	0.47531165712887474	0.5121917124949302	0.5352068153572815	0.3828337571793561	0.4049914959528094	0.47311162324086703	0.5399415189474444	0.3086752969753828	0.34669930331324417	0.38500491865159453	0.4927787076587682	0.3455900671361759	0.3009976818127619	0.31628553314341495	0.45455158517254973	0.5769879974594976	0.6148278901016613	0.628564623851793	0.590063041865182	0.5474730558705103	0.48382037681124684	0.3532337333347785	0.3241082260558959	0.5295450914582055	0.7015667213582836	0.7932412140126595	0.6687972579488025	0.7995651828758519	0.9168025969691291	0.0	0.681246948809791	0.8184792324762292	0.9226531320527256	0.8481561829214042	0.6496729175549126	0.7661430339453082	0.8070809490974094	0.5830801163739288
0.639173669950547	0.5886557019091924	0.7378980847725992	0.5981727160962257	0.680300978318183	0.7032579221515074	0.8239151857337382	0.4834599846760205	0.6068251070649796	0.6711196731511818	0.8264780664712178	0.3429270832249277	0.5689971550628864	0.693770391000217	0.8014596840251051	0.3396949386213894	0.4320036258608705	0.5945525683362529	0.761672191687396	0.30431080995866844	0.3423077691497763	0.45839652177863055	0.6376494891226109	0.39545351300302506	0.2798403716072332	0.30067151871890324	0.6632930571762424	0.8195269730657243	0.9003417255983622	0.9311220032647499	0.8906591341424296	0.797926910767666	0.6643361401263156	0.43813184910884284	0.3451147960130095	0.6483304958937477	0.8523308040225726	0.7328446961935877	0.9421043994703044	0.8088783596011887	0.788308941365484	0.681246948809791	0.0	0.9338519511817124	0.7960836969533027	0.5528314802829833	0.9254351713309434	0.8434670174972385	0.7173147060446982	0.4370341407565861
0.5545027679718164	0.47588587473965765	0.6436944445209054	0.5236685198594107	0.6073957739640198	0.6271906079636452	0.7275962315011429	0.4729692973264064	0.5903972948416953	0.5714384265675674	0.7167127710037015	0.3254159628922888	0.542128388644997	0.6303327706162775	0.7069636673218923	0.3536503236225503	0.43662739308651244	0.5724819618756283	0.7060239638442192	0.32834735919896824	0.35310854432077166	0.44844103225776755	0.6140789501942672	0.389487404185323	0.2939996706002278	0.3090564052249911	0.5872781812599754	0.7487959766226988	0.8188758351127425	0.8372762038054863	0.8026144683837708	0.7319844819549236	0.630930534932741	0.40655172914413895	0.33572883233957906	0.6090667736782065	0.8378116606291772	0.7713243245770036	0.8915714253127174	0.8730908438053951	0.8879360618481595	0.8184792324762292	0.9338519511817124	0.0	0.9132163391435175	0.7000589083811202	0.8784727719202199	0.8952531246160262	0.8066019520226256	0.5278536229719407
0.4313953782692063	0.3648843860695684	0.5430745107721566	0.4735369778099994	0.5190533008817341	0.5354949807653556	0.6152437328905767	0.4815176673275714	0.5836964739298931	0.508942387028147	0.618351129305223	0.3556586485644811	0.5363290724474772	0.5814606961991959	0.6198092061011146	0.3642811634767338	0.45281351065174663	0.5543490490652264	0.6399630853087767	0.31987082787949017	0.38491541486096076	0.4663050686010138	0.5900671162164705	0.40366652764343347	0.2921059074911497	0.3107646797108986	0.4701197645913872	0.6274901875156034	0.6897457928013008	0.7213306568925154	0.6977932965241536	0.6582703935891878	0.5943752008966613	0.42953398978947427	0.3505300473151094	0.511259515527851	0.7203348784286677	0.737612093927774	0.7466455618088174	0.8066761799491093	0.8830013866005959	0.9226531320527256	0.7960836969533027	0.9132163391435175	0.0	0.845018121328149	0.7770308375719204	0.8950512545831752	0.9105771211251987	0.6008945625019257
0.2793746646301439	0.2375882790814498	0.3811384577117021	0.3460019153750981	0.3679140489858792	0.4014053153488648	0.44095756214167925	0.4280309067510606	0.47887617877109995	0.3865338667676216	0.46747387114689637	0.3805859730132807	0.4916454597721944	0.47793053015824366	0.47516318011639935	0.3661044985003653	0.4507001056349434	0.5321319073074456	0.5142568240950034	0.32943453180290766	0.42264707696933174	0.44842327949867045	0.5063999313397999	0.4053925890895141	0.3376669061883595	0.3302061661198279	0.3287876172879972	0.43231435507471766	0.48457928467200634	0.5113386769824406	0.5046461438491968	0.49669007346673694	0.47842664951458436	0.3819056918414503	0.33415313959828674	0.36131505691797217	0.4972979433277421	0.5722740401955534	0.5058049305652199	0.6291243638019823	0.7361038258266259	0.8481561829214042	0.5528314802829833	0.7000589083811202	0.845018121328149	0.0	0.5639782776267587	0.7202668086903035	0.8127387914498185	0.7223615439718846
0.610092731530487	0.5781783547998152	0.7095560511743743	0.6191571312885593	0.6725394955241212	0.6898994153778547	0.7930050612971898	0.5524524045514884	0.5877536767423464	0.7050418555979032	0.836986201334182	0.3639963441602694	0.6176778808853467	0.7500368832794164	0.8757585151481185	0.39087502409488334	0.5146649223833818	0.6849913282788161	0.8738638097767408	0.3824748279231569	0.45641206108923504	0.5925531560265198	0.7756446116367356	0.5334757315067986	0.39106088037413456	0.40328827189817695	0.6392913867371741	0.7641325488121042	0.8335634086453667	0.9147628406656482	0.9539713555138019	0.9240615118414527	0.8169243358553435	0.58562696292587	0.45632356692534426	0.5785550047241247	0.7578603723073252	0.6660973805949093	0.8564714890322743	0.7498540421534075	0.7285436175217772	0.6496729175549126	0.9254351713309434	0.8784727719202199	0.7770308375719204	0.5639782776267587	0.0	0.8849042257234383	0.7755709892859074	0.46886412546257855
0.46088850227957134	0.4374587558636564	0.6056552435642862	0.5192509223060817	0.5705052774381139	0.5888967364621989	0.6775335845225138	0.5330738397681974	0.580697372837029	0.5634368467932548	0.678401186215486	0.3727403320117649	0.5755694766396688	0.6493540466738558	0.7045808783095048	0.35678377890504465	0.5194120675654733	0.6371039553258435	0.7612406307986663	0.3695376996840889	0.452557723007567	0.5767893001939317	0.7012648449298187	0.5277416611383438	0.38066230312031446	0.4061442513703438	0.533632363519042	0.6700803969838097	0.7275262765962527	0.7766412097370278	0.7972942366792759	0.793607604326508	0.7460190075983902	0.5693824200286693	0.45019152895863784	0.5081304973254328	0.7085553589573862	0.6553559008428788	0.7762348541705423	0.757967780257795	0.7804266992319682	0.7661430339453082	0.8434670174972385	0.8952531246160262	0.8950512545831752	0.7202668086903035	0.8849042257234383	0.0	0.8926744772004207	0.6076831147130879
0.40329604916406836	0.35880461085275245	0.5003286391254691	0.4633517244107195	0.47934690595016793	0.4863490688917962	0.5683607622811959	0.534572268075147	0.5223005288524419	0.5012099643164605	0.5887689543477369	0.3970771240750904	0.5849336608076006	0.6157829504282233	0.6422399437422116	0.3720649547163725	0.5546104434418956	0.6583417355497515	0.720331187000745	0.3811117090084523	0.500619709125292	0.6169605306825751	0.7105264712404512	0.5470850206058335	0.3988288727216222	0.4257646396943924	0.4278002390578873	0.5484589441834119	0.6113265954200623	0.6718096898868933	0.7044556971082497	0.7389761800886512	0.7276131220292903	0.5797120556570653	0.4976946558344331	0.40463845228370166	0.5814144407258729	0.6071543318716927	0.6505586464882837	0.6544288747193282	0.7393694500654411	0.8070809490974094	0.7173147060446982	0.8066019520226256	0.9105771211251987	0.8127387914498185	0.7755709892859074	0.8926744772004207	0.0	0.6480818767438241
0.32196192018975567	0.27782860144427685	0.3541881740441805	0.37637069782220284	0.379524475920847	0.3879241554364598	0.4290449415699729	0.4023967013095033	0.43016528566101525	0.37971558416063445	0.4101583656940919	0.31061287636773277	0.4013513653431609	0.4227903411503316	0.38947761890507726	0.3720015900970601	0.43219363506920516	0.4936756203468085	0.4261608187962575	0.3457376531698305	0.4116289873617294	0.4375779129465886	0.4400934784568809	0.4125462692151377	0.3568937197420132	0.35902337621955344	0.38200690516824254	0.41486388569924454	0.4281494442549013	0.4210914582048294	0.3894040605867813	0.4229688466779391	0.4489585269047296	0.4351067683138732	0.3958057721916036	0.3430194992999645	0.4207575367985477	0.4734054687885697	0.4295351033593251	0.4894598637823565	0.5033902535556409	0.5830801163739288	0.4370341407565861	0.5278536229719407	0.6008945625019257	0.7223615439718846	0.46886412546257855	0.6076831147130879	0.6480818767438241	0.0
0.5336259975436333	0.5154003750229734	0.6446663885043891	0.5747538040070344	0.6157669101547959	0.6238528683847694	0.7227127134198473	0.5653190641088912	0.5502323624609757	0.6677004367916936	0.7772143629359607	0.39742649085100235	0.6408411241737643	0.7416755064413938	0.8530152348100419	0.43643974625635684	0.5999543126198816	0.7374659452154053	0.8973952088886741	0.4604117647550158	0.5597937095277905	0.6886254582198531	0.8547501395634498	0.6406532491816576	0.4758361946540724	0.49871508522745517	0.5838223244298909	0.6913722299262773	0.751916066433691	0.8345540780188982	0.9028190945620967	0.9509186493390018	0.9032953156006157	0.7073064528133906	0.5701636149552901	0.5193522932228691	0.6742929776677051	0.6028888757968438	0.7674183954991041	0.6691967271534033	0.6701284189520956	0.6279590720673133	0.830616537640618	0.8063316323865444	0.7367064009434026	0.5592477076956897	0.939664628892148	0.8669541243448959	0.8089905662824152	0.4922409232222616
0.4428878792365201	0.4205004962220241	0.5717044929920242	0.5122111034622189	0.5407940873351893	0.54062737720422	0.6411642471525727	0.5358885456256536	0.5277884999348587	0.5844235577890202	0.6869020459309267	0.339608421937478	0.5891235311561384	0.6689850896043991	0.750012391372424	0.4211779380251582	0.5728968879144949	0.7003421279056647	0.8258293298087346	0.4652664163303154	0.5606637628710839	0.6886640262532474	0.8131354591939878	0.6529165107723085	0.4902408423545243	0.5116354422031757	0.5046275653125684	0.6109725974224504	0.6644035706070579	0.757584115980379	0.8128229207497563	0.872270649528199	0.8653778433897229	0.7317564098808176	0.6084503598985971	0.4543694515599116	0.6174332919996028	0.5768524969997558	0.6959835072500049	0.6597794842530021	0.6751732027654778	0.6757501100481635	0.7668122284060926	0.7961516364614822	0.8071597574857092	0.6638406035708303	0.8804850743603296	0.9149896683996042	0.8944398700425304	0.6357421463937049
0.39978897027488497	0.3790243526043628	0.4896555235777439	0.44685556429004136	0.46820650657031376	0.47190312695483244	0.5518690448558079	0.5099685285406219	0.49306064537999766	0.5118589802470547	0.5616871181251137	0.3390516484019569	0.5493705728031164	0.5863353023605796	0.6072362296844419	0.4257978734826025	0.5644859441634447	0.6570170209345576	0.7101270190905954	0.46714587151462544	0.5680366529336978	0.6587697040844387	0.7368734506537308	0.6260164495779341	0.48463558107333143	0.504808713008569	0.441352953253573	0.5325055793427133	0.5688484075732072	0.6189349875523708	0.6577765173742537	0.7371191812648281	0.773101785673614	0.7029492655047254	0.6135815009584682	0.4026969233967712	0.5590494821743749	0.5583426163864711	0.587579801234252	0.6108879281447887	0.6496783475426	0.6952476742266276	0.6497150506102333	0.7258770627643207	0.8034817690774916	0.7346207819705353	0.7478187451117801	0.8560194715257251	0.8906519962879912	0.7408374834437319
0.2607620709916104	0.251164822295931	0.3433624284295246	0.32418621596388614	0.31468013595376615	0.3394684259996162	0.42260916125315684	0.39559355720848954	0.39502577769136354	0.4230405451964785	0.4415952265759102	0.31355303881188407	0.44134081581083523	0.4523588439821734	0.45580380418688127	0.41398534094728845	0.5084968276274626	0.5332891656773376	0.5556146718355642	0.48218572844928803	0.5531064328266933	0.5798360126468657	0.5943020492644849	0.5846666353349307	0.5155837276010747	0.5353435384536326	0.30722078524709473	0.3812884248229568	0.4124396350633674	0.44603405257684076	0.46505564225463764	0.5562136752633526	0.6205914342120363	0.6275162708330456	0.6049969284844711	0.3101835540110587	0.40329923112598504	0.4819389443868775	0.41630556235826877	0.4717618560677208	0.5267676005824208	0.6151034642540936	0.46039472497027756	0.5428251619760395	0.6683352398631284	0.668563940626946	0.5526955216072281	0.667906072946016	0.7468300563403772	0.7636026455432202
0.4704260744765402	0.4468176904240363	0.5647643057970381	0.5283454150215243	0.5278019190070061	0.5391657064534857	0.6135211653612108	0.5161611161951764	0.4906250651948943	0.5869624150270575	0.6556296929426932	0.35444086414694437	0.563244768651798	0.6593523543536353	0.7500511112313558	0.48170640464518977	0.6053070565123534	0.725626563067353	0.8499498646358163	0.5442847546039603	0.6621612645245739	0.766411165955327	0.8917758942488269	0.7748121715970111	0.5780777257767206	0.6156884545466472	0.5087646863451628	0.5781337255485539	0.6177563632815585	0.6906162063876992	0.7848871566594332	0.8958877720896922	0.9521776022698216	0.8658933246464949	0.7132183485911682	0.42135604550660116	0.5291735709623908	0.459808186312566	0.6177865181182361	0.5496261397136334	0.5303038011362458	0.5296467070711918	0.6673734024680056	0.6620189456536489	0.6414493781400143	0.517455565228702	0.8225498640238034	0.7955198913159347	0.771760347375402	0.5224714185721817
0.4129844235905592	0.4256944372014637	0.5261906032200699	0.5017938737779613	0.5033295223840841	0.5019576532354931	0.5602360372929527	0.49522701925373647	0.4881796934559245	0.5626973689514948	0.5918761293989232	0.3414723937032956	0.5542872943448922	0.6118034607611754	0.6789676795398469	0.4648627136295227	0.5781960818734847	0.6843027126149394	0.7815389570601003	0.5597036298283039	0.6487252915929262	0.7356384944962125	0.834129905832687	0.7509261558116559	0.6030029466396465	0.6206142832195981	0.47135276233248835	0.5400509885764666	0.5653356217567018	0.6389835780856348	0.7197455989647973	0.831988136901199	0.8870058433263512	0.849667532067817	0.7352171935894798	0.4122581413198183	0.4949425698164961	0.46519454611626576	0.580472802349117	0.5333456047101005	0.528555997440457	0.5430123744376988	0.6403849305390569	0.6553871503799842	0.6709525847874769	0.5508797117855432	0.7717559683362547	0.7981022410406955	0.7890001551545701	0.5728122092648339
0.38205624834142804	0.36479898925596377	0.4585226790805621	0.4169351927977998	0.42535238482411547	0.45001557418368776	0.47719339173912423	0.4438063092961188	0.3778410800923663	0.45687062995108824	0.5014810148743244	0.29992578822395366	0.46930700219837973	0.5058134696816609	0.5459198935542742	0.4363158803934823	0.514122714245814	0.5961841383249614	0.6572243292707065	0.5323684365176609	0.5935850751597518	0.6682581111376243	0.7293653387765547	0.6970559263302578	0.5469545669066957	0.6009107562640444	0.4115760320329443	0.47528492080222545	0.4970285316761202	0.5322110419259861	0.5826461330261999	0.6921958181318733	0.7840144475919265	0.8122418403067972	0.7414918258881044	0.36833175977792404	0.44896946888435085	0.4511434763031896	0.5000320958192985	0.478064362701722	0.5026140359792355	0.5379169438458428	0.5456628115206559	0.5877069665675051	0.6452813760671586	0.5696135051401687	0.6496750360444932	0.7362300686035808	0.7701007577830397	0.6249666035098893
0.2958498489087541	0.28822939407184145	0.2895560977525807	0.283133851543003	0.2673588490355036	0.30210297901942557	0.32658447823114023	0.30995712801180625	0.2932891491374019	0.3118667342533792	0.3561253712838876	0.32336832665719883	0.32960531828154904	0.31666355349655223	0.37552555404809784	0.3855079431487354	0.4125768506482846	0.43152447968016383	0.49045239247053474	0.4808031631304342	0.5142892809611991	0.5496598123661515	0.5689882081048022	0.6007155198221015	0.5152447007090667	0.5767673012558756	0.3198324846799561	0.3125169246451376	0.345027715455899	0.3680207879798209	0.4123337193785088	0.5192231651510396	0.6318185631155318	0.710146294308925	0.7192814276233452	0.32209423926256275	0.3013693821307019	0.3682142554605923	0.3417355505490895	0.38121805955942145	0.3935213149210231	0.453702743656816	0.3745171249189327	0.41245139714582096	0.4918834829566724	0.4872801543615275	0.4676544073550168	0.5467986633284739	0.5959266856901853	0.5826583272295623
0.42280691755728295	0.40359989700077853	0.4606005197215889	0.4550967571449094	0.4235936593419626	0.4352143835369289	0.4597749086859182	0.4652292643167912	0.3879566055621045	0.4856033050360437	0.4921690009437542	0.3275120980810205	0.5006884208437838	0.5355783350657164	0.5767428648667323	0.5140529356036108	0.5735441195749061	0.6436629435790914	0.7076957729848895	0.6058566841563348	0.6950430979171118	0.7450303674138605	0.7990306171556847	0.8200552782161991	0.6588237465631154	0.7216686925740455	0.43833591724116006	0.45908804075926957	0.46378735017002254	0.5113104543708448	0.5852075443020822	0.7459540731128113	0.8580739435956122	0.9312202828853523	0.8625264067624634	0.3682843144858553	0.3824644775282792	0.37745114368011773	0.46885840971732384	0.41745643909601243	0.38416071052616085	0.4170622392619308	0.4848041643343004	0.4905973893353923	0.5221023278071583	0.46162163634281994	0.6370205132149792	0.6502936422132329	0.6732682510058405	0.5292156447504563
0.40109127563891317	0.3770278919057879	0.35973373041744333	0.4124869388883831	0.338150972531293	0.3833367568552713	0.35776663336890663	0.36939207716299605	0.30901497114664983	0.3627678871715361	0.38650929341289986	0.3276113697283387	0.36684953944665055	0.4100454469183544	0.42021583295678255	0.5392892888772246	0.5197188745791229	0.5020902616745743	0.5267863168909823	0.6126091769457612	0.6574888899218347	0.6333388299726858	0.6278436860392219	0.7597889717101275	0.6632200502361295	0.7576798688069281	0.38062391327934975	0.36085770579887944	0.3544372773279167	0.3634868014365337	0.4129878757974705	0.5499368643479422	0.6735795652037933	0.8623958659942614	0.9200131246650776	0.3571380367641418	0.29037742646046	0.3258792032249607	0.33025464789134634	0.3360790137318135	0.2781332979771656	0.30150898770753953	0.3210497705503362	0.3172306329770473	0.3544955785424761	0.3488876521953251	0.44077054029725105	0.4582116427027593	0.5028862024194417	0.44925771049779323
0.3456741817354072	0.332937165468486	0.35235023910700985	0.36855047063960805	0.33811452247532864	0.36384556033142257	0.37449067079352816	0.35012380226716316	0.33556487862532963	0.3721274220545924	0.4022511705368148	0.35528137400712245	0.3727139787040018	0.3662176896249645	0.4323169666785119	0.4220589737486247	0.4406192747485799	0.45346750319497103	0.515532537787178	0.49605947259557187	0.5127905869917917	0.5478933019091271	0.5710504088836083	0.5955237268162019	0.5275478058119453	0.5828865792925597	0.365862431304385	0.3585516062037463	0.384801162910051	0.41116888019832076	0.45925848810393366	0.5403390459599366	0.6294181911515526	0.7140773088495146	0.7205889509682695	0.3466727351577667	0.31057618399719406	0.3697820113632392	0.3515282625551909	0.3641748113614928	0.37081764311950366	0.4059233243367843	0.38014170389682045	0.39628116112996165	0.4420180045003174	0.4399030385415531	0.4862915267823531	0.5257672537712861	0.55508846084143	0.5191451065010525
[truncated: 11 more columns]
