# Supplementary material for: Vizaj—A free online interactive software for visualizing spatial networks
Source: PLoS One. 2023 Mar 23;18(3):e0282181. doi: 10.1371/journal.pone.0282181 (PMC10035906; doi:10.1371/journal.pone.0282181)
Supplement: S1 File — Data are available in .csv and .json formats according to the Data import section. (ZIP) [file pone.0282181.s001.zip › data/network1.json]

{
    "graph":{
        "nodes":[
            {
                "id": "0",
                "label":"label1",
                "position":{
                    "x": 10,
                    "y": 0,
                    "z": -8
                }
            },
            {
                "id": "1",
                "label":"label2",
                "position":{
                    "x": 10,
                    "y": 0,
                    "z": 8
                }
            }
        ],
        "edges":[
            {
                "source":"0",
                "target":"1",
                "strength":  1
            }
        ]
    }
}
