# Supplementary material for: Vizaj—A free online interactive software for visualizing spatial networks
Source: PLoS One. 2023 Mar 23;18(3):e0282181. doi: 10.1371/journal.pone.0282181 (PMC10035906; doi:10.1371/journal.pone.0282181)
Supplement: S1 File — Data are available in .csv and .json formats according to the Data import section. (ZIP) [file pone.0282181.s001.zip › data/network.json]

{
    "graph":{
        "directed":        false,
        "type":"graph type",
        "label":"some name",
        "metadata":{
            "somekey":"somevalue"
        },
        "nodes":[
            {
                "id": 0,
                "type":"node type",
                "label":"label1",
                "position":{
                    "x": 4,
                    "y": 4,
                    "z": "8"
                }
            },
            {
                "id": 1,
                "type":"node type",
                "label":"label2",
                "position":{
                    "x": 8,
                    "y": 3,
                    "z": 2 
                }
            },
            {
                "id": 4,
                "type":"node type",
                "position":{
                    "x": -4,
                    "y": -3,
                    "z": 2
                }
            }
        ],
        "edges":[
            {
                "source":"0",
                "target":"1",
                "directed": false,
                "strength":  0.8849602908
            },
            {
                "source":"0",
                "target":"4",
                "directed": false,
                "strength": 0.8027855757
            }
        ]
    }
}
