# Supplementary material for: Vizaj—A free online interactive software for visualizing spatial networks
Source: PLoS One. 2023 Mar 23;18(3):e0282181. doi: 10.1371/journal.pone.0282181 (PMC10035906; doi:10.1371/journal.pone.0282181)
Supplement: S1 File — Data are available in .csv and .json formats according to the Data import section. (ZIP) [file pone.0282181.s001.zip › data/sensor_coordinates_old.csv]

26.70248	-80.27735	66.11297
49.14323	-66.49346	56.99331
32.41285	-58.73136	84.01755
66.42779	-45.30121	46.92363
57.50687	-40.25485	69.4054
44.1952	-32.65901	87.42673
24.88435	-32.46113	102.1138
75.29194	-18.58145	39.14097
69.1299	-12.14851	66.6287
52.83044	-5.655746	86.97328
27.84781	-1.35364	107.3742
74.52774	7.617279	33.56299
72.46665	17.4944	60.73799
55.10593	22.45364	86.01399
30.35601	28.60678	101.9828
72.21	35.12663	29.07837
67.3429	43.20528	52.21143
53.34915	48.27046	75.63674
30.77322	56.20812	89.21651
61.8182	57.30043	21.99725
54.98286	65.90886	41.84078
44.52876	70.51332	59.66557
24.5693	76.91601	70.69764
32.58484	85.55988	39.41543
46.80664	75.88867	15.7343
27.08112	89.50205	15.38303
-1.459187	-84.04467	70.9848
0.589662	-62.85628	94.07312
0.4331166	-33.37553	108.7013
0.7102399	-0.5214612	114.9166
1.310529	32.53624	110.4858
2.908159	61.77734	97.06646
2.102357	80.10716	72.22931
3.0	92.11116	44.63137
4.354661	93.36458	13.32013
-30.51597	-78.03817	66.11456
-33.01083	-55.70051	84.72178
-50.87315	-62.34833	53.38463
-23.2359	-30.31757	104.7308
-43.48215	-32.49335	88.47443
-58.71148	-35.78629	68.45532
-65.08661	-41.55335	44.17443
-27.47747	1.933991	106.6924
-51.63497	-2.546617	87.50923
-68.32466	-8.447221	65.27499
-69.85523	-15.35282	39.12494
-27.28008	28.93031	101.5272
-54.07632	26.98319	84.59609
-71.66423	19.60567	57.4418
-71.71406	9.755149	30.0
-26.50147	57.99004	89.00771
-49.01238	53.32954	72.67722
-64.59498	45.19672	49.11345
-69.38289	34.66583	22.00389
-21.21869	77.67708	69.30796
-39.66548	72.52043	58.31838
-50.98669	67.03971	37.71189
-58.40283	57.0376	16.05832
-26.29314	86.5595	40.81722
-20.73897	88.54105	14.29422
-39.41966	76.59256	11.84728
