# Supplementary material for: Vizaj—A free online interactive software for visualizing spatial networks
Source: PLoS One. 2023 Mar 23;18(3):e0282181. doi: 10.1371/journal.pone.0282181 (PMC10035906; doi:10.1371/journal.pone.0282181)
Supplement: S1 File — Data are available in .csv and .json formats according to the Data import section. (ZIP) [file pone.0282181.s001.zip › data/sphere162_pos.csv]

-0.52573	0.85065	0
0.52573	0.85065	0
-0.52573	-0.85065	0
0.52573	-0.85065	0
0	-0.52573	0.85065
0	0.52573	0.85065
0	-0.52573	-0.85065
0	0.52573	-0.85065
0.85065	0	-0.52573
0.85065	0	0.52573
-0.85065	0	-0.52573
-0.85065	0	0.52573
-0.80902	0.5	0.30902
-0.5	0.30902	0.80902
-0.30902	0.80902	0.5
0.30902	0.80902	0.5
0	1	0
0.30902	0.80902	-0.5
-0.30902	0.80902	-0.5
-0.5	0.30902	-0.80902
-0.80902	0.5	-0.30902
-1	0	0
0.5	0.30902	0.80902
0.80902	0.5	0.30902
-0.5	-0.30902	0.80902
0	0	1
-0.80902	-0.5	-0.30902
-0.80902	-0.5	0.30902
0	0	-1
-0.5	-0.30902	-0.80902
0.80902	0.5	-0.30902
0.5	0.30902	-0.80902
0.80902	-0.5	0.30902
0.5	-0.30902	0.80902
0.30902	-0.80902	0.5
-0.30902	-0.80902	0.5
0	-1	0
-0.30902	-0.80902	-0.5
0.30902	-0.80902	-0.5
0.5	-0.30902	-0.80902
0.80902	-0.5	-0.30902
1	0	0
-0.68819	0.42533	0.58779
-0.42533	0.58779	0.68819
-0.58779	0.68819	0.42533
-0.25989	0.43389	0.86267
-0.16062	0.69378	0.70205
-0.86267	0.25989	0.43389
-0.70205	0.16062	0.69378
-0.69378	0.70205	0.16062
-0.43389	0.86267	0.25989
0	0.85065	0.52573
0.16246	0.95106	0.26287
-0.16246	0.95106	0.26287
0.43389	0.86267	0.25989
0.27327	0.96194	0
0.16062	0.69378	0.70205
-0.27327	0.96194	0
0.16246	0.95106	-0.26287
0	0.85065	-0.52573
-0.16246	0.95106	-0.26287
0.16062	0.69378	-0.70205
-0.16062	0.69378	-0.70205
0.43389	0.86267	-0.25989
-0.43389	0.86267	-0.25989
-0.42533	0.58779	-0.68819
-0.68819	0.42533	-0.58779
-0.58779	0.68819	-0.42533
-0.70205	0.16062	-0.69378
-0.86267	0.25989	-0.43389
-0.25989	0.43389	-0.86267
-0.69378	0.70205	-0.16062
-0.95106	0.26287	-0.16246
-0.95106	0.26287	0.16246
-0.85065	0.52573	0
-0.96194	0	0.27327
-0.96194	0	-0.27327
0.42533	0.58779	0.68819
0.68819	0.42533	0.58779
0.58779	0.68819	0.42533
0.70205	0.16062	0.69378
0.86267	0.25989	0.43389
0.25989	0.43389	0.86267
0.69378	0.70205	0.16062
-0.52573	0	0.85065
-0.26287	-0.16246	0.95106
-0.26287	0.16246	0.95106
-0.25989	-0.43389	0.86267
0	-0.27327	0.96194
-0.70205	-0.16062	0.69378
0	0.27327	0.96194
-0.95106	-0.26287	-0.16246
-0.85065	-0.52573	0
-0.95106	-0.26287	0.16246
-0.69378	-0.70205	-0.16062
-0.69378	-0.70205	0.16062
-0.86267	-0.25989	-0.43389
-0.86267	-0.25989	0.43389
-0.26287	0.16246	-0.95106
-0.26287	-0.16246	-0.95106
-0.52573	0	-0.85065
0	-0.27327	-0.96194
-0.25989	-0.43389	-0.86267
0	0.27327	-0.96194
-0.70205	-0.16062	-0.69378
0.58779	0.68819	-0.42533
0.68819	0.42533	-0.58779
0.42533	0.58779	-0.68819
0.86267	0.25989	-0.43389
0.70205	0.16062	-0.69378
0.69378	0.70205	-0.16062
0.25989	0.43389	-0.86267
0.68819	-0.42533	0.58779
0.42533	-0.58779	0.68819
0.58779	-0.68819	0.42533
0.25989	-0.43389	0.86267
0.16062	-0.69378	0.70205
0.86267	-0.25989	0.43389
0.70205	-0.16062	0.69378
0.69378	-0.70205	0.16062
0.43389	-0.86267	0.25989
0	-0.85065	0.52573
-0.16246	-0.95106	0.26287
0.16246	-0.95106	0.26287
-0.43389	-0.86267	0.25989
-0.27327	-0.96194	0
-0.16062	-0.69378	0.70205
0.27327	-0.96194	0
-0.16246	-0.95106	-0.26287
0	-0.85065	-0.52573
0.16246	-0.95106	-0.26287
-0.16062	-0.69378	-0.70205
0.16062	-0.69378	-0.70205
-0.43389	-0.86267	-0.25989
0.43389	-0.86267	-0.25989
0.42533	-0.58779	-0.68819
0.68819	-0.42533	-0.58779
0.58779	-0.68819	-0.42533
0.70205	-0.16062	-0.69378
0.86267	-0.25989	-0.43389
0.25989	-0.43389	-0.86267
0.69378	-0.70205	-0.16062
0.95106	-0.26287	-0.16246
0.95106	-0.26287	0.16246
0.85065	-0.52573	0
0.96194	0	0.27327
0.96194	0	-0.27327
0.52573	0	0.85065
0.26287	0.16246	0.95106
0.26287	-0.16246	0.95106
-0.42533	-0.58779	0.68819
-0.68819	-0.42533	0.58779
-0.58779	-0.68819	0.42533
-0.58779	-0.68819	-0.42533
-0.68819	-0.42533	-0.58779
-0.42533	-0.58779	-0.68819
0.26287	-0.16246	-0.95106
0.26287	0.16246	-0.95106
0.52573	0	-0.85065
0.95106	0.26287	-0.16246
0.85065	0.52573	0
0.95106	0.26287	0.16246
