# Supplementary material for: Vizaj—A free online interactive software for visualizing spatial networks
Source: PLoS One. 2023 Mar 23;18(3):e0282181. doi: 10.1371/journal.pone.0282181 (PMC10035906; doi:10.1371/journal.pone.0282181)
Supplement: S1 File — Data are available in .csv and .json formats according to the Data import section. (ZIP) [file pone.0282181.s001.zip › data/2d/sensor_coordinates.csv]

-50	0	-50
-50	0	-40
-50	0	-30
-50	0	-20
-50	0	-10
-50	0	0
-50	0	10
-50	0	20
-50	0	30
-50	0	40
-40	0	-50
-40	0	-40
-40	0	-30
-40	0	-20
-40	0	-10
-40	0	0
-40	0	10
-40	0	20
-40	0	30
-40	0	40
-30	0	-50
-30	0	-40
-30	0	-30
-30	0	-20
-30	0	-10
-30	0	0
-30	0	10
-30	0	20
-30	0	30
-30	0	40
-20	0	-50
-20	0	-40
-20	0	-30
-20	0	-20
-20	0	-10
-20	0	0
-20	0	10
-20	0	20
-20	0	30
-20	0	40
-10	0	-50
-10	0	-40
-10	0	-30
-10	0	-20
-10	0	-10
-10	0	0
-10	0	10
-10	0	20
-10	0	30
-10	0	40
0	0	-50
0	0	-40
0	0	-30
0	0	-20
0	0	-10
0	0	0
0	0	10
0	0	20
0	0	30
0	0	40
10	0	-50
10	0	-40
10	0	-30
10	0	-20
10	0	-10
10	0	0
10	0	10
10	0	20
10	0	30
10	0	40
20	0	-50
20	0	-40
20	0	-30
20	0	-20
20	0	-10
20	0	0
20	0	10
20	0	20
20	0	30
20	0	40
30	0	-50
30	0	-40
30	0	-30
30	0	-20
30	0	-10
30	0	0
30	0	10
30	0	20
30	0	30
30	0	40
40	0	-50
40	0	-40
40	0	-30
40	0	-20
40	0	-10
40	0	0
40	0	10
40	0	20
40	0	30
40	0	40
