# Supplementary material for: Vizaj—A free online interactive software for visualizing spatial networks
Source: PLoS One. 2023 Mar 23;18(3):e0282181. doi: 10.1371/journal.pone.0282181 (PMC10035906; doi:10.1371/journal.pone.0282181)
Supplement: S1 File — Data are available in .csv and .json formats according to the Data import section. (ZIP) [file pone.0282181.s001.zip › data/2d/conn_matrix.csv]

0	0.29006393229379457	0.2338649840844319	0.3320040533049772	0.5296475173500238	0.7282197254856113	0.7157996163627707	0.24979532604613752	0.8423054956038136	0.5463198803215974	0.3726200623573568	0.8796839268911181	0.20684470265637445	0.4171423796561584	0.8647529480062811	0.9883773967473931	0.07115429548049068	0.2263905540669615	0.32279359311957023	0.4969244529593958	0.007164016846966104	0.28275967333494734	0.5657605212463437	0.3047179316769465	0.8935324777291258	0.39181725356397756	0.6683779194978152	0.13409997652084849	0.3800639605523197	0.590235997964257	0.5695628904850603	0.0627494971767022	0.35506680009945446	0.37247208725535175	0.0744169280301108	0.8998464013211706	0.9414698456211814	0.9747350330814667	0.1475902015503049	0.9754656080538622	0.5930891712996116	0.7103100141147048	0.03750294190929926	0.7283560065389714	0.5612523817630385	0.9784711848781882	0.8099844669360473	0.24608662127057024	0.09247564943257847	0.6233498591769465
0.29006393229379457	0	0.6528156842877613	0.2345562449122527	0.030981129205057023	0.1886498018239341	0.7149013520735829	0.853994534857662	0.14663064321669372	0.3290189487619132	0.46660836613871903	0.3690980462857859	0.3180299953472502	0.7033841688654487	0.28219919184429054	0.009658479617123517	0.8618771125333569	0.6471898036831639	0.7913332922894531	0.4062747051784552	0.1520575901174226	0.5753711716214548	0.28184195050792815	0.9934302652079785	0.4081848317878378	0.0722383118526998	0.10069746636716503	0.8136411826407671	0.06580162277678925	0.7768279851103297	0.5683161624923183	0.35542008341386666	0.2639771964117392	0.3542023936252715	0.4136699956508568	0.833382364495003	0.07847130355487464	0.7071623847876801	0.44783625709562525	0.043068935219233606	0.551681875921676	0.810116280417415	0.2513725749928184	0.0396550512115138	0.7727819709337471	0.7747176678130532	0.3401589314892287	0.5111554971629789	0.8053594964383026	0.6969058969326878
0.2338649840844319	0.6528156842877613	0	0.4001568261363918	0.3461803901719047	0.09971395577666775	0.7086159643382068	0.10989900596243884	0.13842845007681726	0.06964191162724476	0.28015693985917056	0.03011187572213847	0.2071084737080804	0.9582527091336931	0.22960140655044703	0.2404072498559604	0.8850057797649894	0.9946316535523033	0.9608278912036995	0.30603213412021457	0.3511440741928977	0.5527249286897901	0.629849009573058	0.6315247057802796	0.9337429683665551	0.336847740728367	0.7540036294299522	0.826566910747111	0.09944743246274734	0.9748858092347641	0.9799460280604825	0.8906417353252111	0.39272000926038364	0.23971145541320138	0.6247106721636759	0.03641586595698321	0.4814650258044971	0.6614138056986332	0.5826349584946566	0.7929574324673954	0.3598814836963842	0.7346440665134247	0.2124918990542397	0.8338503646462692	0.48140463477739626	0.635140153059384	0.7146536418460683	0.49640920672893085	0.1445873167922308	0.5718857102312783
0.3320040533049772	0.2345562449122527	0.4001568261363918	0	0.5212422792590297	0.6538368619413764	0.329006246564988	0.30723585499067374	0.015865184885060835	0.7079230970427587	0.2617848816277092	0.1243316523286796	0.7193584782520116	0.30426640016497064	0.9935273309633225	0.33138362462229853	0.48308878118318865	0.0929019372281642	0.9344476795937561	0.8365268034162981	0.1472734418341627	0.3753967099072122	0.6014046336804001	0.69737207009392	0.464010525397189	0.17875083897469302	0.6228813084536702	0.6038529862251492	0.202527114276425	0.329543135586034	0.7723367983368606	0.665213652523841	0.8483770080500252	0.1920113934994917	0.17316099631221138	0.40623184749807073	0.570043093924368	0.6740231581013217	0.3719746669342402	0.11829583855818648	0.188602326445383	0.16039252870908183	0.21345412071822245	0.13045220580957217	0.3388616275507472	0.7769210525391227	0.3359396415179119	0.7457423046691087	0.633543718504257	0.8260375057615237
0.5296475173500238	0.030981129205057023	0.3461803901719047	0.5212422792590297	0	0.9716822234815568	0.9513674682757752	0.9604255543297298	0.9806516118367291	0.5905602416884035	0.9858924067069806	0.9797734970228299	0.032367826385706566	0.5040775967232857	0.6332018079557408	0.39372903908189993	0.8690705229828691	0.20545433944937141	0.3450235034128911	0.675168351832662	0.11138596857070626	0.5292358454892638	0.43466572395872694	0.3785137795511462	0.9635507999212107	0.7933568655196627	0.8626560427040622	0.04300989287089374	0.32085445162640513	0.3901471625976458	0.9500932658364272	0.699334185800767	0.1128618967515983	0.1099084030953652	0.05281904657792136	0.03885277012200261	0.8642191252187205	0.29296749820323176	0.0795117104792119	0.42530912299023327	0.44089523247965856	0.625416055993237	0.650469756281088	0.18320386755121565	0.18036562918180887	0.07788991828477576	0.3584694446311115	0.06887595763290644	0.28053860788534835	0.5486108446973716
0.7282197254856113	0.1886498018239341	0.09971395577666775	0.6538368619413764	0.9716822234815568	0	0.6506910921913633	0.039304388424822534	0.09901362911660527	0.601638122859111	0.1535519449871643	0.2485742633531023	0.5232441629818462	0.9813982751232837	0.9904611133896335	0.11972551680111654	0.14200722575742386	0.5637759552958789	0.09261462930473752	0.09452962574050461	0.02015980296368558	0.6684117341679707	0.4511307555032833	0.2141483621979814	0.11684271882107267	0.3753494020808823	0.754076235635562	0.4867811250221038	0.29843810081924105	0.3458340080660718	0.6796152734337423	0.1293033449826132	0.08012404402059747	0.8164343272376618	0.8388352487260694	0.988614043291517	0.9276997154569672	0.14282678641057744	0.8499343529091654	0.5424911466201771	0.13354343164785276	0.46383350066864837	0.19139828322279318	0.9965953748595092	0.9476856193391751	0.7503690675226401	0.12874273461525854	0.9949999144944386	0.9903098146289471	0.38780852816420375
0.7157996163627707	0.7149013520735829	0.7086159643382068	0.329006246564988	0.9513674682757752	0.6506910921913633	0	0.8506402942679671	0.7869903004842015	0.05847983713791649	0.9809578208625924	0.41344768215171857	0.8729661893000729	0.3136449455448642	0.4007984039464163	0.4032986376849662	0.08474602831278877	0.8370122390015219	0.07813013417209691	0.6730355421167604	0.8310243074235028	0.12648803332018865	0.43419287697119535	0.8125291214329927	0.41113900331504705	0.11850471029404719	0.8754186999278205	0.15696952423053911	0.23880000402434487	0.8973748209981558	0.6266804173178715	0.44625301328440437	0.06833043852760334	0.6125950952554088	0.9342047589940942	0.33715752253639475	0.9730209679869566	0.46394078614519774	0.7782785071495265	0.6288820584676843	0.21762283347694933	0.4618072706995896	0.8192032952940451	0.6700574279282525	0.885257449774297	0.14549804082953255	0.2605354701109662	0.8673739902559429	0.8375781087981627	0.2971482044290572
0.24979532604613752	0.853994534857662	0.10989900596243884	0.30723585499067374	0.9604255543297298	0.039304388424822534	0.8506402942679671	0	0.8192194429072992	0.023846389827556824	0.030318537792674682	0.13958339154429056	0.5498142116558974	0.44294797923086826	0.9325550557703246	0.6582685780992208	0.6320601969572744	0.9108892682029336	0.49713735802298853	0.5724359416422702	0.38733518243548204	0.6096798368327186	0.3526976091352815	0.2595280240474864	0.6310023248232892	0.6750708779587644	0.5073207835361061	0.8959605763695815	0.4842566861849261	0.5939528663462296	0.739706987089097	0.0647472559532083	0.6570819921844205	0.9205305454512732	0.7358441628259699	0.285083724186452	0.5908181508667971	0.19200658653045166	0.40121526558710685	0.14213974460452095	0.8074095386418718	0.09043292401780756	0.5265611951247336	0.07992486926897824	0.39328641378475226	0.9228468142950782	0.36486393836494324	0.2860885193443691	0.4763774168841244	0.44147660496948915
0.8423054956038136	0.14663064321669372	0.13842845007681726	0.015865184885060835	0.9806516118367291	0.09901362911660527	0.7869903004842015	0.8192194429072992	0	0.25767961789106986	0.6200635127597007	0.285234081348827	0.6848352753531037	0.6120819013495709	0.605603376858869	0.7826011559536711	0.7754415657977788	0.12264832714574214	0.3758623010569987	0.050667157510744465	0.22491776874033453	0.5543295811105625	0.17794528626043848	0.3648948617343315	0.9820074911970218	0.23359326571475447	0.22001679544839003	0.7811141366069321	0.016015190283488856	0.6189942245411235	0.39563287235110034	0.8038065480735331	0.02064984037116835	0.2843490277913787	0.8137548980279953	0.05218839713886336	0.7110034104200236	0.24338092427681546	0.9893823718870998	0.5689195952038435	0.4805287145993109	0.7425336122450416	0.6004795839474618	0.690085562989436	0.6820561798139638	0.9800673956579766	0.5338365076458531	0.9103420333142052	0.2555164894070975	0.5363188590240349
0.5463198803215974	0.3290189487619132	0.06964191162724476	0.7079230970427587	0.5905602416884035	0.601638122859111	0.05847983713791649	0.023846389827556824	0.25767961789106986	0	0.9545349885305761	0.06168038505255391	0.25547964840053594	0.347965669888774	0.5934818720540809	0.054533049036647796	0.1090146488888647	0.14747668770330147	0.9451741111920708	0.5524980655257914	0.6296173282911213	0.8995804753029266	0.7820323770402209	0.7284338625937865	0.7938136534041484	0.7260382097505549	0.5469276145993193	0.816664744104876	0.5469167619120687	0.9721181134901379	0.35889542612777414	0.05835287575280701	0.1193627956065324	0.42572981096402585	0.8234018283003816	0.052694867283752944	0.393743112725202	0.9965464090637504	0.9770325044805838	0.14241224023852783	0.5244013750732537	0.1285376658203129	0.17995011299070662	0.33603101904227695	0.8526651649481837	0.8143053195775538	0.01323719744803531	0.9456670852276737	0.023544980291447137	0.4496645689104303
0.3726200623573568	0.46660836613871903	0.28015693985917056	0.2617848816277092	0.9858924067069806	0.1535519449871643	0.9809578208625924	0.030318537792674682	0.6200635127597007	0.9545349885305761	0	0.7653580675619881	0.8300164861343106	0.8181814420158648	0.8102995551442476	0.010511945497374442	0.44350627212512883	0.2839550477047157	0.19671068313123208	0.5387298180719221	0.7756060521708027	0.8552813879190952	0.740911801098691	0.006769413522085932	0.97019497312438	0.5120097847797753	0.36725278628487845	0.24193526888111394	0.311777642545786	0.07757494767682438	0.9638323248537534	0.4582607959082322	0.7939393874453319	0.7573786668660444	0.2671461724274612	0.9176916523176875	0.19645042226969867	0.3430895244719384	0.6267053019133082	0.8031622039753066	0.04581975046941744	0.4334405413844462	0.39232738845084325	0.8040124473045835	0.04714101670081594	0.8208336904212168	0.7303637265933782	0.5863818268075687	0.48986763780435705	0.6349688258475552
0.8796839268911181	0.3690980462857859	0.03011187572213847	0.1243316523286796	0.9797734970228299	0.2485742633531023	0.41344768215171857	0.13958339154429056	0.285234081348827	0.06168038505255391	0.7653580675619881	0	0.3452850625875141	0.8215273266431096	0.7846728301272601	0.9205143449173623	0.6635348607454631	0.325063201189451	0.4676331868971695	0.5652740834995035	0.8996248964862921	0.10688765527449862	0.3741112222264745	0.8352262040211604	0.9329476893463549	0.22187798064687592	0.5578434023061972	0.15654004234956198	0.8228213677401583	0.32153677283295456	0.4093981760213792	0.6857613044118585	0.36863899530731925	0.16498563135497935	0.3314122847617359	0.3352755761999926	0.3518435971264442	0.6093780515648884	0.4180583900304584	0.4501264453242082	0.6298340729563809	0.17590182757055162	0.4191449610346071	0.09636312243327594	0.8472977169290618	0.5948777277351744	0.7023179864166458	0.0042328099107623585	0.8322676538954211	0.18265917652831443
0.20684470265637445	0.3180299953472502	0.2071084737080804	0.7193584782520116	0.032367826385706566	0.5232441629818462	0.8729661893000729	0.5498142116558974	0.6848352753531037	0.25547964840053594	0.8300164861343106	0.3452850625875141	0	0.25737550336949677	0.706322424193618	0.9733657652569899	0.4916554422787188	0.38835564033653647	0.15280247525463309	0.12732900440044725	0.02675179514732895	0.20548757318472965	0.7011204631549852	0.9117786707605583	0.9221152288337064	0.7908878726388624	0.3612923820567061	0.1583082309026863	0.6755232084627651	0.25205542675620307	0.6525851700297063	0.4877086400326893	0.17923588484352015	0.5511279424922743	0.049800283174788795	0.5894336294162528	0.9328546660399678	0.7297964153997111	0.04932294982576224	0.9827661978415693	0.37017219174413807	0.8126257717130412	0.9683644068836468	0.912581082387791	0.7396399258055765	0.44169759862560853	0.8508765885247878	0.9823842103016848	0.4131871157926169	0.39465205494021416
0.4171423796561584	0.7033841688654487	0.9582527091336931	0.30426640016497064	0.5040775967232857	0.9813982751232837	0.3136449455448642	0.44294797923086826	0.6120819013495709	0.347965669888774	0.8181814420158648	0.8215273266431096	0.25737550336949677	0	0.5931718200310365	0.6541291954335242	0.110324545484769	0.1116659424103007	0.2578958745844321	0.11052004435159857	0.6575934897157921	0.0061518535042874856	0.37780009210031107	0.956629731277284	0.2732080977697061	0.6164168134696021	0.6862855282964146	0.10075963493590112	0.8333916202572434	0.1677687900146253	0.9009290076896165	0.5961774767273519	0.8047020770665385	0.8851223924540471	0.8976838558766453	0.8014812589156749	0.555553399400266	0.8483192536122027	0.8376473149438909	0.5854213916373067	0.20982011320159522	0.8571451363661359	0.42068775915084244	0.2755514221181016	0.5114572195967652	0.5208004211720811	0.6068782182427245	0.9897332142667045	0.8212206123196695	0.8879699333020907
0.8647529480062811	0.28219919184429054	0.22960140655044703	0.9935273309633225	0.6332018079557408	0.9904611133896335	0.4007984039464163	0.9325550557703246	0.605603376858869	0.5934818720540809	0.8102995551442476	0.7846728301272601	0.706322424193618	0.5931718200310365	0	0.5955292423515582	0.15721928761292037	0.7159855770295983	0.9370199677335461	0.33655660542929766	0.8073364518001934	0.5687690221917769	0.3150444572590211	0.4154028438248617	0.8229612170408617	0.6605798304307046	0.1463849879150828	0.698654321087583	0.2060657577675663	0.292524441435723	0.18461452963645497	0.33690351963646314	0.48671401251311064	0.5642227253130742	0.6454534151693765	0.002510409944624259	0.44496302796490805	0.5089793156012885	0.6200165365988972	0.42781834333832613	0.2264200899955745	0.8830172338336716	0.26969879171586264	0.14347998565198317	0.5419674912837527	0.2499396457323818	0.49642956809528715	0.7405115754074473	0.7159126374314563	0.7998075121735083
0.9883773967473931	0.009658479617123517	0.2404072498559604	0.33138362462229853	0.39372903908189993	0.11972551680111654	0.4032986376849662	0.6582685780992208	0.7826011559536711	0.054533049036647796	0.010511945497374442	0.9205143449173623	0.9733657652569899	0.6541291954335242	0.5955292423515582	0	0.3155472166562384	0.90914975178961	0.1280793494909772	0.6462643592420363	0.3263331119787739	0.1108532880169043	0.6553069373955297	0.15170751198280774	0.6902018664030871	0.16615046182763293	0.23180430155314957	0.7503160836775945	0.5369179560385382	0.2218557712115644	0.398564889191253	0.8722130945163848	0.6433766205407784	0.06671208241685322	0.5136856414925808	0.5156934660786798	0.745522238164446	0.1773856547846151	0.46616518084414416	0.636503736371489	0.7178521476283348	0.3023192440921817	0.11829105068306855	0.8705723921356928	0.7279915315811901	0.9192341133147806	0.025357642156703775	0.21965261879706144	0.554397263863068	0.012718921519804582
0.07115429548049068	0.8618771125333569	0.8850057797649894	0.48308878118318865	0.8690705229828691	0.14200722575742386	0.08474602831278877	0.6320601969572744	0.7754415657977788	0.1090146488888647	0.44350627212512883	0.6635348607454631	0.4916554422787188	0.110324545484769	0.15721928761292037	0.3155472166562384	0	0.6891419461907774	0.5268935467259374	0.4390997213370029	0.6004001359567774	0.5757336499331123	0.3637631542929338	0.8305716476052027	0.5261300332825051	0.2640944848711245	0.3891690186331035	0.2893271766147205	0.8401625599365391	0.5761602241866848	0.38075578694929735	0.4200774137206047	0.9651293329817788	0.13659376815465074	0.16436223345017575	0.17826327870169278	0.699943665675168	0.7346393808371839	0.9849028246897229	0.9887915230411051	0.27190946778809755	0.7152068206605957	0.25792338564257977	0.7547222593632914	0.406744713600253	0.9095768059912971	0.8345814224276343	0.47446261820999047	0.3257557969551499	0.6485652556379795
0.2263905540669615	0.6471898036831639	0.9946316535523033	0.0929019372281642	0.20545433944937141	0.5637759552958789	0.8370122390015219	0.9108892682029336	0.12264832714574214	0.14747668770330147	0.2839550477047157	0.325063201189451	0.38835564033653647	0.1116659424103007	0.7159855770295983	0.90914975178961	0.6891419461907774	0	0.8623868158924517	0.9376330236973496	0.0007238208199018548	0.9586572474549756	0.0913576109519133	0.5990003069366416	0.1439972385304219	0.3601542134723883	0.4874685768448881	0.722599549759353	0.19570383383690282	0.16183677729772827	0.1449170080909854	0.8603668406949341	0.7388951304100235	0.9074750740741045	0.06665679013340609	0.49507087923242465	0.20885680953455488	0.16484935561598213	0.6631305412131637	0.6833748817696484	0.7395140414778578	0.44789954906827534	0.3611134604295305	0.21290888034256894	0.6323769498207739	0.15949220668598463	0.401988021863392	0.5866825749583168	0.4475293601728616	0.5855314998093332
0.32279359311957023	0.7913332922894531	0.9608278912036995	0.9344476795937561	0.3450235034128911	0.09261462930473752	0.07813013417209691	0.49713735802298853	0.3758623010569987	0.9451741111920708	0.19671068313123208	0.4676331868971695	0.15280247525463309	0.2578958745844321	0.9370199677335461	0.1280793494909772	0.5268935467259374	0.8623868158924517	0	0.5494372162726964	0.4095365058350531	0.6354855253309522	0.3800311806853388	0.008380971850281194	0.9742394164793337	0.14308668674829628	0.5289562279398453	0.8802708498255096	0.5938690302721932	0.9006611842162977	0.9059825653243405	0.5312116724097444	0.9146854283585868	0.24580251305834833	0.2331437862907022	0.9188089899534725	0.4895418766458638	0.8052568106081849	0.09539250373984398	0.19936538503471635	0.7330458288465777	0.9295774564016982	0.4895729204663468	0.8498288767736616	0.20341884582582848	0.19187511895409115	0.9495767749941456	0.5598971595418449	0.8934994787341685	0.02108900837960681
0.4969244529593958	0.4062747051784552	0.30603213412021457	0.8365268034162981	0.675168351832662	0.09452962574050461	0.6730355421167604	0.5724359416422702	0.050667157510744465	0.5524980655257914	0.5387298180719221	0.5652740834995035	0.12732900440044725	0.11052004435159857	0.33655660542929766	0.6462643592420363	0.4390997213370029	0.9376330236973496	0.5494372162726964	0	0.4145796089274494	0.014011229707713402	0.5609576501079213	0.25107926344009224	0.015566212611717534	0.74281474382302	0.7896838002733761	0.4819676468187928	0.8833243793975507	0.13241912064583616	0.3959599048968919	0.45351442039052503	0.23309202341620017	0.6493544043874412	0.08465711375571616	0.11334312830474258	0.5494321893286811	0.827269831039802	0.09445545699153024	0.2993959138301804	0.07646826697640197	0.02334003676262464	0.41481872716906854	0.5972978867408513	0.9945149161950826	0.7557243523018407	0.9259234544795254	0.29808573690992923	0.26629479609589646	0.30727590698479734
0.007164016846966104	0.1520575901174226	0.3511440741928977	0.1472734418341627	0.11138596857070626	0.02015980296368558	0.8310243074235028	0.38733518243548204	0.22491776874033453	0.6296173282911213	0.7756060521708027	0.8996248964862921	0.02675179514732895	0.6575934897157921	0.8073364518001934	0.3263331119787739	0.6004001359567774	0.0007238208199018548	0.4095365058350531	0.4145796089274494	0	0.3275356718946941	0.24525564917941955	0.6698765031554068	0.714155171045139	0.4882411848594582	0.4869395436984367	0.9881130891905514	0.818112258949867	0.06450074577385545	0.3406479203692099	0.6693906935789316	0.037943107504749496	0.20766696690753172	0.4431597215982457	0.8015306120245228	0.5667108666574132	0.20324841853676912	0.9907588448629033	0.3171607556987124	0.5876619264833948	0.8094203827171251	0.7198284738111373	0.3653800397252115	0.934932598666778	0.13242788147408968	0.8146879641360444	0.9773880316777943	0.2234309423597982	0.4380174464136988
0.28275967333494734	0.5753711716214548	0.5527249286897901	0.3753967099072122	0.5292358454892638	0.6684117341679707	0.12648803332018865	0.6096798368327186	0.5543295811105625	0.8995804753029266	0.8552813879190952	0.10688765527449862	0.20548757318472965	0.0061518535042874856	0.5687690221917769	0.1108532880169043	0.5757336499331123	0.9586572474549756	0.6354855253309522	0.014011229707713402	0.3275356718946941	0	0.5474528348466995	0.2652529488346428	0.35407698104267993	0.08277421114512529	0.4886632910215132	0.7429564347701841	0.3719215825695604	0.006450368903215931	0.7212572390518828	0.07289366626806226	0.14010729066752414	0.14966062909859545	0.7402214378067113	0.6668527573479376	0.5459133018647876	0.006508249089859142	0.09722055262689921	0.19607686503466537	0.09099064548001778	0.05340906044988747	0.9813810698955232	0.15854268072499889	0.8203754090553274	0.4865253172780163	0.8080831457328518	0.10476889808543843	0.41173283217835976	0.3957180050914201
0.5657605212463437	0.28184195050792815	0.629849009573058	0.6014046336804001	0.43466572395872694	0.4511307555032833	0.43419287697119535	0.3526976091352815	0.17794528626043848	0.7820323770402209	0.740911801098691	0.3741112222264745	0.7011204631549852	0.37780009210031107	0.3150444572590211	0.6553069373955297	0.3637631542929338	0.0913576109519133	0.3800311806853388	0.5609576501079213	0.24525564917941955	0.5474528348466995	0	0.3126812531143004	0.175884340732415	0.7550976834827955	0.6980161874889144	0.09164970119484539	0.1287879934675561	0.1787830518783643	0.19406639512905	0.32519285814903875	0.2817215568060635	0.24860481194083128	0.34035207688680236	0.042549050231451835	0.6246246558531525	0.657693926099297	0.3208352273433225	0.8198929859495852	0.9786346175932154	0.40789436696415626	0.3280992359155296	0.6666215266459347	0.2512878003404102	0.5531476395274955	0.9718236396878216	0.5347279435872692	0.5942335532977046	0.45944080137424204
0.3047179316769465	0.9934302652079785	0.6315247057802796	0.69737207009392	0.3785137795511462	0.2141483621979814	0.8125291214329927	0.2595280240474864	0.3648948617343315	0.7284338625937865	0.006769413522085932	0.8352262040211604	0.9117786707605583	0.956629731277284	0.4154028438248617	0.15170751198280774	0.8305716476052027	0.5990003069366416	0.008380971850281194	0.25107926344009224	0.6698765031554068	0.2652529488346428	0.3126812531143004	0	0.3515837061471594	0.5092888980919411	0.14482617826014854	0.4007765423182851	0.05892144182657022	0.6660554811945104	0.031076444870023368	0.8183069353499237	0.06901528209469387	0.7944748903458376	0.043830225091953556	0.6145359804745786	0.3556184267332617	0.1749922474193033	0.9678423755472247	0.12401255708754033	0.12908846911606464	0.07573433077366709	0.870569626564711	0.8054833456394063	0.39666369289469017	0.6125605567136823	0.09976315915578637	0.8870154410797557	0.10817394673408187	0.8741095959442816
0.8935324777291258	0.4081848317878378	0.9337429683665551	0.464010525397189	0.9635507999212107	0.11684271882107267	0.41113900331504705	0.6310023248232892	0.9820074911970218	0.7938136534041484	0.97019497312438	0.9329476893463549	0.9221152288337064	0.2732080977697061	0.8229612170408617	0.6902018664030871	0.5261300332825051	0.1439972385304219	0.9742394164793337	0.015566212611717534	0.714155171045139	0.35407698104267993	0.175884340732415	0.3515837061471594	0	0.26685873605256405	0.7519001957574423	0.9161147819512973	0.07896586595298716	0.5182509469088397	0.2719921197599018	0.07766172197911436	0.9743071643005529	0.7325193305858441	0.8753062728760114	0.8694855190224274	0.8460790135653853	0.09082337041612232	0.77471156830999	0.4374157880391504	0.5132615885905808	0.4413958956080025	0.6518686658960208	0.33148201962635204	0.4917781296029271	0.33267013471080265	0.958659834091751	0.7834859382193192	0.35762420533497974	0.2623802002508736
0.39181725356397756	0.0722383118526998	0.336847740728367	0.17875083897469302	0.7933568655196627	0.3753494020808823	0.11850471029404719	0.6750708779587644	0.23359326571475447	0.7260382097505549	0.5120097847797753	0.22187798064687592	0.7908878726388624	0.6164168134696021	0.6605798304307046	0.16615046182763293	0.2640944848711245	0.3601542134723883	0.14308668674829628	0.74281474382302	0.4882411848594582	0.08277421114512529	0.7550976834827955	0.5092888980919411	0.26685873605256405	0	0.7663512312669862	0.6801329391016354	0.7449868592110023	0.6316208453406712	0.28204030819664727	0.6655666853871823	0.8787501076513671	0.17698777728197246	0.018931112094074387	0.6300871513871587	0.9636214157291974	0.4395746570117386	0.9412331837102714	0.3386791755833154	0.7742637984639769	0.8037542369893337	0.23561462838672687	0.10922602788128133	0.6471368984977063	0.2150809739273044	0.02412852570861712	0.3035304292743981	0.029555309050457668	0.009480412903842161
0.6683779194978152	0.10069746636716503	0.7540036294299522	0.6228813084536702	0.8626560427040622	0.754076235635562	0.8754186999278205	0.5073207835361061	0.22001679544839003	0.5469276145993193	0.36725278628487845	0.5578434023061972	0.3612923820567061	0.6862855282964146	0.1463849879150828	0.23180430155314957	0.3891690186331035	0.4874685768448881	0.5289562279398453	0.7896838002733761	0.4869395436984367	0.4886632910215132	0.6980161874889144	0.14482617826014854	0.7519001957574423	0.7663512312669862	0	0.8377698091676434	0.47962865185213854	0.3286355162373722	0.3751372367270679	0.8475305567206511	0.47106379692925493	0.6925907664002587	0.19047717540699083	0.4364736202381734	0.7258059397703622	0.9040349546583726	0.2596809730123677	0.13155724417475123	0.2933948320919304	0.49686753785000737	0.6340318500657348	0.11989103681427626	0.500809984783213	0.7374671360559854	0.8315433595179705	0.6203577019101357	0.8781373908244262	0.36916239735883793
0.13409997652084849	0.8136411826407671	0.826566910747111	0.6038529862251492	0.04300989287089374	0.4867811250221038	0.15696952423053911	0.8959605763695815	0.7811141366069321	0.816664744104876	0.24193526888111394	0.15654004234956198	0.1583082309026863	0.10075963493590112	0.698654321087583	0.7503160836775945	0.2893271766147205	0.722599549759353	0.8802708498255096	0.4819676468187928	0.9881130891905514	0.7429564347701841	0.09164970119484539	0.4007765423182851	0.9161147819512973	0.6801329391016354	0.8377698091676434	0	0.8722141297330329	0.7884641194890406	0.35384739368749396	0.4479417232087455	0.10532029174473323	0.676406871434775	0.976343081500948	0.8547954988951817	0.47262806630404286	0.5850323691040411	0.4050366496537149	0.9745017453406466	0.21903336338203339	0.8288087863027352	0.1941617414850928	0.8448229012308417	0.9834726345771918	0.6553668863457719	0.5102676445402196	0.6919199254619932	0.8204268677147984	0.6082858860928415
0.3800639605523197	0.06580162277678925	0.09944743246274734	0.202527114276425	0.32085445162640513	0.29843810081924105	0.23880000402434487	0.4842566861849261	0.016015190283488856	0.5469167619120687	0.311777642545786	0.8228213677401583	0.6755232084627651	0.8333916202572434	0.2060657577675663	0.5369179560385382	0.8401625599365391	0.19570383383690282	0.5938690302721932	0.8833243793975507	0.818112258949867	0.3719215825695604	0.1287879934675561	0.05892144182657022	0.07896586595298716	0.7449868592110023	0.47962865185213854	0.8722141297330329	0	0.4531688142554221	0.2874903225654447	0.392821998540276	0.27506105596909924	0.9092117882757683	0.38530954469776657	0.3295406312199144	0.23214498673029482	0.8069852494670146	0.6103111518024205	0.4809993852013279	0.6071357478941617	0.6558972477782143	0.3779696918615284	0.7058524072642932	0.5685302600873399	0.9043262185648145	0.1983934155690812	0.306109822840565	0.9304337595724109	0.9055171636023136
0.590235997964257	0.7768279851103297	0.9748858092347641	0.329543135586034	0.3901471625976458	0.3458340080660718	0.8973748209981558	0.5939528663462296	0.6189942245411235	0.9721181134901379	0.07757494767682438	0.32153677283295456	0.25205542675620307	0.1677687900146253	0.292524441435723	0.2218557712115644	0.5761602241866848	0.16183677729772827	0.9006611842162977	0.13241912064583616	0.06450074577385545	0.006450368903215931	0.1787830518783643	0.6660554811945104	0.5182509469088397	0.6316208453406712	0.3286355162373722	0.7884641194890406	0.4531688142554221	0	0.7930538717902866	0.6299538419314896	0.642517728831219	0.8141494457422699	0.1613205530565498	0.6197387948575693	0.8494793376645345	0.3687581571889613	0.7458516129860876	0.824023302247024	0.6980483152084219	0.9038875636908742	0.21165134287078036	0.7025174580454372	0.9365123565346394	0.746285826721969	0.9953224507736469	0.5813415966977034	0.18826124418209333	0.9559615405479311
0.5695628904850603	0.5683161624923183	0.9799460280604825	0.7723367983368606	0.9500932658364272	0.6796152734337423	0.6266804173178715	0.739706987089097	0.39563287235110034	0.35889542612777414	0.9638323248537534	0.4093981760213792	0.6525851700297063	0.9009290076896165	0.18461452963645497	0.398564889191253	0.38075578694929735	0.1449170080909854	0.9059825653243405	0.3959599048968919	0.3406479203692099	0.7212572390518828	0.19406639512905	0.031076444870023368	0.2719921197599018	0.28204030819664727	0.3751372367270679	0.35384739368749396	0.2874903225654447	0.7930538717902866	0	0.29320577160064654	0.5634257524044435	0.0793590421560898	0.42019934799594527	0.8314354393833563	0.6098580926429568	0.6820252123987703	0.7016945000139031	0.7308767350642218	0.24422278443227918	0.6130563041026987	0.37078384282703114	0.6554125353243214	0.19986261853246634	0.6790060624230898	0.6232501978523431	0.7081197796475188	0.6249671082284625	0.5879820174803552
0.0627494971767022	0.35542008341386666	0.8906417353252111	0.665213652523841	0.699334185800767	0.1293033449826132	0.44625301328440437	0.0647472559532083	0.8038065480735331	0.05835287575280701	0.4582607959082322	0.6857613044118585	0.4877086400326893	0.5961774767273519	0.33690351963646314	0.8722130945163848	0.4200774137206047	0.8603668406949341	0.5312116724097444	0.45351442039052503	0.6693906935789316	0.07289366626806226	0.32519285814903875	0.8183069353499237	0.07766172197911436	0.6655666853871823	0.8475305567206511	0.4479417232087455	0.392821998540276	0.6299538419314896	0.29320577160064654	0	0.39996856440507	0.2089892777666691	0.9583033153080625	0.3508688609556122	0.6295571029859173	0.17517478683633259	0.3254707270006595	0.7043350095052627	0.6302667318660292	0.16008494873154677	0.6640955626102983	0.6209868587662863	0.5212443358216342	0.9551528105397363	0.5060876059646923	0.8025609231733826	0.9681998129541776	0.41913508545974454
0.35506680009945446	0.2639771964117392	0.39272000926038364	0.8483770080500252	0.1128618967515983	0.08012404402059747	0.06833043852760334	0.6570819921844205	0.02064984037116835	0.1193627956065324	0.7939393874453319	0.36863899530731925	0.17923588484352015	0.8047020770665385	0.48671401251311064	0.6433766205407784	0.9651293329817788	0.7388951304100235	0.9146854283585868	0.23309202341620017	0.037943107504749496	0.14010729066752414	0.2817215568060635	0.06901528209469387	0.9743071643005529	0.8787501076513671	0.47106379692925493	0.10532029174473323	0.27506105596909924	0.642517728831219	0.5634257524044435	0.39996856440507	0	0.8545663013535784	0.22934070100997583	0.8873704623956918	0.5155495878070608	0.25191453912862427	0.19835632479488507	0.3751729962258926	0.3958786014989917	0.6177210762670484	0.08736835177210744	0.6825238507965271	0.7183706488032275	0.5704411198986334	0.5942360999701884	0.905580932928626	0.16504389697933375	0.4844394655256832
0.37247208725535175	0.3542023936252715	0.23971145541320138	0.1920113934994917	0.1099084030953652	0.8164343272376618	0.6125950952554088	0.9205305454512732	0.2843490277913787	0.42572981096402585	0.7573786668660444	0.16498563135497935	0.5511279424922743	0.8851223924540471	0.5642227253130742	0.06671208241685322	0.13659376815465074	0.9074750740741045	0.24580251305834833	0.6493544043874412	0.20766696690753172	0.14966062909859545	0.24860481194083128	0.7944748903458376	0.7325193305858441	0.17698777728197246	0.6925907664002587	0.676406871434775	0.9092117882757683	0.8141494457422699	0.0793590421560898	0.2089892777666691	0.8545663013535784	0	0.828323393161398	0.6960596540664553	0.5440568057116846	0.8211406010985403	0.05486554533761223	0.45215919569677443	0.5789244027233831	0.8040451856160729	0.4660175813870683	0.8279208772921879	0.7731049238531589	0.43700198482519925	0.12909801510826002	0.1678156277317463	0.19588692311383382	0.09528581682385595
0.0744169280301108	0.4136699956508568	0.6247106721636759	0.17316099631221138	0.05281904657792136	0.8388352487260694	0.9342047589940942	0.7358441628259699	0.8137548980279953	0.8234018283003816	0.2671461724274612	0.3314122847617359	0.049800283174788795	0.8976838558766453	0.6454534151693765	0.5136856414925808	0.16436223345017575	0.06665679013340609	0.2331437862907022	0.08465711375571616	0.4431597215982457	0.7402214378067113	0.34035207688680236	0.043830225091953556	0.8753062728760114	0.018931112094074387	0.19047717540699083	0.976343081500948	0.38530954469776657	0.1613205530565498	0.42019934799594527	0.9583033153080625	0.22934070100997583	0.828323393161398	0	0.7591592569047372	0.33694778491437793	0.759723554339603	0.1791419670355051	0.32988155862336255	0.3034299975537861	0.9522991039675985	0.5816238466727134	0.21597518970397134	0.15636708035192848	0.988733212853358	0.96737991996474	0.13041719870324042	0.07063010022395699	0.44484206167700346
0.8998464013211706	0.833382364495003	0.03641586595698321	0.40623184749807073	0.03885277012200261	0.988614043291517	0.33715752253639475	0.285083724186452	0.05218839713886336	0.052694867283752944	0.9176916523176875	0.3352755761999926	0.5894336294162528	0.8014812589156749	0.002510409944624259	0.5156934660786798	0.17826327870169278	0.49507087923242465	0.9188089899534725	0.11334312830474258	0.8015306120245228	0.6668527573479376	0.042549050231451835	0.6145359804745786	0.8694855190224274	0.6300871513871587	0.4364736202381734	0.8547954988951817	0.3295406312199144	0.6197387948575693	0.8314354393833563	0.3508688609556122	0.8873704623956918	0.6960596540664553	0.7591592569047372	0	0.6164123607770772	0.5937031101534865	0.12013010519037537	0.7408925698879512	0.7308039556866514	0.646303138323655	0.7009021454161075	0.5176591323134039	0.1338904303123185	0.721868715014544	0.5867012506837077	0.6928531392485017	0.11976355738687616	0.5246674972289153
0.9414698456211814	0.07847130355487464	0.4814650258044971	0.570043093924368	0.8642191252187205	0.9276997154569672	0.9730209679869566	0.5908181508667971	0.7110034104200236	0.393743112725202	0.19645042226969867	0.3518435971264442	0.9328546660399678	0.555553399400266	0.44496302796490805	0.745522238164446	0.699943665675168	0.20885680953455488	0.4895418766458638	0.5494321893286811	0.5667108666574132	0.5459133018647876	0.6246246558531525	0.3556184267332617	0.8460790135653853	0.9636214157291974	0.7258059397703622	0.47262806630404286	0.23214498673029482	0.8494793376645345	0.6098580926429568	0.6295571029859173	0.5155495878070608	0.5440568057116846	0.33694778491437793	0.6164123607770772	0	0.022970884423191285	0.6333555560670252	0.4776212450236802	0.2582372404604226	0.20461698321277277	0.3523186045229062	0.8723370903001114	0.9612916522247839	0.09714016851355045	0.4684564655073352	0.7329570161000701	0.4077322955867212	0.9014100733031567
0.9747350330814667	0.7071623847876801	0.6614138056986332	0.6740231581013217	0.29296749820323176	0.14282678641057744	0.46394078614519774	0.19200658653045166	0.24338092427681546	0.9965464090637504	0.3430895244719384	0.6093780515648884	0.7297964153997111	0.8483192536122027	0.5089793156012885	0.1773856547846151	0.7346393808371839	0.16484935561598213	0.8052568106081849	0.827269831039802	0.20324841853676912	0.006508249089859142	0.657693926099297	0.1749922474193033	0.09082337041612232	0.4395746570117386	0.9040349546583726	0.5850323691040411	0.8069852494670146	0.3687581571889613	0.6820252123987703	0.17517478683633259	0.25191453912862427	0.8211406010985403	0.759723554339603	0.5937031101534865	0.022970884423191285	0	0.1305504982966813	0.024127069057865436	0.22852912604885234	0.3249429651795941	0.6594054756924962	0.6896403168506765	0.5488517244817906	0.7361366348145093	0.7450357612772585	0.3866666371881615	0.5340529192004848	0.3232720533318707
0.1475902015503049	0.44783625709562525	0.5826349584946566	0.3719746669342402	0.0795117104792119	0.8499343529091654	0.7782785071495265	0.40121526558710685	0.9893823718870998	0.9770325044805838	0.6267053019133082	0.4180583900304584	0.04932294982576224	0.8376473149438909	0.6200165365988972	0.46616518084414416	0.9849028246897229	0.6631305412131637	0.09539250373984398	0.09445545699153024	0.9907588448629033	0.09722055262689921	0.3208352273433225	0.9678423755472247	0.77471156830999	0.9412331837102714	0.2596809730123677	0.4050366496537149	0.6103111518024205	0.7458516129860876	0.7016945000139031	0.3254707270006595	0.19835632479488507	0.05486554533761223	0.1791419670355051	0.12013010519037537	0.6333555560670252	0.1305504982966813	0	0.610230687303108	0.04476118222222669	0.5359129168805165	0.5357666405489205	0.8834330296877524	0.8582419390606548	0.972635106466259	0.3142352421331027	0.2629571042533485	0.787845406615067	0.7265059661687984
0.9754656080538622	0.043068935219233606	0.7929574324673954	0.11829583855818648	0.42530912299023327	0.5424911466201771	0.6288820584676843	0.14213974460452095	0.5689195952038435	0.14241224023852783	0.8031622039753066	0.4501264453242082	0.9827661978415693	0.5854213916373067	0.42781834333832613	0.636503736371489	0.9887915230411051	0.6833748817696484	0.19936538503471635	0.2993959138301804	0.3171607556987124	0.19607686503466537	0.8198929859495852	0.12401255708754033	0.4374157880391504	0.3386791755833154	0.13155724417475123	0.9745017453406466	0.4809993852013279	0.824023302247024	0.7308767350642218	0.7043350095052627	0.3751729962258926	0.45215919569677443	0.32988155862336255	0.7408925698879512	0.4776212450236802	0.024127069057865436	0.610230687303108	0	0.4003322978556285	0.9969126190625903	0.3823198820967042	0.16529724000463453	0.9717166417107741	0.9022541963820543	0.7378586023614484	0.8482314297353407	0.6828104348972559	0.4297978688869112
0.5930891712996116	0.551681875921676	0.3598814836963842	0.188602326445383	0.44089523247965856	0.13354343164785276	0.21762283347694933	0.8074095386418718	0.4805287145993109	0.5244013750732537	0.04581975046941744	0.6298340729563809	0.37017219174413807	0.20982011320159522	0.2264200899955745	0.7178521476283348	0.27190946778809755	0.7395140414778578	0.7330458288465777	0.07646826697640197	0.5876619264833948	0.09099064548001778	0.9786346175932154	0.12908846911606464	0.5132615885905808	0.7742637984639769	0.2933948320919304	0.21903336338203339	0.6071357478941617	0.6980483152084219	0.24422278443227918	0.6302667318660292	0.3958786014989917	0.5789244027233831	0.3034299975537861	0.7308039556866514	0.2582372404604226	0.22852912604885234	0.04476118222222669	0.4003322978556285	0	0.4554082269832065	0.7775113368414042	0.24933239374144955	0.6572724880734284	0.9944576145594922	0.0031907345202150106	0.08474297605353698	0.3989080912984724	0.17997328142306468
0.7103100141147048	0.810116280417415	0.7346440665134247	0.16039252870908183	0.625416055993237	0.46383350066864837	0.4618072706995896	0.09043292401780756	0.7425336122450416	0.1285376658203129	0.4334405413844462	0.17590182757055162	0.8126257717130412	0.8571451363661359	0.8830172338336716	0.3023192440921817	0.7152068206605957	0.44789954906827534	0.9295774564016982	0.02334003676262464	0.8094203827171251	0.05340906044988747	0.40789436696415626	0.07573433077366709	0.4413958956080025	0.8037542369893337	0.49686753785000737	0.8288087863027352	0.6558972477782143	0.9038875636908742	0.6130563041026987	0.16008494873154677	0.6177210762670484	0.8040451856160729	0.9522991039675985	0.646303138323655	0.20461698321277277	0.3249429651795941	0.5359129168805165	0.9969126190625903	0.4554082269832065	0	0.18089822294321778	0.20459332990548662	0.19675324133291472	0.34032395699816165	0.4170322215344735	0.0979458360017359	0.41273893173066967	0.6079079834476067
0.03750294190929926	0.2513725749928184	0.2124918990542397	0.21345412071822245	0.650469756281088	0.19139828322279318	0.8192032952940451	0.5265611951247336	0.6004795839474618	0.17995011299070662	0.39232738845084325	0.4191449610346071	0.9683644068836468	0.42068775915084244	0.26969879171586264	0.11829105068306855	0.25792338564257977	0.3611134604295305	0.4895729204663468	0.41481872716906854	0.7198284738111373	0.9813810698955232	0.3280992359155296	0.870569626564711	0.6518686658960208	0.23561462838672687	0.6340318500657348	0.1941617414850928	0.3779696918615284	0.21165134287078036	0.37078384282703114	0.6640955626102983	0.08736835177210744	0.4660175813870683	0.5816238466727134	0.7009021454161075	0.3523186045229062	0.6594054756924962	0.5357666405489205	0.3823198820967042	0.7775113368414042	0.18089822294321778	0	0.10126542588625898	0.044246153571869895	0.5307327882856837	0.4703370412676906	0.6606091922049367	0.5154696271077728	0.7215191573473212
0.7283560065389714	0.0396550512115138	0.8338503646462692	0.13045220580957217	0.18320386755121565	0.9965953748595092	0.6700574279282525	0.07992486926897824	0.690085562989436	0.33603101904227695	0.8040124473045835	0.09636312243327594	0.912581082387791	0.2755514221181016	0.14347998565198317	0.8705723921356928	0.7547222593632914	0.21290888034256894	0.8498288767736616	0.5972978867408513	0.3653800397252115	0.15854268072499889	0.6666215266459347	0.8054833456394063	0.33148201962635204	0.10922602788128133	0.11989103681427626	0.8448229012308417	0.7058524072642932	0.7025174580454372	0.6554125353243214	0.6209868587662863	0.6825238507965271	0.8279208772921879	0.21597518970397134	0.5176591323134039	0.8723370903001114	0.6896403168506765	0.8834330296877524	0.16529724000463453	0.24933239374144955	0.20459332990548662	0.10126542588625898	0	0.5047150371246486	0.11344154197698231	0.1940294083011107	0.6059263256433951	0.7734370154058045	0.8741635703722365
0.5612523817630385	0.7727819709337471	0.48140463477739626	0.3388616275507472	0.18036562918180887	0.9476856193391751	0.885257449774297	0.39328641378475226	0.6820561798139638	0.8526651649481837	0.04714101670081594	0.8472977169290618	0.7396399258055765	0.5114572195967652	0.5419674912837527	0.7279915315811901	0.406744713600253	0.6323769498207739	0.20341884582582848	0.9945149161950826	0.934932598666778	0.8203754090553274	0.2512878003404102	0.39666369289469017	0.4917781296029271	0.6471368984977063	0.500809984783213	0.9834726345771918	0.5685302600873399	0.9365123565346394	0.19986261853246634	0.5212443358216342	0.7183706488032275	0.7731049238531589	0.15636708035192848	0.1338904303123185	0.9612916522247839	0.5488517244817906	0.8582419390606548	0.9717166417107741	0.6572724880734284	0.19675324133291472	0.044246153571869895	0.5047150371246486	0	0.5879455802430904	0.8524506601043916	0.7074448899953267	0.16440221640874553	0.8238779827605048
0.9784711848781882	0.7747176678130532	0.635140153059384	0.7769210525391227	0.07788991828477576	0.7503690675226401	0.14549804082953255	0.9228468142950782	0.9800673956579766	0.8143053195775538	0.8208336904212168	0.5948777277351744	0.44169759862560853	0.5208004211720811	0.2499396457323818	0.9192341133147806	0.9095768059912971	0.15949220668598463	0.19187511895409115	0.7557243523018407	0.13242788147408968	0.4865253172780163	0.5531476395274955	0.6125605567136823	0.33267013471080265	0.2150809739273044	0.7374671360559854	0.6553668863457719	0.9043262185648145	0.746285826721969	0.6790060624230898	0.9551528105397363	0.5704411198986334	0.43700198482519925	0.988733212853358	0.721868715014544	0.09714016851355045	0.7361366348145093	0.972635106466259	0.9022541963820543	0.9944576145594922	0.34032395699816165	0.5307327882856837	0.11344154197698231	0.5879455802430904	0	0.6638060438477303	0.7765077878064627	0.3125146410099834	0.5505998949767852
0.8099844669360473	0.3401589314892287	0.7146536418460683	0.3359396415179119	0.3584694446311115	0.12874273461525854	0.2605354701109662	0.36486393836494324	0.5338365076458531	0.01323719744803531	0.7303637265933782	0.7023179864166458	0.8508765885247878	0.6068782182427245	0.49642956809528715	0.025357642156703775	0.8345814224276343	0.401988021863392	0.9495767749941456	0.9259234544795254	0.8146879641360444	0.8080831457328518	0.9718236396878216	0.09976315915578637	0.958659834091751	0.02412852570861712	0.8315433595179705	0.5102676445402196	0.1983934155690812	0.9953224507736469	0.6232501978523431	0.5060876059646923	0.5942360999701884	0.12909801510826002	0.96737991996474	0.5867012506837077	0.4684564655073352	0.7450357612772585	0.3142352421331027	0.7378586023614484	0.0031907345202150106	0.4170322215344735	0.4703370412676906	0.1940294083011107	0.8524506601043916	0.6638060438477303	0	0.6842208956324458	0.16998393239403886	0.7016480366699734
0.24608662127057024	0.5111554971629789	0.49640920672893085	0.7457423046691087	0.06887595763290644	0.9949999144944386	0.8673739902559429	0.2860885193443691	0.9103420333142052	0.9456670852276737	0.5863818268075687	0.0042328099107623585	0.9823842103016848	0.9897332142667045	0.7405115754074473	0.21965261879706144	0.47446261820999047	0.5866825749583168	0.5598971595418449	0.29808573690992923	0.9773880316777943	0.10476889808543843	0.5347279435872692	0.8870154410797557	0.7834859382193192	0.3035304292743981	0.6203577019101357	0.6919199254619932	0.306109822840565	0.5813415966977034	0.7081197796475188	0.8025609231733826	0.905580932928626	0.1678156277317463	0.13041719870324042	0.6928531392485017	0.7329570161000701	0.3866666371881615	0.2629571042533485	0.8482314297353407	0.08474297605353698	0.0979458360017359	0.6606091922049367	0.6059263256433951	0.7074448899953267	0.7765077878064627	0.6842208956324458	0	0.8832768334772919	0.3384313872327769
0.09247564943257847	0.8053594964383026	0.1445873167922308	0.633543718504257	0.28053860788534835	0.9903098146289471	0.8375781087981627	0.4763774168841244	0.2555164894070975	0.023544980291447137	0.48986763780435705	0.8322676538954211	0.4131871157926169	0.8212206123196695	0.7159126374314563	0.554397263863068	0.3257557969551499	0.4475293601728616	0.8934994787341685	0.26629479609589646	0.2234309423597982	0.41173283217835976	0.5942335532977046	0.10817394673408187	0.35762420533497974	0.029555309050457668	0.8781373908244262	0.8204268677147984	0.9304337595724109	0.18826124418209333	0.6249671082284625	0.9681998129541776	0.16504389697933375	0.19588692311383382	0.07063010022395699	0.11976355738687616	0.4077322955867212	0.5340529192004848	0.787845406615067	0.6828104348972559	0.3989080912984724	0.41273893173066967	0.5154696271077728	0.7734370154058045	0.16440221640874553	0.3125146410099834	0.16998393239403886	0.8832768334772919	0	0.3068875744083772
0.6233498591769465	0.6969058969326878	0.5718857102312783	0.8260375057615237	0.5486108446973716	0.38780852816420375	0.2971482044290572	0.44147660496948915	0.5363188590240349	0.4496645689104303	0.6349688258475552	0.18265917652831443	0.39465205494021416	0.8879699333020907	0.7998075121735083	0.012718921519804582	0.6485652556379795	0.5855314998093332	0.02108900837960681	0.30727590698479734	0.4380174464136988	0.3957180050914201	0.45944080137424204	0.8741095959442816	0.2623802002508736	0.009480412903842161	0.36916239735883793	0.6082858860928415	0.9055171636023136	0.9559615405479311	0.5879820174803552	0.41913508545974454	0.4844394655256832	0.09528581682385595	0.44484206167700346	0.5246674972289153	0.9014100733031567	0.3232720533318707	0.7265059661687984	0.4297978688869112	0.17997328142306468	0.6079079834476067	0.7215191573473212	0.8741635703722365	0.8238779827605048	0.5505998949767852	0.7016480366699734	0.3384313872327769	0.3068875744083772	0
0.9733271184485126	0.29933756616148377	0.8518210951090818	0.8399368786448225	0.841599024831784	0.4535350187938485	0.16150860637578401	0.6628503920559509	0.558083057382708	0.9308772577402926	0.2682893930382093	0.7214838080864288	0.702857377334754	0.5082826225011827	0.5234363069888287	0.7638448934125781	0.25362803602282835	0.7565509511426768	0.5128740699820158	0.13761978868030378	0.7302868659193544	0.6188963890045606	0.8689284020108989	0.9059801396069037	0.47454681512819064	0.4112007585707119	0.4976965107501665	0.9844090094695982	0.6779369883274339	0.8553942425251929	0.1666205013358112	0.26604482273283037	0.6629609007731015	0.8292682439999086	0.7589363538111775	0.20506488898803432	0.24279732930323628	0.5784368009906689	0.521564076346274	0.58146763739108	0.009263198830681163	0.5140450893731495	0.840827638094563	0.6140842809511572	0.21437882187897017	0.33756283363189254	0.17102355006471692	0.24404329205409792	0.33894531451128274	0.41827906126547576
0.5787093808389014	0.36792294372804235	0.0533866755605914	0.1551917022448085	0.22807292944170432	0.5254539574200303	0.3931284459786494	0.3267711663644113	0.2589995052529953	0.02588887479039992	0.5145703409490571	0.6260319950370261	0.11813379949059999	0.7070440865138363	0.21478310112880916	0.8735656224178986	0.004040434899047485	0.01711402923619365	0.1530217618239086	0.9341062397104	0.1449261070047032	0.23747053147392738	0.9130557732439029	0.40361368633565786	0.03547934657272167	0.1740253062042686	0.08463787763567299	0.7218199169324254	0.9489887547428935	0.7554232154955334	0.4362210285485505	0.8943067681559661	0.1626282191113092	0.8844346689375253	0.8257335237171674	0.26715596788457874	0.4970321527639273	0.00038542156352994184	0.3974871370922731	0.6707004187418055	0.3003141039953917	0.06963271386830816	0.4716868559716171	0.958784135461268	0.6228533966030582	0.9426583236714985	0.5855208969388583	0.6983175265877085	0.9595885294161958	0.37390146593581175
0.4027605015187167	0.06805532442214779	0.048240977519646955	0.29781405078540113	0.2998529420556256	0.23731325123116886	0.9542129882155141	0.06489449818550452	0.3696194192775919	0.39686035367258	0.104074015358394	0.8331562852069164	0.20918866744026987	0.07333003547482941	0.3801346439189265	0.7813866901488815	0.6860894619380585	0.5339542812359213	0.17685879672924	0.27373925862840587	0.3227940217259059	0.13860048875133968	0.3182589176765239	0.9732279169255899	0.47986326887863473	0.28390396192875234	0.6226926358779761	0.9768056160705494	0.879239721386071	0.15038572361729574	0.001570582962533762	0.8563126319217652	0.5504556629195212	0.4031727622019693	0.963438633117416	0.7850793989054031	0.13066092244209804	0.9288486797816976	0.7477296843610913	0.3066790421336828	0.9434267966498282	0.7213693277835105	0.9399536323556186	0.5212019010964807	0.49643085679966725	0.6976671937365608	0.12830669809156636	0.7541150113815175	0.5317284420531825	0.5300967252372963
0.7620896233199023	0.8888364977583026	0.8916438718808064	0.7636318756184034	0.8871238388244275	0.8791158048071603	0.3096299027079028	0.6268088197187659	0.03520530044714343	0.17199447508770094	0.24533058692274323	0.9776431935626508	0.07336264049019714	0.5487508048188877	0.259104512879307	0.9851211678722455	0.09282516759798443	0.5171771201394496	0.19059406820033087	0.5210985791885544	0.20494629432147227	0.09118287583041851	0.2811954802479142	0.09932373652719284	0.5922760521609632	0.0989764021103714	0.14124389717188968	0.8691033739134016	0.5850673409454209	0.962824010563139	0.48050773424217164	0.6085167279820952	0.30063052183019867	0.29630495586058414	0.7237375625743254	0.674136324875914	0.4555963719811864	0.08059702295680904	0.2825812345090105	0.7530496441468826	0.15261260608667848	0.38836008722983517	0.3855579678157568	0.2737803306245282	0.9875152250847056	0.8263211277445378	0.8418034481820931	0.13924934391822397	0.46841674189264426	0.6698067547709549
0.15242548041459125	0.9281986659201185	0.6889527037851275	0.11607997245415169	0.3427962543332872	0.952401463038421	0.22986750479345996	0.04378629339560136	0.8099691201361728	0.5121263132541122	0.3631280982475469	0.4315409723601443	0.82999685577398	0.560504309535431	0.0828735722830104	0.958036478452896	0.6095487695375897	0.8851461462377578	0.7918377525750775	0.9094685780153978	0.15272599089196925	0.9734613554023449	0.9735635481814313	0.02433308544662882	0.40014549029290314	0.8929961594091785	0.550708076668308	0.8601096927661706	0.9973143341797317	0.9378805195079913	0.9105382055695677	0.1989705603250198	0.7220791153962314	0.7706092422532136	0.398484489941794	0.5671956021546137	0.4834174572849862	0.9595224938653036	0.4579247383966837	0.9640777076646475	0.6358355624905945	0.2724415997275661	0.6607040945951597	0.7834178133776288	0.31405696509016323	0.32431163055847356	0.6619526222146901	0.8873704189157234	0.30261065450898017	0.5396423569323044
0.6147165655025859	0.9603621031925988	0.5117970386813144	0.48580412067534684	0.3852896639054282	0.5580048146134383	0.07322852497985732	0.5838228123757548	0.9599634300128778	0.8038301950907748	0.14207479486903363	0.7126505428637189	0.2806559722638532	0.6738837756129789	0.8941025163027931	0.43148838787302135	0.604901617171119	0.09371652675734632	0.3201943842576571	0.24018666635767472	0.7396609365564236	0.021953475302726955	0.5399057762816801	0.9123391943198909	0.7428003210979773	0.8142902111679358	0.8998597808688901	0.9872137092824553	0.7517666972154343	0.5655601077759534	0.868668993838663	0.20055600269218454	0.24446699503874914	0.11845178738756501	0.48308205196881615	0.23123645012195404	0.051709102464363776	0.18034654892899493	0.13086303836410773	0.40770428717850926	0.5641331678076226	0.18135613321242983	0.7408778068424055	0.8665384711718247	0.31739461678768477	0.8059112865829243	0.6690799097499757	0.5864780988594831	0.5130532120718193	0.48624808112041873
0.7605759205913954	0.12059837067183377	0.8928765313386394	0.8331311981804661	0.9676368593096597	0.2625143792864797	0.992532910152653	0.10832518499258337	0.7373814838145688	0.9998738343162736	0.2666876321744125	0.1529317409048092	0.269350320901389	0.6337724075195751	0.44460490859733726	0.6169384940118153	0.6390334297651169	0.9151439742517298	0.7159320562413003	0.41203394343853106	0.7002450613959732	0.8079164853133161	0.1351116739121233	0.18111122678879377	0.9747479738967404	0.6109268302550627	0.0857215762369723	0.1830341531856925	0.6262376001701769	0.7307092167035665	0.46534083633781753	0.8719976452677731	0.2325473731723242	0.8349589990273224	0.055076191900572224	0.2574032807632912	0.453281952764815	0.846796660916739	0.011634418120753387	0.5070840745735913	0.07226069253008238	0.26135585700532193	0.11386982173245375	0.3975789831068661	0.531291364122032	0.1891645416781389	0.8790769309694499	0.6671901013931292	0.9195460020823237	0.35975029763903466
0.9248357023380893	0.2235115850235876	0.38443711086844135	0.6270234291441581	0.5531756074071095	0.5248535714942665	0.4794967610225037	0.08390967565330054	0.9496781621520707	0.0103860019803238	0.29930925567981614	0.7391039971494279	0.23919356104858813	0.2883637052146669	0.9230642044900312	0.9367238582551336	0.715265079712317	0.9551558665115707	0.36100638379562555	0.7565032228327112	0.44228565992090085	0.7855179786837112	0.27364132937449526	0.6402405351985849	0.25171526900595675	0.46863677709140705	0.7661269429419709	0.7866171936454911	0.7671982788738242	0.41533724958413	0.5115348072253096	0.3979822675143233	0.000674172182574373	0.39277046950773964	0.5100809167093773	0.49869485002679903	0.8237841752793981	0.24468115377208588	0.8854034417608235	0.6797823202789491	0.8193038365924402	0.6950046174101981	0.9238339002313258	0.6019505798886575	0.9860101458658003	0.9313532582264318	0.2311209381148609	0.8633730557324651	0.25815609551964114	0.07648993885113664
0.8412230780492045	0.5360930259083653	0.795340810277668	0.26842062940630795	0.7645227119326395	0.9872954899459188	0.940098453482857	0.47305508996983325	0.4517047133832255	0.7080179508996466	0.08949971114074584	0.9260325358429183	0.5030648946748005	0.07044100089749605	0.4038074705191267	0.4860484324453077	0.732990463173679	0.11633746055606808	0.2347188958828953	0.3130033714558358	0.3582213759208541	0.6454873296698054	0.6604005571791125	0.555327362124732	0.24374406058923692	0.727210787047941	0.46116801471579116	0.686660125140575	0.7896544584742877	0.5149602484204456	0.08926805005133243	0.3901609854957655	0.3322672134141468	0.4875664780411354	0.09341449638413724	0.9247757114453719	0.9744556485219001	0.5151455061342526	0.28628880232449394	0.6941447155881869	0.3386650679889045	0.7196300108751915	0.14044372017505524	0.8276070081527882	0.37984417062206655	0.49591034758605457	0.15008545285438624	0.26710208199053664	0.959608421766647	0.13047923416767937
0.15398893415586	0.9309012749098934	0.18338773780524786	0.5812059875403843	0.20281039466375383	0.04123886078909955	0.1981399223734932	0.5723552920846876	0.922285474300678	0.7616909495685774	0.5129950582136452	0.5756254649073438	0.5653360160291766	0.9277191121785352	0.5992605622746121	0.8350577237567042	0.3908737797908499	0.9049248063780814	0.7437812627572173	0.7160812070263528	0.9841234205174256	0.3350693052476469	0.8836210290889047	0.8963290780289584	0.9531079582244821	0.5874588481122633	0.8209591842179086	0.6058680988704177	0.6489215069127608	0.5898976609816123	0.4127788292584895	0.05095569021728297	0.20060103588688982	0.722941394751492	0.5659911181308348	0.28886380789681765	0.5812151915247233	0.8112359760799257	0.711888082737236	0.08523096987023482	0.7348097913607663	0.9929584957256751	0.9443975218226703	0.057082680194436075	0.722083969632861	0.7246857287969614	0.2841254458726351	0.553180629454061	0.9153298438296741	0.5683120419359561
0.44247972208889474	0.3824247407269664	0.6520920732053628	0.36646466755965157	0.6437964730959326	0.27178504431322525	0.40584805311921546	0.904601250206252	0.5722802325641643	0.6844200633228673	0.35536146393508605	0.9957681746286082	0.27941805522568053	0.9720370299043047	0.29436689700162644	0.7110510246933064	0.5954978312332685	0.5337448633394274	0.8538268480873483	0.5605982897218128	0.41570960318376127	0.8558833772366061	0.1988077118762488	0.27962783577426664	0.029433976860680278	0.33313265785100543	0.15025516229877434	0.5405767741764045	0.3362048614914679	0.8435120242541647	0.44198456135149367	0.3356813251808144	0.8345012275230634	0.5463731236232049	0.1643084527053158	0.3068059167447037	0.3430062981567874	0.1792219236878193	0.8437356526053105	0.8657072098364912	0.606639093427898	0.7608039868654062	0.04122072323664017	0.9184332993189315	0.12411766800757928	0.7958952345752218	0.08364643851465992	0.06729394251690868	0.8014114230775568	0.9809591622485223
0.3398908508570794	0.14261476887796476	0.6689222532589686	0.4714246378013729	0.508324338161415	0.5932585784281994	0.7977704552696018	0.6077459020348513	0.8156660555940246	0.36744036683853076	0.9768891965603532	0.5710082533582703	0.6136045044870726	0.838843956110681	0.9576715401502447	0.13309203775922562	0.8544207851970355	0.17191685918880872	0.05119135621369064	0.3612142438374152	0.5497592229230113	0.29961259330063794	0.128632337337652	0.3071272632930455	0.27515216214139016	0.46768304282457784	0.9621520679772494	0.439044845727516	0.5397864419231736	0.28538449923689446	0.9714664859391862	0.5483272443084859	0.8280615637426911	0.8127922613367797	0.8002149609600389	0.24778378746392538	0.6427469777870269	0.28253271626859966	0.9639188337727107	0.11333995677547781	0.6977312372421076	0.7521500666810763	0.5923313594531557	0.971469660037657	0.35912707076869566	0.137121512070005	0.34990506492258555	0.9408345437399999	0.20523207068822924	0.5962678956222112
0.6461032726727679	0.8763716739297546	0.31652187233477747	0.8262649815364929	0.4968645534043987	0.7261056657484839	0.6747006811855597	0.46195309970575227	0.2090290242566285	0.7899839092601103	0.8577160425605928	0.23257606132742037	0.9348019565268215	0.5604885184503265	0.40726572248419146	0.7312334585655664	0.2624877430205814	0.23983036893592558	0.5733539087275212	0.9180585882101238	0.10840489532191144	0.01591426584855693	0.3892977967422844	0.3390142658967348	0.5097761865367288	0.2192614166146667	0.6841910755008039	0.8156500066960423	0.5989117028998493	0.9867043543517334	0.41904555476765937	0.16718800617650875	0.07341863501279133	0.5469013145138606	0.6292315550023869	0.28721167314268115	0.34547454605864547	0.11240186334817603	0.4408694813660482	0.3486307368562137	0.2807795364211584	0.648662219924747	0.12210991607507471	0.7940207553970154	0.3361392287321856	0.2971977081088494	0.0073232203162332254	0.16736387291867616	0.48405289697091736	0.9282615789102959
0.3035193007056639	0.4396041808918293	0.3363814187889064	0.3260596717435671	0.970237866649504	0.65655472402027	0.8966387009765033	0.4274163551825527	0.6004765691692004	0.3357881599395425	0.8818332305593863	0.39555356495812843	0.09396190411408722	0.19914648090426323	0.8053731365874526	0.26941992697891837	0.007320461364765274	0.5984332509033351	0.789938851375031	0.34389486908651856	0.9727952656733253	0.1486371923868527	0.24828300736702347	0.23766485293167128	0.34250798596812226	0.5794384002598666	0.09946555782235256	0.686028784210875	0.9512848982588986	0.6961086629610694	0.1103113730621832	0.3994921559182697	0.4248646080627886	0.07984520903970571	0.9333989817085694	0.3468642233108249	0.004660800367020879	0.7245479827821748	0.3802646973992192	0.14662688135182522	0.4813584539614484	0.08554459661832692	0.7356881091655895	0.3505533452528472	0.48999434279695153	0.2343640654236805	0.372053137994909	0.09817885063253184	0.9949003203220255	0.41198127210227453
0.8928069903171555	0.07608742458546591	0.17605029639942404	0.8329059496968643	0.2442671946785524	0.6850669909389289	0.7505945410537447	0.2518693874691267	0.2261277957281601	0.9259220873951199	0.16905022736466857	0.42345051209208495	0.28932641205437515	0.6533567737049398	0.8328695502462722	0.4504964053045093	0.5071809492597278	0.35787350570586607	0.4031342551451764	0.4596902694236972	0.0310747435153641	0.6470423378561146	0.7710510167492679	0.32698724891947284	0.6421522268017691	0.18257963108350228	0.9671859654021684	0.9495258054905672	0.10990730240920643	0.9391814854147045	0.15568841064363803	0.46646483534457817	0.9595608399113706	0.7321765506500992	0.10527024538401686	0.06359223729802876	0.07157075873447283	0.3767968059199288	0.8084226025852738	0.48893087020009784	0.18344108862339892	0.6450371516247481	0.028986021416521623	0.607033619826601	0.8602503367504605	0.5177113627332862	0.24482181633296485	0.040826984405237354	0.8765458781550332	0.9728040126093259
0.010008414286608258	0.38864204318723305	0.660637824935264	0.13703210519897158	0.15835795135530573	0.6515626547270492	0.9099316116155914	0.6553035041632391	0.9612907267344368	0.8202887059101579	0.33455419812556086	0.5577641901831708	0.1255603302697671	0.5586693265730154	0.8663236747638046	0.8044971286371302	0.662503478611223	0.21715524053412294	0.12911687964005836	0.20322232267212503	0.40741713996225737	0.705128644048103	0.4941529408620433	0.7995874648645543	0.3434785038333008	0.6586077472754535	0.6768711018580695	0.751322966430719	0.8568958533215748	0.07648359584255882	0.04712640287954728	0.46277925631278627	0.36084142876143155	0.5670552098479059	0.5020760314177799	0.40864124618732756	0.7858535138303595	0.00991924783948639	0.7921198802309126	0.3586507875065239	0.6311031319099357	0.9545088597055685	0.8328099679960047	0.8247378414670415	0.6509516354224457	0.9826976528048517	0.631928457156449	0.3392054669370974	0.1415770708191807	0.3381992662019676
0.7136366591547519	0.16952772585313325	0.35661091476748663	0.7737909772580188	0.5034585530714356	0.6932430978097789	0.744261904841044	0.21282287214370676	0.9167337553360962	0.6001413549535966	0.47335178030139646	0.5071214112792459	0.40520014250814074	0.5082184320060698	0.9568308527066143	0.021689688662111517	0.2913311514638943	0.6680924912202854	0.3084672686156976	0.512660629555619	0.2532419741647085	0.2176344539789412	0.8209089876698968	0.2902092944649195	0.7282545499395008	0.940475879071769	0.48034285444520675	0.10346659274143832	0.7355184250825607	0.19057806013185197	0.014877646147605117	0.2988690254515265	0.5467711706185763	0.9381130357345141	0.9817919989483196	0.031106343430026717	0.6040161573235799	0.2371843703641432	0.5345439159774537	0.5513490173026928	0.5906031229559067	0.2796432725646938	0.9139604461080728	0.15293534665344877	0.6306216176693035	0.456077161242058	0.1564172760822502	0.20916157933696988	0.49344878532350744	0.8073339319465684
0.12376154711196796	0.5267064418724934	0.667650047398692	0.982335385752248	0.3817630593173875	0.8364996970587341	0.05355363397956869	0.20078517859927525	0.42640343522230206	0.5775630575318556	0.698604542815702	0.5776175353693442	0.6310621823255437	0.9745107683295781	0.11633424145693239	0.6733396676623082	0.6983203246310454	0.7134958165102149	0.29925849036984464	0.7011959211561466	0.20532202045210557	0.7631346180820316	0.29471995166238185	0.40380614108798196	0.6838360160343363	0.2084910262278994	0.8368147299201503	0.8038697158394853	0.8843904508681265	0.3469868991200399	0.1351208206775879	0.8008569408902916	0.310002438720934	0.350513802536094	0.19889638574465363	0.5590998571513566	0.14980489379168538	0.6708402765933208	0.7279833175491617	0.5690571427428099	0.439221865617792	0.4410054819388993	0.15316091621336791	0.1869017122313098	0.0423878549114739	0.09108888614553656	0.0885074133240783	0.9138770478696747	0.4752961563610971	0.2000639713779876
0.6914814980132173	0.8280770153560388	0.09320425048772896	0.3176759079760705	0.11653652450245411	0.9918639011599044	0.195685449658625	0.09570430989728695	0.6492823254251038	0.0780282109909558	0.9527215855201795	0.4180894431178177	0.5033950024941266	0.5839644909271989	0.12903684152603256	0.44359791936005377	0.9022413523079561	0.30402374882819705	0.02681293693957809	0.14407180106284911	0.76092157544009	0.5601568760555615	0.18957544428694773	0.06394807220774112	0.01972004834473995	0.9280178640001793	0.5369653033271582	0.2756733757990133	0.7795775594392925	0.5425401656205084	0.5643231728479086	0.4849200153368235	0.4633486348840461	0.16012472514349807	0.8053112587621576	0.8469657306437232	0.07629884679467946	0.08116249569603273	0.946179234843344	0.5907404827748068	0.1358261403632287	0.38157562627043184	0.6634807993122455	0.27316513708473056	0.5701108905071635	0.8738779408481184	0.5235289928905628	0.6469452190876197	0.2555212488725742	0.7239553708532251
0.2216103405459594	0.803902726412688	0.5988004896187965	0.4313156209694442	0.6066329717982022	0.8973178569095772	0.7126924245418111	0.1943005506774973	0.38588367022294745	0.6488046695755962	0.4004336823431621	0.5044144099368169	0.014342606122670798	0.4650292892717951	0.9066791115954328	0.6091692761388976	0.8933232908583256	0.9334458987776024	0.14754931943666838	0.4480003284885018	0.11688452454748977	0.9959756051115912	0.7460298293937649	0.99615606579312	0.7067835859953835	0.4128032211172664	0.9809491108338001	0.2941289479418503	0.7090870812541892	0.8991254958342395	0.5854374820063535	0.6621476545505154	0.7799946538087338	0.36128281996959144	0.4506828997364821	0.4147020698687127	0.031995695991413164	0.2408064768349838	0.829740438201497	0.22113904995565292	0.29084856627720024	0.9608929163749338	0.11159725998409908	0.8197084268912688	0.07699061670408758	0.8847047281598651	0.5802384848171205	0.3518131461668945	0.6516442803572284	0.8164092075948118
0.5266294372427924	0.49138082355442325	0.7153775162657106	0.8023606483598844	0.892501439462729	0.6633887829429584	0.07351944474264505	0.6585438392051172	0.6451527216198136	0.17763625033491492	0.7865309007597472	0.3257590955736044	0.008367195862829635	0.00016782384540159345	0.8004690037391647	0.4407675824903752	0.4527322250679481	0.9672664849402347	0.608898019002256	0.7145838205820927	0.6284177420639238	0.8933240442541645	0.844819117545963	0.3869695046324526	0.1866439714424244	0.02670909146941991	0.18773079115614333	0.2052190403759797	0.111116247431017	0.7017760522884385	0.18340713349017657	0.6004247217759568	0.10556860937986623	0.9946302821364464	0.9656971705424274	0.40184803105814315	0.5360411893942417	0.5850205605526728	0.1062944253277257	0.7141116884511293	0.02730991891973522	0.5847449358493945	0.6470518410597041	0.408189348806252	0.8840888280475669	0.6979521830944467	0.8256788416438968	0.8028768896485772	0.5680207550515661	0.2247009242818433
0.27882493975723466	0.35261277229744215	0.9388611801249989	0.8735711672383654	0.7945885271123412	0.5370330686480226	0.016841745663879082	0.2698841845782419	0.3286135746470692	0.9464464862052172	0.8622065198507852	0.316055492779712	0.645372699547776	0.7929506969522252	0.0336264453477918	0.05724121043869013	0.15408529595866527	0.9825995830532573	0.31726354000272294	0.8562874248500804	0.2792972488854555	0.5115960932529983	0.3884151875503764	0.3855648472807388	0.7973067405458192	0.5463368231342123	0.8915132141663564	0.13254757208435453	0.3176572365317506	0.6548126332734733	0.9011946988812135	0.03859121164370971	0.42784241103140197	0.5244844627423754	0.6928133281310302	0.21167745799448667	0.9488859873310184	0.4986898211448382	0.32218066572994575	0.4730822186702479	0.2742835189190056	0.6234740098021619	0.9678341548030326	0.626516670011868	0.1350110272814713	0.18800213137660227	0.9647395205147427	0.21807892199360868	0.18008800282364956	0.2592557331639028
0.22738231080883242	0.6564986215099814	0.45382241544632007	0.5555745517801204	0.30805051233941694	0.43717476221107165	0.48530865619675545	0.015588160766163428	0.5019303681994842	0.1565565723699177	0.783770999144263	0.3621653350223787	0.4335117198838567	0.3644760676480773	0.7547237827570078	0.48556994835331335	0.5631955181562819	0.7225965384083257	0.33364321902789273	0.6350425253708262	0.9084032404612827	0.009476617903032558	0.34363039393397543	0.9477221764084975	0.4261018757277998	0.9820873892438811	0.9581413440475777	0.5897548860650654	0.4182323382472948	0.9729820229021775	0.9782256269995928	0.24661819570119958	0.5094326108119266	0.6529510748205771	0.12336782089433873	0.06406225994652659	0.2921384557108162	0.6667474388396865	0.8311887467389967	0.031608170270414404	0.507070215636495	0.24909098458873025	0.28644770338224046	0.6498232455208284	0.8511695984234536	0.49392871222464574	0.4345518522803591	0.4153365545268217	0.08948078576868324	0.941752863597826
0.9454664319439753	0.3335473513879015	0.33216006603716497	0.33277442899253595	0.5434274044707401	0.6707604716673902	0.6373087572833868	0.23391033903484926	0.592471080935032	0.917660085783798	0.4235954903183894	0.9997733085403593	0.7400549834105827	0.7286145412323605	0.7099491704600456	0.6828670034261928	0.5698028372318636	0.22969073424623454	0.645424025068889	0.8875380478048812	0.9344458683716054	0.07314830493405522	0.9416574718723693	0.4133386160736501	0.4500220030010703	0.12896141286536889	0.5111178168589098	0.8050877310471518	0.9991865778360163	0.8479108248555375	0.9699284937663175	0.23691307637913983	0.03264821282833397	0.5191286822032734	0.6955833278293898	0.7622857554786273	0.9301172803985719	0.17214469399547527	0.003561387928087134	0.5770893366982299	0.8378500692861366	0.5179910950231342	0.2695084420880649	0.5446574641364409	0.7043811728869643	0.7715319507998317	0.9351092803545659	0.8468567684205136	0.3952596704074888	0.308764905777692
0.27673601089556954	0.049826071262021654	0.4353670165282655	0.3962789835350139	0.8826348250653636	0.6047832968121709	0.06738059536500396	0.5696193782612154	0.409714338558143	0.536858745312621	0.25777769160836494	0.248466995820381	0.3309223164079975	0.11645330925063913	0.7091660022197231	0.600793612659577	0.13429261520562297	0.8012692597321571	0.4429065109226996	0.4457522727159343	0.8416091780981191	0.2161697000778655	0.9233699498942647	0.7071401143738262	0.9771880627803246	0.33303954271680447	0.18127870352783626	0.31463643039928524	0.3696104000893107	0.23461550924000762	0.6731110644388478	0.22788745632696727	0.9411679709437649	0.8950193954509383	0.22724886831715274	0.021542251731352824	0.4931344505427425	0.7201048107120543	0.39905596323250137	0.38812837072247397	0.12039083009596907	0.5449269040375766	0.8883876494840758	0.4439849283191195	0.5345203203684734	0.7724036108984159	0.8637687781975533	0.5224138112520881	0.44044073312340104	0.8163773096477502
0.6992943064699566	0.7696494819782576	0.7328658399337916	0.7128580554127839	0.12669415771144799	0.26560523093914246	0.8593573853634796	0.20934957336158422	0.33846131328393525	0.07579449514718117	0.5746818928519017	0.0910485610991062	0.8320654900148224	0.19380907993046737	0.9312504434640285	0.7058701297213942	0.09126153134198833	0.18889133131396618	0.6218831213537153	0.1375945821789436	0.7903865120152112	0.9154977968198298	0.45866836824426294	0.5087073050458171	0.34300724377993785	0.5724155959682407	0.2394062282259628	0.3341092261836337	0.02727132162252721	0.05495036879679138	0.9172402974200311	0.17341134355668608	0.8441223134359446	0.43077122101422705	0.8484223220771713	0.5627386909664415	0.7431641350970838	0.18970427518435162	0.00201175617872007	0.4843467451713822	0.9292812224119792	0.41015648842933605	0.22583896708268458	0.2420769668746694	0.3678400438154873	0.17051175342064961	0.5521715284665991	0.30946031578227917	0.32624550771259464	0.9390527246045233
0.4373543341178976	0.4051069987048799	0.6182905921349764	0.39690588102735624	0.9875798681408868	0.9375558817363441	0.7968653236745868	0.4853800481886891	0.5221999278763243	0.39825477700703615	0.9203243357427353	0.11944232246943065	0.14514993213450922	0.005558690575675929	0.7885225582971955	0.4906649848225728	0.510489124200224	0.12960936686467928	0.30810090281315317	0.8585415012771039	0.06678081882967768	0.10245009184798226	0.4053208650208937	0.6967191498554247	0.498324098163647	0.7539012839949444	0.03687899252175286	0.21587565312191737	0.9066328008686998	0.40637233868758404	0.9306507280653475	0.37504644729401126	0.8531945605451539	0.7356891640448856	0.2982322775383446	0.7628208189972666	0.34830864236292025	0.5873225028702805	0.6442096130663422	0.09743119101340592	0.8808595093847106	0.9959054697881877	0.720845787529604	0.35132693629968514	0.09820179523078731	0.9610734192301998	0.9187033534139636	0.4333514130547621	0.2938870940071152	0.456069100335074
0.3466946454824361	0.4602855303556549	0.5586920775460924	0.9732033587277639	0.1799661937318463	0.0356875980803657	0.4906807229386019	0.6569483933606394	0.767090632480955	0.24044049158079284	0.35554753886821344	0.9397865995994138	0.6435259514880531	0.9495092972456731	0.20291772402432373	0.5798031076323691	0.26701329122363493	0.6644204273386797	0.1595956032978575	0.9954156784995563	0.4988379226612668	0.3226766522338298	0.2332459670288135	0.2895594062958329	0.43287411196351155	0.23071994194695522	0.4584757490571383	0.44793088102395306	0.9065739121196027	0.19916096782195736	0.9958747679954848	0.35703953005572675	0.5066248528425361	0.7655731284879778	0.15104520142754996	0.26297961498749545	0.16403511853912156	0.5978603489043974	0.9933171396936952	0.9525511967346818	0.0038631601718350783	0.527452085602396	0.8324201557327744	0.2573465083085301	0.8160345505233636	0.8776189097610764	0.8594548542729109	0.0949227989895226	0.6660366057002793	0.9277295465620847
0.0785674626336541	0.1380166900242109	0.182702323586041	0.3284692896118394	0.32751186666598964	0.3129551378264036	0.7892304312518393	0.5199104057034093	0.1727174563658428	0.8281069918057411	0.8892239921552592	0.18164515746410093	0.2329690459694933	0.4035655489437948	0.09187077466955418	0.8969017893121622	0.3528784263488346	0.804557838911012	0.7278623656382021	0.6599925436772237	0.15595272012470018	0.6089115598063235	0.274272730079967	0.1339359866655342	0.942103949796015	0.6931663010055947	0.1643105168828668	0.27571147560293907	0.03202266975775647	0.9909895211676943	0.6230906161252713	0.5105302501884771	0.311003189814529	0.6818999372236042	0.025284773233862134	0.3717111633328063	0.5975574620038585	0.5858859832647142	0.8602023384128735	0.5641311284174003	0.12343503743334605	0.6620058602504714	0.9804989564368464	0.4998774366158565	0.820986309248962	0.8896843685128785	0.9857493301215252	0.632354133152502	0.5093143318165713	0.21620897871734446
0.3959076856990552	0.8357968458220014	0.11546384970873624	0.37781046212738034	0.24251284035317988	0.2926249893103843	0.3638449212397006	0.2829769389745488	0.7071313935591416	0.9165110065126065	0.7539595584337092	0.6283936262818937	0.28886023356815205	0.22181238661432967	0.6020659847167187	0.822116188022214	0.20200228506276452	0.9852980586176364	0.21717044698927923	0.0063978380547184965	0.3994390915291517	0.5110767367188664	0.8429430394960578	0.527040125611524	0.6289775666020143	0.10122470517065552	0.4189304314009251	0.7555615448622744	0.956932930741914	0.9057339519770057	0.8031481251859071	0.3922666381635217	0.1332968820017939	0.6342276172733702	0.6771689029461696	0.5454018706567421	0.9461905752460282	0.5641830163693212	0.771247919611824	0.15724980376851383	0.7364584745184837	0.8243987661640225	0.6220074236975536	0.789637698287111	0.5901248424142521	0.5619699801883677	0.02663435281549631	0.08158192129278596	0.6472249953935048	0.9628641131614022
0.43707844063570767	0.45250681118408975	0.06522984813177357	0.3517350242431746	0.03957687441090685	0.5064263406174903	0.15216775142630778	0.5126473155171658	0.7593937880873015	0.858580917516636	0.7825132957968797	0.9485792622780057	0.16259905148634457	0.5851222553347009	0.24774941904706926	0.3073554279745231	0.13709589745154183	0.3247896875182835	0.875291485152852	0.8940716842609906	0.9597348668999183	0.22239677869982033	0.1689825453714836	0.4674263717352599	0.8785121016352305	0.928470163080267	0.7403699363832841	0.596494844464467	0.10377753154741653	0.24899158222872342	0.13804879791209823	0.9381025889087211	0.6187002847605811	0.007115013217733002	0.09775400938672285	0.09122358481515136	0.710224568688272	0.4511934985666799	0.45838234034411607	0.757910499533995	0.3431106892484903	0.09224242939329919	0.6337443679332957	0.25944282503695726	0.8555797510771656	0.06716920539096705	0.4334389687769209	0.858540156842592	0.3783786464898311	0.04555401431837336
0.4757499660517718	0.223386655813946	0.012298454129683223	0.16452963257173525	0.4658636226983558	0.02344708334969181	0.8376955645219393	0.9048481145453894	0.8044267446532654	0.9996504398180805	0.1633898118679742	0.9875982523933343	0.8280116900306316	0.5521778128353816	0.027022606153201956	0.5401356003926232	0.7296802286535717	0.8940660002557289	0.9903097973298973	0.4945990090409166	0.6920724900314035	0.5308482383779557	0.7717827196811251	0.5165237796376364	0.17263119005892447	0.22099180927994533	0.3551963353913071	0.055386845813363395	0.9461541446512806	0.8959316154901635	0.49475508504677124	0.9897705073229017	0.7418826571949426	0.8019877300602861	0.177412287173203	0.25672940710879744	0.04558606525326181	0.7253695126598056	0.49003015258341465	0.19585508991016165	0.49558726214675397	0.5232222231217273	0.3273836772317259	0.8108830715620481	0.9456833784501317	0.9744361933907438	0.1667036525662977	0.8825310256591911	0.36845397540839353	0.4829503774147923
0.7045967749356604	0.41914570932969175	0.6322877564637538	0.11388332263393186	0.017758266047667504	0.2730672294229268	0.9062844647933438	0.3133954619537529	0.4475763671916182	0.30419668724933235	0.27840096376237	0.26657149621561216	0.4293361643084681	0.6845288904558725	0.043151806406614424	0.7147644449486279	0.7611286392354146	0.9947842587218438	0.08549044791356386	0.04382263561638888	0.5977485658246645	0.7650593258704436	0.8396968014308239	0.17242615253548743	0.6351376319256984	0.9711252689748568	0.6839782961790036	0.08165776696380522	0.752086885598408	0.734430544643049	0.9922887828722994	0.03123059556544594	0.5638761312871229	0.2951966701095664	0.3476930940324533	0.2397297305555246	0.18338075980237634	0.46720933658135344	0.2251527451765164	0.6627318732869301	0.08658809154500335	0.6928633804581231	0.787265643010974	0.6848815751577547	0.1518580877396889	0.5533293324880764	0.060598046710970244	0.3172807257480452	0.14368510889382602	0.5183740276105839
0.4190407260690012	0.48729069809669157	0.43064657419446706	0.16786575620671584	0.345433216475004	0.8236276617700052	0.004345971085217504	0.44839874624427867	0.2983746661428466	0.14580252338241428	0.6057526070322663	0.8757291249670567	0.3201247705902214	0.9735212677555788	0.13040069837259582	0.872066820981822	0.511248229526021	0.8775404948786383	0.11491803607281781	0.29659897133137103	0.012471841928851202	0.7927191526996166	0.9510752812393074	0.9106320334603979	0.06164940109825301	0.7017977927729054	0.7201332029894543	0.21696924777751436	0.2173755543346768	0.05239915032580478	0.7126401565982607	0.5666019075950066	0.4867306639884831	0.9670891369054929	0.05523244937032479	0.20726133374325573	0.3270358328180738	0.7608489474248193	0.5663750399308446	0.7250226744655515	0.8042542204101515	0.4943808749989955	0.5974262819344135	0.36678839471874103	0.9557494474658592	0.782455301907351	0.7892506320608474	0.8434227829770915	0.9631968227268329	0.5552902059695028
0.4053042623103025	0.6558238636897096	0.3706371816302667	0.6356549608748715	0.21652762471316434	0.2402250585784993	0.478435012897925	0.9078203551232245	0.7876300825280993	0.40966427066154887	0.9615059521600843	0.10527481044814946	0.4313903017807911	0.2161151535169571	0.7534885708913865	0.1717244585629013	0.9625195192189937	0.9449906645120123	0.5600669867542406	0.06449320227901434	0.36440297546612954	0.5709738347937467	0.3230799059599804	0.3587198821703612	0.9140278470818375	0.7525885727648182	0.2559357388336707	0.9707013151017512	0.6527665996813614	0.7097947466413776	0.6472725448213317	0.8093207545833837	0.8410703863790784	0.19363392774812327	0.6531637074512378	0.10248706851819056	0.14470692112051986	0.2627721599173587	0.09252985606506026	0.8546056113316036	0.6916774416286783	0.20937268487721605	0.2089129815765537	0.762119580554514	0.9510416756920508	0.1516451014348239	0.7254288098946583	0.23405608814779766	0.7200003949600922	0.297504968489951
0.5682594534630557	0.25414447023695974	0.9836273630961723	0.4185209448888523	0.7049506844489102	0.7059945813893168	0.14624202315125223	0.7336986386934723	0.19984493546718984	0.5825762217986997	0.09591257070115577	0.7099823134015597	0.9461660621130975	0.1715892364608289	0.7042312807294417	0.6644080757659513	0.6316665538684081	0.03084513354377494	0.3230276191352244	0.8591031104387205	0.2851948963920914	0.36945899082898437	0.34189491021798746	0.42191524562417193	0.9645172200688135	0.7905838136044911	0.744386441549686	0.710498250040035	0.5980951611378785	0.6963760366083551	0.6613738021564243	0.3049898647989753	0.3390093085602075	0.690930284401779	0.9220835734083362	0.22216029080437627	0.4473146189155758	0.031126792438626705	0.7076954170001766	0.9957822210472693	0.342946102031374	0.35659431871288916	0.1916831832038911	0.8088317053772724	0.44769769098312895	0.8191357295154178	0.48281010690331305	0.27178412345867	0.7401446227079918	0.6735208649765987
0.5062154963291065	0.7662706765793755	0.15704352731347526	0.38724175794134896	0.3094361623364882	0.7474422125910654	0.13202532849557225	0.22497714004398994	0.418616875939513	0.17060690692170355	0.957230425779048	0.6206651037668143	0.9647090843856043	0.6300296350806571	0.30051097940486715	0.22528660219753738	0.6024989608602227	0.034786241435334375	0.14568235808013807	0.723521982406446	0.8709448875170592	0.9378185297014426	0.30853155910671415	0.17645518036699903	0.8541836690788384	0.7162474373839508	0.04633939323786962	0.6783615639455338	0.19523721265823024	0.7640325169073222	0.5834099543900885	0.2946078468699749	0.6174363475223309	0.9920045233089597	0.6445767999668501	0.5331209905083053	0.4301369855937893	0.9759603847165658	0.8793940029727938	0.6351403436709883	0.6093937129240764	0.19677161737371884	0.8403670409648932	0.07559472274889678	0.3030901324646348	0.6872310534017618	0.11583551360277289	0.45534188253322416	0.40832667755608476	0.24642860370175435
0.8095887985415495	0.6531168102687908	0.816453287819327	0.8603139283569814	0.37871396969051396	0.5562008384022291	0.8226637667507508	0.8454699277173727	0.3995837532475336	0.04146518164422719	0.2994680499806114	0.8469828203921326	0.9577373136395106	0.8747151662982741	0.4641181513404753	0.7543430778226942	0.6441699242539237	0.7594940322135071	0.8902603179356626	0.8752490733634929	0.3751891858890928	0.779603046419172	0.17657322022173105	0.9541639420975934	0.5426413576105006	0.21394324008149934	0.12303169787735846	0.8046947090657078	0.8202665586233007	0.5299993842078707	0.5050681360567095	0.09264142931428643	0.7527905521408592	0.2737041613443151	0.1715431352904192	0.8765474943215442	0.2728448080649334	0.9844578950629826	0.8131456164594568	0.5663920103192471	0.38938992074312273	0.541666814038188	0.9121111607168594	0.6578935567144873	0.29123360025885736	0.15616656152091912	0.9744535050444932	0.3270144164620127	0.06677233783181369	0.12138766772277321
0.701704039776135	0.310127257790339	0.19403836701134947	0.7032501786711546	0.7726910744413263	0.18094247070912872	0.2692755190169057	0.6947839586191549	0.43853805859606443	0.18124589359875043	0.17746151303101887	0.5893851713708559	0.07044400753551672	0.9543467945119277	0.9154022123372377	0.24939603986945924	0.46104392887647727	0.2004872193172279	0.39348459009458536	0.9504792992587026	0.22203874809304425	0.14504569721478966	0.08117740110790261	0.9749487930951214	0.9757174495785222	0.4819226902557108	0.4013069100182889	0.2468814492053063	0.6150631374684848	0.9383611806450453	0.20110920799575327	0.6206907144856155	0.3184936212666868	0.6951289276687573	0.620368210471098	0.7610373239092811	0.08321304309517286	0.7919561511590337	0.9331453641360722	0.5582468311498202	0.19169017229619434	0.7915820355844638	0.33873739737145425	0.424890479935352	0.2085869903623615	0.8780920808081994	0.06471907985968373	0.31635404078322615	0.78207439221878	0.33306681425681695
0.17525699364834968	0.40499990399295005	0.6143053135318479	0.4139589999020269	0.20938820602497032	0.3506793344355088	0.23584243016765805	0.31058880790420595	0.1286917429749952	0.7585377803701072	0.38516885456554883	0.9477234430438605	0.385260296221829	0.286906341653442	0.45493679454449465	0.28495737283757827	0.9861893130317203	0.35107390300684993	0.7878973389976173	0.013246360877305241	0.4003360032913458	0.23380423594610833	0.9773934357495473	0.6850744856660198	0.09433799086517647	0.12038953124910579	0.9595476800386931	0.16360321199521743	0.5015610536973206	0.5387873618045649	0.3835695728956323	0.3574075187337893	0.5649771647640021	0.18561541821294258	0.25723479328077914	0.8367833608913959	0.8398789509231939	0.15553552490503197	0.8154981286665438	0.17481415691701663	0.8314702595017746	0.9954753825515512	0.7024112974101232	0.7190074100739899	0.38678160187350275	0.90830802138693	0.3655399461221951	0.005780643697725463	0.8742302379296633	0.6114523930342753
0.48455432156233125	0.4446181437170984	0.7656600398977147	0.9116013871364912	0.6385353563509696	0.9976458489517654	0.0042419095532849616	0.4880504587932156	0.9861569093786662	0.3002216426515154	0.6777428210400435	0.6630931924261229	0.8627408941780493	0.7970678613172704	0.5593799709353352	0.5658375363015109	0.7604884818826242	0.41751031163792485	0.8008471818920688	0.21957916492233642	0.47125964023840083	0.9308647193606816	0.3369352272183277	0.6612409911821184	0.1931845191127496	0.3375566906873878	0.36693527364431555	0.951432423469877	0.7086737429608428	0.8840036213697537	0.7530667312747241	0.043735934435967794	0.9882346930220837	0.46833860475265254	0.014832829301496542	0.8731322179578428	0.19231566797256516	0.3013561805862004	0.7879053342531529	0.26171191716308106	0.9272285643254048	0.7496910363075909	0.5510857755718607	0.22588197409870248	0.9435154168247354	0.35868727670204015	0.1704681627546898	0.9576168850311491	0.2935328002239347	0.205669672675857
0.028124174402571422	0.6374406875233782	0.7669710025127208	0.3511164137449483	0.8775656600380551	0.3165808944799984	0.8964931326038155	0.7612038405349194	0.8138498854484054	0.4541563394642638	0.4147683701686786	0.6543697651080447	0.6389625100428293	0.6678457972498226	0.5268227249319346	0.7573698949154742	0.3273834851361883	0.5667130038953383	0.21270000490398833	0.800616175749023	0.787427466228522	0.6246800296542354	0.7165601627520484	0.08230217447237453	0.1973652459339339	0.8140982261924055	0.3906227618629785	0.7017299493293077	0.8667004725985302	0.9717777366798094	0.18834771821587026	0.2590312573022284	0.41622437335787876	0.08190193871433926	0.4539839097981877	0.2824881476918897	0.9203909651472353	0.29698509193327494	0.36998815212058567	0.8800741134203941	0.25561927118410643	0.5731887692753446	0.47961483441678665	0.1515538103388453	0.2517911252395537	0.35458630320232043	0.7213796606193164	0.7240709976663433	0.3625456326653119	0.02410061488089732
0.6951977071703488	0.27834743376026483	0.1269694269976308	0.10481238356252365	0.14017431058544194	0.4264794548328219	0.049885109053158905	0.010326788853710522	0.8446942033906748	0.9336912485216664	0.922563056886623	0.8665565500265413	0.4436662206990798	0.3616580027430767	0.7199344941111532	0.838722186876985	0.8696019932488298	0.6875621128026835	0.43279996869618176	0.7382808309986529	0.068413258371405	0.9325508840605966	0.8463807136964854	0.5358170221876897	0.0970100774823417	0.11458799974528588	0.3323103539558986	0.625537592780348	0.4936028074377501	0.3708444942781418	0.09458026956479615	0.2533730050958386	0.3813685606085323	0.11925286833513682	0.28477819439954355	0.9569407378355134	0.3408342644830743	0.7575942236699867	0.08210609011598535	0.10081701532234577	0.5304057772203902	0.5829507943983077	0.28212370256557817	0.6269887852796477	0.6170242625707604	0.7298916569143356	0.5940134737993189	0.9618622352147193	0.26810187111615	0.36449471457739635
0.6852934873669478	0.7366816053819236	0.21144016812280997	0.5484922562605308	0.7115692196572272	0.5932576015723389	0.20106599395467784	0.8756351663033733	0.21750459859464066	0.4747305771876761	0.34004809147199555	0.8860672399991292	0.013537220529112992	0.6034737298477272	0.21492016320798946	0.09029212822946919	0.6226176897119721	0.039561658892864116	0.7102916294292942	0.9350253113585644	0.6155230489888526	0.6338105560655438	0.8279660135748156	0.40275168387362326	0.6490293921175359	0.36387476428782073	0.09362690632991644	0.6906135435408404	0.9660939922758102	0.5945441565070366	0.6457363724003287	0.5048481495033947	0.02289083157072236	0.8289575225250261	0.7060702578934851	0.8331359596569147	0.9014296833093379	0.9414288347462573	0.7878308096624472	0.5492495614240742	0.37332947436129027	0.602395386814859	0.909201005069293	0.11389519429810935	0.8801971856600945	0.04111022145322596	0.3029571483891438	0.9678482206566966	0.7805585797145052	0.547884120965966
0.46117075135407126	0.6064979251710781	0.5832144761113397	0.03373487806127817	0.07564123331063588	0.9318028268253719	0.18817814870966432	0.46412111651665844	0.480256976873477	0.8860253849415266	0.7104929759514592	0.7226179986814588	0.7265173816744989	0.5134757833285246	0.09283310760554186	0.9812547143298908	0.7879457225205424	0.6909305469143722	0.5493438751785766	0.727044803188253	0.1455079327415254	0.3455622410455962	0.14350706978656214	0.1533947204861862	0.2676056465245611	0.20677651151352505	0.4526761061850728	0.2541297880082093	0.0057614314542328016	0.6637109775137967	0.7906826943900273	0.8814258198145235	0.09495570822774013	0.9344993760287607	0.579153991429368	0.13248261785000026	0.5347780917238208	0.5661005687383224	0.5848533479768723	0.0776844710045701	0.14194117962407282	0.38288118811334404	0.9875140973088907	0.6545399586174176	0.26880166533784156	0.4867526012230833	0.9729124884573638	0.40414988648745875	0.7112532046875802	0.4667503893332807
0.4896757659479003	0.7918381022274654	0.7339645032120393	0.9690317372546272	0.975246110415678	0.36775520978552334	0.9420258850345751	0.011994862375449444	0.313563095846914	0.8539803061372733	0.1995942950800662	0.38258605890669783	0.6939477087009577	0.47914034638619196	0.40037376332479446	0.21695864629953354	0.9310028778807966	0.7248781617425434	0.04867125662451455	0.4585164770873398	0.9774504872267955	0.27362497856706536	0.8855669473740949	0.5327741796909639	0.3955364885113829	0.5630985478371737	0.9014427411515048	0.1973988474222983	0.9297478115250035	0.5887383092472197	0.2785935336487384	0.343742227224352	0.04043230167107936	0.9932248790912708	0.6581598117569999	0.6596497811227584	0.3023405847212871	0.5562891828076464	0.16248022962052122	0.15496035123630736	0.027870442727402245	0.2451139705721197	0.22833133890940693	0.5991344496318133	0.9012289159327899	0.39888369081371344	0.04144738529165859	0.6010118731954295	0.20499481461209668	0.06219286563261062
0.027040904316671832	0.5804192152379094	0.843188376798984	0.2179518992176317	0.6413544265992579	0.3374417352326826	0.5992476374825435	0.34537882011821197	0.922146583818485	0.01722077281094414	0.15618718678395338	0.37117717781468584	0.09605352382844157	0.13914088499182042	0.5044409527219814	0.5848207425622036	0.7455552955534008	0.7177651529062931	0.1569630783727004	0.6771408105707283	0.5288747097139448	0.3105337031841684	0.4774715483747902	0.3981985585727469	0.6308373239278449	0.10080160385885506	0.6083379030207903	0.614785230747268	0.6273980859849068	0.25402656622065367	0.28812067028425936	0.2618413355661071	0.4575098072817596	0.1562923247764254	0.8960388272351594	0.7646031890026781	0.324424916452164	0.7148196866823656	0.5781555063752565	0.8235060778313915	0.2174300763432162	0.12335163404558513	0.5845083496411626	0.6084431188965157	0.37581338076633797	0.34860292550438654	0.5021874978083013	0.7525963693596874	0.004985887172103576	0.4717487653359529
0.36773308550030726	0.6805206810109569	0.5283195787117032	0.3179742425893346	0.5690691335537955	0.713912363945117	0.4555074545077402	0.6430331431300699	0.9085871623006992	0.6953080295737121	0.29124016817244625	0.6505116500683906	0.2513501798231763	0.6620126443169819	0.9069690746597896	0.5875470950165362	0.27130050195395516	0.24651399503841087	0.8249798828749445	0.898302230249552	0.21201395035205273	0.27901663217839834	0.5753138000575185	0.5233175590227309	0.07430816553335473	0.944077418082847	0.7660654040620154	0.5215047531266416	0.18805217551010356	0.8651024130997516	0.8857746942323556	0.12783682281456032	0.10610962485741415	0.388102480617197	0.1053432574037877	0.6698886880935471	0.3487666757429253	0.8582499372951297	0.21600394588621297	0.10834802355303685	0.32394796038882623	0.8322453257338123	0.8118688288701581	0.9682015026250105	0.8534205964010806	0.3087817380499598	0.8969907550687907	0.16430492390189355	0.9749087465447189	0.1379832745482572
0.7115811140880329	0.796707510427995	0.04010869243662363	0.763062226022572	0.9516029175411288	0.5394612668664083	0.3769598792943616	0.5728282816526142	0.14318591614054832	0.7629851262719206	0.34679420592404164	0.05080193691463675	0.39232347668754497	0.31964055474174957	0.24438180954405553	0.3822081737955034	0.09882102673661497	0.6473095427439031	0.5588859472429616	0.07002572069661395	0.1759362792612691	0.27476804033236435	0.4615068476956077	0.97390528583194	0.11413932540666871	0.5096172414919706	0.08185627854045652	0.23402554551547228	0.22251010334032473	0.38474623247493844	0.708550592930691	0.12312283829725812	0.02289502455968795	0.11686123860180264	0.6846285010098355	0.7855964233279603	0.8856417750525192	0.120282507756311	0.9402879164419132	0.4134038862595494	0.9958250421882906	0.8068153432316976	0.5170297255774232	0.25248861256906785	0.17761687835536932	0.3816669158790479	0.5816441182796014	0.5872731706664155	0.4521546463080389	0.4861623080365923
0.8120150125755554	0.1948975299787471	0.7926639080628328	0.46353316139682776	0.8626751653118867	0.8877697646833864	0.5062517473603917	0.9254116068683723	0.7996928720731828	0.9051537286003603	0.38335459213349155	0.0808104220785788	0.020136438102774212	0.8633053581749136	0.4071044308312406	0.12058647055800209	0.6772634417448428	0.06181478065374102	0.3554510354256184	0.1516180994693801	0.8686690406199468	0.1462289075696951	0.14223330022256975	0.6330627304415999	0.4820485199846628	0.924468923063189	0.9727909949113169	0.03317183484473696	0.5542059304102008	0.30867886459249927	0.7156783601227756	0.5245002573891229	0.9112529651800486	0.45106521511438014	0.19900340437183228	0.9967335325298422	0.39604946218458537	0.9213761716769986	0.5095155291025115	0.9375526666082892	0.6576700390555227	0.11689294531890493	0.888347869851759	0.2560491282521582	0.015661587101581276	0.44151123715909435	0.7183950726723827	0.6917238297526878	0.5384013107874863	0.8878700568772213
[truncated: 50 more columns]
