# Supplementary material for: Vizaj—A free online interactive software for visualizing spatial networks
Source: PLoS One. 2023 Mar 23;18(3):e0282181. doi: 10.1371/journal.pone.0282181 (PMC10035906; doi:10.1371/journal.pone.0282181)
Supplement: S1 File — Data are available in .csv and .json formats according to the Data import section. (ZIP) [file pone.0282181.s001.zip › data/2d/sensor_labels.csv]

-,5,0,	,-,5,0
-,5,0,	,-,4,0
-,5,0,	,-,3,0
-,5,0,	,-,2,0
-,5,0,	,-,1,0
-,5,0,	,0
-,5,0,	,1,0
-,5,0,	,2,0
-,5,0,	,3,0
-,5,0,	,4,0
-,4,0,	,-,5,0
-,4,0,	,-,4,0
-,4,0,	,-,3,0
-,4,0,	,-,2,0
-,4,0,	,-,1,0
-,4,0,	,0
-,4,0,	,1,0
-,4,0,	,2,0
-,4,0,	,3,0
-,4,0,	,4,0
-,3,0,	,-,5,0
-,3,0,	,-,4,0
-,3,0,	,-,3,0
-,3,0,	,-,2,0
-,3,0,	,-,1,0
-,3,0,	,0
-,3,0,	,1,0
-,3,0,	,2,0
-,3,0,	,3,0
-,3,0,	,4,0
-,2,0,	,-,5,0
-,2,0,	,-,4,0
-,2,0,	,-,3,0
-,2,0,	,-,2,0
-,2,0,	,-,1,0
-,2,0,	,0
-,2,0,	,1,0
-,2,0,	,2,0
-,2,0,	,3,0
-,2,0,	,4,0
-,1,0,	,-,5,0
-,1,0,	,-,4,0
-,1,0,	,-,3,0
-,1,0,	,-,2,0
-,1,0,	,-,1,0
-,1,0,	,0
-,1,0,	,1,0
-,1,0,	,2,0
-,1,0,	,3,0
-,1,0,	,4,0
0,	,-,5,0
0,	,-,4,0
0,	,-,3,0
0,	,-,2,0
0,	,-,1,0
0,	,0
0,	,1,0
0,	,2,0
0,	,3,0
0,	,4,0
1,0,	,-,5,0
1,0,	,-,4,0
1,0,	,-,3,0
1,0,	,-,2,0
1,0,	,-,1,0
1,0,	,0
1,0,	,1,0
1,0,	,2,0
1,0,	,3,0
1,0,	,4,0
2,0,	,-,5,0
2,0,	,-,4,0
2,0,	,-,3,0
2,0,	,-,2,0
2,0,	,-,1,0
2,0,	,0
2,0,	,1,0
2,0,	,2,0
2,0,	,3,0
2,0,	,4,0
3,0,	,-,5,0
3,0,	,-,4,0
3,0,	,-,3,0
3,0,	,-,2,0
3,0,	,-,1,0
3,0,	,0
3,0,	,1,0
3,0,	,2,0
3,0,	,3,0
3,0,	,4,0
4,0,	,-,5,0
4,0,	,-,4,0
4,0,	,-,3,0
4,0,	,-,2,0
4,0,	,-,1,0
4,0,	,0
4,0,	,1,0
4,0,	,2,0
4,0,	,3,0
4,0,	,4,0
