# Supplementary material for: Vizaj—A free online interactive software for visualizing spatial networks
Source: PLoS One. 2023 Mar 23;18(3):e0282181. doi: 10.1371/journal.pone.0282181 (PMC10035906; doi:10.1371/journal.pone.0282181)
Supplement: S1 File — Data are available in .csv and .json formats according to the Data import section. (ZIP) [file pone.0282181.s001.zip › data/sphere/500_nodes/sensor_coordinates.csv]

0.5075928669717785	-0.6127034518123118	0.6057589962490433
0.5639883662372043	-0.7996284292805961	0.20618316574186135
0.27195048188691084	-0.761903406985249	-0.587831722371077
-0.7451212625990181	0.14516848481520273	-0.6509381038465203
0.7308886112346543	-0.5700525627064595	-0.3752891068486752
0.7503293937494712	0.6495865531546552	-0.1226503601144544
-0.8111724815207021	-0.1300532280900549	0.5701625760139843
0.08316647498824038	0.9252201472361259	-0.37020402021911103
-0.6552893739224065	-0.7419500026255553	0.14179573346303131
-0.06478507071602918	-0.6565417207810411	0.7515024041785818
0.7837290646617828	-0.3180504869095463	-0.5334909942829096
-0.08205837443700578	0.06624964486837427	0.9944231532600045
-0.7470726326587277	0.5932087433684141	-0.29997644628141207
-0.4864485082688104	-0.7974517558423264	0.35698535811296206
0.49497396902656327	-0.8288502771554775	0.2607834121361612
0.7253670572969112	0.2884080232608505	0.6250307546890699
-0.21791235706477338	-0.9663297403630936	-0.13682484251140492
-0.2755147738848624	-0.7066880655049882	-0.651677517982622
0.16975895575422495	0.5242444607799477	0.834475669077761
-0.0016005774344919688	0.9826946481260097	-0.18522598817761526
0.28523661644453474	-0.8650053090328061	-0.41280248059372515
0.0578468552192019	-0.8655035743002428	0.49755130812284354
-0.5406953387848142	0.7184856612890996	0.4375236052355804
0.9812562824542372	-0.1917532557858532	-0.01915194610517279
0.10472138228678662	0.055205800530712064	0.9929681523995157
-0.8454469235756957	0.08943768367743378	-0.5265172363321138
0.4391348584723315	-0.8435689184398779	-0.3091149558281838
0.3408478917796765	0.7003923008923192	0.6271150927223113
-0.13809994472577805	-0.6970818683424305	0.7035661120996117
0.825516847384622	0.5446687147520212	-0.1478442621630478
-0.6742335586206472	0.2557674794465844	0.6928146251973031
-0.06311916411088234	-0.7501258835819404	-0.6582758767434491
0.4136423102842866	-0.7993448170815631	0.4358301303805421
0.9689339401469461	0.2364530833638464	-0.07250488948370326
0.6669678507669352	-0.11194675811588452	-0.736628678094112
0.44263542895795943	0.21285662123164364	0.8710717168115676
-0.13026131431071794	0.9792006462039812	0.15555733498536872
0.6705273335314427	-0.4547831531734363	-0.5861445031533097
0.026182830269317104	-0.9711700279901134	0.23694563961544124
0.6853774396210335	-0.02345532658198847	-0.7278101489491946
-0.010480161203083661	-0.9858006911579702	-0.16759225379958798
-0.010220773690154812	-0.9975441901774721	-0.06929014669017497
-0.7394315951551607	-0.667588186411074	-0.08698809947727182
-0.8614040667985781	0.404185876811219	0.3075984569031791
-0.8324117652298685	-0.030406997880748948	0.5533227517342609
0.7478794160058034	-0.23474231686480238	-0.6209447832035979
0.12584672882141898	0.7679040941130165	-0.6280811277927525
-0.38866945139007486	-0.7040387340626904	-0.5943614375912545
0.6647485874312864	0.7406551568441171	-0.09766910539329188
0.13278657284967368	-0.933922439858319	-0.33189848206932604
0.24635679692424498	0.9564979265968462	-0.1562691429078702
-0.34258410261515293	-0.43752166367011025	-0.8313909588483082
0.1823052786674681	-0.8486968018318343	-0.49646603502192677
-0.7970991454868841	0.12744043745043976	0.5902473101730492
-0.173425627874463	-0.16674668959953437	0.970628195090141
-0.05169669993834041	0.595994754700823	0.8013224716583149
0.592398167821015	-0.7932409831813769	-0.1408302288706058
0.08096575585787705	-0.5975344879839386	-0.7977449981342002
-0.13954737147513213	0.08243787481918778	0.9867778513473422
-0.22964535327028388	0.46524580703087265	0.8548738800323463
-0.17471714166450925	0.08734376015841241	0.9807369616619808
0.20227882738737596	0.048693214550372815	0.9781166836566788
0.923425123586662	-0.3827804921998461	0.02766109036538089
0.997953180770936	0.01599899868143852	0.061915111486315455
0.4602250638548873	-0.18554210792011	-0.868197567831382
0.5428675952022499	0.045322801523816514	-0.8385944298296757
0.17507861343593895	0.031174617352542074	-0.984060781837317
-0.47425041436379256	-0.6073596874543133	0.6373388067042285
-0.1460291313310574	0.7221929017238604	-0.6761012538831497
0.8224792683344635	0.1525806026971286	0.5479480019496252
-0.4345048286763906	-0.8963787868011971	-0.08781016131242692
0.990639797407635	-0.10768009905230402	-0.08389152555679136
-0.5525281986612511	0.627895954832566	0.5481416419038543
0.7720386033338752	0.4570687791243263	-0.4416384563328666
-0.23405357008861563	0.011588768231043017	-0.9721546311053919
-0.6313025193604884	-0.1460654870254482	-0.7616574049722873
0.7556550723826891	0.1447101224154709	-0.6387835251889424
0.4721347247119833	-0.36875994086602637	0.800690269538493
0.08532342419885143	-0.26559681394132223	0.9603011224127573
0.5854341530906292	-0.5464076141057862	-0.598920338310764
-0.21437340068062888	0.9479672270505409	0.23537668006565737
0.052385017816541445	-0.9164593601563579	-0.3966838175299816
0.1704594382986034	0.15036952186712868	-0.9738236938934972
-0.9603601553848876	0.04897951552438263	0.2744255436509351
0.09830559588213125	-0.034771804003815965	-0.9945486068888636
0.7851201364422695	-0.3827274464759274	0.48693538900647626
-0.2836651455590245	0.9147366060246663	-0.2877342989520919
0.6686485529547328	0.5754647495385313	-0.47090278685743336
0.0977103871966141	-0.6635021405534008	-0.741766533159149
0.6802664457424028	0.6337969248782429	-0.3681562451078093
0.9069783474096939	0.32397917174272456	-0.2691240858913948
-0.2816825209286187	0.9228346978626489	0.26273765969889373
-0.4722966680700792	-0.4749830846432007	0.7425139235278564
-0.6480758792504495	-0.5978282889715272	0.4718039758619388
-0.7199620581451629	-0.11363986420195382	-0.6846463438122945
-0.813954298857245	0.4639249952045444	0.3496455322126597
0.6097430293071858	-0.3499728621656374	0.7111486721909055
-0.7026062066818599	-0.6066730061327837	0.37187683708714525
-0.9731682476614864	-0.19112430262582145	-0.12812128117243238
0.6644373661071427	-0.6140856284625612	0.42593641243305824
-0.8156797049071562	0.5760331810242304	0.053407802441972185
-0.19072601025954525	0.8187219725030741	-0.5415883314392504
-0.007055095907718151	-0.6413850181602745	-0.7671867335279445
-0.07756045165591516	-0.8809852752560507	0.4667433139542021
0.8117496489186271	0.5839954269287271	-0.0034422095838833044
0.752057178507189	-0.27777031016649983	-0.5977069976550489
-0.023259304899621504	-0.9550658596017529	0.295479624608451
-0.927958787367126	-0.3565651228858898	0.10841495325601214
-0.6865316251765435	0.6061659322446619	0.4015435097451012
0.44765482668818435	0.27361884472201703	-0.8513153845407473
-0.24587466670928232	-0.7440547907880687	0.6212311297543955
-0.17234117852198333	0.542296165824001	0.822321948337901
0.43411253051547766	-0.8991434510825321	0.055564064149796755
-0.33899723364435663	0.35863844904363124	0.869746709363739
-0.6118388502987265	-0.3931665260474695	-0.686347801089868
0.8538950793401007	0.25517572515402664	0.4535951308941486
-0.9614934821583925	0.27365689773549956	-0.02534139082038034
0.7676538300316775	0.5674449953754223	-0.297848576395932
-0.09977706063877097	0.610862857616315	0.7854241576085603
-0.543806357011415	-0.8319147123602267	0.11041991411233121
-0.8699310645997052	0.2745081300689941	0.40971359431979804
-0.805152847690488	0.5200322566174954	0.28512338370118506
0.2694499103103229	0.003392176335765436	-0.9630084314134877
-0.9351992681343333	-0.18330393488157026	-0.3029884425814633
-0.9743770984311876	-0.1879621544526001	0.12352934285568273
0.978791730745107	-0.18858136352348312	-0.08002385367265163
0.6010210609420292	0.7988841089677471	-0.02361916050427393
0.19757992711350722	0.755461906893816	-0.6246915075732826
0.7108892928810976	-0.6792010667053253	0.1825440337380584
-0.5622491389100311	0.04032797102081093	0.8259839953342154
-0.6428728605255585	-0.18018869125548956	0.7444773473674802
0.6019503272109978	-0.21597172802249845	-0.7687730590138735
0.7806467465663349	-0.4176424729742625	-0.46493593305243563
0.5957127332094709	0.7488887504649282	0.2903308094556625
-0.8087244014156204	0.5234290681957978	-0.26830365842199266
-0.11217927888497134	-0.2750149076738032	-0.9548730857794754
-0.78676332241073	-0.5026124298778656	-0.3583074376028179
-0.7796991839702311	0.040168454818436915	0.6248645275206899
-0.3735739236427943	0.4495409018900329	0.81139109010515
0.6739295898341939	-0.4362279719807235	0.5962583872848248
-0.09626782560802202	0.7418164168620128	-0.6636572228392514
0.09865537163402482	-0.9295184883965613	0.35533434590076474
-0.7470365860989756	0.6364077699035601	-0.1921496537492715
-0.5929914590972881	0.3863439169792463	0.7064697497068098
-0.817330058827221	-0.2033371430030717	0.5390970053829272
0.18414291093514798	0.9803724824710658	0.0704356725377846
0.031373929571107725	-0.9994344744783399	0.012099907746415006
-0.8591956554587833	-0.4023309711203933	0.3160895685056264
-0.8868798883699504	-0.46167556675663307	-0.01731284681517864
-0.9339863065529551	0.08713748552016175	0.34652076097802986
-0.9111745679094588	-0.4073669003588359	0.06175042742398751
0.3721462048505222	0.001016490373360735	0.928173566183973
-0.3540920532766748	0.6866054867730638	-0.6349737973644525
0.6021222298277337	-0.5936244675707978	0.5339089921031155
-0.13300233559321714	0.920940075687968	-0.36630554966938345
0.6811572492726704	0.5998926695020103	-0.41970654848482036
0.3930754304565993	-0.7705405088722211	0.5017559468091011
-0.959262639839065	-0.22058601418408608	0.17651345035256205
0.16540020569873928	0.021979361705078082	0.9859815817822624
0.375404096216527	-0.6757433422218003	0.6343837166784496
0.1991126963754316	-0.006324277604765815	0.979956191701896
0.04650447707601726	0.5023261653815272	0.8634267526460926
-0.28339394773352217	0.11028970148786665	-0.9526405681754935
-0.953490791900183	0.08855611668734725	0.2881199818804985
0.8713042956600224	0.25410150281615895	0.41983478968632615
-0.20793021378565638	0.005157839196873138	-0.9781300644034363
-0.16537928080239983	0.9859458616032989	-0.023673856226004597
-0.18330322243865102	-0.8328158427828445	-0.522319538839499
-0.050083940201423115	-0.9412315923695878	-0.33402797556388975
0.797495578767824	0.11690633471640419	0.5918899481736022
-0.9830740223786624	-0.16515676615903213	-0.07930138155245459
-0.1758444648604076	0.9774715085922386	-0.11673977072262032
0.3780079456960908	0.6594132062196829	0.6498339914575868
-0.5604196101874688	-0.7337349860705282	-0.3841390773319051
0.45162978824350863	0.8195510482948899	0.35265650938253024
-0.9332844691917965	0.3289886248714512	-0.14403674625101104
-0.750664998725122	0.17390670384565285	0.6373841212695472
-0.8671979653669074	-0.0633104939805231	-0.49392253463011615
-0.00314444766452465	0.45783652213536924	-0.8890308382997041
-0.5813780834653409	-0.7802714163221304	-0.23059930818808572
-0.1284962999254477	0.9908004663992867	-0.04246335700842985
0.7126728381759111	-0.5298414736087094	-0.45974497122909685
0.059781281332017475	-0.8683109806189068	-0.49240454845475856
0.9500028311316846	0.2621844625256493	-0.1695698335551472
-0.4159408364035012	-0.3665824399107126	-0.8322322604664305
-0.7552100394237535	0.6541550649242672	0.04170068809384775
0.22102777175936283	0.22048460806734646	0.9500175060052733
-0.69960903351348	-0.22082580120095086	0.6795462940449992
0.17912311020271648	-0.7764223251556387	-0.6042212214009179
0.23461162532935909	0.7193504954503409	-0.6538289148972118
0.5463563816698449	-0.7979155537818492	0.2546084704828957
0.6960701645223506	0.5444012473639355	-0.46809572517853537
-0.1721939312083635	0.355084610201395	0.9188384894273491
-0.5703538911427071	-0.799815101309583	0.1870621356007529
0.23574961509962958	0.968524278810104	-0.07989268011366635
-0.8124543354879422	-0.4674763432755339	0.34840181001909487
0.36359441849827884	0.1751140549697793	-0.9149503629098901
-0.47249339446588035	0.19915463025628327	-0.858537958062189
-0.23591584484560707	0.45252456402634256	0.8599797864505607
-0.020664490051239087	0.8168052655581075	0.5765432655122005
0.04184315028706013	-0.3408630018364537	-0.9391813268762834
-0.008189782765130684	0.7565760466916661	0.6538544280118244
0.13187758343945363	0.45935062870113286	0.8784106687068662
0.5659386060916035	-0.6560801188304776	0.4992718415958177
-0.8266536142413792	0.2239742364041161	-0.5162163727438893
-0.5662822524382173	0.21687050716542372	0.7951676513134265
0.22816064517396084	-0.9736083910185996	-0.005424106560140141
-0.5335866809678232	0.8396387550237424	0.10144956853492348
-0.6159446662152424	-0.7318741966753551	-0.29150013447989553
-0.3961075112815129	0.5707594112760127	-0.7192583221251079
0.17161439706017	-0.4181502636803987	-0.8920195377376481
0.1360825959792435	-0.06917247598559531	0.9882796646888836
0.7933356865825887	-0.33260286457032073	0.5098958941530609
-0.7909622796204667	-0.5282582815048529	-0.3087423849087365
0.06275855913859432	-0.044216479697497556	-0.9970487782340482
-0.861902111737454	-0.5070739305015582	0.0008824897835604251
-0.12906356749742592	-0.8844842081871841	-0.4483640050364517
0.534407314231137	-0.2104574920260339	0.8186064173620768
-0.9024006542270172	0.306668469566269	-0.3027003617846096
-0.9356190477184492	-0.26188385446034074	0.23671468969926046
0.7698724622350334	0.20667965556476744	0.6038045311752771
0.4166079887179335	0.8423414788153295	0.3419043971691531
-0.7648492106052622	0.5123808919610533	-0.39047600001754623
0.5698899149830435	0.24710634379014526	0.7836861231764194
-0.02673547307920953	0.07625011845309115	-0.996730221230961
-0.7993157221005441	-0.5992227658932411	-0.04501614419449562
0.28536114326383594	0.22618487989821248	0.9313481722860617
-0.4515461001008118	0.29346504574282445	0.8426057123061235
-0.7962304012507917	0.3508690931087196	-0.4928570052510848
0.4674871787578925	0.8705593390439376	0.1535648882406675
-0.8369525022180818	0.04572372930650508	0.5453621270396369
-0.7820884694701995	0.608630391272465	0.1338158164840284
-0.2798030035600891	0.8197484889016348	0.49972261720102207
-0.2293224653591784	-0.9086497240249943	0.3489511225241868
-0.3094626186786761	-0.8987346388843546	-0.3106588748288788
0.07148684538114497	0.9719665334660301	0.22398814423866464
-0.23593430047656866	-0.4966333296632184	0.8352786012620323
0.2800767258542981	0.8705000370253482	0.40470571181242776
0.8481278160394304	0.4760518212650771	0.23249488409508956
-0.20699639516340052	-0.6463268514915999	0.7344481557130582
0.4210051098325459	0.06466289706385707	-0.9047504668350246
-0.7665218866625693	-0.23031730300317027	-0.5994982378661351
0.9945069624764257	-0.10342394898597378	0.016105538241854678
0.3910481877738405	-0.6189198862822056	0.6811897600545804
0.797017120863014	0.48879122464618424	-0.3547489926132492
-0.7523598463459873	0.2396857889376672	0.6136003456547026
0.13688718216724813	0.695448395572527	-0.705417201699752
0.7054628284937813	-0.21462535157205148	0.6754688416767476
0.36303074130372054	-0.5627042648890288	0.7426793326491379
-0.3894283010128372	-0.3153798866863383	-0.8653791801539759
0.887681494434972	0.2901546037448816	0.3575358308804102
0.2418784167480252	0.39880593253611435	-0.8845612809101859
0.8295965652770075	-0.2866698784887571	-0.47915542326872695
-0.8277083137870475	-0.37479278368653646	-0.41764735912525497
0.04735435136202712	0.3205587219313965	-0.9460442226454275
0.8352289031817718	-0.415101935819527	0.3606702956560961
-0.7527496815329802	-0.04084502282338901	-0.6570385080515098
0.4023598917328584	-0.48944556306437326	-0.7736598466518223
-0.955777690526743	-0.03933291915605868	0.2914479846594047
0.49514876103808725	0.40075270939648533	-0.7708598902224861
-0.46878826874696244	0.29751090441248623	-0.8316999584230422
-0.0883600497630611	-0.9678280576539399	-0.23558725012969473
0.8826945965741458	-0.0996467073096628	0.4592611271391782
-0.13456735543127415	0.9779423486884956	-0.15975102345168923
-0.0711282223107564	-0.9158772659539572	-0.395107086369779
-0.5092697737496561	-0.2767882398637562	0.8148819348949257
-0.7114898195929628	0.6178497949761115	-0.3347295437566724
-0.41869300055655123	0.6118651684658444	0.6710567687634301
0.9845562132601475	-0.12521816270988695	0.122349804488602
0.13401422924306008	0.37700699362546214	0.9164638089514934
0.983104434875423	-0.12726737908828564	0.13156247317633496
-0.3897567427308732	-0.8385129482579151	-0.3807699004643601
0.9428175092298258	-0.19606227694061704	0.26954540962614804
0.5588717297726353	-0.8267430375052952	-0.06448518897747313
0.8229761402808362	0.5264154043236233	0.21353476208630173
0.5952547686625003	-0.5155572479681596	-0.6163379628515924
0.38965519433204215	0.561731588619204	-0.7298126142218999
0.7480987290881043	0.2972019417469012	0.5933121415904405
-0.9301763925254811	0.2723718663337343	-0.24614110834673752
-0.7552160392119484	0.5403805555944357	0.3709954032767331
0.24437493170177182	-0.8096407628105526	-0.533631640695434
0.42090248754949827	-0.3703693779681506	-0.8280504935317228
-0.22086274400628234	-0.72558292491534	-0.6517277555707717
0.5986027149610341	0.4340940615831077	0.6732288877785622
-0.375513894827738	0.489805071523922	-0.7868165648362699
0.4870069416914674	0.37240250818933135	-0.7900257025177211
-0.18977670890431222	-0.1593254157801651	0.9688138173271093
-0.5126735238572386	-0.8552221800703252	0.0759004654238793
-0.010698301472258429	0.18410871936155251	-0.9828476615430581
0.3544705153633417	0.6043724261367036	-0.7135016638128335
-0.9080473407702374	0.3545933421985779	0.22296544258817907
0.6274153280880713	0.6319359887823386	0.45498012282057543
-0.3824771815260912	-0.5770409825929951	0.721619643593471
0.46665379610958296	-0.5674716946787641	-0.6783878760082076
-0.9472144414447009	0.02711964918527744	0.31945160282376217
0.6602522254246572	0.5471509213217929	0.5144831077095737
0.984402453253363	-0.09542520280682075	0.14780338527259018
0.768047183095957	0.6108702154483118	0.1922006878668725
0.9839557272471186	-0.03608935177820382	-0.1747245990289381
0.057609463287814425	0.758069140567101	-0.6496247592722639
-0.017113883787341067	0.10794755004025137	0.9940092763259409
-0.0607648463069781	-0.050698913433233954	-0.9968637086532837
-0.5272988446410062	-0.8154255202533508	-0.23882451582660447
0.5912441665153473	0.5055547197143918	0.628366740794001
0.8113681542807871	0.24650685259614552	-0.5300151788789931
0.9455735211249916	-0.31104696043627317	-0.0956059859561127
-0.7721933482162289	-0.13260244550186406	0.6213968332857314
0.8603636461972156	-0.197136067703125	0.47001251803838295
0.6159297451694877	-0.7369683567938453	-0.27840292760678587
0.33924184608049684	-0.6512555328222516	-0.6788086629060517
0.26156956544961435	0.22737573143824188	0.9380200633160383
-0.08648992686675532	0.8695854566488719	-0.4861487695503881
0.7244299772041939	-0.6756668965642663	0.1366581611728488
0.4304647784847955	-0.8986985012783176	0.08391113325501887
0.5258054959324642	-0.8268472020829536	-0.19963037057223243
-0.7589395089558105	0.1727023210777399	-0.6278413255276163
0.5051891331580324	-0.5624989095213853	0.654506620689423
0.15897711873424994	0.1255959164478228	0.9792609159415011
-0.8771094668943673	-0.35506855828521855	-0.323427429265879
-0.1346950538019821	-0.9907960092667268	0.013435419696061324
-0.9715426332287116	0.004981960820769031	0.23681235585459115
0.5390589998456602	0.3907809424583884	0.7461271002293981
-0.33966144784768815	-0.7239789313791267	-0.6004037039901984
-0.7845816808461088	0.2622137415446541	-0.561850104410285
0.9883335910338262	-0.150143385908115	-0.025567098040810254
-0.6647150478687546	-0.11310604614349569	-0.738485563476108
-0.05111197464830101	-0.5767965308785354	0.8152872671727667
0.26314249968444875	-0.5598601017349952	0.7856924915926717
-0.822512534076346	0.12955044597966447	-0.5537958226944095
0.8088440455291243	-0.3262897233630237	0.4891894586351606
0.6535002701686822	-0.7083414990078682	0.2668140132615706
0.47338693909730456	0.732206587549089	-0.4896716441063371
0.6339134421434307	0.6815967973137266	-0.365485367369937
0.6088193963454327	-0.775279990604018	-0.16816622372705115
0.11217735001467648	-0.5499910194786595	0.8276026345031229
0.2334969979904217	0.9622749616275013	0.13966406178488344
0.8857903692979354	-0.2151696271844434	0.4111902883049827
0.2351778350225701	-0.28407822429944163	-0.9295111340876843
-0.2085591525186254	-0.6273907947675076	0.750255870048151
0.250063792911648	0.8337915270367142	-0.4921989322585174
-0.8183827495912624	-0.1899046881503652	-0.5423890527932489
0.6281267690472822	0.7146743029739766	-0.3077294309533667
-0.0506136404985134	0.776056526551496	-0.6286290853852647
0.811709229593501	-0.32256038261065517	0.4869116204844497
-0.03801486298380676	0.18125809669089524	-0.9827005508171431
0.9110005098169373	0.36206089240084705	0.1974588091404954
0.4682993278310839	-0.883355221842211	-0.019475410061232212
0.9336866626995127	0.353562146920674	-0.056771684508126086
-0.7579939579248245	0.43083274857005704	-0.48972267918591394
0.6645382951471954	-0.7393913289032916	-0.10811714491921931
0.033637653782783196	-0.864408283666988	-0.5016640582859027
0.8722617948705556	-0.25597259786301263	0.4166982005630182
-0.007323011098957924	-0.5647376257829532	-0.8252380187154962
0.1410183456438907	-0.3495760969433989	0.9262345160042782
0.2757677234834161	-0.2455743006898211	-0.929325252818129
-0.1300762520679769	-0.9860103493527986	-0.10422936062895238
-0.16432522370408514	0.34686648387759894	-0.9234072033599228
0.5029558663429843	-0.42540242153915087	0.7523750236815445
0.8669957193747485	0.23357954337148	-0.4401806668905772
0.17067625262171926	0.42062037348442805	0.8910376637386477
-0.2843827352525856	-0.7338446754962787	0.6169266181127373
0.5726962546069319	-0.7707523358368167	-0.279212887885361
-0.5907329015315669	0.6703443374864146	0.44908029153815665
0.23660458930430758	0.9677973565724586	0.08594501109140329
0.28072234803793833	-0.9105422440631237	0.30349264420831945
-0.4865893116128204	0.8182816915673102	0.30601620066575386
-0.3750807300644558	0.8354548376400197	0.4016586364043515
-0.2891572645637901	0.9137506498137574	-0.28539065561949006
-0.3637865764640397	-0.07507936069898745	-0.9284516230701547
-0.66129280700619	0.2299612516784945	-0.7140095560483306
-0.11614001014151973	0.6229212356145537	-0.7736152999164154
-0.4604119859012238	0.7044410850321778	0.5401699371097759
0.16172850866857738	0.6861505931740985	-0.7092540115999841
0.4866335261789019	0.8680278825930922	0.09856676031827827
-0.23836688610357354	0.7807082296192368	0.5776468538943869
0.03811067885197352	0.17615155696329518	-0.9836250327929077
-0.6976642192116309	-0.49816343183102746	0.5148765215254612
-0.14420004271262601	0.9762266918625646	0.16182643102024508
0.9770944389928525	0.16268074062479335	-0.1371912312030601
-0.7048637871866931	0.7006209600903722	0.110893245037186
0.885639403998157	-0.15281110339018836	-0.438510675772509
0.29438575529894456	-0.12195703392753267	0.9478731502435696
0.27762779295811935	0.33500507486048053	-0.9003856997947755
-0.49429509946400846	0.34246138762684736	0.798994713768846
-0.8217730679203225	-0.06503820289356492	0.5660910324366537
0.3011257327445244	0.9098435874532933	0.28549595347253987
-0.7670256196424153	-0.5864438427524833	-0.2602985173024801
-0.3781713342707617	0.8426189386684344	-0.3833794023329278
-0.9811433326399083	-0.13843027244441397	0.1348881777148001
0.18017269874174718	-0.8937259270726239	-0.4108427508260242
-0.6827611966197421	-0.24613389437442817	-0.6879355016500135
0.676395545170623	-0.3740385505124282	0.6344952554620857
-0.5254075211504169	0.36874890674139743	0.7667927884999952
0.4323310173184297	-0.615737799981871	-0.6587540156521985
0.785944624094486	-0.5923034178930456	-0.17739140060666214
0.5019483377003189	0.1696757876401482	0.8480907931162689
0.6987356578438136	-0.21382895823889095	-0.6826753672691315
0.1049543529584383	-0.9854237573108932	0.13388279322735097
-0.2909185666445227	-0.5624851864834982	0.7739359163187354
0.00740853693741833	0.9547169300192524	-0.29742343067596555
0.37104067720424255	0.10619160220373003	-0.922524882852068
-0.8625116244722942	-0.15327420460552982	0.48226622922687246
0.22152599948104557	0.7064648010370798	-0.6721857752508329
0.4219738013370285	-0.27630578771995806	0.8634774013589652
-0.7135751938877285	-0.042945669299290126	0.6992611187221314
0.5656307769685409	0.7562236485233357	0.32891886166654993
-0.7946713042168186	-0.18733538664058913	-0.5774105741727991
0.015288758987239755	0.5458955290042053	0.8377137489989339
0.47570713654339297	0.10598089160402703	0.8731957231093732
0.11104411176874389	-0.9404322231005673	0.32133539953701895
0.3699338646557144	-0.3595631973192092	-0.8566581832414111
-0.7916981721032901	-0.6078286628265042	0.06130514607154458
-0.1283921195132565	-0.8872229306566833	0.44311503581334244
-0.8455111541518078	-0.06677242692780645	-0.5297662986705067
-0.13675756241239584	-0.30535163469675247	0.9423681596441174
0.3066614393266675	-0.34202670826272535	0.8882434871503766
-0.9753787371815776	-0.008783068823240965	-0.22036146840161752
0.83970742397729	-0.01676175728313916	0.54278032905606
-0.7366460360598791	0.4729386882219922	0.4834062626198885
0.9692550166578279	0.025062882933214237	0.24477860319625555
-0.1403599756405645	0.19683510040680416	0.9703375806831473
-0.9710242677340766	0.18074855623704497	-0.15633883359461298
-0.8781039289269338	0.46012695706971424	-0.13121232175694364
-0.2968133677351786	0.5026737718331499	0.8119241983367265
-0.09022228882827917	0.9327525509446135	-0.3490452940592421
0.5343692011096954	0.6381628818465056	-0.5542541773760021
0.5092044256073269	0.6414722598400039	0.5737806138217556
-0.8123211548592592	-0.3172795163668053	0.4893547280472168
0.9221463865236943	0.2690756613319752	-0.27792864246071103
-0.4653208892293928	-0.8410217845382255	0.2759688895127599
0.25761402684974455	-0.9639040967390818	-0.06725998409064471
-0.9659246678460618	0.2065650061918745	0.15595010183846014
-0.42834376295653753	-0.6574293329844187	-0.6199260382238319
-0.5589111678649049	-0.8260168315223255	-0.07290062055775826
-0.08847501795341937	-0.11176859115571099	-0.98978783243138
0.7969640670340638	-0.3942479670843012	-0.45762082153942707
-0.466151918232043	0.17458162813245828	-0.8673082752096897
0.1729505433707575	0.8124570309586393	-0.5567779471150347
0.4341515943737492	0.8641103329597156	-0.2546089660145159
0.10112031703749466	0.35751541854421404	-0.9284166128335878
0.23556250976006568	-0.6164414242178049	0.7513389877437902
0.0022393538692070483	-0.23011803177843068	0.9731601495872453
-0.7674519055406696	0.4931525948185115	0.40965606416329803
0.9057262863309923	-0.41851063462103283	-0.06714717386584179
0.2669239312835376	-0.9563795666468202	0.11870020812358262
0.47208271103015803	-0.4121694840846053	0.779265186143874
-0.3835083843960916	-0.41515616417446016	-0.8249646528463195
0.11833666565454797	-0.27838950193422807	0.9531504177067627
-0.8908971988467304	-0.33823825347538955	0.303145286905417
-0.22518942563161093	-0.6692144682957875	-0.7081254959449572
0.655169960735021	-0.5558976214111228	-0.511595696873935
0.975695192525968	-0.17463852582065498	-0.13236418163877506
0.7832067474303401	0.5854367187019128	0.20940639716857934
0.5029885012554688	-0.8104359668558392	0.30032667419198433
0.07633163320288106	0.09707205578012117	0.9923459566901061
-0.3127200454724896	0.26918361822057	0.9109041403140983
0.2935794685863087	-0.31390154044289986	-0.9029268622275866
-0.5339245219769864	-0.8253181129386575	-0.18377871826471082
-0.46539425022129116	0.08651011637153673	0.8808655922593103
0.2928743491534255	0.025410513060240454	-0.9558132251826048
0.24110641132907792	-0.8171034066591368	0.5236503807332205
0.8757088034726043	0.48077699249538297	0.04458222748668117
0.9932918199073313	-0.0271038535881627	-0.11241326267773433
-0.2474023395451365	0.6118423441929843	0.7512929044254488
0.10274306123763878	-0.14808655778641158	-0.9836230145591809
0.10403649426041238	0.39304894135540347	0.9136131224765764
-0.25761176501520683	-0.4489473711460137	0.8556181604353856
-0.04884124536613483	0.4257192381727023	-0.9035361990538835
0.5425373981747252	-0.2686708521613599	0.7959077489135837
0.37456690871577925	-0.5901858043347343	-0.7151086261938586
-0.7978620947269086	-0.4594327924688691	-0.3903044798644342
-0.939944494111302	-0.33504252073081414	-0.06519859885143808
0.5722402483659115	-0.0065518599380268595	-0.8200598583527134
-0.08393690492758486	-0.09352270358232925	0.9920726283422143
0.6101551889941997	-0.7543221941808946	-0.24229872618231618
0.6587882241904472	0.018494535595600742	-0.7521010755351305
-0.9821747329716422	0.16896065294844034	0.0823716678677806
0.37530451513022706	-0.8919952029837819	0.251974361348108
-0.5597135108891562	0.8286586202140623	0.006758466768486349
-0.39372151334483113	0.6150393675938645	0.6831617277330422
0.07897200074343469	0.624099499692083	0.7773437062089528
0.36833312343878144	0.8575890884097591	-0.3589869992330499
-0.9559491524005046	0.07160279041850454	-0.2846651689775914
0.26033389078476377	0.9312580759233844	-0.2549208923104236
-0.30677038727390465	-0.27286360923422853	-0.9118318815700013
0.8198879710220194	0.5689736959848175	-0.06366041352970209
0.6974298394663475	0.0713707310122227	-0.7130903433483906
0.23277529162590624	0.41815366804315673	0.8780450862629594
0.7232104113974602	0.6008913545935698	-0.3404354282694755
-0.7116407389842712	0.03020726223911417	0.7018938523209459
0.28949536244641094	-0.7581644494965756	0.5842765634881957
-0.9328406117850596	-0.21499244901763556	0.2891135414847863
-0.09046516300302522	0.5545495246737258	-0.8272187612518112
0.27484620432913415	0.4509835376170193	-0.8491604163903934
0.45466381847111337	-0.1384618053603978	0.879834723473452
0.004834648400891664	-0.08337813260108062	0.9965062534569447
0.35600691669833606	-0.854759816839556	0.37768337371315774
-0.7064792686786155	0.18303319425320091	0.683656267965707
0.09410797693612746	-0.8993989481262127	0.42687846137566066
-0.7966763301582342	-0.5610274906868545	-0.22484434540192333
