# Supplementary material for: Vizaj—A free online interactive software for visualizing spatial networks
Source: PLoS One. 2023 Mar 23;18(3):e0282181. doi: 10.1371/journal.pone.0282181 (PMC10035906; doi:10.1371/journal.pone.0282181)
Supplement: S1 File — Data are available in .csv and .json formats according to the Data import section. (ZIP) [file pone.0282181.s001.zip › data/sphere/500_nodes/conn_matrix.csv]

0	0.31750481377671524	0.4957568448327132	0.023153112055728342	0.2833138291863877	0.2910751088721075	0.5188660795259906	0.33789127443789224	0.23231957924058344	0.15488536492085425	0.9194219849491176	0.39913049125341626	0.5891991605874506	0.3054246588803251	0.1707624916102468	0.08490542404958146	0.4729205992487905	0.4847084296364672	0.3340931903840315	0.8562662654112211	0.0805694349395919	0.3698644181198263	0.08353885561028607	0.1931724697957078	0.28342643447622595	0.4805589032352585	0.8240440204672029	0.7362014100754002	0.7428641637854478	0.9412993557379956	0.8751078968053696	0.2864628185820304	0.9171748880742256	0.0920526653752064	0.322888582690232	0.01978757997207725	0.2639340760597896	0.2247064886497594	0.5003558183245205	0.8373286689109436	0.8378007843142228	0.651006658067855	0.18848802821129662	0.24651720636111474	0.35175155851912243	0.45826862291932435	0.20097291106128845	0.6384296580618468	0.9075769546057213	0.16280312114803164
0.31750481377671524	0	0.6452118014343281	0.274274867627198	0.265066133462338	0.9277494874139492	0.3057148812014482	0.08253677892919553	0.49431282518437436	0.4242322968906662	0.8671784909013531	0.0094359350251213	0.7498177627774355	0.995379287010992	0.8583373652029154	0.44397026892745495	0.5610498272510483	0.3508024483643254	0.990827181456623	0.6165618252993441	0.5978733812313348	0.2920741504125891	0.16249770475811554	0.8071595984904676	0.3296833985914791	0.6838229677405206	0.5250010705110999	0.17242218132790998	0.08545964724593069	0.33419725162137703	0.06233979410917745	0.1482321066845952	0.3482642575601912	0.2590325488151828	0.3450506090321097	0.9181136588056787	0.6672626147119471	0.14358553310241262	0.3187724024804668	0.4522349142678994	0.1822122909879884	0.14932448269462406	0.1380779623010414	0.41984336882229656	0.14422265484917451	0.3158179692350789	0.656605176500138	0.32811770064315904	0.5087368362568465	0.7988412079513748
0.4957568448327132	0.6452118014343281	0	0.45240593883125824	0.7534529090264138	0.682186985941022	0.7602067926019358	0.9323956916995	0.3298541706883923	0.9434754275259822	0.6911642999096881	0.4303146420392818	0.1175858555747652	0.7651589228663289	0.538014972908504	0.29589778169551184	0.6745496436801347	0.10161217213707363	0.4939025406431675	0.45214760800430853	0.7026805719557525	0.7042752939792207	0.5773976503112478	0.43082134103726755	0.3475818493327001	0.9681288157867968	0.01157540087171216	0.6534537314201053	0.644496626158285	0.8749203340115503	0.6926384802665164	0.6269425267792658	0.03267684261866077	0.008447552960165972	0.37566276121992215	0.9652443066222346	0.6792863074581976	0.7164302197540611	0.3737607241455956	0.5415924983115338	0.03418635185786989	0.4319221837188353	0.22207505105447656	0.6864228922442489	0.9791375929460899	0.520998132457593	0.3394787721332927	0.1058797593142341	0.4585866857600146	0.3777153686971665
0.023153112055728342	0.274274867627198	0.45240593883125824	0	0.9879882839688517	0.42872143730269174	0.8967429604704088	0.04948575160657531	0.9766200101820763	0.3831757145575049	0.639922381888907	0.2864154415754695	0.9556498399227376	0.7708222869394246	0.9271348950916943	0.217458989403847	0.07294264936115491	0.04577367267705201	0.38814958961523627	0.9972895336418328	0.5678352598757243	0.44271488325440045	0.13842121232199422	0.5198876554966835	0.618115436054023	0.8357147860416094	0.3324568411640587	0.11402994175271175	0.056839542179984104	0.9421117926660673	0.7429537950809006	0.2793224650956856	0.8327739694524923	0.8761767558877145	0.18747257194917044	0.9719882734947953	0.15784030604008714	0.18697130418413777	0.7102261457385852	0.5732034223990813	0.8719688560410545	0.017164449598401355	0.4953373442920709	0.2524040062084244	0.8799060241269389	0.666348779148738	0.9250929199353857	0.4927927958978374	0.8765907818161527	0.7968907835219173
0.2833138291863877	0.265066133462338	0.7534529090264138	0.9879882839688517	0	0.4010000715222537	0.3585819242973495	0.10008932659593739	0.1669953997584812	0.7227115588794436	0.3360316588172392	0.49860879697607163	0.6380365747091091	0.8584312625599079	0.2665194091470261	0.2547023720822481	0.9082223978967598	0.3099346683970696	0.716892055639553	0.43551662787575085	0.03855617378259957	0.47294270118609194	0.02873875308352669	0.6314054648501688	0.5563912602223818	0.5434275137274094	0.3416209448994355	0.10047077633842516	0.18064191796276652	0.8210215605902188	0.4815819947608263	0.9394260546664709	0.013101753518896753	0.25228364643278867	0.4864736975062023	0.8634287417811771	0.7204044370087725	0.8364617925178136	0.9370913584429181	0.2500767171454521	0.4279978303522364	0.43958386769609015	0.5539939694310407	0.759038274427644	0.4241207710814462	0.9371316685691888	0.560539854438018	0.5106024040962829	0.2579747706123262	0.34701875014213057
0.2910751088721075	0.9277494874139492	0.682186985941022	0.42872143730269174	0.4010000715222537	0	0.8212207338361927	0.4912595687768123	0.14546995567412868	0.0173356675748233	0.5431417844606701	0.218328973053463	0.38568146546925663	0.43823171952327034	0.404261465037115	0.6708386527611133	0.4945630565761969	0.8875681050877761	0.9475222171496958	0.3602316174708595	0.060610334785817455	0.3034462205904903	0.6748767428558862	0.6528529765722034	0.4979968545504698	0.3228824768950195	0.7925031378255848	0.7402432248290891	0.6551965633694322	0.9236422943419664	0.6596312430023864	0.3072180725084198	0.4517596433889127	0.1494141553996151	0.024157908593865685	0.6312475129865183	0.09115757407423375	0.5798345401408053	0.11492595045490939	0.17866255022064303	0.7249206182222837	0.23878315269578898	0.9733793633340412	0.5014013344285458	0.49926896644708774	0.5550324159147183	0.011008186670912856	0.7502101449697387	0.9502769741341258	0.4501177194082723
0.5188660795259906	0.3057148812014482	0.7602067926019358	0.8967429604704088	0.3585819242973495	0.8212207338361927	0	0.15712899767066535	0.5083880712304497	0.19421533780127664	0.7858179705610873	0.3282312036589885	0.43094850345201785	0.3310219335099459	0.6404969590889735	0.36671507504786893	0.17254676827501925	0.4059698202388927	0.3039351284926298	0.16467504853555792	0.20559375229428134	0.5357846116026417	0.30688442446444963	0.4782999591529046	0.7663683315593655	0.3801205867547277	0.6149365672699894	0.5364676850664312	0.42717251874033324	0.23137989030801676	0.14297592703005413	0.6564507627598016	0.9060656565303244	0.11306504658039418	0.19435864167487793	0.177646278896748	0.5740097858089113	0.3213546611639756	0.3489665490201219	0.7094114846346612	0.179800674666727	0.005271377409200806	0.1626717268852642	0.6980086039891845	0.9780419671269442	0.9160486679595825	0.9879710103366732	0.9880510303943736	0.7724442069427043	0.09665874267092378
0.33789127443789224	0.08253677892919553	0.9323956916995	0.04948575160657531	0.10008932659593739	0.4912595687768123	0.15712899767066535	0	0.797787811709893	0.2957096308552939	0.7129724880260173	0.9176884914256024	0.5275040358604467	0.6148177302710551	0.8702514570518861	0.9295676705358952	0.8541148051743069	0.11963802793170719	0.04061689197377105	0.1552746944370892	0.6638879514673713	0.4700244596264893	0.9817413977648313	0.33530714042361487	0.650343013014915	0.4361342516162332	0.08375401483065126	0.5509726604993399	0.6036632270907862	0.39184342455571985	0.25510186165300786	0.5655300590499496	0.00747443391572955	0.5463897410507935	0.1160932536170356	0.6195580354353093	0.72679683526057	0.6801787335056925	0.17013792805077677	0.3885960124762403	0.5680302029924786	0.16772411290493083	0.7802141520646624	0.7437654956555733	0.644906813790545	0.7942288623637889	0.848355491005231	0.7095460033338391	0.43587019993510834	0.4575619936294997
0.23231957924058344	0.49431282518437436	0.3298541706883923	0.9766200101820763	0.1669953997584812	0.14546995567412868	0.5083880712304497	0.797787811709893	0	0.1017240598873207	0.8558297556880088	0.9021355187109963	0.4249826420483279	0.8037689424876884	0.8037213282075516	0.46700139449062184	0.8707989965347748	0.30946309633267066	0.0685072531807277	0.3930523289122754	0.8265003630855249	0.43232212398534653	0.8524494581788097	0.687622066414597	0.105871773530403	0.21195068914887405	0.6711914403411262	0.05542229379857033	0.9639991360740142	0.4997558364559367	0.46620751783149506	0.17398419455636438	0.9860441943162734	0.5356832408529325	0.33726963640837637	0.593786995483766	0.7637989043697774	0.2544713549962625	0.3859072589857855	0.8573230185804864	0.09740142935594898	0.4373775468175072	0.13493400487821017	0.21312777994149212	0.5467971085529296	0.7673446654686227	0.8805877100997715	0.581281652570418	0.4898327018051918	0.7221944480838741
0.15488536492085425	0.4242322968906662	0.9434754275259822	0.3831757145575049	0.7227115588794436	0.0173356675748233	0.19421533780127664	0.2957096308552939	0.1017240598873207	0	0.009493059376530222	0.41472611858820774	0.9098850748791741	0.15384033603111635	0.4810334308928851	0.8776138188144139	0.28690727983649156	0.31255945355614745	0.7438913986763832	0.4207693891732992	0.708447992622989	0.6797681616030834	0.9278567711060053	0.6081889485540037	0.30697775650092307	0.19277625122014874	0.2127275645582436	0.8568539943692548	0.1366984387515725	0.7918091113894837	0.24692294042914753	0.7525544068707384	0.7631275221842045	0.062048653185605374	0.4881294861732758	0.40839514451438175	0.4340589052665125	0.04427291574813741	0.948852725356041	0.49130052728271045	0.7719745426930942	0.42263074008694157	0.17065081748168065	0.06781571799078623	0.7195595771303063	0.4810335313356975	0.3474130192294672	0.8585636463170893	0.8569480254018442	0.6583610634939594
0.9194219849491176	0.8671784909013531	0.6911642999096881	0.639922381888907	0.3360316588172392	0.5431417844606701	0.7858179705610873	0.7129724880260173	0.8558297556880088	0.009493059376530222	0	0.39524661650824566	0.7629092093597597	0.9937218061857198	0.9550309151586704	0.47300961659913054	0.4574704264848779	0.6642050142516626	0.7881153085134259	0.9342091374223584	0.9312556509279362	0.5894182913846635	0.28474802126689036	0.9353597586192616	0.7166659907795982	0.7688798144586926	0.66814557450821	0.6218337536656595	0.19505144119110007	0.5865407050159549	0.7774910599833289	0.983164548993988	0.38747558268723925	0.9249593347524413	0.9617618625339334	0.9206743445908976	0.4059403258387648	0.009382330058119948	0.8280656755092788	0.2785845507934238	0.527733844447119	0.8368947443257658	0.5435897647842061	0.3434537388846062	0.24326874828378775	0.6579350237681847	0.9874868021549242	0.015602423917362995	0.9491375175715983	0.43055078566051364
0.39913049125341626	0.0094359350251213	0.4303146420392818	0.2864154415754695	0.49860879697607163	0.218328973053463	0.3282312036589885	0.9176884914256024	0.9021355187109963	0.41472611858820774	0.39524661650824566	0	0.09435458976902034	0.6244394992847193	0.4440357405058738	0.9249107093386455	0.10662005687488574	0.22649500797834943	0.49349175096862263	0.9035881601872026	0.639616152875323	0.9506905385145995	0.8485462938792725	0.29029137034927766	0.8459747270346123	0.2018009135043365	0.012490162888861955	0.5420688652128877	0.0610453921976154	0.4462736703501834	0.8314883548648392	0.6613470204071764	0.8662822452719697	0.46071364698269335	0.28343590768973614	0.026308013986956813	0.062263919508238175	0.9830291809401744	0.7913938934534029	0.5691563980591522	0.20023144260325976	0.9096386968410433	0.28797292411149666	0.10088091722527592	0.4387763782603654	0.5330776965606152	0.328473810012728	0.9874476692632144	0.529665172036799	0.8592212884573396
0.5891991605874506	0.7498177627774355	0.1175858555747652	0.9556498399227376	0.6380365747091091	0.38568146546925663	0.43094850345201785	0.5275040358604467	0.4249826420483279	0.9098850748791741	0.7629092093597597	0.09435458976902034	0	0.9755042520047466	0.583534609252788	0.4916231425861768	0.6399614539647809	0.12309722244354859	0.1524257772215557	0.11383002533151121	0.663126210567137	0.7679825896013596	0.6693106511149424	0.41136033297740027	0.7677446557220314	0.7213531323072908	0.9043761694105465	0.5323701060896386	0.03945557661703325	0.6545899161151776	0.33117443117405587	0.7891008856727552	0.10901728567563407	0.2316381046460465	0.31776910251318113	0.6619213779562174	0.6635455849991462	0.34346204821584236	0.29367017521183414	0.09278050750650668	0.9369121222998896	0.9556891148071947	0.11660818728373046	0.7127657207207311	0.40125588283458147	0.24003975391843568	0.7730069791944646	0.5803301454395992	0.7464778717400459	0.69298932772537
0.3054246588803251	0.995379287010992	0.7651589228663289	0.7708222869394246	0.8584312625599079	0.43823171952327034	0.3310219335099459	0.6148177302710551	0.8037689424876884	0.15384033603111635	0.9937218061857198	0.6244394992847193	0.9755042520047466	0	0.388438968613281	0.5037276480179759	0.3276501030159267	0.023589350165935108	0.8674173825717917	0.5792973142060738	0.8213346942940258	0.34415085566406955	0.7110577487444402	0.12730926340844217	0.8312897022561343	0.39459196014487885	0.325420376540812	0.7418418217134626	0.48164292564702094	0.6037821067499715	0.3560434942611137	0.9539526389334144	0.10157733281869585	0.8713026834897742	0.8333372920988945	0.25033886708937925	0.6413065060477475	0.5030609252481917	0.9256281415307979	0.6581722759041531	0.34110488349981405	0.426765569700689	0.9287869038383806	0.0013630288132010504	0.2753298453077637	0.19838308995423115	0.7552713772157399	0.13291715709352303	0.43405323108358596	0.05258227608368582
0.1707624916102468	0.8583373652029154	0.538014972908504	0.9271348950916943	0.2665194091470261	0.404261465037115	0.6404969590889735	0.8702514570518861	0.8037213282075516	0.4810334308928851	0.9550309151586704	0.4440357405058738	0.583534609252788	0.388438968613281	0	0.3321744337040904	0.04872355413249385	0.03793181037612392	0.885856468252237	0.6332639631428435	0.7968732162894	0.726150627360093	0.4950362823384822	0.6743772111789954	0.897963206740207	0.23222514496515323	0.8148416510185518	0.6169711181695109	0.5885077039783067	0.46208373938868796	0.7802804549298505	0.7739306064281314	0.21691452996213556	0.10882028237797814	0.10736443462275702	0.6441773798589567	0.5081003235586536	0.9495253844557866	0.020518960321422086	0.24684036014568844	0.5540741938789688	0.6234313894726129	0.34588239051842695	0.6198538272161966	0.5648253338727274	0.03757888064950632	0.33007898418904036	0.08778046570244924	0.04987211565293459	0.22218563005393988
0.08490542404958146	0.44397026892745495	0.29589778169551184	0.217458989403847	0.2547023720822481	0.6708386527611133	0.36671507504786893	0.9295676705358952	0.46700139449062184	0.8776138188144139	0.47300961659913054	0.9249107093386455	0.4916231425861768	0.5037276480179759	0.3321744337040904	0	0.7243846303411261	0.9491497929131183	0.3385592188817321	0.7481238313320687	0.366916638204248	0.12791866365967053	0.06681428566555969	0.9014175999068335	0.6975034678155922	0.08643752004530025	0.8640143922530938	0.8030044388968685	0.2286115793640946	0.9406296828760121	0.18334076142945843	0.9465461906001241	0.8234952362343275	0.26622113806087255	0.3998044703778012	0.3279556576732644	0.3468904020442587	0.7263109218243371	0.46907418709591353	0.7317569658957448	0.5389419113155314	0.35099229860509806	0.6980042999295322	0.21267332236373815	0.0023023998090853093	0.9137104253770238	0.05075842950713583	0.5342662421381731	0.6100353287841176	0.4469121139160289
0.4729205992487905	0.5610498272510483	0.6745496436801347	0.07294264936115491	0.9082223978967598	0.4945630565761969	0.17254676827501925	0.8541148051743069	0.8707989965347748	0.28690727983649156	0.4574704264848779	0.10662005687488574	0.6399614539647809	0.3276501030159267	0.04872355413249385	0.7243846303411261	0	0.5991297307765622	0.47726894256697106	0.06399137704109714	0.820309802117511	0.42047735698801414	0.7208783257519923	0.5278157774190934	0.42352450127149743	0.5629757418274259	0.43103840743106014	0.357733400476015	0.5338160087646067	0.43128932750269644	0.9613426689184096	0.7905326523145878	0.7497717073969011	0.821740970058379	0.07790729383647566	0.34463874713909926	0.9284472220815352	0.8036269927583551	0.4339780195444427	0.8888959066475915	0.9799352482579972	0.82561492308885	0.2642139102175004	0.9676358136157657	0.8355017814630433	0.7006750565366759	0.07456972812462803	0.8274907129767112	0.1274169819336678	0.3279789343104901
0.4847084296364672	0.3508024483643254	0.10161217213707363	0.04577367267705201	0.3099346683970696	0.8875681050877761	0.4059698202388927	0.11963802793170719	0.30946309633267066	0.31255945355614745	0.6642050142516626	0.22649500797834943	0.12309722244354859	0.023589350165935108	0.03793181037612392	0.9491497929131183	0.5991297307765622	0	0.37965722545713776	0.14115208081878894	0.019139048520951496	0.7888797469947495	0.518218489838521	0.26795180461524004	0.08150535966218775	0.4708142620849003	0.1434790113453175	0.15490385215796953	0.16116786235989145	0.11239831541806056	0.8405243475253737	0.25900879426953716	0.3014802800295884	0.32622424409163464	0.9118158712076122	0.02787831041312594	0.8729400506403789	0.7251168664986828	0.17816926744560657	0.2892605497101324	0.4151846784681308	0.8513450080217898	0.680476337935343	0.0013062932249842119	0.7535330289319715	0.43098050467989224	0.3146590617810745	0.020677607052995928	0.6073489512370221	0.33286039556202396
0.3340931903840315	0.990827181456623	0.4939025406431675	0.38814958961523627	0.716892055639553	0.9475222171496958	0.3039351284926298	0.04061689197377105	0.0685072531807277	0.7438913986763832	0.7881153085134259	0.49349175096862263	0.1524257772215557	0.8674173825717917	0.885856468252237	0.3385592188817321	0.47726894256697106	0.37965722545713776	0	0.9293636585510174	0.4889929520073235	0.8610971489896394	0.4487202189989653	0.9948664263187906	0.5127554244464747	0.13166304594404243	0.22857774630139038	0.5545651302211917	0.2824041893363225	0.34861866199316616	0.1987646139684599	0.74458039050288	0.30667509251560277	0.042935230075302755	0.32682714182339323	0.8449446672854413	0.646489180293339	0.329157521697364	0.1211550128771196	0.9025748260394577	0.32433945466876435	0.41293780824756765	0.5434597869424771	0.5862246656841364	0.7082464203872031	0.2556542002492219	0.04878895785502935	0.927310623320454	0.364230432258707	0.5822267410037066
0.8562662654112211	0.6165618252993441	0.45214760800430853	0.9972895336418328	0.43551662787575085	0.3602316174708595	0.16467504853555792	0.1552746944370892	0.3930523289122754	0.4207693891732992	0.9342091374223584	0.9035881601872026	0.11383002533151121	0.5792973142060738	0.6332639631428435	0.7481238313320687	0.06399137704109714	0.14115208081878894	0.9293636585510174	0	0.08780019479608914	0.011614516165469269	0.4789190956334942	0.41700837892344245	0.7333767706132679	0.1673272754740034	0.43960296209577976	0.16277295992672192	0.4867341852015693	0.32964493685005125	0.4074145354552562	0.6626906275116856	0.4684017785715662	0.5356189083306689	0.09410512714348007	0.1315592407432825	0.4925306782574329	0.7576635593604495	0.4406079422672632	0.8434164000096744	0.7936229747216604	0.016789053047714053	0.14683410625334792	0.22474973865049008	0.07748009179224236	0.22498877564331987	0.8506318681640247	0.7153409942529981	0.9625018968801408	0.0634330722645513
0.0805694349395919	0.5978733812313348	0.7026805719557525	0.5678352598757243	0.03855617378259957	0.060610334785817455	0.20559375229428134	0.6638879514673713	0.8265003630855249	0.708447992622989	0.9312556509279362	0.639616152875323	0.663126210567137	0.8213346942940258	0.7968732162894	0.366916638204248	0.820309802117511	0.019139048520951496	0.4889929520073235	0.08780019479608914	0	0.3858463244179263	0.24887219541862737	0.0003486105108641002	0.8250695051721616	0.23914075680207625	0.513242734927109	0.5944803485242532	0.19991966227548508	0.09090544440261583	0.022822009308891333	0.3244087539415814	0.3450797242335246	0.7439285191515589	0.18019327479937108	0.05090434790928855	0.8108580130427567	0.14442312680079972	0.726917189188288	0.027574079247644878	0.4769565246919645	0.39376854090513347	0.9023005663773007	0.6015469214790797	0.7260233333185176	0.8983573672791959	0.21165060698541283	0.09279668901706828	0.5093162496391004	0.37206515321843914
0.3698644181198263	0.2920741504125891	0.7042752939792207	0.44271488325440045	0.47294270118609194	0.3034462205904903	0.5357846116026417	0.4700244596264893	0.43232212398534653	0.6797681616030834	0.5894182913846635	0.9506905385145995	0.7679825896013596	0.34415085566406955	0.726150627360093	0.12791866365967053	0.42047735698801414	0.7888797469947495	0.8610971489896394	0.011614516165469269	0.3858463244179263	0	0.9098378422230373	0.8258928878540011	0.9310931509305158	0.9977419382799886	0.0994769706364983	0.6722604954756771	0.008713831822090623	0.03673855445251728	0.8119473560200995	0.5908615366969268	0.5362415202433364	0.4889580849381441	0.929503965537121	0.9843093455600127	0.6637191634587761	0.7261396984848232	0.05445362964665956	0.06719901189954813	0.9463475710815414	0.6468700793142012	0.8690372908257759	0.8745812459160947	0.4995151466210266	0.7117633655474533	0.08141531082972775	0.889934874053178	0.14280642639599705	0.7915846223610499
0.08353885561028607	0.16249770475811554	0.5773976503112478	0.13842121232199422	0.02873875308352669	0.6748767428558862	0.30688442446444963	0.9817413977648313	0.8524494581788097	0.9278567711060053	0.28474802126689036	0.8485462938792725	0.6693106511149424	0.7110577487444402	0.4950362823384822	0.06681428566555969	0.7208783257519923	0.518218489838521	0.4487202189989653	0.4789190956334942	0.24887219541862737	0.9098378422230373	0	0.6152932730992693	0.14827584036308605	0.3232707674299423	0.8305629608991241	0.55730546005751	0.2267066551018111	0.9235883924819137	0.7765370107387821	0.9342044795399674	0.5228192592399019	0.02043515349997127	0.658312291310401	0.5797379932377167	0.7867772441973614	0.4429431010632239	0.7787773663715045	0.0838137567972631	0.640465236276161	0.9385754149240826	0.5851676592877928	0.3061906635202509	0.6105083080259125	0.4965804588134699	0.22126189060006896	0.12503750341758224	0.7634993975947065	0.2549226864927917
0.1931724697957078	0.8071595984904676	0.43082134103726755	0.5198876554966835	0.6314054648501688	0.6528529765722034	0.4782999591529046	0.33530714042361487	0.687622066414597	0.6081889485540037	0.9353597586192616	0.29029137034927766	0.41136033297740027	0.12730926340844217	0.6743772111789954	0.9014175999068335	0.5278157774190934	0.26795180461524004	0.9948664263187906	0.41700837892344245	0.0003486105108641002	0.8258928878540011	0.6152932730992693	0	0.7849245353982259	0.3908309894081601	0.7220036820775986	0.4474205172843362	0.07325202410164267	0.21947047435587952	0.023189510891513665	0.47268463923327475	0.5104851618555292	0.6002516581176122	0.9966701609163894	0.8604813533490833	0.5575704163373549	0.2939625980247852	0.015613498719012853	0.5573840691374025	0.35489647675001734	0.489041487777348	0.40652599890278496	0.2239868823770066	0.4674491233185232	0.007614577751139273	0.3171951309704164	0.2313888494431371	0.9365523296322622	0.8127238372107164
0.28342643447622595	0.3296833985914791	0.3475818493327001	0.618115436054023	0.5563912602223818	0.4979968545504698	0.7663683315593655	0.650343013014915	0.105871773530403	0.30697775650092307	0.7166659907795982	0.8459747270346123	0.7677446557220314	0.8312897022561343	0.897963206740207	0.6975034678155922	0.42352450127149743	0.08150535966218775	0.5127554244464747	0.7333767706132679	0.8250695051721616	0.9310931509305158	0.14827584036308605	0.7849245353982259	0	0.1078567154490151	0.9826047592042635	0.5298405276624497	0.02897925110058297	0.9191653011244333	0.39751326176329604	0.08617033632671434	0.08315702804014602	0.8432489808469453	0.5897950056723621	0.35797784245883213	0.39965563019944306	0.8468521474946613	0.9517551934589772	0.5463104598671549	0.4567471473206842	0.5228610171026875	0.11351381823342577	0.4176078934556906	0.8034206982445987	0.5601774098061851	0.8795427626272059	0.6436595959816465	0.7557420149159801	0.7335012071633624
0.4805589032352585	0.6838229677405206	0.9681288157867968	0.8357147860416094	0.5434275137274094	0.3228824768950195	0.3801205867547277	0.4361342516162332	0.21195068914887405	0.19277625122014874	0.7688798144586926	0.2018009135043365	0.7213531323072908	0.39459196014487885	0.23222514496515323	0.08643752004530025	0.5629757418274259	0.4708142620849003	0.13166304594404243	0.1673272754740034	0.23914075680207625	0.9977419382799886	0.3232707674299423	0.3908309894081601	0.1078567154490151	0	0.6963141929298363	0.14180593689991583	0.008180811534591936	0.7712775234245668	0.32771544683564824	0.2949222016735742	0.28297356905451787	0.24298679717613836	0.5555180491976827	0.5787278613610752	0.06926245211297499	0.6601490298164819	0.4877744576422014	0.6186571642282238	0.5835876142256534	0.15163480681196173	0.23020499421281038	0.7520631178692755	0.978792835102739	0.9718358132360995	0.6881003648888598	0.14755949284924796	0.49749082287590907	0.45728457177668336
0.8240440204672029	0.5250010705110999	0.01157540087171216	0.3324568411640587	0.3416209448994355	0.7925031378255848	0.6149365672699894	0.08375401483065126	0.6711914403411262	0.2127275645582436	0.66814557450821	0.012490162888861955	0.9043761694105465	0.325420376540812	0.8148416510185518	0.8640143922530938	0.43103840743106014	0.1434790113453175	0.22857774630139038	0.43960296209577976	0.513242734927109	0.0994769706364983	0.8305629608991241	0.7220036820775986	0.9826047592042635	0.6963141929298363	0	0.9408506996508466	0.5250805433553601	0.06380359998993657	0.4574373302020819	0.945472559320427	0.8910108685440682	0.4420472327075555	0.2942210993901553	0.6411852743034	0.3705153178548394	0.3000289384906073	0.4833036335122948	0.5386006287655281	0.11464718854412004	0.2307035026720835	0.3184029982741894	0.140315948199344	0.6725158709535418	0.3356971240938441	0.8054067339654589	0.11422576427865172	0.033123274572986916	0.5496702368744821
0.7362014100754002	0.17242218132790998	0.6534537314201053	0.11402994175271175	0.10047077633842516	0.7402432248290891	0.5364676850664312	0.5509726604993399	0.05542229379857033	0.8568539943692548	0.6218337536656595	0.5420688652128877	0.5323701060896386	0.7418418217134626	0.6169711181695109	0.8030044388968685	0.357733400476015	0.15490385215796953	0.5545651302211917	0.16277295992672192	0.5944803485242532	0.6722604954756771	0.55730546005751	0.4474205172843362	0.5298405276624497	0.14180593689991583	0.9408506996508466	0	0.4725366203470991	0.9539726726579608	0.7451888325614389	0.2862100971275616	0.9972631464690433	0.17452384295771595	0.134389112870425	0.9242667063840764	0.32349355533451696	0.12497336647490143	0.18402335231074374	0.30680337014568937	0.08172191931270678	0.35696229386840217	0.710368135269382	0.7312259062553411	0.9277476454604003	0.0678433661684602	0.009236718644820008	0.4887826305240317	0.6393319323554609	0.7162085332530277
0.7428641637854478	0.08545964724593069	0.644496626158285	0.056839542179984104	0.18064191796276652	0.6551965633694322	0.42717251874033324	0.6036632270907862	0.9639991360740142	0.1366984387515725	0.19505144119110007	0.0610453921976154	0.03945557661703325	0.48164292564702094	0.5885077039783067	0.2286115793640946	0.5338160087646067	0.16116786235989145	0.2824041893363225	0.4867341852015693	0.19991966227548508	0.008713831822090623	0.2267066551018111	0.07325202410164267	0.02897925110058297	0.008180811534591936	0.5250805433553601	0.4725366203470991	0	0.0547041529788207	0.27448206553912835	0.8919268435832467	0.21284339968184895	0.07471569548061563	0.4254644275963787	0.7979644737489935	0.31393750378528895	0.07572022727141725	0.721075845196936	0.6846062523771861	0.3597425996059489	0.5847992205412391	0.808356252585435	0.1760606322223346	0.20625655314493052	0.3091562423650964	0.6891764539313245	0.15438034278535773	0.1506827746770587	0.34753128762963825
0.9412993557379956	0.33419725162137703	0.8749203340115503	0.9421117926660673	0.8210215605902188	0.9236422943419664	0.23137989030801676	0.39184342455571985	0.4997558364559367	0.7918091113894837	0.5865407050159549	0.4462736703501834	0.6545899161151776	0.6037821067499715	0.46208373938868796	0.9406296828760121	0.43128932750269644	0.11239831541806056	0.34861866199316616	0.32964493685005125	0.09090544440261583	0.03673855445251728	0.9235883924819137	0.21947047435587952	0.9191653011244333	0.7712775234245668	0.06380359998993657	0.9539726726579608	0.0547041529788207	0	0.39129929412091446	0.28916532039913345	0.21132192471786582	0.89212523027238	0.41815053793897694	0.4317306427995854	0.8110000264686157	0.519779070212548	0.008619525196489564	0.14985621354187106	0.9946548954740546	0.4834828119508785	0.7116498385617811	0.7720340528599885	0.9653817244429631	0.6479648442282903	0.3369042320537602	0.5372473475754571	0.08450407695210027	0.7638020151292576
0.8751078968053696	0.06233979410917745	0.6926384802665164	0.7429537950809006	0.4815819947608263	0.6596312430023864	0.14297592703005413	0.25510186165300786	0.46620751783149506	0.24692294042914753	0.7774910599833289	0.8314883548648392	0.33117443117405587	0.3560434942611137	0.7802804549298505	0.18334076142945843	0.9613426689184096	0.8405243475253737	0.1987646139684599	0.4074145354552562	0.022822009308891333	0.8119473560200995	0.7765370107387821	0.023189510891513665	0.39751326176329604	0.32771544683564824	0.4574373302020819	0.7451888325614389	0.27448206553912835	0.39129929412091446	0	0.7343465596347449	0.9491185433381364	0.22999552722781325	0.24599797756687825	0.5106991662171314	0.7429399847098188	0.41361568853117137	0.8771038362205807	0.6916741849610613	0.3914662717862386	0.36287828105562014	0.18494631969168807	0.7199240498890265	0.445721378162523	0.07673725469136072	0.001991293580675624	0.15315194298734092	0.3366636463719558	0.6739745801527052
0.2864628185820304	0.1482321066845952	0.6269425267792658	0.2793224650956856	0.9394260546664709	0.3072180725084198	0.6564507627598016	0.5655300590499496	0.17398419455636438	0.7525544068707384	0.983164548993988	0.6613470204071764	0.7891008856727552	0.9539526389334144	0.7739306064281314	0.9465461906001241	0.7905326523145878	0.25900879426953716	0.74458039050288	0.6626906275116856	0.3244087539415814	0.5908615366969268	0.9342044795399674	0.47268463923327475	0.08617033632671434	0.2949222016735742	0.945472559320427	0.2862100971275616	0.8919268435832467	0.28916532039913345	0.7343465596347449	0	0.9262462180392281	0.27386969447460163	0.7624132314568367	0.9037704335652206	0.11473023283113981	0.3084057041451722	0.4751141291191331	0.3509234262268449	0.25306492736212105	0.12227012819780048	0.1793579804650599	0.7249864122458134	0.9829323782647874	0.08821148885463115	0.16702076141045952	0.11833915250356708	0.3859409801725566	0.71082063412179
0.9171748880742256	0.3482642575601912	0.03267684261866077	0.8327739694524923	0.013101753518896753	0.4517596433889127	0.9060656565303244	0.00747443391572955	0.9860441943162734	0.7631275221842045	0.38747558268723925	0.8662822452719697	0.10901728567563407	0.10157733281869585	0.21691452996213556	0.8234952362343275	0.7497717073969011	0.3014802800295884	0.30667509251560277	0.4684017785715662	0.3450797242335246	0.5362415202433364	0.5228192592399019	0.5104851618555292	0.08315702804014602	0.28297356905451787	0.8910108685440682	0.9972631464690433	0.21284339968184895	0.21132192471786582	0.9491185433381364	0.9262462180392281	0	0.24867349137236705	0.019806883040199175	0.9229069709246516	0.003850149506191669	0.7903276284955544	0.5525304164371981	0.5573819688537005	0.5138126430971709	0.2280315947387983	0.2427105078691547	0.47592836954878714	0.561717948711427	0.374411688892752	0.9106473541722919	0.6188782654990146	0.903566619284072	0.9512512676911197
0.0920526653752064	0.2590325488151828	0.008447552960165972	0.8761767558877145	0.25228364643278867	0.1494141553996151	0.11306504658039418	0.5463897410507935	0.5356832408529325	0.062048653185605374	0.9249593347524413	0.46071364698269335	0.2316381046460465	0.8713026834897742	0.10882028237797814	0.26622113806087255	0.821740970058379	0.32622424409163464	0.042935230075302755	0.5356189083306689	0.7439285191515589	0.4889580849381441	0.02043515349997127	0.6002516581176122	0.8432489808469453	0.24298679717613836	0.4420472327075555	0.17452384295771595	0.07471569548061563	0.89212523027238	0.22999552722781325	0.27386969447460163	0.24867349137236705	0	0.7181396470197333	0.797602514157747	0.21382834868911393	0.17266322167315862	0.12614820452633446	0.157278369129093	0.7366276782344777	0.582612812579148	0.4558933473409206	0.961898902933664	0.19309486602267356	0.18279933806387083	0.6957575622237206	0.5430021649959778	0.3452228963903361	0.7588239438544097
0.322888582690232	0.3450506090321097	0.37566276121992215	0.18747257194917044	0.4864736975062023	0.024157908593865685	0.19435864167487793	0.1160932536170356	0.33726963640837637	0.4881294861732758	0.9617618625339334	0.28343590768973614	0.31776910251318113	0.8333372920988945	0.10736443462275702	0.3998044703778012	0.07790729383647566	0.9118158712076122	0.32682714182339323	0.09410512714348007	0.18019327479937108	0.929503965537121	0.658312291310401	0.9966701609163894	0.5897950056723621	0.5555180491976827	0.2942210993901553	0.134389112870425	0.4254644275963787	0.41815053793897694	0.24599797756687825	0.7624132314568367	0.019806883040199175	0.7181396470197333	0	0.44051200447225003	0.16961495326065934	0.4413799361272609	0.7994552627344905	0.4478999804943018	0.9964702462114295	0.3153633149094386	0.7472902963343395	0.05213834355186464	0.8184165173379979	0.35713135787914485	0.9271950254597319	0.9728422585391592	0.704381747282137	0.7957549063216685
0.01978757997207725	0.9181136588056787	0.9652443066222346	0.9719882734947953	0.8634287417811771	0.6312475129865183	0.177646278896748	0.6195580354353093	0.593786995483766	0.40839514451438175	0.9206743445908976	0.026308013986956813	0.6619213779562174	0.25033886708937925	0.6441773798589567	0.3279556576732644	0.34463874713909926	0.02787831041312594	0.8449446672854413	0.1315592407432825	0.05090434790928855	0.9843093455600127	0.5797379932377167	0.8604813533490833	0.35797784245883213	0.5787278613610752	0.6411852743034	0.9242667063840764	0.7979644737489935	0.4317306427995854	0.5106991662171314	0.9037704335652206	0.9229069709246516	0.797602514157747	0.44051200447225003	0	0.46819832419364904	0.987577747098688	0.2241008615269494	0.8353599633050528	0.4612447059908876	0.3715325196905167	0.08368645542400299	0.14902031837289165	0.6319674643892244	0.5733458495981255	0.1137082529755501	0.9050666504056168	0.6427864949128875	0.7877757108798962
0.2639340760597896	0.6672626147119471	0.6792863074581976	0.15784030604008714	0.7204044370087725	0.09115757407423375	0.5740097858089113	0.72679683526057	0.7637989043697774	0.4340589052665125	0.4059403258387648	0.062263919508238175	0.6635455849991462	0.6413065060477475	0.5081003235586536	0.3468904020442587	0.9284472220815352	0.8729400506403789	0.646489180293339	0.4925306782574329	0.8108580130427567	0.6637191634587761	0.7867772441973614	0.5575704163373549	0.39965563019944306	0.06926245211297499	0.3705153178548394	0.32349355533451696	0.31393750378528895	0.8110000264686157	0.7429399847098188	0.11473023283113981	0.003850149506191669	0.21382834868911393	0.16961495326065934	0.46819832419364904	0	0.5765977172883144	0.7044392563699835	0.9099990465450609	0.621141659811337	0.3208794645291	0.4887099582315346	0.5918326102362755	0.12242828676063433	0.7960927893519557	0.8837631290280731	0.32768166743781535	0.6393733293828114	0.22262481564761516
0.2247064886497594	0.14358553310241262	0.7164302197540611	0.18697130418413777	0.8364617925178136	0.5798345401408053	0.3213546611639756	0.6801787335056925	0.2544713549962625	0.04427291574813741	0.009382330058119948	0.9830291809401744	0.34346204821584236	0.5030609252481917	0.9495253844557866	0.7263109218243371	0.8036269927583551	0.7251168664986828	0.329157521697364	0.7576635593604495	0.14442312680079972	0.7261396984848232	0.4429431010632239	0.2939625980247852	0.8468521474946613	0.6601490298164819	0.3000289384906073	0.12497336647490143	0.07572022727141725	0.519779070212548	0.41361568853117137	0.3084057041451722	0.7903276284955544	0.17266322167315862	0.4413799361272609	0.987577747098688	0.5765977172883144	0	0.6421653382533064	0.44895021296947113	0.6582333225936271	0.7869224208617331	0.6139216681311337	0.555485310159602	0.9135029225094327	0.9711360046090212	0.5790616382816867	0.12938549044332104	0.4464921318488505	0.4111617552977045
0.5003558183245205	0.3187724024804668	0.3737607241455956	0.7102261457385852	0.9370913584429181	0.11492595045490939	0.3489665490201219	0.17013792805077677	0.3859072589857855	0.948852725356041	0.8280656755092788	0.7913938934534029	0.29367017521183414	0.9256281415307979	0.020518960321422086	0.46907418709591353	0.4339780195444427	0.17816926744560657	0.1211550128771196	0.4406079422672632	0.726917189188288	0.05445362964665956	0.7787773663715045	0.015613498719012853	0.9517551934589772	0.4877744576422014	0.4833036335122948	0.18402335231074374	0.721075845196936	0.008619525196489564	0.8771038362205807	0.4751141291191331	0.5525304164371981	0.12614820452633446	0.7994552627344905	0.2241008615269494	0.7044392563699835	0.6421653382533064	0	0.3530182967623976	0.8901797401095024	0.13967259275105182	0.7174996525573636	0.3097279482975428	0.9562439928390922	0.6424766712646327	0.17846895368567617	0.6328577131958627	0.2932774062104565	0.030352717732601286
0.8373286689109436	0.4522349142678994	0.5415924983115338	0.5732034223990813	0.2500767171454521	0.17866255022064303	0.7094114846346612	0.3885960124762403	0.8573230185804864	0.49130052728271045	0.2785845507934238	0.5691563980591522	0.09278050750650668	0.6581722759041531	0.24684036014568844	0.7317569658957448	0.8888959066475915	0.2892605497101324	0.9025748260394577	0.8434164000096744	0.027574079247644878	0.06719901189954813	0.0838137567972631	0.5573840691374025	0.5463104598671549	0.6186571642282238	0.5386006287655281	0.30680337014568937	0.6846062523771861	0.14985621354187106	0.6916741849610613	0.3509234262268449	0.5573819688537005	0.157278369129093	0.4478999804943018	0.8353599633050528	0.9099990465450609	0.44895021296947113	0.3530182967623976	0	0.21469253952918976	0.07297123456261467	0.1173865482464318	0.6210235719710273	0.09382093308752626	0.2401204308324575	0.6868476389900702	0.5658130355538998	0.7956984298624071	0.9823253689474193
0.8378007843142228	0.1822122909879884	0.03418635185786989	0.8719688560410545	0.4279978303522364	0.7249206182222837	0.179800674666727	0.5680302029924786	0.09740142935594898	0.7719745426930942	0.527733844447119	0.20023144260325976	0.9369121222998896	0.34110488349981405	0.5540741938789688	0.5389419113155314	0.9799352482579972	0.4151846784681308	0.32433945466876435	0.7936229747216604	0.4769565246919645	0.9463475710815414	0.640465236276161	0.35489647675001734	0.4567471473206842	0.5835876142256534	0.11464718854412004	0.08172191931270678	0.3597425996059489	0.9946548954740546	0.3914662717862386	0.25306492736212105	0.5138126430971709	0.7366276782344777	0.9964702462114295	0.4612447059908876	0.621141659811337	0.6582333225936271	0.8901797401095024	0.21469253952918976	0	0.7777400173679307	0.3326467566763772	0.0440300172610435	0.5729673151522138	0.6718427427447778	0.10170331779289066	0.19955132601891012	0.5793788179788562	0.432354727750382
0.651006658067855	0.14932448269462406	0.4319221837188353	0.017164449598401355	0.43958386769609015	0.23878315269578898	0.005271377409200806	0.16772411290493083	0.4373775468175072	0.42263074008694157	0.8368947443257658	0.9096386968410433	0.9556891148071947	0.426765569700689	0.6234313894726129	0.35099229860509806	0.82561492308885	0.8513450080217898	0.41293780824756765	0.016789053047714053	0.39376854090513347	0.6468700793142012	0.9385754149240826	0.489041487777348	0.5228610171026875	0.15163480681196173	0.2307035026720835	0.35696229386840217	0.5847992205412391	0.4834828119508785	0.36287828105562014	0.12227012819780048	0.2280315947387983	0.582612812579148	0.3153633149094386	0.3715325196905167	0.3208794645291	0.7869224208617331	0.13967259275105182	0.07297123456261467	0.7777400173679307	0	0.34455895847360785	0.16748417353972023	0.9427788454914979	0.39697654161216755	0.8159822348999097	0.3786732052080525	0.5941048069277286	0.08665675643515303
0.18848802821129662	0.1380779623010414	0.22207505105447656	0.4953373442920709	0.5539939694310407	0.9733793633340412	0.1626717268852642	0.7802141520646624	0.13493400487821017	0.17065081748168065	0.5435897647842061	0.28797292411149666	0.11660818728373046	0.9287869038383806	0.34588239051842695	0.6980042999295322	0.2642139102175004	0.680476337935343	0.5434597869424771	0.14683410625334792	0.9023005663773007	0.8690372908257759	0.5851676592877928	0.40652599890278496	0.11351381823342577	0.23020499421281038	0.3184029982741894	0.710368135269382	0.808356252585435	0.7116498385617811	0.18494631969168807	0.1793579804650599	0.2427105078691547	0.4558933473409206	0.7472902963343395	0.08368645542400299	0.4887099582315346	0.6139216681311337	0.7174996525573636	0.1173865482464318	0.3326467566763772	0.34455895847360785	0	0.8882635661491399	0.6393216867334904	0.5291894766412258	0.5738782743278803	0.21066745523859565	0.7074915649211236	0.23165530173099547
0.24651720636111474	0.41984336882229656	0.6864228922442489	0.2524040062084244	0.759038274427644	0.5014013344285458	0.6980086039891845	0.7437654956555733	0.21312777994149212	0.06781571799078623	0.3434537388846062	0.10088091722527592	0.7127657207207311	0.0013630288132010504	0.6198538272161966	0.21267332236373815	0.9676358136157657	0.0013062932249842119	0.5862246656841364	0.22474973865049008	0.6015469214790797	0.8745812459160947	0.3061906635202509	0.2239868823770066	0.4176078934556906	0.7520631178692755	0.140315948199344	0.7312259062553411	0.1760606322223346	0.7720340528599885	0.7199240498890265	0.7249864122458134	0.47592836954878714	0.961898902933664	0.05213834355186464	0.14902031837289165	0.5918326102362755	0.555485310159602	0.3097279482975428	0.6210235719710273	0.0440300172610435	0.16748417353972023	0.8882635661491399	0	0.5948442418396752	0.37752265699731846	0.8993760100363515	0.3846735768933063	0.7783251504788723	0.26216281663851393
0.35175155851912243	0.14422265484917451	0.9791375929460899	0.8799060241269389	0.4241207710814462	0.49926896644708774	0.9780419671269442	0.644906813790545	0.5467971085529296	0.7195595771303063	0.24326874828378775	0.4387763782603654	0.40125588283458147	0.2753298453077637	0.5648253338727274	0.0023023998090853093	0.8355017814630433	0.7535330289319715	0.7082464203872031	0.07748009179224236	0.7260233333185176	0.4995151466210266	0.6105083080259125	0.4674491233185232	0.8034206982445987	0.978792835102739	0.6725158709535418	0.9277476454604003	0.20625655314493052	0.9653817244429631	0.445721378162523	0.9829323782647874	0.561717948711427	0.19309486602267356	0.8184165173379979	0.6319674643892244	0.12242828676063433	0.9135029225094327	0.9562439928390922	0.09382093308752626	0.5729673151522138	0.9427788454914979	0.6393216867334904	0.5948442418396752	0	0.5076087299779144	0.8812233893625757	0.8661429131970931	0.5087109026130952	0.9269830086178816
0.45826862291932435	0.3158179692350789	0.520998132457593	0.666348779148738	0.9371316685691888	0.5550324159147183	0.9160486679595825	0.7942288623637889	0.7673446654686227	0.4810335313356975	0.6579350237681847	0.5330776965606152	0.24003975391843568	0.19838308995423115	0.03757888064950632	0.9137104253770238	0.7006750565366759	0.43098050467989224	0.2556542002492219	0.22498877564331987	0.8983573672791959	0.7117633655474533	0.4965804588134699	0.007614577751139273	0.5601774098061851	0.9718358132360995	0.3356971240938441	0.0678433661684602	0.3091562423650964	0.6479648442282903	0.07673725469136072	0.08821148885463115	0.374411688892752	0.18279933806387083	0.35713135787914485	0.5733458495981255	0.7960927893519557	0.9711360046090212	0.6424766712646327	0.2401204308324575	0.6718427427447778	0.39697654161216755	0.5291894766412258	0.37752265699731846	0.5076087299779144	0	0.6925284208641113	0.12552321337788774	0.6327826217976221	0.4990001685643912
0.20097291106128845	0.656605176500138	0.3394787721332927	0.9250929199353857	0.560539854438018	0.011008186670912856	0.9879710103366732	0.848355491005231	0.8805877100997715	0.3474130192294672	0.9874868021549242	0.328473810012728	0.7730069791944646	0.7552713772157399	0.33007898418904036	0.05075842950713583	0.07456972812462803	0.3146590617810745	0.04878895785502935	0.8506318681640247	0.21165060698541283	0.08141531082972775	0.22126189060006896	0.3171951309704164	0.8795427626272059	0.6881003648888598	0.8054067339654589	0.009236718644820008	0.6891764539313245	0.3369042320537602	0.001991293580675624	0.16702076141045952	0.9106473541722919	0.6957575622237206	0.9271950254597319	0.1137082529755501	0.8837631290280731	0.5790616382816867	0.17846895368567617	0.6868476389900702	0.10170331779289066	0.8159822348999097	0.5738782743278803	0.8993760100363515	0.8812233893625757	0.6925284208641113	0	0.5250160826303001	0.5640365222030107	0.06750262295511333
0.6384296580618468	0.32811770064315904	0.1058797593142341	0.4927927958978374	0.5106024040962829	0.7502101449697387	0.9880510303943736	0.7095460033338391	0.581281652570418	0.8585636463170893	0.015602423917362995	0.9874476692632144	0.5803301454395992	0.13291715709352303	0.08778046570244924	0.5342662421381731	0.8274907129767112	0.020677607052995928	0.927310623320454	0.7153409942529981	0.09279668901706828	0.889934874053178	0.12503750341758224	0.2313888494431371	0.6436595959816465	0.14755949284924796	0.11422576427865172	0.4887826305240317	0.15438034278535773	0.5372473475754571	0.15315194298734092	0.11833915250356708	0.6188782654990146	0.5430021649959778	0.9728422585391592	0.9050666504056168	0.32768166743781535	0.12938549044332104	0.6328577131958627	0.5658130355538998	0.19955132601891012	0.3786732052080525	0.21066745523859565	0.3846735768933063	0.8661429131970931	0.12552321337788774	0.5250160826303001	0	0.553390511805254	0.6628557010443462
0.9075769546057213	0.5087368362568465	0.4585866857600146	0.8765907818161527	0.2579747706123262	0.9502769741341258	0.7724442069427043	0.43587019993510834	0.4898327018051918	0.8569480254018442	0.9491375175715983	0.529665172036799	0.7464778717400459	0.43405323108358596	0.04987211565293459	0.6100353287841176	0.1274169819336678	0.6073489512370221	0.364230432258707	0.9625018968801408	0.5093162496391004	0.14280642639599705	0.7634993975947065	0.9365523296322622	0.7557420149159801	0.49749082287590907	0.033123274572986916	0.6393319323554609	0.1506827746770587	0.08450407695210027	0.3366636463719558	0.3859409801725566	0.903566619284072	0.3452228963903361	0.704381747282137	0.6427864949128875	0.6393733293828114	0.4464921318488505	0.2932774062104565	0.7956984298624071	0.5793788179788562	0.5941048069277286	0.7074915649211236	0.7783251504788723	0.5087109026130952	0.6327826217976221	0.5640365222030107	0.553390511805254	0	0.36144120559008697
0.16280312114803164	0.7988412079513748	0.3777153686971665	0.7968907835219173	0.34701875014213057	0.4501177194082723	0.09665874267092378	0.4575619936294997	0.7221944480838741	0.6583610634939594	0.43055078566051364	0.8592212884573396	0.69298932772537	0.05258227608368582	0.22218563005393988	0.4469121139160289	0.3279789343104901	0.33286039556202396	0.5822267410037066	0.0634330722645513	0.37206515321843914	0.7915846223610499	0.2549226864927917	0.8127238372107164	0.7335012071633624	0.45728457177668336	0.5496702368744821	0.7162085332530277	0.34753128762963825	0.7638020151292576	0.6739745801527052	0.71082063412179	0.9512512676911197	0.7588239438544097	0.7957549063216685	0.7877757108798962	0.22262481564761516	0.4111617552977045	0.030352717732601286	0.9823253689474193	0.432354727750382	0.08665675643515303	0.23165530173099547	0.26216281663851393	0.9269830086178816	0.4990001685643912	0.06750262295511333	0.6628557010443462	0.36144120559008697	0
0.8793394622124154	0.16606970092226014	0.584702836692163	0.21371691833751205	0.030417788544022772	0.22665936957211064	0.8331140283039474	0.30448760645215545	0.4225345044298452	0.7130737349506733	0.4917489839653356	0.8404498479177966	0.19154351682941018	0.17052322639391337	0.6852365950367868	0.04318944521632373	0.8383330235632473	0.8357449138531711	0.45693008079164676	0.8922756879539296	0.40043157223627723	0.0684577090793268	0.8129159736474287	0.05097964213415751	0.9656159883526026	0.0025368315466302027	0.6647474540372662	0.6379663810721066	0.9387687711465483	0.5164244939144872	0.6379074106444322	0.6762841163083235	0.3807908204989624	0.08904047102539348	0.18478512357346966	0.7133657449571699	0.47278752248631073	0.663358497209389	0.05386526530760316	0.786901468506342	0.6321334595632235	0.8585799830398387	0.4194414844713704	0.9612140023711594	0.9536737594898961	0.9669424359937308	0.5144645974466252	0.8524581100160632	0.7004454946308395	0.3107566175954526
0.024353415082756014	0.277446042234868	0.22518147288048795	0.08231847475401877	0.02637316237313403	0.2555495286651682	0.05236307075460678	0.9655525205327702	0.19944191320469407	0.9288911005951695	0.6011291236332241	0.760585412104593	0.5306461782701336	0.00016613755661576413	0.30019474264598467	0.4476277085635285	0.3010733215235052	0.04457256287347788	0.0948184868455536	0.8629491626089923	0.05871681851910815	0.9918733961323664	0.9783832004599922	0.5258261722810201	0.5620471921709953	0.3363932114774596	0.7860220503322631	0.056870517141799026	0.7792048921770958	0.5189705491393708	0.9186749598969923	0.022620040916923045	0.7465048415296262	0.6124261715459733	0.8646028651419172	0.23216503478789186	0.003068043493468897	0.6665628242039664	0.87234541736014	0.182838174686199	0.3715633492943585	0.021135932366463384	0.07799350092837087	0.913718851326069	0.6635164332110047	0.6317862410519895	0.2125268592621451	0.9832662001738881	0.34902955690203963	0.4862518030731099
0.5543048088873598	0.7726370503804852	0.9910708444579593	0.42125909580469967	0.9936562352334055	0.8681533262397549	0.5143444567425363	0.853050235946997	0.9441937892546187	0.12701181439686438	0.07048324761284441	0.33341372112808254	0.04403746003325959	0.3307546812098704	0.2374386119088172	0.4802632322888465	0.044366250385058814	0.4935216287119173	0.18154860903021175	0.637262934636946	0.4161926145578625	0.40645274409000764	0.734040704498731	0.47386012998527915	0.6845930838455198	0.4664401161008951	0.8992918786137059	0.963812044615331	0.9403407591350816	0.5575766543629319	0.6589390074863604	0.39791332930370715	0.7008739563030235	0.5048265931008818	0.3627239638967813	0.5294124435681007	0.3978836511114425	0.810416747552124	0.2547613279131161	0.8626827911880022	0.45302059262547223	0.649432238064373	0.9173428644954239	0.9314180975438348	0.26678156497625216	0.17123605198205627	0.5626921797480579	0.20646395601470724	0.873997805118904	0.17671028517904075
0.6702665763884761	0.6437624167087393	0.5306709165277069	0.5580219053333724	0.5402081725444283	0.9021313063425727	0.8034970980789392	0.3543532510494941	0.4532044327871818	0.8038271867824992	0.7434040721759972	0.5688212941866422	0.6274846047846429	0.7839592547292296	0.7571663657471892	0.8953007503411308	0.88064235855694	0.9031469232561012	0.9019339578996898	0.47392787521225954	0.7703894745385191	0.7050006277052862	0.6118009175024576	0.8102601389547499	0.3856951547638052	0.26549894939997376	0.5970439673607074	0.15358568632994807	0.09523233658119401	0.6430251396940152	0.09003019750877073	0.15276997794565927	0.09102385750827213	0.4558683568571241	0.10744400261546028	0.5708594097382192	0.4136772349066926	0.7193401030968102	0.4793758955323957	0.6308086895059394	0.13498775546087682	0.7928178382878975	0.45911736028027594	0.17379022949732714	0.895822589759542	0.6725373287067077	0.5016244965704831	0.4633007671255921	0.7264581436518112	0.19892267775354622
0.781653499687269	0.852568531137576	0.8471353478151097	0.36925177393483966	0.590945565090139	0.11009708064713364	0.46613872255558664	0.04435861281194453	0.017641649940588144	0.31607159890524605	0.7631030947668604	0.25430726400684023	0.9826920910469484	0.41717872420703794	0.8404751534764637	0.42446744191950214	0.3572274065512273	0.48931889358044245	0.18395664574633408	0.7728247812798574	0.33802821224195656	0.032495541444161224	0.5882311335078612	0.02484404836169274	0.22407748199698896	0.8076503494058705	0.5977040377413816	0.5854694288300698	0.7225741498219758	0.12771326816841078	0.6962368607639177	0.01301204136205203	0.8968566539378039	0.7088210471764509	0.37745262439815963	0.5171322609576747	0.7504846002567028	0.08313649861401629	0.4228493094125605	0.9302257228227427	0.6950133322869773	0.6017566965452371	0.9440559409728064	0.2625575777085979	0.9615964856302034	0.7878081070400428	0.08890820651245435	0.7654044886755293	0.6435486859839074	0.21189458589499355
0.6046359323134788	0.8695915159923094	0.06406904559656923	0.13218143667776105	0.5592133312667888	0.06993451536199713	0.8621347064644739	0.9916444783018388	0.2558732317490079	0.596802197264572	0.6472381225119979	0.17040336758628682	0.8442865163980711	0.842103516300152	0.8545029536298443	0.33672298653925437	0.3449788817126874	0.5333824036552326	0.3782480690827714	0.8418443074864181	0.5563199390631829	0.6093583809967864	0.2373613814265938	0.6362008374944471	0.5396049618503407	0.23082458392746885	0.6543526263571107	0.9893582530662486	0.7012308633570594	0.08518101447274684	0.35511290760648595	0.9112915166179496	0.5146912841509123	0.3588935661020607	0.4553313219135907	0.3847784867541517	0.36887980885457106	0.7759354012146581	0.28419214907279433	0.10576217406211741	0.8027812557728137	0.2903371101467618	0.34338319790707295	0.6001660259372602	0.20988671783585988	0.7290297308282162	0.8721685760501195	0.3596816259951283	0.37987009279761275	0.028627750990208423
0.7632742877255139	0.6452018866250857	0.7016222303785539	0.11305033702171663	0.13066211179633058	0.7520246730626168	0.21308766732751572	0.23832660072171596	0.9246044197225584	0.004305842740524479	0.2959950005965255	0.42724564967009737	0.33494797867921977	0.06545089703969165	0.9506035611209094	0.16058656947628946	0.4460871324768755	0.6693063494079147	0.06632559389597059	0.5271200504041723	0.9530095024056973	0.6476969640260765	0.18635288782027493	0.8956338519720323	0.25143063968966395	0.776350672635601	0.8024981828096637	0.9900845250671327	0.7527197157884689	0.9454037963678916	0.258648880871305	0.9388724334952615	0.19765424915009522	0.5690522021428872	0.14713431015404577	0.7695881173516012	0.5026724174337829	0.875405041675337	0.019987002607524618	0.30075809998829917	0.041471899480767016	0.6078227395498815	0.5326319472841651	0.21729028730161182	0.0066038192957257325	0.03837638110359676	0.9694234195267093	0.4515018189327933	0.14753469639020744	0.0016675413487539092
0.2156935824155044	0.8435854727925293	0.03327532251484555	0.6947160971590824	0.2535792161500482	0.9882377971440879	0.847365695740174	0.06900963797160664	0.629782141987248	0.635811867712835	0.7417947656580679	0.4683760519167056	0.13491161498609772	0.6540557481359	0.7284885870889273	0.09125048345586284	0.7696365042804092	0.8202787656256008	0.4041589246433105	0.6492308564815091	0.24889401103385222	0.04156669860050788	0.05401730080641076	0.6368009357532289	0.8138319047658354	0.18320592046728956	0.7656778374902622	0.7301744644885961	0.9715550877620693	0.09709723394606917	0.8159584280359885	0.8113069059756438	0.09299051947509962	0.7711572518410127	0.7914952067881205	0.9362892544843173	0.7308230370217	0.10044146924324893	0.42079426084444216	0.9780500466612072	0.4471347373060378	0.9838767555541424	0.22213495113626913	0.8318487663349007	0.08414305578275683	0.0092497323459515	0.6354207820455099	0.41243273337369457	0.0004698019004754084	0.5635136325691967
0.6356283858791607	0.6297630667550203	0.31485023246614774	0.18378066582241492	0.9205589009491764	0.8343395718062148	0.4809459932897199	0.6033823470706802	0.844990844117897	0.5539560206778026	0.265573316145138	0.7327251037066399	0.48865430484612526	0.168109413426342	0.0732656855698487	0.812301692253274	0.2862925563243245	0.1397514033960161	0.9991776600231437	0.492173804583693	0.7324240696496697	0.9340777464584004	0.08876178039220883	0.1417468593840303	0.865865641938561	0.4355949529159723	0.9626000413504161	0.559970628950971	0.5643763804039481	0.012677977574995891	0.015151982975615375	0.6291807087910721	0.42479267180526004	0.7832259043193918	0.8560775286718857	0.08768111247351151	0.34801071586093457	0.9309268394880112	0.6033799205321663	0.7490254315275112	0.973537332466113	0.12898922917913236	0.90542987283366	0.006703121184986949	0.5903606136130441	0.2134180614555723	0.5347125107582178	0.4635798904673978	0.42817108295578676	0.2634729123575641
0.6016765401992324	0.24816738009675066	0.20766192564794494	0.13497735191223303	0.12154254570073009	0.22366361915779953	0.00965152787356982	0.24116906917161585	0.5714008210589778	0.2744238833066822	0.4641744443049777	0.5437310256601432	0.040110667680906875	0.826463642732229	0.8327330725957454	0.38294012679530254	0.2702518326663249	0.45302564364292375	0.7362508127288449	0.11740762999385257	0.7940518051448684	0.940978504872165	0.6238626409418375	0.06309963047197986	0.20053057241176298	0.2882846795228118	0.6013968054937967	0.42061772245838336	0.9891057904015306	0.09553674911793297	0.8910030531739105	0.7235062662317805	0.5620794834660084	0.8023293845619056	0.3433011057380576	0.017163806141487603	0.6832058168820614	0.28809881200896004	0.3087899628785371	0.7252255068562523	0.2014505262033669	0.04071889576447418	0.2587388076491163	0.8196146548367154	0.31018772476336176	0.175741670236933	0.7858124372433204	0.333054924823451	0.7669619010831965	0.9036619022027912
0.39545372312579674	0.09435583251262547	0.28015349819371094	0.8051702434013699	0.8679842227281278	0.885921256283413	0.1834498701798707	0.8421098412259738	0.14498377953446617	0.8835144201609321	0.8578318456829034	0.9751575396258751	0.039088371946111033	0.7773892544524923	0.06035519214207996	0.815041854879746	0.7254552156398016	0.8262373543780925	0.540599755594038	0.6785572391009534	0.6111704283124196	0.15474088796525387	0.7064168281318449	0.22765310702420727	0.3209807440066158	0.3004376339962632	0.8411630249280593	0.2974149204715464	0.5916653005821736	0.22355499953494218	0.4749861846223935	0.5023387614570702	0.8291419132267556	0.6205937858131676	0.4760174050561221	0.46868885502652435	0.9569813615319142	0.5774528762200734	0.15070537939929318	0.8706842173971607	0.462465966694651	0.9139036740841041	0.5855092438116738	0.43549802379068014	0.4595561666497313	0.7874968878730514	0.16938129888345477	0.30822588266076834	0.375751999864262	0.34964337389268063
0.4061816491789626	0.48674879060315424	0.3898719454702606	0.34542567404302904	0.05986518829330134	0.8048489629764592	0.9911209912208216	0.0011910982268406034	0.9241126052028582	0.7103249107625272	0.3595943998882595	0.08795292248364872	0.3860641456578322	0.410189413264459	0.8666212789161936	0.6683617445118221	0.7486351716715326	0.5378158619364332	0.7957523720486593	0.21607876835119633	0.7635253548039876	0.65728025780775	0.39178260209892657	0.13814627847075156	0.3400742389047382	0.6076721193171656	0.23584253072637795	0.8101194983415531	0.06683807902269168	0.06462348799880457	0.33766460729880987	0.17582162309703286	0.8119066055989514	0.6879478256109353	0.9373265302514925	0.6800038872860943	0.434443277322077	0.8230571342519275	0.9301131421042277	0.17177692911548315	0.20023935408550475	0.04711702456043254	0.6536188518015374	0.08242051893278746	0.4970728435461145	0.6257697604614603	0.04725249619936567	0.5660114726984754	0.927174506986075	0.4549016609854106
0.062025895780400075	0.843051781814391	0.9542332545101736	0.7661711725265271	0.7569422710535496	0.21450374829949115	0.8751943834426417	0.2010154613609656	0.7501275544252453	0.6324944214801647	0.8906416186433631	0.4525232011040018	0.2943973723277622	0.10211970530984682	0.756939525213073	0.11044179979348678	0.9800573253889979	0.06291794763227498	0.6037339862717052	0.03078249193331739	0.12684859289557893	0.630968443450804	0.5713310856011437	0.9990994739585273	0.6720345596210577	0.9527860071096962	0.567119385347885	0.5894329099939013	0.09338428169237523	0.9976029396611346	0.5549379342228004	0.20570620196601708	0.7791073298718089	0.0417939347888141	0.6906160534251163	0.8015039047164023	0.7135289666637061	0.3768777106728125	0.3782455480332211	0.6376662536694372	0.030595473586529476	0.0037829038759918943	0.1339770234882841	0.5956454781742917	0.7417038923640361	0.2027777749956967	0.26164638664169404	0.5576221899934468	0.11149525332601762	0.7434909547797384
0.2772104741639654	0.6835833208631372	0.6865772061167668	0.5207077461854616	0.835664857897415	0.19211945950171438	0.9324751914551909	0.48094915659750215	0.7937452143673319	0.5837716142964395	0.7986694554743946	0.11496564144772092	0.14401982795040014	0.15033284182066853	0.8052066897012011	0.7817257045442237	0.8763554823599121	0.745604037246324	0.6391621007901136	0.9132426732404859	0.23010636766310133	0.37337960225171873	0.01683623153174829	0.19246391119510264	0.07785938067918174	0.2748376439616731	0.5737604663698064	0.6364319768560955	0.227049115511597	0.11915496091834532	0.0630479606529567	0.11588685331958581	0.3129068563461921	0.0519750667235801	0.965663244465171	0.9895797919684157	0.4668211650142242	0.4973658137208836	0.30735077357724394	0.043921927353709145	0.045575490623512516	0.021660373477829675	0.5258920597465135	0.20123012148215103	0.7295159508834369	0.859794459550689	0.8438924570844714	0.22878464087766104	0.07937477189998288	0.5992929344087055
0.21894506713461293	0.6865389156460423	0.35529972437219104	0.2529389377623885	0.16593451980431995	0.7759687351355558	0.660526232594716	0.7354210406490868	0.1030757827625135	0.6581006647985711	0.24785736787570511	0.1576996546661067	0.39705535163529826	0.9440600844414188	0.6618265125885241	0.47690992413833466	0.8828915961135241	0.8042354961587309	0.3718373223652749	0.591222648875362	0.355983175109707	0.8767186224515955	0.6971379604446297	0.10014411628783049	0.7513888341657228	0.6355574010469914	0.07624560003787129	0.6567848069928766	0.8335602500364708	0.01371659637306466	0.25989415869950183	0.45113489336820667	0.9763931571301123	0.6205371028480571	0.9031305336155406	0.6148987079461496	0.32236117491391236	0.9559446159424543	0.6047981282580652	0.09154683924835827	0.1141323677446916	0.8107747980385255	0.6387743476855201	0.7623113523709993	0.7395561849749055	0.06139124296165355	0.5881930727208011	0.621880912079666	0.21398886296955222	0.723894768911038
0.1546034980278289	0.8170076169462108	0.5485702129628957	0.7249821027144218	0.11365507229310146	0.25080105913671014	0.9269952103514577	0.987294779520748	0.9591046976910922	0.23126996667647615	0.21718400316008624	0.8912728452294744	0.9494873928684943	0.43087614141836883	0.5408708835196147	0.9355247567386707	0.5926148357631045	0.9460067470077399	0.8178776889061178	0.8454500740720479	0.6301880853818123	0.07598990177376497	0.5427679571404256	0.25027585703828314	0.8339762937374314	0.8095860914292928	0.5739705238530948	0.6992611610951857	0.1316459519848866	0.5763362491701137	0.38148880462144885	0.5606067489215489	0.7494175844974879	0.8873442726082389	0.2318807857067814	0.2711941883450787	0.5704880286640509	0.5151368440017745	0.7579346349238345	0.7997219877612953	0.3016285519130645	0.9619535454440887	0.1319143670553209	0.6333751181712276	0.4867652093325173	0.09212522344991969	0.9147833692419353	0.7695645545401858	0.8533929319856861	0.5107094130076407
0.5083268044629973	0.9867073095819352	0.747565266589943	0.08077266386660686	0.7914374569866718	0.9844847048950749	0.1732525730850243	0.8255155925512627	0.5181716790797504	0.738586814352985	0.1211132229302615	0.28263434455227243	0.08916769531250945	0.29290703280151753	0.8242375423356122	0.41844263769022705	0.3475736378330425	0.6706174280693927	0.9300862766532091	0.02152936712771325	0.9355234029082311	0.8600877708309789	0.6347385411131852	0.6512244544692681	0.45902034011865134	0.1908016169938137	0.866933563019686	0.7906485396264658	0.799145255539274	0.5865141067305889	0.9901108146229228	0.30054758694977335	0.8160828157189616	0.3027932088894394	0.23523774745095183	0.4344203825274746	0.8213305351474202	0.97716682370711	0.5634553976290211	0.29950428635520643	0.21178622550507853	0.01008739501735123	0.9561761881452171	0.17266731396816792	0.3657733749294634	0.20931982862642384	0.5562595647527443	0.15303071989191686	0.9470314270672893	0.05886519245031607
0.6132285793568905	0.9346101126241662	0.02260679736141724	0.8682842291459499	0.10810098126747203	0.1392381554658133	0.27332683995488305	0.37060743617017056	0.5567387135260445	0.8788289232807369	0.07044412784583265	0.8777492802608468	0.22939925263407845	0.09861691856862032	0.6780971646098353	0.8812559257208258	0.9785856565302588	0.9677910397960744	0.9444592869121781	0.13847424337263126	0.07187639536957335	0.25203148373093054	0.533154408910033	0.10091070497031296	0.7590812486330168	0.20947747494008628	0.06170659189304417	0.5787668346283059	0.1542823140166979	0.6577776614948366	0.06562076753491275	0.8961878608860079	0.8949007349497912	0.9929678458001678	0.9818085018987781	0.3662903862173318	0.41855419952594086	0.2956665355804444	0.4755429504872637	0.1054695880937413	0.2552867677302434	0.9684355376059745	0.4634296763918173	0.388144991250411	0.24133514398866107	0.9376532540968148	0.44926082131544864	0.7016054151378246	0.27486173678655157	0.21650814608577962
0.9995310667846784	0.5992606382447814	0.12852582354786013	0.11269687271560991	0.5581239827811562	0.8689266167072944	0.8328778842092506	0.9528147127253499	0.5966563243841256	0.8043125649561873	0.04114604330868965	0.21147113449703736	0.8552307215100585	0.5856709539864887	0.6156299126079569	0.8027545652450712	0.8948034433692607	0.35764033036442333	0.16525157587336825	0.6170767947020332	0.8928520518550122	0.8228921272179281	0.9336338786810061	0.04628745182337313	0.31478677882596406	0.39627827350553946	0.7822661156900672	0.9921781935755025	0.509943012419016	0.7947313300709653	0.30095334001785257	0.8182760987633347	0.9577221352327334	0.7230763601923459	0.8658719681748702	0.5497598465716922	0.5316325686050738	0.830837019542437	0.8220903698400062	0.25048890498902177	0.3052991941092209	0.59973595225668	0.9816191889725191	0.5537629570960725	0.04036381402376332	0.3537901078570316	0.576597117984912	0.43201030776791816	0.18110132797099465	0.4833124391401866
0.5449134319680141	0.5734706096671316	0.7938681889990902	0.9791271122831554	0.7996749960958693	0.2626066527296287	0.6476073111788675	0.22805832840316087	0.8149427257732286	0.6617748755247428	0.9190762054740128	0.5343926128211943	0.6479083112943149	0.34552020545021	0.7248586273950991	0.19604776089448572	0.43038956224640024	0.5945774024215132	0.23799015337841933	0.005575689910903514	0.05589446572714729	0.24788361062990916	0.48503703031503875	0.878054046023301	0.7578399467180963	0.3578580739236503	0.12995855195872685	0.933717022211761	0.6270671921709443	0.8918428316956047	0.5525211134235565	0.21323816685807528	0.6896814144551845	0.561480261280467	0.6452319844538029	0.18632771507961032	0.06479207111911145	0.5638403443388799	0.6436694062286992	0.8971665591595215	0.010509845419760855	0.4382154370528879	0.642693176424818	0.35919350982924003	0.32899602490365976	0.08293669203057541	0.616313194957114	0.4778827855170684	0.06383475878865641	0.3579651174735705
0.13948891051268186	0.2773485422241817	0.8275089762094104	0.8541163628795526	0.6486698162144184	0.9350648836484194	0.05753460975644109	0.5618910869479598	0.17848768670215553	0.4526007280933575	0.6393089180005944	0.4023278217132844	0.04794213339369169	0.09178656386912143	0.20002440524991394	0.4260348912348456	0.24666556460111622	0.4687071927600376	0.7894384228802247	0.721236396938783	0.24115523486808343	0.9712596446613181	0.5737483449018524	0.588410766858224	0.0039569966699936066	0.28091248657150336	0.269265396482657	0.5129734176545802	0.6398199736974379	0.38734811837131755	0.4091188727455718	0.4557518525169023	0.36513771966586583	0.10141573906905377	0.5431227347627589	0.045850084884735076	0.3670683877834493	0.14624322626968733	0.6225094574940825	0.7943759107704292	0.4686728023788249	0.8103096469624005	0.6561528758943368	0.6077329001331448	0.915139562800277	0.9542056545923656	0.25829201549786374	0.3130873103275479	0.6280133766720981	0.0926018875284429
0.5287049207604716	0.2264298658636994	0.7409033998031719	0.24705374276279868	0.3194817139758729	0.05970901147599983	0.43728453178112714	0.9447886694000424	0.33132805213573835	0.8216177415652713	0.04236427113558294	0.34528740560940197	0.8498948624146778	0.5167426557010446	0.4275747168493993	0.7206610180884107	0.22410405754240692	0.1893644084075018	0.45232774753282656	0.49857411875246804	0.9075406141868033	0.11960930640965672	0.575824923288464	0.26537067391141256	0.7098147628764059	0.17745248457141494	0.9066826167315021	0.4668307820748583	0.28717821523433396	0.9036692707987687	0.8781842149610614	0.3407864388125098	0.7526751265600249	0.5588409768744287	0.6013084214483692	0.9392051462820671	0.36501078968379175	0.41507752932924724	0.38828271470565767	0.6133146114343907	0.19349224965632827	0.7130428741660285	0.4160646500425248	0.19115076122910712	0.38700404288131096	0.38103333873261513	0.4133177640714122	0.464023692446459	0.5614503065796547	0.5761119798942781
0.02032644213258017	0.6368488099307331	0.8520400946169926	0.4938485811783171	0.5509532093067369	0.2140382524379002	0.3937469419250398	0.7283755891909263	0.7395239583095932	0.600728215218774	0.8514467480302966	0.22941552575042834	0.4529872705554697	0.0168208381476328	0.06274500231977853	0.04119811706574383	0.6566514859714412	0.8909032151487359	0.21441337526405435	0.8377127376330424	0.9661722994187031	0.06777096174880448	0.4014248218313381	0.35962904076577473	0.38126381458640013	0.4389392941070446	0.6718555438183321	0.523476904569829	0.7827306783468108	0.3522246811346832	0.40530319206934695	0.17276603124650725	0.9497308032775408	0.7744665246605635	0.25063778781805757	0.8807033424720537	0.32599059137612885	0.3292375958467244	0.6507631933539939	0.8597732392683761	0.48110300789010496	0.8164206896512632	0.17359201429172022	0.9127742374662137	0.782908890870198	0.9802933347383603	0.08313928496746459	0.7781566884262512	0.7808725337249594	0.38446263503544764
0.11825163693352359	0.04228422850128111	0.2052298052377799	0.2703258323975758	0.7190586673297792	0.9473440063656206	0.9672481484877956	0.6977289752333617	0.7512001381770644	0.41808875727961037	0.8190432906014969	0.46278530390891726	0.738629510650829	0.9618196042784771	0.31974365039886554	0.20742279848336098	0.5667506873188897	0.3986619606021956	0.2197678527536323	0.6031904713777421	0.7290136455543644	0.3112194682192606	0.7224118661976736	0.3804923641795781	0.6497121119797997	0.5021149133473215	0.12389483264500434	0.71263871226737	0.7732834188279939	0.005416250346193752	0.6588265627284187	0.5621668899018144	0.060611443516712105	0.7346537254466228	0.47936726142389685	0.32903780207306343	0.07203606826798348	0.949279422305684	0.13454914880739788	0.8099823146202787	0.3040529054247135	0.6705921180376178	0.9544035085974747	0.6191552574733894	0.923138731710809	0.7744123703751951	0.7362646083540314	0.747948283936525	0.5399626784776936	0.19544328314689008
0.8105844383744593	0.738095957099028	0.9755769894212201	0.26844411386829703	0.8352707243721835	0.9729636413983496	0.2062520969236693	0.5154538562339471	0.8258650569529872	0.6720710759597008	0.9518189989861654	0.5506493433465611	0.42941293541271963	0.3524079178121593	0.7127565655138758	0.7053660695689878	0.8439792309325396	0.7675273133230962	0.37030690610728934	0.27411959969394306	0.3613764151002782	0.7255646769710216	0.23972727217085088	0.3410618150691115	0.16932289614541718	0.016262315911943936	0.21680199518892773	0.8390364092455064	0.24724750785995653	0.4971065727938617	0.8888362749423325	0.26382541705258244	0.07123535788956836	0.4822886260510797	0.926915540075786	0.8656249548455834	0.31949051977244547	0.35383769685667654	0.1533601398871024	0.634676391223354	0.05974865214080616	0.6764686210871664	0.9269730138899308	0.7748477491069579	0.7753320498971218	0.2400868179105632	0.8383302557760351	0.5614676418235093	0.6348569384899745	0.9565744669328095
0.9881638689350577	0.2583426121689042	0.48475345230225564	0.23336998040570323	0.7089319089854588	0.2777988549735101	0.7981423544477095	0.31565695236708813	0.6348442833484101	0.5114319474995808	0.9623549432801918	0.39602759469648763	0.5572540926324409	0.8773020290770626	0.03602546669159823	0.8211174258427434	0.6016618628497332	0.04240678974741263	0.5735850329494457	0.11373066796255737	0.6259383716629263	0.4275266963444716	0.4987599235000124	0.8302266411422333	0.27458314972630704	0.7517674703586605	0.6215114167389848	0.28447760631282604	0.9934924896703772	0.4240696579991543	0.04900250895966274	0.742000508208379	0.09267567770284235	0.6364594379792939	0.1825033443259726	0.7595246325394234	0.17229954678791293	0.7673497544931723	0.39098830567372767	0.32769319892219695	0.9670876783498434	0.3968351088797988	0.17321777214223566	0.07963487829074789	0.8306183546451219	0.0582652136631685	0.18756915639261362	0.7499382664098001	0.22972279424840159	0.7793541029497094
0.29734786362061416	0.20851399888054745	0.5681866884490028	0.29800488258196034	0.754659919316136	0.42733970508345187	0.6480672911393278	0.6196268512732296	0.3261076264813587	0.15368452665420507	0.22106280482919272	0.5140624395146598	0.43296269122684705	0.8772687706402318	0.8711977039870523	0.9146406412917161	0.66443989757512	0.9902881402084793	0.31313416291805607	0.15075616004052927	0.7778833135615901	0.23492937386168444	0.2621337503311565	0.09255830751998118	0.18213338768400655	0.738101609479586	0.23513121289023187	0.2809910053632796	0.742352382381805	0.16838438485379081	0.5266475782552811	0.6892191727965176	0.3845147022852332	0.620063495920908	0.4147699095935532	0.34514359765168257	0.7445996921635272	0.04752107449142151	0.012933496016658719	0.40545598306074737	0.03933578374507096	0.32770946559471814	0.17964342718255144	0.07101365242397417	0.20111567217409887	0.4537463963009468	0.6815822259161688	0.3107574313289555	0.9137165788856886	0.6468581600892028
0.1467425412532306	0.4320943236695901	0.9028922174511959	0.5631590144878111	0.6766291043838514	0.19849839093088895	0.32157136246910323	0.49679639146078103	0.4268957839718094	0.9553787138501277	0.5841818117892287	0.9525116051879405	0.9386412740189022	0.9487829412895635	0.38554875008913514	0.4711215606699317	0.15133457191188548	0.23174534788764922	0.35315641969828493	0.503275402698829	0.03431398128681018	0.5364172484047088	0.04778179628206991	0.0829393475614324	0.9244801623512344	0.20038702793844865	0.5200735713565308	0.5073270873267777	0.09677129428197717	0.6678544058267684	0.10408098820294864	0.2890955086484157	0.8685388608286625	0.28657588915557874	0.3534085629423934	0.9683879011760874	0.15214156921998845	0.4379159733695943	0.3283268471595131	0.9641612979736234	0.7270933433897769	0.023129797890769965	0.8699132118588315	0.03724581834633833	0.2000016951803848	0.33494135587669116	0.5422933472753204	0.613583728489243	0.5023090460743739	0.6386480486254554
0.41770587573073326	0.47617374515393895	0.3714734610174393	0.2433401434953093	0.9794439288326937	0.8157148596491453	0.47064698794889137	0.6425483656457293	0.36736540403736384	0.7644758900105251	0.17380998971111727	0.2098473520142068	0.740932199669265	0.7837926976867802	0.6454582761808204	0.38219623666925573	0.762929784993483	0.23415049598637117	0.1804194982700167	0.7691978775567535	0.5506736943763286	0.2626744230280935	0.32888681384865615	0.24939381369562819	0.013641781200108727	0.4166116399436862	0.891241400324686	0.40676560122306593	0.51721568488994	0.14773925170561963	0.3717930040275258	0.9748536693211589	0.5525182995303931	0.7498848445420908	0.6554106822743837	0.7861522234207476	0.3259345050772162	0.3531454319533144	0.7085504558042809	0.7702455603547005	0.20078889038455505	0.9028761959564161	0.30884021901339054	0.4036681329412569	0.5550038646578633	0.5489213139631078	0.6134813128008918	0.6729750934731289	0.3587529677808887	0.5666284323841431
0.9897634193607723	0.23565407199959854	0.9539191442612471	0.4482835057468607	0.41179009918493237	0.6733169452358604	0.24602710474395217	0.8719214817405401	0.7478396869935434	0.7241087985761103	0.9744369752461813	0.5717493408780379	0.5466529715776415	0.3999089578601339	0.6415627839581909	0.6744115907745623	0.1649949700621044	0.30050040936080713	0.880160876059552	0.916428341816756	0.6480499831028361	0.32568650882445616	0.27054149553423135	0.3996779231868811	0.9974703979998651	0.09996858283352872	0.1912686268885001	0.43938879760284344	0.5027382354163128	0.7458268101040328	0.3140967550017868	0.008005737515500377	0.7553724397274248	0.43806015557994094	0.8039104079821608	0.42770057616219315	0.41383538371905415	0.07826017838410093	0.07527779641798726	0.3906786284186613	0.1267986198580041	0.6947735264029925	0.5926955764408424	0.7484938860069984	0.6736871888932556	0.5107816758024789	0.5761674810275224	0.36212281142180014	0.3404131857846706	0.08675182568032447
0.8227818986051324	0.3343835231182479	0.8944424726486289	0.3691930650599511	0.809377389216522	0.5366655691625604	0.621060938913275	0.8624143428586255	0.7960567505466165	0.2794618320662723	0.9405738218055733	0.655341360570516	0.1352071814511775	0.630450928595581	0.1841886739768055	0.1524612469669785	0.5295364010228998	0.8413672319140328	0.05724621353023107	0.13289246154782142	0.7949946857659571	0.7999450916803394	0.059769409642138394	0.1182992080085763	0.3960628857565792	0.3168009765147971	0.7359629313105562	0.8914382679474363	0.36224988819961246	0.8111539771765992	0.33701156897240714	0.4995738351551646	0.991905635272772	0.7811966264571436	0.282042781316584	0.9141533819922807	0.618946822825553	0.965981830489494	0.3176823522992319	0.9190961374687944	0.6737569323713821	0.3785381040466792	0.7117424329262708	0.998417988523887	0.9486095582825504	0.91282496562261	0.576918326763903	0.003837579297953919	0.3003979791572171	0.6796468594198689
0.46583712413643463	0.5236417969420313	0.7699250378647127	0.5163153056132456	0.7629605601487788	0.6356944721067636	0.1313078713159791	0.18678138897451224	0.0636556237703566	0.4244874169568148	0.8623855225255749	0.8121473596779745	0.8832109975455974	0.9303407609640624	0.1982235422711962	0.8321787739214223	0.665576787203572	0.6224444460064665	0.19041981861346735	0.35845680393253954	0.9070632775419054	0.928584934617741	0.46607461026370334	0.5052959624222622	0.9796043542369413	0.17828004339537107	0.9295910546328487	0.26902864876328736	0.38906103478248333	0.7438527592153208	0.6609976686472465	0.05872256191000014	0.584683160148402	0.5289470129760733	0.23896763948738597	0.1169946057169623	0.2782716800460632	0.9593726628725222	0.12684455646704873	0.4067350457846177	0.8773493445322763	0.7873900854101868	0.5587484697444447	0.7495517105213994	0.648029705192942	0.23144139852249435	0.5944334987548328	0.6780604500846552	0.6085872160169926	0.3635911783284794
0.5713024136540188	0.1111609717632096	0.3890666400388033	0.289369316340102	0.7175226187628598	0.07979700853693572	0.504926894203975	0.9207885734096175	0.6220782466669343	0.4248065374409823	0.5888610291296945	0.6261189727751593	0.46037264793128907	0.3873628026394008	0.33188661474249004	0.3184712800228837	0.3820822520207757	0.38713787965722757	0.6871635181088953	0.41920716128380897	0.6989613145158021	0.5324064460778133	0.922318988909885	0.39700880551248285	0.04839953575424405	0.5342750190799558	0.037390751388496124	0.7898882110358203	0.789304223011811	0.5640792785414401	0.47737762958902574	0.9539703605588314	0.17496061597714596	0.6015133157866336	0.18063387479593374	0.31594549820296913	0.06406435460552062	0.35745961148605676	0.38463497647904077	0.6840424421692367	0.08039547064571173	0.16148205118027492	0.5478029762261499	0.015772868562722864	0.7853299802577454	0.5487442274865194	0.594850847154219	0.672066051846753	0.3949640970313353	0.9230165261416732
0.33840388222037143	0.03218048892331837	0.9932432792180071	0.4393653690470206	0.6449174495844667	0.4804408136569699	0.791429975629839	0.06530803336285573	0.7590854041139115	0.20342073894583357	0.28478655054520774	0.058174519391983925	0.437643641285584	0.35759664139248126	0.002517465305616251	0.3723527950315786	0.23377460463603383	0.46162521125402434	0.5620066202379563	0.4732721797337459	0.6092016601830311	0.7436219134027352	0.05384173831737815	0.33794232078786446	0.36191301325189906	0.6260563464684781	0.580774474267134	0.5118789473903562	0.2691937678769635	0.36463089018244466	0.3387611080610491	0.9974972587417308	0.556192167711703	0.8885103971654653	0.8482191661833457	0.30003194498663754	0.7256857469580118	0.17057350313638497	0.0693649685502844	0.6014264712207185	0.07634737331258235	0.9774427484644922	0.14832400766055653	0.9236830107622189	0.9263452903038913	0.12091541394534289	0.7206105082880905	0.832547464662577	0.5003930446537816	0.013053772254189244
0.2754006350218221	0.3010755350579053	0.9613583898921907	0.0048999335215555995	0.5689686898768627	0.29502209317704575	0.15866337504795336	0.8981241941490625	0.785120751067014	0.1671498641118221	0.8412793702094424	0.48021850236083896	0.943100240323674	0.9670928360348446	0.5202613888443086	0.2336464150048453	0.5747027537392769	0.22728409875377376	0.31195052133057355	0.5473392727025896	0.18697374571531478	0.30449695188855963	0.23611136090340723	0.04917145184174798	0.030554440152481988	0.4311107355549556	0.10548487891527436	0.17407016151369892	0.9039409447625679	0.9655191264175186	0.8327336687280709	0.9793746071704649	0.32810091573731526	0.9894715583444114	0.2859752669379162	0.9828101997588922	0.7321711460668259	0.11898394629763476	0.7588868823496739	0.42688289769548116	0.12906198821834136	0.6270692147493943	0.03842311363517836	0.26563460544934503	0.9056511298526332	0.6949628800471037	0.5331864433048502	0.6962018477981565	0.9401068882104645	0.782972708443115
0.692492250612445	0.09243147365087567	0.8692435816956531	0.33887023822105744	0.192333241174388	0.882933027998185	0.967197834409996	0.40241250859892386	0.9539789900754321	0.017967955552998904	0.29170122236607765	0.1601540819600481	0.54322348861234	0.5742616792654455	0.9943723639194985	0.9763755305011302	0.06563151055086147	0.6801364649485605	0.6839278800430224	0.8517669181731798	0.4135668484881633	0.32877363875790455	0.10449466241663763	0.1584236633531465	0.328917080835055	0.7486177496471529	0.5867015055948183	0.9594552243927504	0.4849964380769103	0.3798448554614161	0.48817626076795695	0.8338739067594585	0.9229591853791184	0.9468861448364208	0.5872325807634078	0.4439723250844235	0.5937753751769925	0.7455182292510648	0.8475072723614506	0.018699904542353152	0.7803922396748939	0.26992646209874527	0.8980723048165075	0.4819458643336051	0.7808715383698428	0.1177121082701672	0.1905403025006096	0.10209349707759674	0.43026523561812946	0.7486484100020617
0.9520322250824306	0.4625959789429104	0.3668910547167361	0.11992432210910176	0.6931841464273377	0.526070517114764	0.9696310208740707	0.36874376555505584	0.19230589431513656	0.4720876110604163	0.4747281305625902	0.7179207076782976	0.4472973758530352	0.6741144863982369	0.30285042382728444	0.9758689239187976	0.8234083245750536	0.7873261936884374	0.7143118522863539	0.32115966297529297	0.8249065462216719	0.2628476679819187	0.08539970416814824	0.29112384939261715	0.7547577077935127	0.32668690607845285	0.5846703301586545	0.832949846836949	0.40462846119066764	0.8631064222111814	0.7399728003937992	0.894664751579798	0.9890954850832298	0.26189315209250363	0.679364941418289	0.850664928400081	0.042670954914336034	0.5594597331631741	0.8915533702263765	0.513287429065593	0.847256178438123	0.051026256191691766	0.7376496323741983	0.2807245280734806	0.46939370850329143	0.009547510336424203	0.2790481547580833	0.02589237320944504	0.648576871570087	0.6189208973220143
0.36990670241741397	0.08009609468534329	0.5647963577321602	0.5696105743610678	0.46485604223865284	0.13081850384921057	0.6851364999054287	0.08193202576858183	0.5498566325856924	0.7846094589116552	0.9980392134525147	0.6381243820321383	0.619878057711147	0.1337211222735193	0.5745309159534713	0.46554226247143227	0.8363128317373051	0.9016403033776559	0.9857930299944332	0.15575211304246406	0.07668392824194026	0.7311779434719462	0.1755415396479777	0.3555816410887924	0.10942161273539552	0.8845032683911181	0.7387769638894206	0.9229799724923571	0.8959861330866948	0.1908895316789614	0.47822378362202966	0.1040622305492429	0.630816724737033	0.34643848087197116	0.3467842509332163	0.8159510267144605	0.5301600184149768	0.26856467807322204	0.9845983262477466	0.9566937127883908	0.5391344004820603	0.12529096479029034	0.27978904400228577	0.13380163567252745	0.5333932026292144	0.08803295346083484	0.1421373121709517	0.17741684834419558	0.45577072352971526	0.4050523524187777
0.6738127081679145	0.03624441677997081	0.45671128288922025	0.7315581822995565	0.31489161136545285	0.12102923668437704	0.12048137039406259	0.7443867438875107	0.9205041342855472	0.37447825380172006	0.4683561444843204	0.1972639032288429	0.050196282173781914	0.6289508129747686	0.7403190063272002	0.360357840134484	0.16109067905869667	0.8129603970557786	0.42491539875612705	0.2583079312451475	0.8875679241628691	0.830182190420307	0.009893860761108653	0.992313419150518	0.09667354565377517	0.27417671159263224	0.4998360036634879	0.6480629439900699	0.15451912254404532	0.03319431606741319	0.7639478355834994	0.03815516735858504	0.860789721832985	0.8707398408464516	0.7997946230383569	0.6324426630364683	0.2909427744241829	0.6270177830101915	0.9661090254141106	0.9038555692829033	0.2761808337241477	0.9603747572127022	0.30186915482355237	0.46280149784461444	0.1221471601052202	0.5216123156601901	0.9794832295822102	0.6385315603156346	0.8513006394504897	0.6230708276729937
0.8446774322198348	0.08729774708748483	0.9210818217470229	0.8048489942693486	0.24593831029874957	0.2977659700200589	0.08012254593111934	0.4010834320936971	0.32766824951380424	0.8873172839505479	0.8131272371971282	0.28515967195771086	0.49694070798909595	0.3697944439904921	0.2444367290831707	0.7047048107063357	0.623402445082283	0.6000144005431586	0.38316242207238516	0.5463493294059459	0.12441399246133455	0.06971729451474862	0.3319508305869432	0.03216732541167289	0.28672654707697864	0.9693555179937625	0.14712465617097759	0.4960927001058981	0.5947775295829532	0.1475581436150436	0.30075118893579766	0.7447882220513985	0.6822456961432172	0.27709031824765085	0.8228823939327886	0.2684560941409553	0.7555198454032208	0.21782785052923503	0.2954462171544916	0.22166129879477536	0.2854585639670568	0.03129490586519035	0.22811757846555036	0.8409918183327267	0.6387867024488504	0.1236224719907022	0.5596028820054632	0.2951204637467236	0.025876616253110885	0.7460708894306213
0.1486956517240715	0.741662443116029	0.9174269691200263	0.09120674728773304	0.9218023993117341	0.4516449230158618	0.062309370560020505	0.7706159366485378	0.38902042438680995	0.4077193419588818	0.371244795279714	0.6513143454279469	0.6730461288493444	0.2644034257430302	0.3975033658261221	0.2526540109888701	0.09516740517336164	0.376003550548774	0.544959350914993	0.9551145694180491	0.6497411370360163	0.2004790111594812	0.7451031901591183	0.05642262480407145	0.3140457971094963	0.9797473624468082	0.2776233898021049	0.6597352411669654	0.46281345036047883	0.7840898420004715	0.661137254080935	0.9762497126925054	0.6656985584721986	0.5960675844582779	0.20278154923920944	0.0336230014271971	0.2915153302264293	0.24493458354877196	0.5506457315062744	0.5624184956611	0.7209818284576172	0.6287567161116042	0.6026447070363272	0.3303334128489941	0.11500837097181171	0.49947282988069186	0.5818508430653774	0.954812522698333	0.8979523348305783	0.8028150605062561
0.28969963703137314	0.9828295239353969	0.33308372768145156	0.7369954592623164	0.592592133638335	0.6212415641868101	0.967192665458172	0.8557192041469357	0.21869068169433503	0.2803871549076594	0.429180497936127	0.33693925586529416	0.15291121047195733	0.8347942340804622	0.9800553709471603	0.9123430815065264	0.9220616202365077	0.02969201732021487	0.6801833954613632	0.12082721679078134	0.555526851132493	0.6856563869353108	0.8112130877766309	0.4207473351930141	0.2599313029228243	0.816055747500297	0.8406178375591079	0.23998273793008928	0.643829865293012	0.824770784323727	0.6518569687308907	0.43753026280902296	0.5263793970175826	0.17958371651354543	0.15854164829239237	0.5591439324427868	0.7759745834736861	0.48699773445832084	0.33222623949901453	0.6009894951276016	0.7743462121353134	0.48219680975145707	0.7542456901203539	0.7833685905774758	0.42744345149605834	0.14570101726297158	0.1408700552761818	0.04491697326310862	0.9585681281403037	0.7773910086330382
0.7850670416553627	0.6187020926797848	0.7322702471634408	0.22150456170813193	0.10520022509100801	0.3983019797168137	0.8126907078493404	0.5138442796499748	0.5116624449325482	0.7695849834853896	0.875546035249314	0.17566552879507358	0.028902695610075302	0.9278235676986615	0.47554341697171143	0.6091112103451514	0.8750566778476023	0.5850836164018868	0.4423724788270398	0.3241984647477105	0.6435205018183258	0.30966283908206427	0.8852850252064132	0.5639898214559015	0.30800679377676365	0.6559497655353553	0.500619006402782	0.5200148972138947	0.14452754149092006	0.47361029549101574	0.9095116346984428	0.44580727315774293	0.39494353782132774	0.2830066551430829	0.22932268372263942	0.33714758784141685	0.25091849556209467	0.06483379319913751	0.9255321080983897	0.21716226340045242	0.5095040365901174	0.9582704984246377	0.07400210424151932	0.09580321448257201	0.9605351910831982	0.693398911617754	0.37016383273035236	0.4261111707543844	0.06891087912051119	0.4635810944747998
0.7997570306335995	0.49727315829674545	0.41649527601659	0.1409376195541281	0.9756369331757839	0.7348980285167428	0.5965909056211679	0.5727191929624884	0.8579632058812147	0.2946754941413313	0.5237837279784217	0.00448781177842239	0.09372987724485238	0.005703775029398006	0.09887885153552856	0.4503005703620959	0.5706761277473427	0.29403679106460334	0.5125860949337442	0.3432799135263419	0.5187694161863139	0.13146213856153	0.4946411008313034	0.22339675952152416	0.42013532523559605	0.6449391069686915	0.9150538923771756	0.08966766044660002	0.23844948390172516	0.6319301991192585	0.8092591602616029	0.8410394878202124	0.962469286392098	0.8742595891857488	0.8382109275335343	0.8497117970304122	0.34309272007393876	0.4224916578385107	0.9297973144148682	0.3825771566899101	0.37990196976768986	0.7752262146819271	0.4230260703314914	0.9041764453092327	0.33942834284046597	0.8766497902300322	0.08016733198853487	0.3600144356711058	0.8440171912891443	0.6550376611600816
0.22145661498280045	0.8935764312964155	0.17545386218594794	0.4890034156879697	0.6314129015834604	0.9728242035834925	0.3961930559036797	0.009334566484789142	0.09630313285969272	0.2582611530590351	0.9111885267034172	0.8686861354654416	0.15928831470664928	0.9853897847632388	0.496269279909895	0.7642668991351979	0.015923764054291967	0.18180702043698282	0.19937806690228455	0.8169202611077236	0.77804755957424	0.48358581292596425	0.22813268753986005	0.16963210662986794	0.6472612153712362	0.07584912549611278	0.2531382539065623	0.2055579821582354	0.2610030267965464	0.3440479227197253	0.07299983232524576	0.744466327596504	0.3558100292769203	0.006620036863956513	0.9652334172713136	0.025315155981206816	0.9429636069337514	0.6979643128359362	0.50934149314711	0.3504136303311808	0.8968121970963205	0.779592081822129	0.13406330806597833	0.8143567988831787	0.4118274803747255	0.20909703913456112	0.7059921026696557	0.5940318574015898	0.08989438096087721	0.35162819449230476
0.09879645621220401	0.036710749950037314	0.2864514887166748	0.8789447586238416	0.24964859665303674	0.10849017149352991	0.9400462207492991	0.8465457933105062	0.04025358950758218	0.6820898102485115	0.5939575409485353	0.42583021113807473	0.5079765406145075	0.5333188967579598	0.47910571599358553	0.316561408636561	0.3257465950694707	0.7499453847446835	0.0029153496764836584	0.2300948096563603	0.6427001831771662	0.6883960790182031	0.060508565190625085	0.29567812994206055	0.5630518520436382	0.2636840664123724	0.6028651049007558	0.6100693648274201	0.1398743563684577	0.7399254516696561	0.1482974040484969	0.25254677190341146	0.2724206418826184	0.3516202875461293	0.7797910284563426	0.8081679876581419	0.24656942406691418	0.39268134494075946	0.39049683974894533	0.6634416527319539	0.688201430807891	0.5613728140248074	0.9786255370467051	0.5362102522829748	0.6175046220909705	0.3539278372979835	0.22001668539406383	0.9617813021237208	0.03835951019693162	1.4156709958412783e-05
0.39826899116134307	0.052710294618471765	0.5134225202333738	0.8212337155340217	0.6275435335676354	0.619636895789061	0.5256508967592654	0.05632145358303442	0.2823804185647758	0.2568655955834561	0.10735775906089462	0.7396795414843452	0.3277742944469143	0.9142755880943214	0.37567964786850006	0.9369322784982365	0.9475621395918413	0.9597727851662609	0.20675981608162575	0.49842238255060756	0.65545808771539	0.6941171778054379	0.1857480743456883	0.32941977752080975	0.13830214718735767	0.5007640210710019	0.7507896164369356	0.7399531668118803	0.4408304129686921	0.7690304867988093	0.5664822037801479	0.9757113189173926	0.595075316350869	0.6503431508127542	0.5386279684201402	0.4907147027405948	0.7251824152426314	0.3910563541902582	0.8019600739552551	0.026041566783459813	0.23023438927606377	0.11847148963039544	0.6042438264466287	0.4962785603362726	0.7442641404784928	0.31341645167632526	0.3285773603742004	0.6404183491190432	0.10799182020056397	0.15207739105082252
0.8745634615609779	0.8706937100204025	0.3371074476687156	0.17094832150019412	0.5753162273152824	0.7944262106005678	0.7048739872882636	0.4762259616570056	0.8872188501215141	0.06458629823841266	0.9390446843310039	0.5499804242815618	0.5090310649805831	0.20883120050994863	0.023514742289247548	0.9878937995134272	0.020499292525752222	0.37561905554918096	0.08590567358639101	0.27999533373510066	0.5316982117556299	0.5897627509699012	0.49187099596025163	0.7268981799338993	0.021219840920151167	0.21315269134244796	0.5989947828745589	0.02537557358245701	0.007176087815306431	0.19775169092073497	0.1908252911365762	0.48129311498854066	0.963352720726331	0.53533250950336	0.254276025209175	0.3509597440966925	0.1096845158593226	0.32066636311826413	0.3129339963713609	0.11699226129022744	0.6854808346739177	0.4018955589598039	0.532438632685335	0.8039311204436451	0.32647149837855904	0.3903652064211781	0.43164466374137545	0.36351061262275	0.8755903574604884	0.48230415234903856
0.9051878153913782	0.5128331685886844	0.01779567320051323	0.7794711640479617	0.30005323118672145	0.30443370472804165	0.17259444439879068	0.8532121898212492	0.38275016533851547	0.039208418261459044	0.543202234702232	0.14111561552171759	0.901193917116911	0.035610334993071646	0.4937266649004397	0.10092386413704513	0.2953276821715429	0.08043046938659881	0.7133127735901237	0.11301796765456384	0.6552102201919036	0.28816971785044787	0.15624365502022297	0.654363772188368	0.1964026942645416	0.07992302273637808	0.7003433739466246	0.5310112373255702	0.5300214242259218	0.5058311530987788	0.8525071937891872	0.5612318042231204	0.778128014451195	0.7756603222505686	0.7052190613665463	0.5648321122709621	0.1902411098406691	0.4480070829357612	0.4024848859904768	0.7275557875613945	0.9775150114750704	0.5474998775342846	0.7395686046452471	0.1724164810053599	0.07212650912825469	0.6582621564991312	0.39328185245431424	0.4925118286371445	0.1556795775236256	0.044904328142463146
0.183866766558351	0.8397911126573235	0.8168905426425614	0.029901208795132805	0.5171209624024654	0.7834896688647655	0.3138056397820195	0.6599945449665857	0.8918313095825925	0.717416505888575	0.1049821840284394	0.00577640868665541	0.7016035027737841	0.3436938832388704	0.8667133648964597	0.8903929133581868	0.3550256050855284	0.8699296980069765	0.5977295479115168	0.4191934906381901	0.14347231592710397	0.8367256145327429	0.6149326451479592	0.014729115515664026	0.6296218600598963	0.04443586801420096	0.20860674629511722	0.005002108611744216	0.7818131470599654	0.17551794021122347	0.35558028334946257	0.15863895213563217	0.9313693172693461	0.3505107116089772	0.6502274943324905	0.8115585967057606	0.28820151568856034	0.307227359000804	0.6257251072306507	0.5317377966535961	0.34565461154229404	0.9727941146432904	0.7244516772331098	0.5362637296809145	0.5720360570694714	0.12396664233265364	0.8096063163373444	0.5253140969557597	0.4138278432051494	0.8689976107053703
0.7688797623346469	0.7897934584895777	0.8562643609978997	0.7400889748228919	0.503541668043403	0.36248724674709776	0.22597646353094314	0.7407048026686459	0.6791084406263836	0.15797250944324448	0.9484634686983743	0.7131543067158302	0.8096501257729029	0.1666788135623175	0.5616045223551828	0.24357522995817404	0.8977047553420134	0.9588331591863486	0.5927256783980167	0.45616346031466204	0.867138611367774	0.25391218492341205	0.19193567329683892	0.7905285951093199	0.7219833591743325	0.4790678733305762	0.30323114258964656	0.1640846863954939	0.8465380402113211	0.0603723825993191	0.6055235276337847	0.3821041030067953	0.5612634452020901	0.5727155337844886	0.38025114436086105	0.6031376868115813	0.6134447349739409	0.8282745561780799	0.7390966401726944	0.10548848007414502	0.05507216741148813	0.1094324330691342	0.5647909960215337	0.3682677586990323	0.07573733231575341	0.8944444245076643	0.19723435358516705	0.990187367990566	0.13973327602302965	0.7671634159586175
0.4775724003267099	0.9225400036794966	0.6611273200935194	0.46368575661945066	0.6507428696791022	0.6585927884786664	0.9882796014006258	0.8814919536749737	0.6834044329476964	0.2597634785473534	0.31275179022676625	0.6031285750212444	0.8008804537982213	0.9777265903838199	0.6850473971955856	0.989210881513658	0.2251977971905349	0.7921053168247618	0.2751788320489339	0.5142464566809579	0.03239361229021842	0.7513883461519222	0.5770138714330065	0.9079908252540071	0.13597681795198646	0.0074068339169873765	0.884578855451524	0.4023096106458697	0.18062336675994373	0.043493113844246034	0.6139553337602061	0.7906041299706222	0.636612831185926	0.6474004981288036	0.8718317811518228	0.9089748681936415	0.5511004701900152	0.38609806117786283	0.6701627432775343	0.39592969147970436	0.36980945824009936	0.14079185508920122	0.9905561292730338	0.24922089514593526	0.530364546133234	0.9694891403163952	0.691818743234511	0.4304135446914744	0.1909025575893155	0.6604644172251516
0.22264389514753902	0.6633958833194361	0.9930953655452972	0.2780931133742519	0.159118987600818	0.36570689262129263	0.09896125147686341	0.6935609061683183	0.7051261213051669	0.543786291171382	0.3077693864650085	0.11565973277130226	0.39211153521582	0.6785827508089066	0.48138996052793204	0.3261914052430097	0.0010590576241540361	0.42473713459265106	0.3476088366181943	0.5828057602917937	0.2916994991983305	0.9043214363057351	0.7149456716964782	0.7491046373818276	0.4449913411223031	0.1261064701544522	0.5649486887898325	0.31534460644741513	0.2624036843756057	0.21176255220910645	0.14650489461990568	0.8524030797145395	0.4250439208289527	0.88883302760995	0.1717392335711846	0.8499232652723088	0.4343163772431774	0.17795230835501208	0.03763981167827457	0.035236070501188044	0.9928948112412466	0.393299682364468	0.4149244804467481	0.12194067892148808	0.841683069449005	0.38763127603030156	0.26452043996860974	0.97083520918885	0.3758109638538152	0.9409749966780608
0.011790225499730078	0.3601213140766919	0.11740697445628634	0.7676273436202797	0.6864913225505453	0.5692065865041636	0.6217501934451026	0.0059731275663093	0.5535114656727301	0.019952640816493727	0.9669913155586043	0.19272276851920656	0.9745710037569736	0.08623017449465664	0.2665433810718074	0.7395370114639943	0.0812649588555816	0.6955089800530817	0.561271171636548	0.476700665437806	0.2027016105921643	0.33927130439277997	0.29006529335596176	0.5958459377833685	0.39007672224672607	0.27543041716278793	0.6024534186502349	0.8090896710435015	0.17601898394411508	0.2335813760657538	0.8749780714021783	0.10546356638292742	0.39058473051280374	0.29825041790626505	0.41886518325683764	0.7299898365179839	0.14464924689132086	0.36866549147490535	0.8770317653169064	0.2301923357484239	0.7776562132699139	0.5815442414149287	0.13036891657126914	0.296118646987388	0.3220232699241463	0.40675164864924507	0.5657538434304444	0.333615349316394	0.8037536282864821	0.927791451823051
0.09929761966382067	0.8808581027990293	0.8627763118424071	0.011401568149761343	0.532663383442622	0.17921978520789772	0.5361123039207655	0.44507413537423146	0.9057398218121944	0.23378794644501066	0.7071580219752429	0.5077612248482536	0.8706208852220139	0.4734512102834283	0.8645579453292951	0.17249061767099905	0.9485508304647157	0.348613477992631	0.49156140967375583	0.18671817035017646	0.5392745703143619	0.2361671728128676	0.003058233837429758	0.5433922000425185	0.6436028547918231	0.11400617015070003	0.17260507216264365	0.3785346305429109	0.5459613362642428	0.5559619422885612	0.3330622244332164	0.11141150008433576	0.3995568703297355	0.9114678877436964	0.6750297528819198	0.8801247124295785	0.22545056251467233	0.8567689865963234	0.5356482742847208	0.6044275428866265	0.3696838947357136	0.3668121887670651	0.8404048482844895	0.6546038333553355	0.10861590640246666	0.5903226597268567	0.4116674783276686	0.6378514992534481	0.8558113549829551	0.9470866068215256
0.1802342010666983	0.48030971470174444	0.17264420672586267	0.15312108762038934	0.8520110299026293	0.680456825220479	0.32999560083821333	0.018909700921668993	0.1967343513292572	0.3008155586499792	0.8782418741867897	0.8026913110226214	0.26386457714649236	0.71106657408868	0.2480659108680493	0.06252196490246997	0.4302756687786996	0.8162507957473165	0.6021487827869049	0.8976304330573299	0.84417692430089	0.6390888068863452	0.9673813257852563	0.9476637404619527	0.306965629091563	0.5805005530425992	0.9343427020606089	0.02055280961509698	0.9624460856965676	0.8936361440196274	0.20459258210685138	0.4026372948548237	0.04923897727021065	0.6609344838103244	0.6314377237169237	0.6156038381304862	0.7120730840306158	0.11797095170601735	0.16689623976343526	0.6007269486246852	0.02391090176847721	0.020848046969523026	0.6787254964674795	0.818888583413783	0.6601594475799373	0.8367427693126388	0.4431573042101189	0.5505275447214589	0.38626664099355756	0.9351616959764643
0.19439484997647716	0.3476451940484887	0.7005912437417022	0.14153903227438114	0.1967808818582324	0.6425862168531719	0.25839194465353943	0.09261856153579728	0.48099444073099806	0.07914125927259497	0.9201584249359388	0.7749868377447083	0.35868007238328603	0.2408733114156426	0.5318259657534621	0.07190554466759225	0.7454935767627332	0.38656701028385654	0.8543625998055151	0.5187132908934893	0.9157775181512676	0.30481666980418254	0.8170241892957787	0.35285853602683726	0.9765910844676988	0.4882582074458759	0.18724935281324973	0.46876274094661563	0.3912128056761588	0.9229912223963292	0.2632413734718211	0.223049879686832	0.30519021752874365	0.36892403300994914	0.054915738521094104	0.49478090016056464	0.5604576824010814	0.09717938127441395	0.6302604965869575	0.8556582134693271	0.2676219723356086	0.29579424033584045	0.043476952294197346	0.9597994718761389	0.8610696388705243	0.12091514325936215	0.3311341409076687	0.689979589670769	0.6875036333244623	0.09388401616427311
0.17569704111284068	0.8660549757141921	0.6743556788556095	0.030113490584549374	0.6162312202987265	0.372774342999901	0.9457266971300111	0.10919716111366629	0.21751492255412452	0.8508903075999412	0.12628058798748565	0.6712422974860939	0.06270189654828062	0.5569303212944481	0.9556710165132336	0.6871001221900275	0.08809055253276254	0.16463720298792317	0.346208521396585	0.8870126630212684	0.6909903560189031	0.006095367784281658	0.7192804877528317	0.1536748875167745	0.4088613654379746	0.5275813526510171	0.724067445567474	0.43951813137570395	0.8768494989760917	0.5739749493763131	0.9940772393568568	0.3169460593928699	0.2829095685760936	0.4917357398513824	0.3229143594775008	0.8211230800698966	0.8135028005673794	0.9018660792093839	0.29581560375576854	0.4369729638606352	0.5082136906817193	0.5217100377591554	0.29325498757858093	0.6362185393634335	0.9535256269223465	0.7020628633902389	0.6722335033024613	0.6728030585580861	0.5248355607687779	0.4176908788425785
0.8820999617824803	0.0525693018958	0.9922737937501894	0.8711849077424224	0.006915351846821238	0.7857469660800296	0.5946131396254177	0.520672942288166	0.4461639387552677	0.5317484884594594	0.6961797830856463	0.23410107701976157	0.2708039714215753	0.307219053115375	0.6067356411049979	0.8955424694643352	0.6927111050647062	0.14311339318640526	0.542204781310705	0.8091432106375059	0.6826420626894312	0.217360173009697	0.832334269582334	0.12098357110283942	0.07560131162356287	0.5668694191217974	0.9088874922457811	0.4642611786245241	0.17863741918138165	0.7668944667955303	0.8442570437944046	0.7138564566502691	0.3828110645071663	0.17981514917252595	0.6402445048811689	0.6109058978439844	0.001867220110012835	0.6316915488155354	0.40818355194416867	0.24636604601260026	0.9437833785825765	0.7248958789729208	0.9626085223806279	0.5729768358324194	0.2729320217716682	0.8919235138256197	0.7088242051193587	0.6248009692222339	0.6833109622353953	0.8666334516214729
0.006015727239440993	0.04357232423915214	0.6040177870722166	0.18768778425908805	0.19903383887454174	0.5261591407149164	0.0007798323545048502	0.9228640276272366	0.7783515466781781	0.43946765737333837	0.2174100312885292	0.07493504179859078	0.20774986294606845	0.31132491316169997	0.3384618240839071	0.445720392897905	0.976643764595053	0.5037670930504078	0.1868992366477924	0.14594906943858588	0.8234142497425531	0.032126412156533	0.6809291267469196	0.3679409350710868	0.5916846117174062	0.1932089645300853	0.9836025269692976	0.5573118453619148	0.5460148641841001	0.5934131041305308	0.33691154387099687	0.7526942799211279	0.34022007319246683	0.43911566618596476	0.8211138287567079	0.03853277906184993	0.4137146454094144	0.17852443717701916	0.7986004887825747	0.6104096960628692	0.19335115389439972	0.4332387684500474	0.12653173504908488	0.15016503288209404	0.15435449863580586	0.2958463178601235	0.48984928894117574	0.883401351955493	0.728562779989372	0.2557653308054262
0.2967206120347291	0.6360345028337281	0.21999626942729078	0.21550984598411171	0.497765965379647	0.2421458848453183	0.9168548934760415	0.9316803659397701	0.3350313925084306	0.7428889664447345	0.3602806746064502	0.034825947041906447	0.4904676916863383	0.401751001416465	0.4207687505485129	0.28070130849120123	0.6999974231732432	0.9899353042606645	0.5293160594849217	0.7890411097365535	0.985656931655651	0.5588284284467441	0.43575120868459427	0.33884525008239297	0.6126783898070679	0.16678157068738853	0.18139389288787633	0.49577838586939527	0.956504366593221	0.8639614688183525	0.23875208876089105	0.4841269094802235	0.4387813272765859	0.40738856706207827	0.06595982251792554	0.699023992527543	0.18875606386945487	0.7733970701541704	0.6408436132498158	0.4293547193528615	0.650010915714892	0.7370007427390621	0.6076257822517842	0.803203716228123	0.1607206718384736	0.4822437906747302	0.22349005840689695	0.6712500991163535	0.8127951832676059	0.4286119884401425
0.7459747466549951	0.7622365583983641	0.24349417874067125	0.73361449554927	0.76331377047463	0.38584085123709244	0.6876567849285963	0.6042315081414015	0.7001584299792452	0.11908477825945074	0.009707815946454534	0.9361593993805823	0.5399268053612467	0.3102022823230237	0.22830313837837746	0.555790486157897	0.26170501802627644	0.1767419104852047	0.46436189570621056	0.05309144087520423	0.36189846620702104	0.9242232713030799	0.74629246582484	0.785258387914642	0.7692743898399874	0.21476470265169334	0.08589808382469222	0.028950205373924454	0.3166024123545068	0.39746430368725827	0.9914295769438914	0.4283862288731759	0.7381296339603874	0.9361836367877764	0.056559912059855	0.8025269992154895	0.7545893612409648	0.5957594148747215	0.38077390179669557	0.38171777287309194	0.17650699142641735	0.6401671922165412	0.39397562863642754	0.1939407901272252	0.14287967574475535	0.23113783962352974	0.8304085436307216	0.6555441756689344	0.8061152441977801	0.27972281146876354
0.2681996897584573	0.726628086548191	0.4250491680583097	0.7110222693633415	0.1918456642703592	0.4703574047453908	0.555556857142081	0.10337318470750312	0.8051456862554617	0.7821457778734977	0.46647234438505014	0.792434095240933	0.19825405638887428	0.3806324882046168	0.0026559378456297855	0.5593713036644484	0.7798792445796983	0.36338210162872986	0.8071691415903808	0.34800798122850596	0.6686814446275605	0.17051978913424093	0.8738899719833679	0.6785428819632522	0.7911274928218949	0.5114644511394143	0.24060215836834797	0.024123970053707255	0.22641310335818043	0.05478148246951409	0.18048882842015912	0.39243405104962503	0.9970373149150529	0.06485323459309267	0.7494369956237926	0.2739717193176099	0.8295595335041642	0.18029627028866657	0.7793039651231212	0.618506885705991	0.548382962292524	0.8186691565527218	0.16161501086489372	0.5474945203949502	0.8570121254984059	0.9907688000221154	0.5978215967661896	0.9838174521256716	0.03704275873110974	0.9455107474036312
0.734431041220511	0.555310488577918	0.6379289358186885	0.41289180832236283	0.508981485117733	0.9708208785980669	0.13793043914649794	0.2833692876161097	0.33127727418579567	0.11820424899852822	0.21091394039715927	0.0762108391753279	0.24215248519674903	0.32308772776498995	0.13318293973945883	0.21006763379062598	0.7661057518954718	0.2384455864585604	0.5152889010756876	0.8448291519022215	0.3746791522894053	0.9146440215875373	0.9030108340681651	0.038457606103363795	0.47769043657119226	0.04916476376782619	0.23617465047263964	0.3834071689960856	0.0300952008624078	0.21170746866699885	0.717216061027552	0.9281312450341256	0.5778904982925652	0.42688983826216986	0.9596776351587047	0.877238588342084	0.5795184436063583	0.7580159607682262	0.4933150126703255	0.17889374901457433	0.6916856197868233	0.5302893043637885	0.5982990634702249	0.9338489151691624	0.646585578410705	0.7927283838800927	0.9233303332345875	0.5768238460001412	0.4944644777834639	0.7063033470715814
0.9035836339622774	0.9390525833196193	0.0872889357269494	0.17932235258551787	0.28639911530546214	0.6206643274622176	0.3557510357129924	0.12595308838914587	0.014904055942740801	0.8750936392915261	0.35196414299477563	0.6889791733859795	0.2923345119878109	0.32978114567214367	0.9977096261479891	0.7066951565611665	0.07160137481400364	0.2142826894933476	0.4027868380021411	0.7424027557253449	0.4942360156097415	0.2405048864283177	0.41832234243544675	0.22428618031796	0.8466532847310837	0.5954853855220209	0.27528770444095796	0.05670152784005178	0.32241810545112315	0.6822817372087716	0.15204214565752416	0.5741286082622705	0.18377198131844208	0.6955157825810709	0.5419390682943399	0.1107707066321022	0.0344091437392362	0.8809320422716256	0.2259783795026592	0.3342428190936749	0.4848649820082048	0.9106187748775951	0.5021102312134406	0.36482196361203834	0.08760936800828734	0.22523029611489576	0.8084719085417195	0.06963824736900237	0.9496128814076183	0.8010322316591574
0.12190879298421475	0.5041071999879717	0.879299741547711	0.8985074957737994	0.5526268020464978	0.7529847365195157	0.7767749453235632	0.12299297942957799	0.8525057948495421	0.3293791037655477	0.7504445418810125	0.7752119023052204	0.3576799207940897	0.5029349563020015	0.8191882262134791	0.6951261851957108	0.9740831042064176	0.2681935017558209	0.3583895571930119	0.6049281664076374	0.6942893948468399	0.27455455558214836	0.001969973280403603	0.4524304538167415	0.9304178761761447	0.7254578765989927	0.7236733616039992	0.26126453575335573	0.724710161266271	0.032039401748338414	0.02503229202248114	0.4792388833252478	0.024623368199700568	0.16216077054412792	0.532931116691915	0.33770679060263054	0.7197799615557502	0.6406598373884251	0.07093958210176554	0.1533219719201332	0.5583914773808558	0.1705464918124826	0.1218334546207942	0.42931985369451564	0.13844928502176057	0.5308412240779287	0.140655004319843	0.23869829642125373	0.9554674761116492	0.49845913437589906
0.2513197643144476	0.27406338366634764	0.7656510701486259	0.31540611871328195	0.1626986719312179	0.11262032945120437	0.5860153792067584	0.6750201005572255	0.9765568556856853	0.678974910397172	0.5101272017879878	0.34981588143243403	0.7974880675123225	0.7407903786558254	0.5154124961498985	0.5599633501280522	0.5731107088358703	0.20352054535023822	0.22899636232486853	0.04642040279499715	0.3840219760404652	0.9070669649718862	0.6839544398151904	0.7350913639049524	0.46947435367388013	0.27336699565288647	0.5824916028227591	0.8689340251311863	0.518221377598969	0.6558038898653972	0.11819171201656897	0.021117903042071284	0.04243738540756348	0.5104883475444235	0.3228849507456292	0.37230647880749956	0.15628076045967743	0.8867260672248817	0.7599527719725447	0.020085695950644245	0.8722351585765458	0.7031610407386178	0.4173636351474994	0.615632868716109	0.9296115352716586	0.5295255146175726	0.8343090997008541	0.38406256901193137	0.9790353636092359	0.6460827640619544
0.6840893986742578	0.11340889931538689	0.610027555509955	0.0842056670990291	0.7695975033512004	0.2767419230360978	0.9837084402793018	0.6244841971172135	0.8067684210591081	0.14614417124584733	0.1302067544241413	0.3795320264133468	0.507007217230012	0.7351269895746112	0.4013935459828456	0.9241080806788324	0.5695337420077012	0.1725840179164827	0.33160569157954656	0.33089662795937824	0.24136718861012507	0.37722831095339526	0.8163635299188038	0.38494525343005637	0.743513554955997	0.6598006432962756	0.42813551162780106	0.6681022039524093	0.908315084573189	0.4112147530087332	0.7967619062968033	0.388648474327274	0.978145262429448	0.40470839211741894	0.5343860232714258	0.7593886817782973	0.1789260747587459	0.26635591235352374	0.40809232630644676	0.6117052399430909	0.9313499027811961	0.5720899018604058	0.6637455967621279	0.8462970843166102	0.6330395242931539	0.6484208147972215	0.25613150390127415	0.07894519351567697	0.17285457584009212	0.07997976134291163
0.46509742626435624	0.5173026121513183	0.9255574663878445	0.7125082503165302	0.76986894710084	0.9418352751698419	0.34756897738977244	0.6560918303969101	0.32066028503771693	0.5473273993576772	0.6808848317343295	0.4388300441830846	0.2161028197548146	0.3946210914637789	0.9771711948699472	0.3223839772330819	0.52995047084126	0.718540900946805	0.9248550488986453	0.13309842239711345	0.35414496239142745	0.20773598158864814	0.5749707809845008	0.4222861340812848	0.6665987579789424	0.6926283469511085	0.6902906133928355	0.9900522613101294	0.43185746269905134	0.7321040259521324	0.6201513664795446	0.1538861234491583	0.369225457903112	0.9123031865024216	0.08588474412064906	0.5858180633888139	0.8647254538055067	0.8800750649609804	0.08363752885002129	0.40917652218792555	0.6075272172338295	0.6663784102544339	0.9436577347128459	0.6805255525935905	0.2647743722602369	0.09073374926293631	0.6014507551747759	0.3164646567514654	0.9479798681942905	0.45071701042907897
0.9600944679555959	0.5755806346647675	0.6983175929285439	0.6936553254310852	0.7063426654510933	0.3087215255121968	0.9624517367459907	0.5992408453916408	0.7274027113483463	0.9891410649342461	0.8250481941012126	0.8927102729453682	0.46998277265769794	0.28204366386586344	0.6526095146440063	0.06206099626031092	0.48547498967342595	0.8212613703859849	0.23494662966395008	0.041998027915089775	0.7026703961127443	0.14843809845808886	0.0012519763315402832	0.7436933310579864	0.9741850802553921	0.3631301497507491	0.19703694019798312	0.5629395536744124	0.68752481385823	0.24613479014844974	0.7932986995985277	0.12006188903732007	0.3392345951574993	0.987431423430307	0.23621600676588328	0.5428184445813038	0.48414759639486415	0.41019770384508525	0.9529405810511054	0.14534862183585195	0.9833017222079036	0.5726029731200661	0.8994044648329412	0.8131469020420017	0.09528374229566239	0.07204681083498887	0.22862576763809006	0.00544382367635865	0.45711501150513467	0.5466976705574496
0.8307084957325046	0.10230089041757207	0.36785164677442206	0.6659578919317042	0.8527931997229965	0.16588691342064255	0.5203403908709489	0.01514921530851343	0.30949343215581526	0.4857546557809026	0.5334307413548554	0.6716628738129058	0.8526547376329506	0.33609221924303634	0.9267702576089687	0.2338966144928497	0.32804166670431745	0.9091663229303579	0.07498594278475856	0.41020199595582174	0.8238544870473878	0.10879859076122034	0.8695277841648695	0.35130823767714914	0.15877803158859627	0.4035145170699145	0.11268330081710365	0.1442371941534638	0.3413015017815817	0.8987717380194731	0.30457187578919775	0.8768153121818175	0.460182502908416	0.7078528129258024	0.3401868173533128	0.6028268976960593	0.13241444287841386	0.7380772964368196	0.917355097995219	0.3504932915799519	0.018573770349933683	0.6943268354739254	0.7145622200474906	0.7617480536553438	0.4411907818497641	0.6862907893985916	0.4170384244881393	0.570891660025365	0.394147292253176	0.6707417821104119
0.7970345928687019	0.45156599226611627	0.43205328608352966	0.6113952054285905	0.34039558552046967	0.6535791701434056	0.07624765983244042	0.7197080667285229	0.4703971732984811	0.291933052718648	0.3933302149486885	0.507993335946445	0.22042741403131816	0.818788988332833	0.6300974799622574	0.06705338492088175	0.24791177927559715	0.5052243291975457	0.9591043409203736	0.01286609255863258	0.5927349696677249	0.08358627676820485	0.7692330207567798	0.4548103866636859	0.780515448709845	0.30102046779411107	0.6502672020253819	0.14002348416324262	0.3693470088296802	0.3064953505531224	0.43684647049612946	0.11895698731936333	0.0002492898860443349	0.7964217237739869	0.6186790686534164	0.8976077507144525	0.7436301880124419	0.21431332540209125	0.257527840507624	0.24463059512353125	0.24130143399398807	0.8345470848989422	0.7944248749772509	0.7470679888973902	0.44948227515943984	0.8910698398638951	0.011971474749203015	0.022920040122421326	0.14022078846194153	0.9463727244560286
0.09395785053048755	0.3703380640461076	0.07583123057761887	0.07107771389732842	0.8211294111372385	0.24167229130401924	0.647014167182646	0.46661991903708344	0.4373080120029861	0.9414225888362237	0.5340660516202463	0.5804647901910301	0.9050056351235994	0.01803479821195919	0.9680587567760285	0.20496766464741545	0.9021276247608582	0.6450537723166888	0.7426779154122345	0.3648551528694377	0.9120798387016105	0.23187976851374115	0.22711307521761093	0.18001297345566092	0.0763919960248911	0.9954612592989798	0.7705273331582391	0.8060413817279034	0.24033943905173172	0.9090756886256441	0.7001715866863603	0.19878428288601124	0.8221728063143448	0.878419182205511	0.13131138684323007	0.4389665183516974	0.30885857806156336	0.6489924088828669	0.8242694840484229	0.673967988539718	0.4093443116724623	0.6609733157200147	0.914457150595271	0.26555352375818264	0.14513477515746953	0.9767860027840864	0.32645323472741783	0.9190595979214133	0.6846914292681963	0.8280673009748729
0.05754734884478341	0.9148595770262886	0.15544112774265917	0.520909205563664	0.9854171274879385	0.5908291574847852	0.38096369243613637	0.7733869733364893	0.8288702711832578	0.2956682305379872	0.9758070922025173	0.1501840361718655	0.248900954568808	0.5278056600003186	0.13040445005624124	0.5269714265425317	0.3669999178802412	0.6862757899265182	0.7910995342453697	0.7867256848550979	0.3846060417913927	0.07879781016244469	0.9380574229302174	0.6718376147444716	0.697707424075479	0.4002801508568271	0.6695862947582614	0.6208992107068367	0.5419829111849426	0.3096818847260122	0.02407305073432786	0.6011892762997786	0.7641616582018951	0.7044714713811943	0.49935931573424563	0.3604995415626442	0.2678695000749799	0.37599032182520165	0.6174204866232605	0.09005977350037442	0.019844392461763727	0.16319100607509263	0.15308440296720538	0.9008092899169474	0.8650928185671604	0.6828894441497667	0.8275872884185544	0.9366768969852959	0.17656172753680666	0.7066391591762045
0.4665910093193183	0.9249094225848172	0.821501217492409	0.3685701966819609	0.08116926703124738	0.27083125485736836	0.0815078433223575	0.8467304537309138	0.6897676775676478	0.6233129130160161	0.8474544611793334	0.035763964440311824	0.7217047949202816	0.6190823300398671	0.09027318289016695	0.8951616007226716	0.09706768962536505	0.11840484152338826	0.9332135259320388	0.40810296929584444	0.9302397903771188	0.5153532742112743	0.2963354780843688	0.47931551060177024	0.6826943444862874	0.05287774128788214	0.8745986218047844	0.7196752649667351	0.5673615461540182	0.5321553923257505	0.6653713244313944	0.17483294889546552	0.3347258182645403	0.08884875314003049	0.5470557901484784	0.8409401583977151	0.3473601605580563	0.3607492688609115	0.367874181613146	0.46456319892547493	0.023935401986115656	0.8144611327158597	0.4016586613485965	0.09290299407996849	0.658888374746279	0.7176484496538111	0.28456207186113913	0.661180120187598	0.25935226880714624	0.8958607367684369
0.699098495746595	0.2251785172132159	0.18108829898914247	0.5287101257713556	0.5093575326687274	0.539851099062479	0.34065397816987053	0.5759006570462553	0.7520261633430954	0.4608050349675318	0.7153652837373055	0.15881804374593944	0.9674328114349497	0.10025900657465503	0.5370929072413436	0.039157891325290906	0.1329886346397825	0.9896201626077119	0.6948432913030803	0.7938385317371679	0.5266461061406255	0.5586889821778598	0.9543299642120251	0.5910997873258055	0.20781796800789998	0.6230223856930769	0.36396235944590194	0.4369981174932236	0.8899574037033643	0.10397874207772084	0.6751716855526093	0.37170281373679825	0.16414190874130197	0.07317967768820421	0.31539544936563135	0.06299845709017193	0.5297187625384681	0.6698346078946379	0.5161589498405825	0.03918520681065629	0.4339825127487654	0.5166694373206837	0.4658965681125232	0.7192865416094029	0.14313957295225732	0.08766382552031049	0.416111714445636	0.1333928865684919	0.8541699452366489	0.4198897372693351
0.7114474998682483	0.7849482415632136	0.1583060834787795	0.8861604831680091	0.6586344194967046	0.75869949260325	0.003447391298324054	0.08995824029154276	0.8098313154264349	0.8950513572169523	0.5651800102756993	0.5212730234058303	0.8678067363130455	0.29648757604411025	0.13027006643867012	0.2218384937045279	0.9556471062823475	0.09504749769604026	0.9825634129254113	0.3094949943252052	0.2096970674969909	0.04868539739273803	0.4409909892697622	0.6335914027208963	0.7675421762011656	0.10793139930498308	0.7222996586799587	0.182213789017726	0.10103811393338824	0.9564901002095352	0.32604973055276	0.9143050865775377	0.9750183839268453	0.528462540608911	0.9140343038032955	0.44518786892505813	0.2291845300879377	0.9407092911810981	0.366494944818781	0.08359240272327495	0.01840148450315071	0.39453473415396056	0.9805644872346346	0.15756848907733056	0.7473895996117141	0.45491001234113615	0.5670209815354087	0.7200175054918981	0.15944959594257402	0.659972183358216
0.5509029188552467	0.7145809974993798	0.2425724959643668	0.07628577833252181	0.7994984864014959	0.4040097435750213	0.008040314398559234	0.004739020817535744	0.9396529992794157	0.5680917921955498	0.7065497206812186	0.7471509149574477	0.2516981980712075	0.41383039740973526	0.784044674678209	0.8165799594477472	0.8730375129919181	0.5139666160132701	0.012566076109438051	0.5535670879905278	0.9909115903976489	0.6396866544376881	0.7354192630748546	0.5705980104549815	0.6251210673893094	0.8836488062238783	0.440302333827005	0.47057414551645915	0.6260623719480424	0.8282950353376967	0.18303405945278794	0.1631623395696009	0.0759782788418304	0.9155158796399003	0.8281896863359788	0.2839937476936648	0.033414808761321746	0.12457985505000513	0.9297334059044908	0.15543586080016547	0.1774662786977591	0.2419058253411489	0.8020241371698377	0.9708511236539704	0.0013831814193873138	0.6769946052762069	0.12508147806157166	0.8112438377166514	0.7424239160947005	0.22698162383233367
0.18393218104342923	0.06574287156179992	0.9860693518818642	0.29017289166800964	0.1944694853856822	0.500245869982368	0.7002777562867678	0.38390866133517076	0.21028647171493453	0.9167702715873194	0.8709956290717596	0.5765391675819896	0.9825163599740049	0.6945507062133662	0.39538752921643716	0.7612061620639159	0.5920793949556208	0.557577366464975	0.6536599708516719	0.3898958244813008	0.8886325795100449	0.7198482491305404	0.04169177874078378	0.7522518807666004	0.367957927339706	0.6344397237050426	0.33300701617374795	0.13101654770204807	0.2789446580649475	0.18549521932993474	0.796530535034216	0.3241586671202782	0.8796093637914119	0.7461513230234096	0.9513496281290899	0.0899605882505089	0.9044719043937985	0.3516332645057144	0.6684298955376231	0.47670357624940984	0.7800393954728194	0.19787104166601444	0.33021669161834943	0.5517579539387912	0.3901279218002788	0.27174762484161064	0.8552725537088128	0.4071104507430817	0.9830992381144981	0.004085041580206172
0.20219379039005558	0.8158128585756995	0.0502183457180817	0.649296363923772	0.025274791245172512	0.11156797503385618	0.6120942943493163	0.8591864222886862	0.02502573248732487	0.6017236426203145	0.5441193493818098	0.546070769550121	0.2525622285894651	0.6146764348384011	0.42810204605007607	0.30053631548032467	0.7604640485955649	0.2744703193813659	0.5744268711986567	0.19365178936743144	0.1586754426927851	0.27889354920455	0.30123092439522314	0.4468416227543496	0.42490003530026077	0.8582098662495358	0.9733333150014357	0.9480078185443572	0.3767509570355493	0.8887317798948416	0.2956135645159008	0.9268158776404545	0.679674396980766	0.45236910952563547	0.4090774843673741	0.7347365986232106	0.31950686170718046	0.2612523219358651	0.3956034010823961	0.35647671120438584	0.8465758134908024	0.5530065606919005	0.6408174974333788	0.6369601884295563	0.09624734969051274	0.09600013138211683	0.7000653390503364	0.6666170339701041	0.43505253676832156	0.20535367368502366
0.14571362535011656	0.8589228804257025	0.8593428210972498	0.8117502334837107	0.5533803673443523	0.6758561750790361	0.6883620473098688	0.3188001369239599	0.5278929041214886	0.6335488523260558	0.6864397472756473	0.34093078654053965	0.4283022737388521	0.5338942013498534	0.8726063254184045	0.6286183107747925	0.46809389924276323	0.5743982955921898	0.5624491666887421	0.10915884597849645	0.37250612890730395	0.6538120498716321	0.9339219172520219	0.4502550567680268	0.6301469823451881	0.4820850893264933	0.5048754146945107	0.9907603770606783	0.8969664484352267	0.4156072723290787	0.8995667665395304	0.44234424189238564	0.3829796899135508	0.5278293594819157	0.07961039423141392	0.42414013977630494	0.03763382503986468	0.3292423412687734	0.4390025326310577	0.25527077037313806	0.14574113625030904	0.23711529991644797	0.34716834757363735	0.7304968315033539	0.2286620766241919	0.4081989753617039	0.2626240655486185	0.8334300370354484	0.6931070334053553	0.07282294885992313
0.23227778190835113	0.8836290560696979	0.6208939179329928	0.3237028140695767	0.5924131913744524	0.9873500927091226	0.726776104275609	0.33883883408864834	0.5245575751131718	0.9781676819701922	0.2112391674384384	0.43491414333885436	0.3175583242076696	0.08793015466536724	0.41188020117992075	0.5900093076734187	0.6029125970785583	0.4743858326510134	0.744721653954473	0.2398331107083841	0.9552685971590021	0.7213048016559116	0.8257541791894283	0.8769085901895296	0.8389453342624132	0.6335954077360182	0.600874360866076	0.21341473811709066	0.4250536388817979	0.7867045504154752	0.5783139103914487	0.50960751927168	0.5867920926730665	0.7045837617693175	0.08364144812038499	0.4570923950012218	0.5499379938919141	0.8244677255279175	0.3877645123081014	0.4442702296857358	0.6055005405414	0.026318289468175382	0.37311242030872704	0.9765028752180411	0.4232600399137376	0.30844119652494406	0.40803753177973445	0.08737249008674586	0.23762101542480762	0.27446665329250075
0.6089693333975325	0.6620202541761464	0.5168241695980118	0.25194632791363203	0.023430187943784597	0.8705387754841546	0.16374567433048026	0.16645960591981024	0.6955131218701193	0.810380738725004	0.3698367094397351	0.336333755602499	0.41130182609720534	0.3778751466109991	0.5293396509712264	0.2445453527973821	0.8156336776202399	0.4548356643586279	0.7879671939674877	0.5390956791725215	0.5029478435499338	0.9525226369771745	0.5532413445806352	0.07450801250777539	0.2889427884421083	0.6487270668054682	0.8646466896613839	0.9400428165863767	0.7627043648737625	0.5359081738821334	0.15578012678125197	0.9065854603352882	0.10761229961927743	0.11563440115712542	0.4860937126000128	0.5777974829179242	0.20939653125127766	0.9074718984422974	0.9693920093482541	0.8865552766312316	0.8289008048635591	0.17801815668984966	0.06829398705668	0.03212346597618565	0.3286936771367762	0.940619503416999	0.9024585546071633	0.8725008621450616	0.494331868030662	0.48814027690484196
0.98970670626254	0.7890730698567119	0.25273753354614326	0.26785122587962507	0.7281964632600826	0.6266095902197162	0.24657289016519002	0.5519708376939244	0.6039432042176909	0.03768238711426042	0.5934207830724871	0.381069427071442	0.03109734502460748	0.6108393814245688	0.557145049214426	0.9025940880336432	0.3302933524393009	0.08801596847410853	0.4585879883730638	0.643352575028433	0.5578076171890424	0.2482852484158432	0.44090552022289786	0.7117659511664335	0.23976676218025028	0.894603156233394	0.6135679893216783	0.8560000835036246	0.8173564693045476	0.45998052616968454	0.5362925023977033	0.07392212294857847	0.6490254631696096	0.18306228321168194	0.33287039167841614	0.45528356427192473	0.20700635088599117	0.9617674667081552	0.0943360880111288	0.06801059924663089	0.5158273186374819	0.3657667135790833	0.13582860235137695	0.5539865966598188	0.517910561240942	0.9389568495365603	0.34529314561227376	0.8027876498074037	0.1231593766791218	0.13666113701066573
0.5303894439931783	0.83496530768946	0.7144712298481418	0.42651299052604197	0.24918949287172265	0.7302261075300357	0.17587028815444095	0.6901346448741855	0.5325901258990894	0.5969709961366464	0.9587218722457418	0.7441917484157888	0.22549511376006148	0.38159183975718514	0.379407395712534	0.35423872438127746	0.11730786824420758	0.27776329344097905	0.3668000742691474	0.6318743974103782	0.351365757772394	0.8323630043400594	0.5430790421810945	0.9297464137680385	0.9219277898980485	0.40484729746576253	0.07728841164187583	0.41366692343339084	0.06621909699084161	0.3186788563132785	0.20028359901926007	0.6492617048810869	0.9058035158187481	0.9688440588937542	0.29141213514636244	0.04417426784226375	0.08417849050439075	0.19715789975066778	0.8524444382300572	0.726637161782352	0.6184313371523622	0.9853524411491884	0.43124051118049256	0.58717400694986	0.20020951802295883	0.8430099096089994	0.4327303177310202	0.3377045129866222	0.972209241494053	0.4130536850862825
0.44141279186302806	0.82195369888643	0.31245397730282154	0.46081387487264514	0.19404234856072078	0.14737510381527197	0.26864751938876796	0.5220737056130775	0.37144850170006105	0.43027823081194083	0.7829225736683939	0.015345243319701884	0.07260127352041967	0.4934215378181558	0.38656650719393926	0.74704839633888	0.11648847420183006	0.1586398009419362	0.742080498911117	0.050244671128912954	0.7136425489247282	0.33666117144365304	0.6016615185429015	0.25700044669703026	0.9742498437879006	0.15052582869150122	0.06315757295100988	0.5502048230147212	0.8352041797339135	0.3748921367267709	0.05853472165336626	0.32328152935038457	0.912588807151915	0.1486900405284971	0.31672849241486245	0.3632981329886634	0.8346635910386173	0.7243100692406041	0.23263320091513318	0.39312038050631326	0.41651817594125673	0.09706458095302073	0.6260688021060251	0.37256082060858864	0.8807266885679876	0.24937032270224913	0.5215266488478203	0.3318515629861394	0.9242280237150045	0.5101826495028672
0.09015054214509677	0.7071512891756144	0.9627943849016127	0.31495803404744527	0.8839764570916431	0.17006856004361048	0.7416920681014575	0.715908183463232	0.3203999350631941	0.08271281706553979	0.5941170080544748	0.32871892703947225	0.9424393872802694	0.7833345783841332	0.49898155672017397	0.31156404517580827	0.009880229433027354	0.5716862290215259	0.9397091787060083	0.018754507980667356	0.6901022923908652	0.7965873819064238	0.47687927568220556	0.541019261514382	0.6290039832911719	0.5818092143508383	0.04683922585811584	0.5359602828403834	0.8953960493215647	0.007167175843000528	0.9220810143920128	0.0945226244661368	0.16783014071707514	0.005250081254543071	0.8892528577965018	0.9577572680342742	0.7436916522565172	0.6642029068626384	0.8226940417100672	0.23399514055748494	0.443873035112323	0.687162530715859	0.753048045316547	0.18544113923694094	0.23567405214322024	0.5711687802133034	0.020579218929912102	0.6954330778966104	0.8373334794989921	0.46978609081212996
0.06340697972564002	0.4370158028406973	0.19606131589767795	0.4738001763574914	0.65368781524621	0.9226341460988323	0.07701022437859328	0.2577869121949422	0.9486630492692842	0.2654577355503106	0.07614088672631603	0.2518873584240877	0.13880944097265846	0.7876755265273395	0.4690269012067454	0.3160684249125323	0.7774322396248985	0.8256217237110216	0.6643386138231162	0.03233375634754043	0.8464937253729421	0.6079628302553807	0.27563038386108585	0.1788682024023457	0.3495601733134317	0.010537103997228625	0.6784115943951348	0.7985639174743083	0.7200305578114427	0.11037981001241293	0.9305016901858102	0.9541801899233358	0.1264240965482657	0.216765614157435	0.3360813259439097	0.8600890730854336	0.8606827952182577	0.7751690993081337	0.33067345958431427	0.3033863785090605	0.21154829979154866	0.7775339595258913	0.7963829523145881	0.39008596860876443	0.2919504493950742	0.39189439010757954	0.5911157622371317	0.9510412978219764	0.3836077966009541	0.8712377306369549
0.015170919288762574	0.2568447519069146	0.4905443364333102	0.17012656949594818	0.6737254671310059	0.0729408634669293	0.26224352489569025	0.49937735486813517	0.9652056135507728	0.796431120292955	0.9499472353090666	0.3167777043008445	0.7451480167638346	0.5643891722027501	0.47748320014303547	0.9555673889988472	0.5182566187561539	0.46176627968445794	0.6533406202487554	0.8725144993900776	0.3916980426532465	0.2332082067451734	0.5637080478650195	0.875272775048838	0.0016708137151832947	0.0620914997215114	0.10970572294818604	0.9100369340427362	0.34108049455083156	0.36146700556550615	0.5422877127419875	0.4945266519031011	0.749103416850281	0.9817694805473025	0.9824816175161913	0.21466867923722366	0.49375404197642314	0.1783982746007574	0.0017511427341746488	0.4248188607932627	0.1676461389608962	0.3914719592464396	0.5167335017692963	0.1337440735678861	0.06829703197411563	0.37395314870851004	0.8175700068932149	0.9984436818367075	0.5922032373861431	0.20910773019422668
0.7750468290750283	0.7011587303001862	0.9337813820706664	0.5237788987782489	0.5254194629351061	0.6419762987162976	0.8564652767605958	0.04293690147398532	0.00450114291153958	0.7815389814719195	0.20697051298384794	0.022766283863841386	0.3440196227380239	0.10944821693879536	0.557911148445616	0.3028271964770527	0.2807861264748778	0.38927110704741996	0.05070616047146237	0.34377029435621076	0.31494947590955424	0.8515947850437889	0.05179748658957384	0.10039670202098339	0.32334112142521576	0.09000313526398096	0.99844055120967	0.4050447061145199	0.5971707605335674	0.11825810233226064	0.4398873488169819	0.39029273657455066	0.2099348654667006	0.4746151880321544	0.6211145533121274	0.22053241425655845	0.7583134995238408	0.16842174496755125	0.5068912697531467	0.7627373321997183	0.25311816586132585	0.17798405342138957	0.6394512922108189	0.3810366781915787	0.8090440765404373	0.2077933184041617	0.8732533640311659	0.0066452514503069215	0.6550141703569703	0.9527593132007132
0.050193147836268825	0.8067236306279225	0.8278872573258065	0.1732015656264635	0.4019943904061428	0.8127655136126621	0.43964078843046994	0.4649668399153376	0.7763976026153542	0.7210958958651883	0.11918650642559292	0.27627135638111144	0.2333201241686892	0.10086523097138989	0.770647027526144	0.979989938419689	0.27128541645766513	0.1352577838479786	0.07504373585694957	0.8315312913118533	0.9043131162807001	0.18188663605405586	0.21937818487487604	0.7680191211183109	0.5354130746860238	0.4898982893935525	0.8172334826315072	0.09793777225253109	0.541315418390411	0.4941625416377945	0.04189838068399976	0.39403661145403834	0.9243244802319877	0.7947011121858104	0.18466327914710867	0.012807584419554208	0.1831109734046512	0.023339146365287777	0.8067244982572167	0.3626617797695141	0.4631037011733913	0.10536251102230709	0.11517953460479735	0.7700377497299467	0.24179923398441305	0.25514388131666477	0.35673648099940736	0.010866936956811846	0.2810196103853233	0.5039589009810408
0.9953801031014562	0.9030534881934315	0.5841478408828682	0.7876656742974272	0.11115691248391146	0.1804593839782177	0.43313778577440154	0.6899132221039596	0.10275423948521045	0.8526447878073989	0.5640170136044186	0.9692936919951316	0.43651674533726004	0.504477631697272	0.07992576347866731	0.6194184160088855	0.418750651321663	0.2514365300618643	0.38611968340507363	0.8104850636680239	0.5979806990107471	0.9132579264414808	0.9518333531228733	0.34525348260269717	0.7071113973801427	0.2532370294181643	0.42874685059181483	0.8085606716307789	0.4818379447527752	0.20435922668210638	0.8390575771147252	0.1449316633366925	0.9706880875308119	0.6848912756712736	0.36452130061184773	0.565656369945878	0.024174988925682928	0.7526237425791259	0.5607585348918547	0.1383215238174662	0.6257213911187944	0.7242176187183911	0.06715733709602068	0.7624637513940226	0.9932258783683053	0.11637017413664807	0.22036262077694202	0.18880824545151453	0.6303022535391439	0.5453775356421621
0.9323598347000114	0.660639468213929	0.542742819096635	0.25183489039647544	0.18520717327198732	0.8036527273407892	0.5766166222163985	0.4268610619872538	0.7047425887671255	0.6143871860295296	0.5167447785366417	0.21178785413935686	0.2623928481637193	0.9296759640943473	0.5267020359470849	0.9037760977464506	0.02240941764874882	0.4239381877413	0.31914618368219216	0.5364045261296873	0.8065758554511568	0.5515108896191244	0.05130348507715787	0.3364056030950152	0.3159834986786024	0.020472619513261958	0.31038062887204787	0.1177408670939688	0.9452784620452851	0.6226099156564764	0.4885840972952028	0.316670256365288	0.17088487230417881	0.4515150294526802	0.9122968159320379	0.3419897622041953	0.8896162367680398	0.6669633536537974	0.7877239826942171	0.3555707263576565	0.08772535064918074	0.31858427556563396	0.40761270674557826	0.5718103521232212	0.8725485019315069	0.5778933008206054	0.6534587631108433	0.41560109347967444	0.4947453029896619	0.8104448007843782
0.557727236061074	0.8533347368505749	0.9707040114682124	0.20783090972697138	0.26919465838379786	0.20800774402966438	0.09226784627995321	0.7836597012388525	0.026499267040537622	0.8363675679581862	0.4079963981467112	0.7952515154125344	0.0761592322253819	0.32685078558190495	0.386132874077576	0.36443137512327695	0.9844069865451852	0.4457634745625928	0.05941188195905833	0.08484500498038083	0.7893070730488393	0.5054660464428853	0.7201798451322738	0.7739532646052275	0.18280455204004598	0.4998018688639557	0.5227525126118551	0.6391630991479987	0.9371195010268962	0.7939658657127667	0.04089832939131399	0.7213937200714414	0.41136112111235923	0.09057579590384768	0.5708928331968681	0.3876642503242317	0.47095212469887204	0.3075243749814024	0.17817318098662338	0.6691949475298242	0.2747859350774674	0.7652515826171863	0.81333118069751	0.9670411869496719	0.8558331950959468	0.057200740095649794	0.7853832374834411	0.4038687328331775	0.8669836940447778	0.47754985989138676
0.5833681510768669	0.5425202456894044	0.8919098210419464	0.20463371061275437	0.45790721746735463	0.8161544968527309	0.19826071410019885	0.349361522224235	0.9492525717669533	0.3313487923527657	0.959611807549212	0.44205850625393917	0.4331887762456599	0.544006549162736	0.5457473628812605	0.963919327003186	0.8360350195929664	0.7359636506579548	0.2710579881139179	0.4532610294891496	0.8455212750025657	0.4452875423970186	0.019149199396923944	0.5637894102784912	0.6936393741184611	0.2658144837631259	0.5106874561321001	0.1369725577220966	0.5622772132417606	0.6505215150991173	0.15399136276473113	0.18877457988939084	0.7591276976504995	0.4994242451264054	0.0945337791763401	0.1656689671956848	0.2645437615351067	0.7342103056637284	0.4867795577866765	0.32533319915221703	0.08837082696989806	0.36269101805379367	0.9047773624129639	0.8904954556649122	0.08988712165056123	0.4174972413959952	0.5480362558794115	0.4036774503461601	0.8084123446125983	0.5848261616914554
0.37461757750914815	0.3964421963687943	0.13955495464047796	0.9791847625070431	0.6845421669592422	0.014796815332980717	0.9104796768484517	0.9759505317281837	0.08174943770364862	0.7053366077106764	0.6254174394379731	0.13421732665156694	0.9881875732827085	0.6461831287042143	0.6229560375462956	0.5577338702189814	0.15239904746356137	0.4550017148568841	0.2330065634089693	0.99483445256003	0.5842883586698197	0.2708465662276617	0.7361829161347153	0.42244980383428976	0.14779937364507578	0.5488054944247767	0.4692794634995521	0.3035042445815751	0.19067667750960682	0.8521318402726372	0.5512057399745788	0.1973729949955504	0.6311020314698061	0.7340649509083861	0.8029539405422204	0.09732799193755692	0.020205564873778337	0.35079488182261165	0.09775753634275408	0.30326618483995293	0.046467429953250594	0.4711414355500336	0.7573526820008335	0.6692724527754756	0.21978576144503448	0.8222000460701759	0.8927030781025994	0.46955846361465703	0.0025744140433061613	0.4989236372120305
0.17085384534428916	0.9827031467297086	0.9294205596270128	0.6261160326075728	0.8836087568438558	0.2842051136425783	0.4327804949284162	0.9795775253869587	0.23836379244125905	0.7332071560129564	0.9353643365398888	0.08090846401388929	0.5439723869326981	0.3692759325882131	0.4329318033583628	0.14072608439972067	0.18291140959689522	0.04829836591721692	0.2762386585971197	0.15023304743187182	0.8349004735839578	0.5920865689489972	0.12750935334035107	0.3000361154426622	0.4532596371752292	0.009938339314432443	0.5823968308109511	0.0648338622162331	0.6547625538020764	0.9341767797900805	0.6675440606765631	0.7488860426830631	0.943422955388994	0.726877761605859	0.6929668947550233	0.5128353073003257	0.6893742861356504	0.0803705831057927	0.5606872843296898	0.1421834368417506	0.41416558527388647	0.15490616119460943	0.6533574650408419	0.7194821390856205	0.6476071102114019	0.8573752721194945	0.7094865745050686	0.0688180527864537	0.8402081864064913	0.25985653957010646
0.7315065039889516	0.9645409414146352	0.22545835036885142	0.9878922900023679	0.2947181870352188	0.826648385138743	0.989889309094374	0.828488315097302	0.5615201139788323	0.7166269993093225	0.7369070942876503	0.6449367080937193	0.9717453889552867	0.30723498643783587	0.6382992214715251	0.9372647918157208	0.8007737908871899	0.9904826855039511	0.24397058983897513	0.6050306868697796	0.2617691670766925	0.5720720503473643	0.967997916952952	0.9490474863331881	0.05724077697125307	0.8667708818831609	0.11976451447123271	0.16891202793400817	0.7192325631804256	0.8122345020920947	0.173403941329068	0.450874938839841	0.6970536747810204	0.2898261632060751	0.486969912725679	0.20714493855464688	0.6738723982020967	0.42137268665276084	0.1090461673146993	0.17181408721617808	0.09407494259505622	0.302921477357035	0.33550600926188634	0.7491698484745826	0.22630259977048828	0.7107822847313575	0.1819880641254501	0.6985883458077728	0.773024591221725	0.63758293307573
0.47793739732682894	0.813463943483891	0.8065850668869444	0.42919440562459144	0.12327713608424229	0.68818952240404	0.6669343247726546	0.9353712564944255	0.24415595954599922	0.7483207080785644	0.432514259963132	0.9619356127290084	0.7104833693472671	0.001731014670499631	0.43162762840826585	0.03881289929329712	0.03830453912567999	0.8267263666673572	0.4774622781282575	0.8631298210814065	0.8254762436221174	0.16990905451077754	0.9843870122018363	0.28811304984437913	0.13295167436796573	0.07585500827303637	0.3485323845037661	0.6000551496979284	0.6339775863413779	0.1790213143947399	0.932196970243467	0.8485769171433671	0.9080666430482173	0.5425978838800509	0.3058316462761863	0.021227608088093763	0.23613881262426728	0.8019334466470753	0.08154962663586207	0.04631710334011274	0.39109816647214357	0.8123133378759166	0.03969353734235581	0.7573378205049596	0.7942528763197112	0.005685101426251005	0.577725656523224	0.9032361313004457	0.2116830998226007	0.9612173455977485
0.4597888469954957	0.2927889850898583	0.45701206299533426	0.16542626617596412	0.5520299952872147	0.4886602287998839	0.5376813345070097	0.08311291992185676	0.025194137215881707	0.2998997489028532	0.9706623332466898	0.5188873710074253	0.3622719560004245	0.014460322488893285	0.08078110849965614	0.3988401177689809	0.26953422132156024	0.11035189000511325	0.8370143260089903	0.515696471256801	0.7493776213647204	0.6918016909968995	0.7297742283027403	0.8998003972218217	0.5254014105141405	0.7847031492829426	0.0028168468474462083	0.5084155176934381	0.1154924532980236	0.23903722243820635	0.16176385864123954	0.039679428993872556	0.13284062273926867	0.2824906171779852	0.12780971067044633	0.4724872706476201	0.6903401105905864	0.048762564403658115	0.5807581241854977	0.0014083133853831642	0.9431884451149898	0.7309791671800341	0.7616396000309418	0.8062859704335548	0.4140468920097613	0.6458145196952879	0.8939856140323456	0.07484184715019937	0.7597662243045461	0.28176890840910307
0.9118479284416596	0.5554236497799949	0.20251909904625576	0.597148396146655	0.2163186059099491	0.03358668856090785	0.9404156135228678	0.11060276422451198	0.5442248316339219	0.4163097333139655	0.8796555033774234	0.8237660357526634	0.41243236275628836	0.728156957785333	0.2294443924638555	0.6566557572285279	0.3996365179991367	0.3085467022049486	0.34259180349104934	0.6566395881162096	0.340442338315986	0.0274581171654128	0.20763432617952116	0.10180054309667519	0.6760266468779875	0.20169470095876807	0.8526428202062802	0.8763310660731177	0.6616302714272715	0.3863626298373434	0.9966879137358657	0.8838660266886623	0.120560973391029	0.9426330271245908	0.8109173207742524	0.2519439060134575	0.6034985972356582	0.7098436668670461	0.24295268493912292	0.8115978439790142	0.11226063690245669	0.6397825385620456	0.2766253699624739	0.7321742900247185	0.8139902856564181	0.41724311050209095	0.3169491795893463	0.48862825893491746	0.47560206777304004	0.3995647746632027
0.21340284198706316	0.4234422385866424	0.1301162735202721	0.22973704528073224	0.7013855317757617	0.021619625241008245	0.5313157363940293	0.8475591971337044	0.28525711624816574	0.8777865685612961	0.03705311684960644	0.23354783778123478	0.8357283426257734	0.3758140006380609	0.7982796707138612	0.6397450463286178	0.0990823172070987	0.5678604764979678	0.5342313435925871	0.21397851607702412	0.8182078554944293	0.34296632599432564	0.2458048544624467	0.16212078860377632	0.5820828937944809	0.4833772030436593	0.33134514280909944	0.6253530696803089	0.42522653094867735	0.23327453194672976	0.37033640506054	0.544670213409389	0.12248380234992184	0.851859824571217	0.031065355726191846	0.8220187934148607	0.7454692086467191	0.40366208010504234	0.5745057811034568	0.010228356965118368	0.4702950001548104	0.6382136597623552	0.2290654605080621	0.7308966092210888	0.4057683403932125	0.7256305784443722	0.2686500390923656	0.7826525540152379	0.41419687592323906	0.755667633697172
0.038754231263782524	0.9518300061104435	0.7912513413474125	0.4748789478094064	0.9227293892168427	0.32281718949983396	0.5285532804227238	0.1624323276893883	0.38915435111422914	0.31485097571817044	0.09539980498779765	0.30308328836677234	0.011402107542891504	0.0935477183573119	0.008478879419141161	0.2632054645578127	0.4405228992545779	0.17335777189820767	0.6215540197077924	0.35588385203385176	0.18998898675777098	0.8397926042655995	0.3532889895949858	0.5639827398519899	0.6962061102897268	0.9650040044452534	0.4564460641801066	0.5683955918740035	0.795261355662012	0.9228880650511778	0.7590965185365383	0.4995872404015065	0.1538036087955018	0.42560775696657516	0.9060809882097904	0.9084748210919869	0.18025764654918341	0.038420551211282405	0.10808002857896348	0.7459803197152485	0.5706301113972498	0.7708616435496259	0.1939362214006961	0.20008540169906064	0.0022128504451170983	0.31924355816174055	0.7889745116286228	0.6554381597930622	0.8005929570063111	0.8463676806053496
0.202103315463656	0.8254962341956781	0.10016137554146287	0.9772396745021702	0.5233614857406758	0.8228184774927114	0.28300237730104627	0.6949168544994225	0.2143843919957299	0.08319149347697341	0.33879520461461166	0.4003025129980001	0.2909242255111366	0.058802753989242285	0.42816531465188146	0.17231112126831094	0.24150486772148072	0.8524097958944363	0.7667485805060215	0.7895700007393325	0.0067481881159145995	0.4999164466212045	0.5950224842532831	0.10894650449636112	0.1339771080971529	0.9704711480108708	0.7968267885056202	0.3682477021458015	0.5119215231101232	0.7733842941973436	0.5937431414026768	0.6464113981416375	0.836261093272464	0.22647549338699935	0.7402711528597302	0.41517740205608766	0.7165296566826238	0.8484811613802544	0.5705443823721961	0.7945682771207802	0.9519694176472484	0.9998301529947555	0.4803786179492713	0.6859709117010072	0.9122825730125722	0.33397621628115415	0.39783741634850267	0.9566944414262661	0.6515746984500134	0.9311192602987577
0.9761245124091857	0.7710119141020272	0.44256126765449866	0.8983235053150507	0.3756007920946568	0.614301560466501	0.4494715849535229	0.4328160986154025	0.028841643938547934	0.5043358504220733	0.41811613146654236	0.6152432972235877	0.8735337049342212	0.8140396454033484	0.2919099430341149	0.6242546410841604	0.01949167603871549	0.7726712714694051	0.414294426251572	0.8826294251051207	0.7487570220336474	0.47310964752347107	0.197978359968624	0.5507161546317528	0.19914893686685942	0.3192479651902741	0.6137476684012061	0.9862916040438849	0.5713641726765307	0.04938575548723412	0.9974643693764873	0.06606300118235975	0.46036127939038707	0.8495439515670549	0.9206097736769959	0.6813562153910447	0.047452250612113556	0.008988191179022054	0.42431654442120326	0.12183240431231224	0.5330622479375356	0.9171774299617081	0.12126090578581594	0.36636455964957726	0.03172913194871818	0.972892182400482	0.7266827881807344	0.6148647180940137	0.9779159395067403	0.6578631220897297
0.8677761025226255	0.5826353918024727	0.8630743078820974	0.08157204230634474	0.1637553340644844	0.5796743348627087	0.26505729706406156	0.7191466959817399	0.36100397100157156	0.16580647338972698	0.21812317144665028	0.49874812617810593	0.5342487262490289	0.739088480689735	0.7557251916091258	0.6066400833917736	0.29256031341957356	0.798467096394792	0.5309540564240535	0.08067061754084359	0.09899217056281129	0.9830276798471989	0.5131210079835655	0.1057131198519774	0.4525082872260231	0.8598810505336081	0.5891193428202935	0.5463092121147118	0.35494971785479146	0.30425294827120264	0.33141615146297587	0.9362321720767954	0.8959508806019607	0.9871870551161167	0.8213698729695927	0.37515032667391235	0.516851456807264	0.5954456098997335	0.7259222903877102	0.38750802964793296	0.16305910039648763	0.6234464643218968	0.3926528533177729	0.15656480541621498	0.64155251708728	0.6151059224096463	0.8708734939788004	0.492436535606271	0.7848268525792114	0.041163274777702985
0.7891573640234993	0.05044953728628088	0.2403820129453722	0.8632297171005526	0.6216353181479494	0.5372300385290513	0.0018093131233677395	0.6804231992932827	0.7299628884672321	0.6166000002063844	0.41949424486385223	0.6922510347717242	0.6543819985023879	0.3712079013224261	0.5490620912464396	0.4044282507146205	0.6022362924861409	0.8607483358384513	0.016721061693942385	0.22096059858125827	0.41064868499615126	0.4696116499267159	0.00321246404854858	0.03769555384529033	0.8714097549439471	0.2967126128695202	0.06400723876487846	0.5571846306153939	0.6928597510722178	0.8694112995523052	0.4107043520119602	0.876974851716364	0.12622849341238163	0.8600072799920031	0.42285295416143776	0.2863376948299554	0.3609393572031918	0.896682968472328	0.8098219950193568	0.5899777660351974	0.7568049254461187	0.6460056850486247	0.21093907403558154	0.8515714232663455	0.754271410995407	0.04329451973488363	0.4010462989155853	0.7061946578200075	0.3766300636705101	0.3682599391016459
0.5549345916680314	0.07086578250256159	0.8514794222554651	0.15107410422397705	0.391125263499573	0.6631731046680898	0.36781945958086537	0.47556418806988465	0.31576010555303136	0.3328057347362925	0.2035696864654044	0.9543897438593373	0.004441707538100581	0.4768087783517079	0.7080699994660603	0.021883048802407545	0.32314082215632345	0.4620891418790083	0.2111860088324261	0.12922347939164147	0.39549504461570484	0.19101745341887766	0.028763096889141804	0.4201969581884796	0.6225291961569842	0.6859220430583142	0.3602487062120038	0.3234535241343226	0.39602338644788104	0.8822499635220987	0.4695674652970311	0.8959989237290054	0.7357526131868335	0.7066644442437158	0.9661940463092625	0.2639847991990677	0.9961624914124259	0.914945423974179	0.7204886709681024	0.2244328266972363	0.37147908626827697	0.6033983056621087	0.3819816347693813	0.7013261420866568	0.6235142661556713	0.7781185502705613	0.17473068697356553	0.6741877548234869	0.15827448590058335	0.6635596778727637
0.08911773920624833	0.9892689493108794	0.1607186510593751	0.127984738194042	0.09480758292334446	0.5661806191083373	0.9487636524814462	0.4328941426228241	0.8516328662577561	0.5672161581881259	0.2838735093926126	0.051966560515940396	0.25904063349436124	0.034893637781451714	0.6205684290469259	0.9124738953896929	0.842146168100517	0.765686459267148	0.040007451541896444	0.8035939443257167	0.8811169492090397	0.6209115644392779	0.6301052290853228	0.0786758787072227	0.5029871771793906	0.43631046851789224	0.6735767841089638	0.25169804213161184	0.5559447256893214	0.756217095420135	0.06917758520069761	0.7539874989395953	0.5111515292997956	0.21371087261928323	0.7635606949806303	0.3678893886256184	0.25253540563915866	0.9408989326047297	0.7538591303904052	0.014507156574247282	0.6881466079434041	0.918690508951565	0.15133380451827827	0.5921375921526231	0.4084850058564409	0.48577539574406403	0.21518912832981263	0.477542595626411	0.6634933121688978	0.17877141673913644
0.7480505882919449	0.4036616605479094	0.13518635684520386	0.9620267915887165	0.5053070594605387	0.9317680412930375	0.8197667149461538	0.9882756494554333	0.5499844017152251	0.5122948134013122	0.757512190418775	0.16518177238438103	0.5331031095997761	0.5973211392147342	0.5957574916442113	0.7481045000343128	0.9558291048397651	0.336272925553904	0.8058942419288878	0.6535724653378275	0.5165128547093171	0.7956734761610111	0.7640597069827678	0.37598988417894785	0.6637004276096327	0.8131846950511973	0.43146637640830265	0.6171566969963616	0.5079388266618196	0.5678215517869787	0.468932421858572	0.5669492824444015	0.1885401570233145	0.38534569458369783	0.09842558509322274	0.6895693668109472	0.666333216549797	0.9307964385203281	0.5320729019321674	0.8974916977055344	0.9150892762613528	0.4314567284125922	0.6960097668171673	0.7010933839882592	0.6943319062523711	0.8011604708899004	0.040496553068078756	0.3333128470349651	0.5674272369753035	0.22795109800854674
0.9417092606509865	0.384445124159552	0.8980409153064508	0.5062351968022937	0.08164079314836925	0.39762397416325557	0.39696894889204526	0.32313614890152353	0.8219717717466519	0.28321190519711836	0.3777625956974162	0.9235771038644628	0.5158494829152285	0.9715501132475289	0.8582717086371656	0.5086911542597533	0.357877244267102	0.6229180566362156	0.49885380359477094	0.6026607883742265	0.12484147922326783	0.5958104349874942	0.4037979415992434	0.2952913650844272	0.573961045092132	0.4382314167448317	0.8195164855911532	0.8986179057481171	0.17907431617955383	0.11587007121231252	0.42025939509421584	0.5861179019099279	0.24378179771381492	0.47051127442336405	0.11430631274756342	0.08793413503345382	0.0048233346593204995	0.09576672179815304	0.2535274623824175	0.36045555944153995	0.8173299027551628	0.1557284086794215	0.3417927258382478	0.8009539235016151	0.6265047224160822	0.03609992360790559	0.48796354479694704	0.9639060271672943	0.5367621011527263	0.7696959295798299
0.3554801175854747	0.20599752925226023	0.03320170435082248	0.3877195279624339	0.7009954446174186	0.0861154847458937	0.4836455433706862	0.6631481703040374	0.15088098445936504	0.34732385185025627	0.21708698872060517	0.8483591244249556	0.5378609128371922	0.33786163174119455	0.7854940058051735	0.157132096940105	0.8434516902060524	0.6642946178244736	0.24581730065978336	0.8505028033938746	0.7356419493814943	0.6361914365519521	0.8833362635519824	0.9694761308278063	0.46304646874483346	0.8313141039183506	0.047803950186587896	0.4037913739061807	0.3350129927686166	0.9710997343877427	0.07351980655118939	0.020092953701173255	0.1413417741267735	0.546242461055827	0.9170683371661384	0.6851974220288862	0.30615707257688585	0.6745445270864258	0.0013205338715741588	0.1929644491326018	0.9834112951829604	0.8986834478815438	0.8047234053826221	0.674981599152264	0.587613005031603	0.1576741176392067	0.5532814842125173	0.9424152355384274	0.13455241194824286	0.769536773414943
0.8293063155592124	0.9454837638232951	0.20324422133034803	0.5797407189451298	0.06748254920204289	0.5647346581521808	0.3793454321131763	0.9399004126840572	0.5120557811892251	0.8599628570763396	0.5365417211730829	0.09661884349596783	0.3780124515074602	0.05366003222534743	0.9717957322887785	0.9070233290245262	0.8503279355625611	0.7893579696214832	0.24835650401578357	0.2671641993795928	0.040334182136956165	0.18320626799096973	0.23869672466269654	0.5640078231434558	0.4647690844384441	0.2064120386683005	0.9637573827763595	0.08689030586409185	0.16512880206350278	0.6534274497005511	0.8786376760550292	0.1322633883493346	0.1907661963885977	0.7359989249751456	0.8383790203703598	0.8744385007030312	0.3129331220342385	0.04753573363579089	0.04099244382746525	0.44283207104831734	0.6766216598101554	0.19346243468029112	0.7361448487208955	0.6096830068460806	0.042998195613143	0.26945144543584443	0.8381981757674123	0.23295285104571073	0.8026317156274645	0.8467229430343031
0.07140926555822158	0.6046793487381942	0.36242519795378525	0.5875043097773144	0.13652949491958988	0.2416691571114581	0.10791165555473403	0.8147432594351702	0.8855156014941936	0.03246273494420204	0.2610774744526634	0.6682093806055383	0.755930347439473	0.2698510894152888	0.05319717224347975	0.33798186050941725	0.35799380266557534	0.7175503287214813	0.7651013648861382	0.307739852490596	0.21925384482489896	0.4531644395667337	0.23536744626460515	0.876819061761351	0.13479015303267816	0.4480660380288455	0.887395099065082	0.48094910176559214	0.5631830866882253	0.5393300650627738	0.7973797103453519	0.3621386772845754	0.15795161048826678	0.9539253359733421	0.8813707565834032	0.8791365642479784	0.8598405350095252	0.9607080511611086	0.4742168032437989	0.2460158140992904	0.644261056537221	0.9871858474771489	0.14893967932040708	0.39741746155012136	0.9464002815349627	0.21336800493620423	0.2729059159055598	0.024261595510692735	0.8992723969681147	0.7522464687455586
0.8868866178325286	0.09912938603033972	0.9300636053437383	0.1264710331023421	0.2523029360421233	0.27191761248012236	0.3027612423685675	0.6911432575948981	0.4382106362571353	0.4520391737020508	0.23708079380434444	0.9443382851559441	0.4741371508132668	0.6322804164310298	0.682856633550669	0.9204137092259421	0.035526397517611774	0.01900887775685456	0.42921843758921485	0.43199061471241795	0.35008466108783187	0.5139043968128091	0.9832926002347216	0.3635129856346052	0.8751902164874289	0.6311242472948034	0.18439527844407577	0.8414113110884143	0.49151322999704916	0.9163802202388129	0.7116313704711305	0.4595261262962531	0.929175039241702	0.8844756355918528	0.20471054168394842	0.7611799822888535	0.9884314593037419	0.2867427480048823	0.1277507465969272	0.4901274987717722	0.7507914770981388	0.7895700007994332	0.7843066556131052	0.33684149264275565	0.8642007237985593	0.509567760245416	0.9769729214910612	0.5277437773428638	0.46500992204513303	0.7082515928893519
0.0849864777056385	0.6229242934541609	0.22191499779095147	0.2718973737266086	0.2699427683740018	0.5521243504581769	0.7049283829042872	0.6970746275960975	0.9392776318938799	0.23346551280245942	0.735033641331578	0.5831808371767078	0.6858370815547375	0.6229981443823265	0.8857195118086437	0.9229482892964459	0.2871607167785778	0.29284078751414055	0.15026154821837334	0.9069815102313841	0.8592503413566469	0.05388165789126176	0.9300673893581197	0.6643434894158544	0.5672375368312114	0.8255067635340226	0.36764713354114575	0.5789665145117703	0.2910082571939704	0.8870152926046665	0.2235329329784106	0.39333767389903473	0.6094188187808848	0.5451184127659339	0.5348190957554791	0.12238936741203965	0.9346289316187373	0.8738420789621719	0.18322165253794842	0.6472739997742191	0.36234062314797444	0.7597141488869469	0.6649849956903833	0.8284305703715835	0.46060413795062605	0.2967145136425551	0.2730678111022342	0.830251393333299	0.02662761619127685	0.5632601902767711
0.8465797814770669	0.8301948891315476	0.31902265823518117	0.5677374314752498	0.9337720920157728	0.1854604811885988	0.03356256346972497	0.544010900327973	0.6947412749252906	0.5679356529108267	0.7744996626244709	0.48086761003564094	0.35986434737323725	0.08049034107367325	0.8935592146979241	0.15206768311681307	0.1007397562285347	0.8111709249645255	0.07467017207834037	0.012825153532384892	0.9204900622618591	0.9698063594978499	0.13089337684437308	0.358775930270701	0.0919370615746945	0.8225781782215524	0.27572337912827205	0.9003991483948747	0.5873460513381297	0.6954716237986417	0.16848736060798708	0.6262326168388341	0.7663501737221038	0.4196899554073197	0.8299568145522344	0.6280365763852092	0.3544783851682707	0.515451080090613	0.24703468725025346	0.18349713980997828	0.4960002130490332	0.33270599336798445	0.8061151045338795	0.40520212910795805	0.002012302040664715	0.10671005403567246	0.5275221540697673	0.8696677991218221	0.7906510397966494	0.620166422057881
0.8540421807797489	0.8638254904954519	0.22103801158891367	0.510531157077875	0.9583533096199907	0.38012021670927154	0.5646476863841562	0.7617347301658786	0.26623831727726255	0.6356898077828019	0.6820099406021872	0.7027297040612949	0.4924392048943188	0.9991234128462134	0.4008878120627348	0.09704489042851072	0.6319194650171709	0.8896889941937439	0.2487002998459179	0.12780201585142004	0.9987787500706573	0.2151938358124671	0.30540975822912697	0.36474787769750694	0.3726533006027558	0.47819288856157083	0.7344905846164965	0.8896242828179076	0.5199481113286066	0.7089752633175768	0.7477944092647657	0.2182794427871697	0.496150951198575	0.3372392640718693	0.7247923143715037	0.17337061550448774	0.6736909032492573	0.6621777462028005	0.25929534251817654	0.6715252144348645	0.6175746269367103	0.1717794496492433	0.8741507773263174	0.08968046496453652	0.2487161884063679	0.6686312636598577	0.40921846560096387	0.9445631800104738	0.5940033863373364	0.7047980291116948
0.9888562404631229	0.024713466670033046	0.5056334966452759	0.006279981567271387	0.8750630692725793	0.6323326722054007	0.11832856349525256	0.18085426797602555	0.5687496654213872	0.41228319378235945	0.0457299793200745	0.9774505406509665	0.9086059085553538	0.1803874373422646	0.4005708416499807	0.5780315498763253	0.28201177907009456	0.9091290097098018	0.46473935304799274	0.15452693142936724	0.8686667688206559	0.7705016225625736	0.47821416068545897	0.4148723147209671	0.3218387784969938	0.8180631334797599	0.216717052814276	0.21887963060208926	0.9301547651611826	0.5761939867352907	0.6404878147224984	0.27077652564582766	0.10551857742488968	0.7671271753618205	0.6956460322877948	0.6057127765180974	0.37917781803043504	0.6147459992976858	0.005161465770753382	0.05473565151173809	0.49303504575681734	0.8757081291148914	0.8083667335905492	0.15463238070932572	0.22618559662509918	0.47183302855688003	0.05631116109518164	0.8765893475961971	0.2668989630189095	0.013445744451688224
0.7818901231768367	0.8099600001320086	0.33780955178819183	0.4747984967383879	0.4342820260214084	0.8825518220750906	0.15182435590028087	0.5951226039295751	0.76906354558123	0.794702645207803	0.9065143297561182	0.25786109051927775	0.3055923214089705	0.9242219747188256	0.8392483248489161	0.567360357312986	0.8425685199339977	0.45192501652148764	0.006968375994849452	0.6277887871949336	0.6003761345793565	0.5039334848620531	0.47888441291219386	0.6092903799433395	0.7758264917440201	0.9381544517303958	0.2415094035209029	0.1364380206014445	0.3914026609714145	0.16662552157163613	0.06899724915784389	0.7432329263227931	0.03507717117234377	0.47073841693774754	0.7155644402125833	0.5306218885687032	0.7247087453416947	0.9303095325068821	0.8033107345745263	0.2001991113529995	0.36917919451416903	0.5654102002523821	0.7114286254119375	0.8251670201708502	0.3572273686559424	0.5524220237691073	0.3032523247313812	0.4252011521336052	0.7713698795063789	0.3341792817702396
0.5188356342281558	0.8876782226910908	0.18912873047888779	0.13893827924486823	0.9483734889515494	0.6908650303875359	0.8357077599804025	0.8395591024003224	0.34833390792236385	0.8979130843211558	0.5051253686011931	0.4762815411745983	0.7884396056298257	0.37107148433867476	0.4229677061533291	0.41776304052912683	0.41478785297289067	0.7156216793739479	0.7033998310498241	0.5785373062848878	0.9701334275804184	0.3840573087865561	0.0484561348761291	0.8377335352907463	0.41765958845545437	0.18780522510735065	0.43025285444924155	0.48819478081675327	0.6262053058674143	0.8131019902784705	0.2588780677498629	0.8131014303964847	0.7725343255859699	0.3492536525077695	0.43780639382335806	0.05853103697061124	0.15142487440480212	0.04670046799694638	0.20363444554959576	0.43293558220202644	0.4448270066712501	0.7770338069351467	0.10959366772259227	0.6958051573951164	0.6280440185028691	0.7347321201885489	0.940899296725228	0.3531614788855101	0.19374846430787884	0.2839660771994459
0.8848927838642318	0.6635001432314233	0.9243411117425857	0.3853586262725264	0.9199289922137561	0.8173227284644334	0.948096189294266	0.007112880449155923	0.15957123515293103	0.4642454026091444	0.6355635197765055	0.630156253234758	0.251049888409144	0.2330093986283842	0.19146202105833687	0.48165796969260566	0.6787583545769773	0.2111911217246576	0.3737175632353701	0.24054558208797516	0.897670429068586	0.5478842009543199	0.3176662598534109	0.1806997294411028	0.5055845726399903	0.9858285873246093	0.5267442341979216	0.5733996659413535	0.6940258165615679	0.8596798620869682	0.4987513273852999	0.6435234469939244	0.8195413391554622	0.4767029378003792	0.6747824602874867	0.5113600725876184	0.6477508519804808	0.8798374549077477	0.5512285402182351	0.6117390439309729	0.38940652336641446	0.776256518178907	0.571069639544934	0.036555422963688855	0.7776134540406273	0.9517581368013144	0.6737570055133242	0.8315422453746187	0.2385448791595699	0.07597782323466906
0.42772089061344465	0.3934528146467273	0.660028515228986	0.9036800508657494	0.12696823634856247	0.16206200352278666	0.7880611088305753	0.24837539777545659	0.2987940541418559	0.6406589408218887	0.5211756148688547	0.9941359202858999	0.9282612976598825	0.7217617610459033	0.041868347369077186	0.5178725251239829	0.6728443481435135	0.8022892641997914	0.5327529812183516	0.8903776593590012	0.4690989986073636	0.2464014826006189	0.7309462863135963	0.4901348330607491	0.7514498953311326	0.18691107120620742	0.3648736350509333	0.4561566428076378	0.9345139453950042	0.6460699457507568	0.20402869595700468	0.005809771629561311	0.6680246296302147	0.08744509621614205	0.4791333315389691	0.6252569651762945	0.7413315157600181	0.3786665978191054	0.05595750173180214	0.5611465680031171	0.2906581096067331	0.9672834655366054	0.6088789364834902	0.3861656237364868	0.6000125493572385	0.1959950681831949	0.868534425270624	0.07755464249895827	0.3959804191114956	0.7162402872574093
0.892318812298797	0.973272145553339	0.06197620442317053	0.27869075647134167	0.035234275578056695	0.7950223435469311	0.4601538731716186	0.3246695643546895	0.6099591645436632	0.4181664239282753	0.7838320982446292	0.03241693918950184	0.58064454074388	0.14213741933115176	0.497508135216037	0.27967830414263295	0.7781465224026091	0.7722723620052032	0.4705239833359455	0.5592768740049504	0.7036958007181275	0.13093095111975095	0.8393862256179697	0.24160245758358867	0.40499278654605375	0.47662382799894865	0.7865608121560305	0.7024421191213516	0.596955539048484	0.4490644487498878	0.9413338206733829	0.6066753800579137	0.27960602835289505	0.16055006819573003	0.5866828601582166	0.48874814017764945	0.03970775871710519	0.3614783005514769	0.9014025891427474	0.7194558266264438	0.26131357327070304	0.7992989887518039	0.6067883099063263	0.33180361884796095	0.7404667441252448	0.625699285581839	0.18238846606694015	0.2365356868266435	0.033664588088060166	0.9968697746739056
0.5972061774265118	0.4518402165809222	0.5313743358510379	0.7419867183796526	0.41911602715398144	0.685328969634824	0.5433053556646208	0.5523434009451443	0.40952693795512785	0.23399891242758097	0.12166239497614606	0.8445260251013433	0.7357505701919188	0.07153838270459656	0.06538808025917842	0.8820034621113363	0.15111543680425044	0.7923599042187931	0.408781192296087	0.2334062992022794	0.6669859460184118	0.4421788246575462	0.6660225496841514	0.8612401103766212	0.8345573570860471	0.6714008007645047	0.8532954980431315	0.7343708951135685	0.29447612126863	0.9986377218417423	0.21987292310238282	0.47382246060099564	0.8300094567259194	0.2213052350997523	0.44486254364452527	0.5388166734717791	0.02964444709849634	0.2919191254670318	0.3056468821595457	0.643870314689322	0.6059344387090684	0.1808693272193933	0.45426455080440487	0.8468395875745086	0.7650369926798564	0.8702256689851081	0.586284853562247	0.9361319122871795	0.6997778573029451	0.04245667947422249
0.7700298291914612	0.2979502661925978	0.43748858845348393	0.1505371979719604	0.5485895002880491	0.6573073323104727	0.8725200401973037	0.4409654851546039	0.7661744001009744	0.6502953896755599	0.6355651791314355	0.925534904789049	0.8414317494419281	0.05731530074223967	0.023513941588157228	0.6544329159879023	0.6174385201399956	0.1591288883314821	0.5159208853184968	0.21889519762951726	0.9800727975058181	0.840868836580315	0.3102041321895078	0.5820560231777167	0.5977471018898785	0.3995420438730516	0.03160346591364549	0.4977740823115263	0.864126147158651	0.30837143948577883	0.469490263959911	0.9290515882260322	0.012848269996964978	0.7261975566555063	0.6693825492950216	0.33269067522407636	0.5622159017247076	0.7007320617960581	0.5049646364944187	0.6275272007955094	0.3160649829775788	0.5011911978608885	0.3913593350960626	0.818640336908028	0.697801162953277	0.9802489191187644	0.8784333000112708	0.9149031653320182	0.6031124471478722	0.4581765994849173
0.005430473853397344	0.5774388143346784	0.8352775929176522	0.0557075851823986	0.7456033759387436	0.4017397411503737	0.33268570426125055	0.7095801438927686	0.07199626701997264	0.11313472034615302	0.3263328254284631	0.9588918807137414	0.3371882007645013	0.7929614031603666	0.5690314749298444	0.2569290097397703	0.4890160304821758	0.4744705894707233	0.8906646288101915	0.8652464439097252	0.8091900706315807	0.9718229461310036	0.10484387551866203	0.7198023729746148	0.7933715478385589	0.12497343649578307	0.5086828849872495	0.7873295915451338	0.0992245840000382	0.09786101287552917	0.7812407361156506	0.39948939024714336	0.009721377168723344	0.7232815086187351	0.6307773399464582	0.6598285897243521	0.1893400968269131	0.7971570699896643	0.12447994621972114	0.6137768478784064	0.009776796197034754	0.4272779143410781	0.9800202495418742	0.9892263725490992	0.09996212706308061	0.551770101318277	0.1911941246878659	0.8074493949466274	0.4331421518735614	0.5107733116745378
0.9639186766480428	0.8426800659248173	0.17265990612735171	0.9823851833539718	0.8346692251411086	0.9935081407024857	0.8657602804299622	0.056532267246195755	0.4153915619043731	0.7950328729105376	0.057824808319408394	0.0949254484960439	0.9269332921085915	0.12594773707304163	0.9842611260796328	0.49127541531393903	0.9293738444025638	0.6924195577633586	0.06686086223553966	0.7557855406925235	0.7303888738765295	0.9334697100959001	0.4685974913022073	0.21741806226871552	0.0826249982665439	0.7388753556658503	0.35004952363418385	0.19916073272959645	0.3879533315049337	0.45766592209192525	0.5967206035339634	0.20080151958766712	0.42123819192247514	0.04029415834532901	0.4103552448663724	0.7574997426308671	0.08631324653802885	0.6075310658421698	0.024463964345236122	0.0843473897988195	0.8243183248816096	0.9282935342637635	0.6416960508648863	0.5192293140289729	0.9972259731482174	0.021274470126283584	0.7864162104748753	0.022563989859130107	0.7934835929797223	0.46550302667659227
0.7688127181402304	0.9868398434226426	0.5483614336764728	0.4411978513548197	0.22066992669007968	0.47577498127743056	0.12016598905878595	0.5618449830672277	0.284457277496575	0.8777994143201818	0.3224156884625027	0.6051729604308433	0.31371619798121475	0.6615153459491238	0.39180100204808477	0.5650090126993356	0.17094903097343483	0.5646718168771986	0.5651438918180137	0.42320329384253674	0.5111957684874776	0.17961484746651446	0.5835772664285258	0.38476619041229754	0.2473162677951085	0.6570640540311191	0.5329787348318188	0.6439400239445815	0.6614721940741296	0.03990900219071469	0.8011739473014076	0.42971917452380926	0.831772617684331	0.7496189042548944	0.7424032961249462	0.9922403559539281	0.9728173662885088	0.3905648923341607	0.7358039110867708	0.10159097580344023	0.21287601025714087	0.7820634269594572	0.5893638015549337	0.5343331575224315	0.7202801792361695	0.4012833274062919	0.9770915530316104	0.5094919208453939	0.8755999304094066	0.14489031796104523
0.14159715516233495	0.5385948670553801	0.7242411834288406	0.41982193038874427	0.9247949056458183	0.89936447446129	0.006166956126620549	0.8974066366057618	0.45489551082417	0.06604555810345125	0.7746828940200434	0.8613423489037488	0.8644242757249654	0.9229659832015298	0.36299601384845237	0.07268843793797053	0.06221411977567215	0.5274849567187722	0.5519288253701597	0.9343842358979132	0.9077373447351036	0.9346954256724889	0.09856224002475666	0.40281074120450167	0.38376104063758687	0.25245322517211444	0.9679933632201841	0.8375398875926059	0.336239708125048	0.8971409861550853	0.6612352307669197	0.5408089227905678	0.2921728766870796	0.46024361810423486	0.07474391306064787	0.8344557333679679	0.8122887869928367	0.2631386543666201	0.7178582620845947	0.03804613295937165	0.11339094603096456	0.518994194065758	0.4001265847326021	0.8891409978583474	0.16873848686328596	0.004234873569654907	0.3217924548095238	0.735575444476373	0.4437581991516292	0.5608879171524295
0.11474027063357539	0.9402241187446817	0.45384272624765487	0.3952933405997716	0.5038789916237326	0.30530728726867284	0.9900829126624281	0.03244530167502713	0.8038659454811563	0.8403902110291748	0.972331396753616	0.2803854709721819	0.9743455498742326	0.19570489288743897	0.9216446060589565	0.4152017527499441	0.30577666910852785	0.0705522505638928	0.5439111034916164	0.516560555845036	0.33004395638853323	0.0465482656331192	0.12316597511789351	0.13549168031981396	0.11706785358839777	0.45203170695026973	0.34135571657983965	0.19495929283398605	0.18469987723855696	0.9778135939110706	0.9509625869393385	0.12254884795096932	0.6122642748092285	0.06891916364488893	0.8892409848041964	0.131691139251654	0.06578601971962339	0.45343500525424874	0.06015311289040126	0.8215415493904157	0.1332864991665732	0.17541340816128315	0.5014268658113498	0.7792682713342409	0.10285891157850535	0.5356905772715014	0.4810063110274535	0.271200473581667	0.12113679508715203	0.6416449600418731
0.7494972654949932	0.4926438907215417	0.5142412084675957	0.5723385025226303	0.19414603229098615	0.06560626176152196	0.21836726600126022	0.6646776924678464	0.5593470480330802	0.3801704899340693	0.6403996477058976	0.8500478781119447	0.5347111363179766	0.6001468178865156	0.5656037589314825	0.07335090227366803	0.7913464681941359	0.4222179436190816	0.976227293179551	0.5732402378856604	0.3064933201701593	0.06401063321795641	0.22333948229202827	0.6633041954355676	0.1343020943767511	0.9160008078979349	0.6025762397877474	0.23673928871029204	0.987871234250612	0.6838014145788599	0.8649432193295118	0.6433541289251482	0.9813023811304362	0.10187909996504751	0.7347363620008716	0.3032770902703569	0.31788285339072186	0.8161535781253899	0.5318252272527481	0.2872438954884483	0.12647804744027247	0.6740327800884839	0.6364831654077949	0.3976969303653962	0.5581480822851681	0.11912597234151545	0.3640467945034247	0.21974135030035524	0.7576102342123772	0.18195316180230847
0.8899298942654831	0.20403213911502183	0.03397449230697158	0.06106876358379909	0.01469186630888275	0.2983797388946995	0.3307201090092118	0.8963003643369747	0.3912487672282503	0.0054854261218223455	0.7082025649218189	0.2829303849941881	0.0394419999704978	0.06864989078542849	0.17004684631822264	0.9142310159977971	0.1514276825584503	0.7360496829709346	0.6313683351002367	0.6764432717775763	0.9708681490990321	0.44488308623996886	0.4834550342909718	0.5373831159805542	0.045991539117015146	0.952587049411855	0.29881394497656955	0.2409639485311712	0.8314245628394576	0.9091040881595931	0.3338255981353826	0.6509132760756163	0.23905055941549325	0.5113604481447819	0.4644350151620068	0.896895287054312	0.7747279038762135	0.1793612733811304	0.04462202970025697	0.21248548693429659	0.49636135913030244	0.7211656439568351	0.8890014441242118	0.8920555203782159	0.4237011495229348	0.7517438123923406	0.3320017341123207	0.5844515059506795	0.7206894110451574	0.13937031040355052
0.18992630015059186	0.6440372789163399	0.2281312097849616	0.4026880054566563	0.5704066830532345	0.05448558548438531	0.8261923005836331	0.12578017866673363	0.8067592127067693	0.015218621065611782	0.2210213582792957	0.4161774272279799	0.054656032426761425	0.05862857831383539	0.6778250891625863	0.27557705790162346	0.255144834875903	0.8367036057788649	0.766902692635452	0.746273485060939	0.5721919923950642	0.4615712995601573	0.879186902095868	0.4172889820921971	0.8016905991037225	0.5015423941235716	0.4554112016127132	0.9900701749605094	0.44931554204134583	0.3939337386180036	0.7677634826418107	0.4489419981521666	0.8337764525822278	0.32343020222213514	0.6093841326407721	0.5775958619057369	0.21046856773284695	0.19873352266885302	0.5519883179493796	0.22833497134851577	0.40210738082674735	0.7874407454307069	0.9773876600518792	0.6259857859016272	0.7434031449391054	0.17272603822849186	0.05611174394551621	0.03564886029789671	0.07325172300068261	0.9301577550446068
0.08804953806433669	0.797519286451535	0.4384345863576661	0.20915075204647782	0.6268404907312367	0.9818459206294033	0.4537394341383826	0.24059126479530957	0.7365721927739938	0.969031374292588	0.8933511768183985	0.1867794744989102	0.12075539924362444	0.39106809343050797	0.1872140550632686	0.5209218796939578	0.04105447705369558	0.7646948560838461	0.35255824135292435	0.7978992115853536	0.06935839730333426	0.92223821135997	0.23690288319469033	0.5819407078209484	0.7017738834843138	0.8871595991563951	0.7310841581519086	0.28337580365085413	0.4381112804639621	0.10249002581492461	0.4665421982023683	0.9645360411441883	0.9527236263501656	0.0064464525939614825	0.508437198743285	0.5063303580672388	0.5997692865793557	0.26764589098876623	0.24874160051185745	0.4889732728266116	0.4905749228513502	0.41940747412166113	0.27849606325531306	0.47406590106037194	0.1892509649007439	0.2885410336239227	0.36825491912655595	0.7091625208465792	0.925804287616355	0.39766340536882616
0.8480440643034762	0.7704005848641213	0.03483223353905629	0.5315468115057248	0.745720283725099	0.8796875360912425	0.5667828905408189	0.8778362791875686	0.07699737482435232	0.2718485787449981	0.7363339844472734	0.18093988222066826	0.8310262400122942	0.7338300305932226	0.3919202413625714	0.4155015186123302	0.26628165706573503	0.5512235751994183	0.7932541598983522	0.5292716826847408	0.4605555667959641	0.1741048200265627	0.20875916648074322	0.8465750600635555	0.7502205366705869	0.6057094947424447	0.2015470488766794	0.1738996715376988	0.05902771887102387	0.8695435622207612	0.3192001801447689	0.11419492734879666	0.8640002147277626	0.8448832275763193	0.6526663690269009	0.6607700410690884	0.07204981440319047	0.8262205497322159	0.3246339196063276	0.6850060965408223	0.05119413930363004	0.9168030723170627	0.5784568936922335	0.7881500343553455	0.7440450047281044	0.06725722700753523	0.09951495979556679	0.05013339599051925	0.38331261491830304	0.7192093619861143
0.7592828771337375	0.5209344967985391	0.5067059043529792	0.11910461844791942	0.5448987138936612	0.5400315574999731	0.561685037857987	0.7998153137411058	0.49771068287334175	0.021638105590172874	0.47887232387446865	0.22134254154389965	0.4801600979804257	0.16533477095552063	0.7405534370903196	0.9556473110795702	0.51396016286718	0.42916884295493096	0.2242939956289206	0.3771582283764533	0.48040440240090077	0.23557530852334663	0.995875681966564	0.24468169073147084	0.024825137369546058	0.051326954313595574	0.3295281280995125	0.17572633941883553	0.8372190934015731	0.5726233386641676	0.18881445449751222	0.4384337857268523	0.057863085449686213	0.6007234900962672	0.6660887840223186	0.5700310547933787	0.6362050566171186	0.13151494383733242	0.957946739443919	0.4368827168872699	0.2807287708689983	0.6497552507460558	0.3930243543188928	0.5491595875696298	0.22124897901138563	0.7310130220254517	0.14883980153310583	0.8303355388333464	0.3722548526354722	0.8301382105656079
0.7490938022913624	0.4216718263716751	0.5355358733759303	0.6723092860960539	0.8169042973062429	0.7196893375977635	0.33425960358408513	0.33944725065548076	0.6674496613907115	0.42223655587539577	0.902650586666276	0.18430920882249802	0.28626159936623774	0.7669418446594132	0.5176082799846297	0.35683423897437505	0.6771348344528487	0.14620766947714492	0.9351517533923314	0.4789078624731332	0.9501674525637499	0.3585171476576927	0.9183728587803837	0.6830504826068466	0.04311523601107692	0.13706032782601463	0.833422438083639	0.7039310156191735	0.2572422424683407	0.7847510356177295	0.1688361359445013	0.46878303069904015	0.5034048853324206	0.41389876465720465	0.24038504903127245	0.04351137819283457	0.7103173881528119	0.5541707384523772	0.3003712516165804	0.6282636362641422	0.5838920596178636	0.01954795135729681	0.9838813349943935	0.20700523994902564	0.2030943380222291	0.4628322391028654	0.8184798153570663	0.6871090467526642	0.286774289386441	0.25306354266444353
0.5245523229185853	0.23541412955742502	0.5090692807200424	0.30093228612774725	0.7012553129824255	0.453708552788315	0.19369323482914025	0.6025751003655724	0.29444402433200234	0.17459620319786007	0.8581061389380459	0.08354542931939324	0.9613435351179679	0.10210741851353944	0.7786013556387531	0.40582521678500294	0.387608301337681	0.7405156878020573	0.8128646161169115	0.6321175217311175	0.5703606825249915	0.6863830528269537	0.3270112637367609	0.4150790212944425	0.0852532548347621	0.44602064110250983	0.696074334145383	0.0777827256982716	0.15851683921436766	0.7771914341329603	0.0349814575663977	0.05531602318088569	0.017109154414111427	0.42719968086900795	0.05571718743977416	0.2058434035543063	0.7381193731607679	0.9601323363549955	0.5336502326584485	0.7655149777016719	0.6682041233368478	0.7549373793065514	0.032770327972272306	0.6045435619152724	0.7089177693772775	0.40190283578532415	0.042236096823798586	0.5348850167924487	0.936722199387085	0.9346581487939822
0.5916930579973876	0.2786169888791551	0.6087036154628519	0.6777850704720305	0.08077002840803404	0.2542957959369968	0.9923044701179013	0.9231415288207093	0.24654551943973735	0.5570439518727448	0.4690620646614254	0.1981703901944989	0.18701131138900262	0.004108338487119778	0.7901654190820149	0.7182634895100705	0.6919787770311072	0.17968650228738337	0.5503125756266732	0.772860680001612	0.5650126028993501	0.5823019619098934	0.6054273934683705	0.6357260375332429	0.37862776535167264	0.33717730447161665	0.5440058318459908	0.6327569854493413	0.08769700779645961	0.5856730731102786	0.9304918951471796	0.23614822674512737	0.45695895573140854	0.5883851464035883	0.27582297483226204	0.11340140705331725	0.6692527296881853	0.8483032609511715	0.43569521420857626	0.2332776236646572	0.9730936313396503	0.6939316986778791	0.30348167270316506	0.8204623931365942	0.5738942964599352	0.5965308851903551	0.5461370682422522	0.7190865034316651	0.7079202120920909	0.2311841071876054
0.018016232783913178	0.3169312625648426	0.5817745792747182	0.41661847216401793	0.06501581282697311	0.9050537663047337	0.7454150161200849	0.4899360881030017	0.9466249551568464	0.6303586688659625	0.7286209809423377	0.38899397001636327	0.16436236681790384	0.844072190279974	0.8219685834748995	0.40469872016335695	0.6056467270392641	0.9131082031062989	0.9471301420370681	0.8456725003257002	0.6731164681857355	0.9003793774660518	0.49626896794376874	0.3009940774292398	0.7069183172438652	0.3057758232864727	0.29402328142277445	0.05467134471995838	0.3439354737877445	0.0656587351262814	0.7121232173665027	0.38849930818983647	0.7008641757129358	0.8275043109142382	0.18686367341117016	0.039818974416008346	0.8984751585966662	0.050930498074799435	0.24929760207488771	0.20859360373947866	0.3534141713763673	0.8501937095494756	0.7801358298654876	0.3028583750939716	0.9752646928930592	0.5789144102545668	0.13963327605837317	0.9666177911606221	0.6845833175577402	0.5490862806563169
0.7627941747432612	0.8803173710803412	0.813525719149753	0.6419043927797742	0.764603628918448	0.159079468238975	0.020702045406976732	0.5265615095286473	0.04514841571030248	0.6314228389763606	0.5925913755459564	0.9129189620413232	0.8629447975460188	0.6625758025227628	0.1860855389901921	0.8087153038345263	0.7749524380153198	0.9920398343144934	0.00030187532057290856	0.7558656359471814	0.08585326151964157	0.09254429703226941	0.24021795634909904	0.5793433069665113	0.0019189811311014493	0.7072745270681818	0.3074483299866685	0.12576965032007648	0.5537615094799461	0.31100920317719805	0.47530874331878403	0.31924985286046415	0.46646838747373776	0.5643195118212836	0.6601181671615102	0.6507439027294952	0.04008232735658146	0.3958835018205137	0.43049006521414757	0.15060231813010816	0.123311311211032	0.6949789588355575	0.8502878343901997	0.5023912166062887	0.02024253487256933	0.4540298143724578	0.10452310447103752	0.5080284404787385	0.07382096231450097	0.019394724578573608
0.5752292140081195	0.18076245848554495	0.8828393568677199	0.6171821241968539	0.39040910852987365	0.8028317785101061	0.9562362430731081	0.2662334591705342	0.36484054723168846	0.14844432074969693	0.23962732983661228	0.3969643070535257	0.3517280431343228	0.6471001531457621	0.17357172630645845	0.4460626390175979	0.014450688973910553	0.058402529886381394	0.7927088586448272	0.7762299629767007	0.3798662626659671	0.38269824080493364	0.5577130984843195	0.693908738330833	0.6496666949866478	0.6933953814332801	0.06031658833774001	0.9635981360562931	0.4000456156655696	0.11431047574337383	0.13483688494283286	0.3194109327970859	0.47365561258914335	0.3388452660988207	0.555911502327288	0.15845336187615844	0.5232880350322656	0.592874397186827	0.2861938668454993	0.5178727181032585	0.3173742359759576	0.00046395781333741226	0.07348542757413867	0.43070718387466167	0.936943860019916	0.16073797826365854	0.47598479818282535	0.7991396661880894	0.7209157322985751	0.4956353187156577
0.4501839793115665	0.03522386119186183	0.7559468892107643	0.5136174771664034	0.2385324805883975	0.2855214264277537	0.08385277511079603	0.44343449120738576	0.3117070465120857	0.2702143621971156	0.8205001490464768	0.986135659218264	0.09436755251464601	0.803104077091957	0.9303122099055643	0.9679297967867025	0.8683949847041461	0.9649559544990123	0.524630748548918	0.5120314374711518	0.19929329312440713	0.6470829679420446	0.1892573358714662	0.5143603206406565	0.41379656325849534	0.3454213891840292	0.9332370390857632	0.21188872005627557	0.3123321529118064	0.9149057334980282	0.833453412449013	0.8635481962308756	0.4331875968136907	0.18362464224006358	0.5343297728210444	0.18464787319174947	0.21376407765338268	0.4451455876659788	0.9110180564876653	0.887905672574302	0.2711887164256024	0.6669432490675509	0.02940945879858936	0.6688262035518876	0.4297109084199875	0.013974411045543755	0.7404158915295425	0.29137493424793304	0.44612257123253063	0.8432579466058876
0.7948098814928792	0.260237385558197	0.9552397812358701	0.8262865842440659	0.27639425447156873	0.6114390452916564	0.24964294521001884	0.524536794274038	0.7539860068996501	0.5383510951518916	0.4539805815816067	0.4816355556861631	0.1930509962494774	0.4710798386671976	0.08405168540519825	0.5353177596746006	0.5330947964863341	0.5700969768138199	0.7508486185162081	0.3913567925106253	0.19782783884806632	0.4457094307018591	0.5269723440131061	0.37233475828871576	0.5120126648951114	0.7836202324872259	0.18836227027888097	0.18924742058558763	0.596755911379157	0.6958086894870681	0.3189568104500119	0.01020520593526697	0.43740111634128054	0.1935037584334489	0.07380175514553777	0.17416097404540598	0.9330686115041757	0.7897668848006714	0.3615674520073735	0.5724465204455467	0.3803477335064611	0.6970612137291566	0.9252203154538357	0.35070181074128004	0.42177743870088824	0.6244937373608828	0.6194672015489439	0.18586765656815396	0.20326322865126223	0.34743891798206383
0.905407921068242	0.5225629841747417	0.24794367065449718	0.23151068738686353	0.04114845389112143	0.8614350568285623	0.05544837751161813	0.6753328800243977	0.8834304047214998	0.4771340887919441	0.24208548269844155	0.42985045405650946	0.4650094125049321	0.5666438952003904	0.1610158933495508	0.21314845197638888	0.2809956045127421	0.4716089450668114	0.8993117997233211	0.157303318755196	0.1943205140288059	0.42575128812980867	0.23825338851563305	0.6387386963847999	0.6586444421763235	0.8977981070044463	0.730749743222639	0.6824802918883172	0.5823040005235458	0.35806188785001036	0.39052454682959725	0.7346063779665982	0.5003471590543365	0.08918515091041446	0.5964668337058188	0.833714435926983	0.6443297516056076	0.05321702022362096	0.07533942696593066	0.7907718371859321	0.7128007798509852	0.7956800272990739	0.573521022588377	0.5616916184989481	0.8033075890885235	0.9012637253992808	0.9341352659217153	0.4566235772291499	0.9202635714285605	0.6044419654588916
0.4180756759640961	0.14484163903503344	0.6052392707887804	0.5749253708308093	0.5767265520715509	0.7469483674163833	0.7164979334080778	0.3285449070524554	0.6046251130177666	0.49602138843035837	0.3336689627130984	0.5623627224239589	0.542457230741067	0.36405487959748006	0.804188639196145	0.33914888617877803	0.09457564187416534	0.034483195841292114	0.9605473247279079	0.9623731895959736	0.11877067956200105	0.5614658159161063	0.02349762091712637	0.18540570189048655	0.25846972618337816	0.12917944907051948	0.5267382289381329	0.41210806878795925	0.8018819645301362	0.4884876499216969	0.36588917076093086	0.940599406851293	0.36780330077623047	0.7102817500189915	0.4927314024275682	0.8133562464413738	0.9148835089411458	0.4213212081337234	0.9850756092737429	0.1076056727711634	0.7465587148197699	0.8084656973129488	0.7535001247550569	0.872752747359514	0.6032927343220887	0.6327134561923837	0.7269952148715272	0.424491031179522	0.5043875622925031	0.6873502254315065
0.6107150572393963	0.2596373587542016	0.15102725661589134	0.03453384766045475	0.09886921433232498	0.6149951504288407	0.3335994115032579	0.39627759474749913	0.5822783007444016	0.19646422236110894	0.7718415056235817	0.06543221757835493	0.45626285729121274	0.7560989639633925	0.02593367976076366	0.10659138422509051	0.6986911076250304	0.03739829079439927	0.9201882816206679	0.5577462075752048	0.03220926584341366	0.6096353840535723	0.3356756450451347	0.48655769029843887	0.4009445492889473	0.625009776107653	0.4607504111993571	0.8916023071277772	0.8867266863109635	0.932485554006482	0.3052613033143664	0.09159741697496893	0.45972583761310504	0.6904458466340938	0.7043112040804163	0.011485466137239775	0.05513895128698776	0.40820887703835496	0.017920488302525794	0.9264578441980444	0.44811879074568484	0.25548912890846986	0.06694585390992702	0.5220318553764358	0.24912716877107954	0.42410166885106726	0.6555912044825922	0.034989262300789914	0.1561381914053428	0.40974608012671787
0.49933248459327895	0.590887037642499	0.9191601848842174	0.4189215099155721	0.4576573092638332	0.8471146645399893	0.5222732456506677	0.7855322520769419	0.23390289835097888	0.6082409325914988	0.45303875910744074	0.08212099347075574	0.9814496463222837	0.015740994721848423	0.35915345571759894	0.20013972067216224	0.8047444714396359	0.6829616116788583	0.6195373709216805	0.6634851259980997	0.6617671013606498	0.344340535111897	0.5433345355447842	0.4166449632508544	0.04409753160828722	0.32586418550044005	0.8303305820247134	0.27491549796687187	0.7108427517324318	0.6640905399237234	0.15492295193048067	0.7120344289588121	0.4504806081505017	0.2765613943485786	0.02563592605582954	0.4446988611969669	0.05208091658524672	0.7106404322042198	0.40858890387506497	0.3474586955086474	0.20009352768885746	0.8370611646899127	0.37170808679039824	0.8605522733190236	0.9482176486664279	0.02211508230463899	0.5080468873590813	0.9098776719114501	0.31562619128661296	0.15092566447123668
0.9687893517369595	0.10317848863009671	0.04590196346000408	0.4227294785035898	0.0378669363848555	0.47235092227618947	0.9636352533829102	0.6874608253380505	0.023039736453452808	0.1891137430649923	0.3700565961208855	0.7141778335311286	0.7132628879822935	0.5884764156182432	0.8249023210345959	0.7318972170278781	0.46319779162521335	0.0324171163102317	0.6350672949917912	0.1844413012503453	0.03873921186681062	0.6028998215169118	0.8805867127834563	0.24473653449737465	0.6405365322068999	0.9871711002143294	0.0024715716563294965	0.07618908563542859	0.0753487213067906	0.6682113949407982	0.9117808244763551	0.05401567287128528	0.607972989308462	0.005761826738537201	0.01571669781693308	0.7796123106580825	0.9133712691141296	0.932425115830559	0.04351824977731977	0.5534134404736326	0.842528651568177	0.6266253866973821	0.047230390893177376	0.5321127514191847	0.9011595217372951	0.8356986464672481	0.2499452507430029	0.3433135996352388	0.6682912165184776	0.12263595919674153
0.6596390376042325	0.1253500555105721	0.5773271883467936	0.9155936922046578	0.36532741498214794	0.15727114712005397	0.8537669619728638	0.8312165786991838	0.4578760464576117	0.6137360315870067	0.6455496606030978	0.4272973883044282	0.883774846230826	0.8079700365508923	0.3491183348165049	0.5768395630284316	0.770378929073413	0.22030486857077036	0.6828998526403787	0.5763995686388222	0.07137586973863264	0.21900484308308565	0.8745094309926941	0.8589523554703795	0.49436623935593993	0.7306198007769593	0.8456098779677387	0.15779055637348316	0.9804210951719043	0.16116880921567756	0.3225289552463685	0.06390855441017451	0.6746613204738372	0.5756546558073148	0.42047781779250337	0.8901793900520346	0.6940969764660861	0.557020897172588	0.880832353286225	0.4913328039431947	0.5847463929564508	0.7320803415659559	0.35486684851904804	0.5576050924907389	0.40977876281089154	0.6920521327235843	0.42595832991293114	0.04847897291973302	0.4899338878212761	0.215354569837233
0.8835874471765546	0.33930028011731417	0.25029156691366006	0.8518179069918587	0.7369277672794298	0.3460696765650848	0.6493777208332111	0.06996163964748903	0.5889517954890556	0.7414097975470991	0.6359769172250751	0.9713380100874383	0.7782120331812852	0.25072950501189095	0.6543428551391116	0.8682216187734254	0.7631300845192948	0.4036151870569459	0.3456568707443888	0.8249276731132448	0.3020901382864738	0.6079725695369768	0.6605582888904411	0.5875912381287478	0.893911315370139	0.03633880218251373	0.20672800437991412	0.3271703480603303	0.966797627356912	0.7917004125274275	0.6270844031672221	0.0938782349952868	0.18663456753326002	0.6043179577682776	0.244319810216039	0.7557379260976637	0.9873248760147457	0.09511480381071191	0.727420325453131	0.3837178712592124	0.7715726397222981	0.81577929906935	0.30899063741348864	0.4753999022745399	0.682157306347197	0.4584907961073277	0.2595591646246238	0.30456243936821314	0.5904537254787385	0.43555699903419265
0.9114895547964275	0.7145643750250348	0.7040680951185401	0.2603621408675423	0.3196994431087353	0.4593210957446937	0.22349459221502	0.6067390856573005	0.07880450300824626	0.6749583312581694	0.9190828185348132	0.03731868429724905	0.5479896596371294	0.963875843546878	0.7271340579072184	0.29943745630369745	0.4045609137595526	0.8249451109360505	0.20957752040353572	0.9001983166048642	0.5615508185420737	0.6153855304224332	0.5024248863410334	0.3814168690298253	0.114485079675397	0.9726089003352975	0.4905397151796246	0.05491668901318003	0.6339989927477081	0.43723879702095236	0.984814585498105	0.451270653838019	0.035557769097412706	0.5961593880007696	0.24919796553939955	0.7644008920700158	0.5358951828582839	0.5672224626165434	0.11408856093138076	0.22022346647790947	0.4929335156412904	0.4649597465066887	0.7564931345477374	0.5935715963790203	0.24302305439991778	0.6563755905340286	0.08961154127674009	0.5146576933909666	0.5110797369922347	0.21696359311813596
0.5048024624803502	0.9318732391292863	0.44055731464486014	0.2438056414122165	0.5677251221371479	0.5552529673477596	0.18142480747743717	0.6383402853960842	0.6491417842855061	0.9179204110924539	0.5109956187903149	0.8165280414461671	0.19021619825014557	0.6292227078999765	0.420578320647111	0.7775690488094444	0.9328586168954024	0.27360409408577446	0.5382265199736962	0.37570880189281997	0.25979188345278814	0.7642327340676215	0.8955295604613837	0.08041414217623899	0.4207580242881811	0.3745449735535388	0.03883756645586267	0.4894418306816468	0.48798106263824104	0.4641979014887295	0.4560612016969141	0.0881836284126265	0.5982486348064737	0.3490453196809269	0.47185643364748364	0.12328143915930878	0.6496722477649801	0.016843408310714736	0.6848132622091053	0.09355877141169122	0.2378391669503077	0.2740083786356129	0.5812605417837017	0.1500630025225892	0.9174579079755522	0.476337778669061	0.08716817108714459	0.927182789408095	0.026640901049929888	0.15257118716858264
0.28609052623306563	0.39335529680076353	0.4410449431468725	0.8491883031966956	0.13490558037096934	0.3163488088577049	0.538206803714294	0.18588637169458333	0.896428037381529	0.5917727701643128	0.824189013370831	0.5761032625333695	0.7668119082111652	0.9425621813013926	0.5395474415579977	0.7451054058551698	0.013750305907874627	0.6549755597392862	0.11812194748384786	0.9715188627876636	0.37865948790699555	0.7398524212799555	0.18413231927344087	0.4496568781613708	0.6221948458676213	0.5668009944651807	0.7980378549435979	0.5141708891306318	0.5718996874377992	0.8676829420949829	0.622495374517962	0.08837096815246226	0.30461075217981326	0.49147376866691617	0.7362826401581348	0.4975074047994771	0.16478117083702393	0.49718382335025624	0.9922239761276058	0.49422333123358564	0.3183346843975394	0.8818170113583779	0.11737532186833788	0.24810621515562747	0.8700752443273977	0.37637952204320224	0.6784685955353822	0.6538592750525117	0.3854728826701862	0.5810937184243047
0.09602991491145663	0.7530800847072266	0.05485238199790643	0.7139337735212427	0.31167064604354855	0.304183539130506	0.5254243424556334	0.7265021467658078	0.9319283766142273	0.007206702207355642	0.2254144239807876	0.24519950251653067	0.33080405149939895	0.4322363195925122	0.6873160135465533	0.5124584328033119	0.7496395588560499	0.5955021173807301	0.7052855940242982	0.034563573828251926	0.41686620555684006	0.20724011036664258	0.8281233312331868	0.6569596383944123	0.4487455816576884	0.5646946051623393	0.1797757370765518	0.10374950221201684	0.8445756952035286	0.9032294757925867	0.8763786067906115	0.2828610504596042	0.2574789654179921	0.7701648621786553	0.4161420550643893	0.060890851701628335	0.8818432847177764	0.28118193848485806	0.3879070636005485	0.43282391287595734	0.33723602899466054	0.3084129862850956	0.006232385238004512	0.09166614295800779	0.31565334623872376	0.6476553586741418	0.32175685875223403	0.03231303603176605	0.6471954602634048	0.4060238325510457
0.9869485650919785	0.2949570898409902	0.34460761371796833	0.9974613379428273	0.05705745377222626	0.545759827171005	0.5449554561237153	0.00015602848412110681	0.22535308066071924	0.9968985679349648	0.6269942626060088	0.2035268959672616	0.7432070274297047	0.09407706433380914	0.8645866649556954	0.7381020278291813	0.5110216589263851	0.0687622604974144	0.9442523134663297	0.5225271352227135	0.28493975833588436	0.9308125524055688	0.21262539995562924	0.9956793240888607	0.1255054841861668	0.24615044251073703	0.5591575391200843	0.7064428582615758	0.7164577926153731	0.4409548243000604	0.17157280938553898	0.5557224747853566	0.13348284754768291	0.7009055472179939	0.014862469590419813	0.10865985478034523	0.767219335510911	0.003690616714448036	0.19929178538653347	0.7019855104794995	0.642936595896235	0.9475902103085106	0.2411941958164051	0.20868304925460446	0.23731315557232335	0.8291306709852193	0.41356597499117487	0.36145447183274215	0.03858774719596103	0.9420853309204081
0.6137134717113905	0.17799460933708444	0.733792594747587	0.07269959482555421	0.4721548005079935	0.44611248870129383	0.1897394459321441	0.4384151277848246	0.3657511279076444	0.4922851890911145	0.6534368112656717	0.1072184797121929	0.7450557876623913	0.9647777227184249	0.28127311083595885	0.502245653107628	0.851509010300902	0.7018961037024077	0.22973461615869617	0.69970385134826	0.5842073171740285	0.19644410532061762	0.3305458481243754	0.7758141136740552	0.1029211879064017	0.820094986879466	0.024907982330143352	0.13054075543579413	0.04558603522098803	0.09980087496158885	0.8315222559285441	0.558747379570724	0.17445925229177073	0.5178332342717039	0.2230674365714459	0.5812245378983976	0.5855903827987875	0.6602411325849685	0.3977069598145001	0.6783640069603444	0.5723532351423172	0.47874864464132694	0.09186259400320762	0.8818064584283061	0.07201366019582855	0.06782505283073248	0.7459191032200088	0.2710932642382856	0.8207614686531316	0.7181232521416252
0.6502747465792751	0.9529422086162698	0.6811608624702538	0.6239306686691877	0.36724736174780237	0.7213163667417566	0.0272339985690514	0.7054813826831302	0.2171424956386554	0.06057673260429364	0.9074436836505472	0.18306200081092705	0.5480478230974214	0.4106045586251479	0.4681298021939999	0.8632300900627161	0.4562512884595088	0.28309077356987866	0.44361284437399673	0.23927890688550202	0.311335661346255	0.9307316076226868	0.9956037479149116	0.9720368722825189	0.40849194004728884	0.02703247912051643	0.9734348293141153	0.3462345048575447	0.6303790174143438	0.47786894888268494	0.45235745490748525	0.5091582279084992	0.528517991789147	0.44414622329463904	0.818598094487968	0.5148606710366063	0.8700373911713195	0.390779082455445	0.4201332782093319	0.3766508352428479	0.10439404279171238	0.47615275549885727	0.9126431845398408	0.8469270433591197	0.2078230512611302	0.06422807639780148	0.7244101159302346	0.5900487585312417	0.9186088095329721	0.6419271489112104
0.29884626576391005	0.8959502689287753	0.6107722015622029	0.5932326337333407	0.9172589905476765	0.31008570547297665	0.8742799035763476	0.5620290283374705	0.21360454677085106	0.4310063259639805	0.9822427352519723	0.6389631942033666	0.7532285985479417	0.16592086910877324	0.3096616412099592	0.5801268364876333	0.991312736893054	0.6380915614832594	0.4966890978821704	0.22972229277058054	0.7386188668109519	0.9388663184704432	0.130493162319959	0.31802837083850966	0.06608035381070954	0.2608520315751127	0.670405381386303	0.9926447432355969	0.07314793487832794	0.70566449105289	0.44822741755931006	0.4241543952700253	0.17787480203626893	0.4279324258214673	0.2518102443767116	0.3048291618636254	0.3331055028536821	0.7742718926356648	0.6396371331543229	0.3699085792965656	0.1859621878781763	0.22657930641447888	0.8221314478873042	0.6985643946822255	0.06115294065682653	0.8939830857399883	0.5565036386426873	0.22165041319756684	0.765021439889689	0.48579392200203075
0.37305880377454836	0.9041257508936025	0.7900508333603551	0.844526203295449	0.7733694345671509	0.005791348834327303	0.29851338658577686	0.10492307292671776	0.42341624566671177	0.8391748970663839	0.01638441469378671	0.0805848135291195	0.07457329957679915	0.3446762091120059	0.204964883320347	0.5046196913717299	0.45241307894952143	0.5926444497825003	0.9070809326959574	0.8106582572258759	0.2306327292867475	0.006711190576414672	0.702191990746466	0.12231119096964072	0.7841750549324135	0.5911932905270025	0.5896757823289929	0.5483354754572758	0.05652349461438444	0.2814221386427972	0.08149291452592622	0.44967446451242943	0.883647715005174	0.7722283357944719	0.7121799831190774	0.039634993851792366	0.2554548218701108	0.4444865116033059	0.23648543722703763	0.49565282548946743	0.6788538948994761	0.18538025085503573	0.0657751393500503	0.7101535606243442	0.9231049475513349	0.2557319043702717	0.23009590754876807	0.9192341781803848	0.7726295760723672	0.5896193007399934
0.8377854746316206	0.8527910315917673	0.6694800709426412	0.0527080504001034	0.35120403087726226	0.7499372654679959	0.9897004314446349	0.8202219530843163	0.07228752347477518	0.3332684225258057	0.3495903379289139	0.6815435439242749	0.8884906536581016	0.4960103536969328	0.570234976380893	0.36635836591293314	0.5058209869056963	0.746077140114997	0.2516938765526622	0.6117334448718018	0.8988705443371572	0.2984398848558609	0.26331862971394493	0.9573564001433966	0.47269974586758223	0.44646759032138394	0.7396553532738145	0.3701337581228623	0.01175022393553371	0.2253697252478637	0.2749803921127649	0.599198241094436	0.6499285874313565	0.7085977086202707	0.9521702774584687	0.38470890477210273	0.9235758636990875	0.97890944588716	0.5298654332758665	0.7214788830072209	0.28934015321223305	0.48923114104254894	0.3075892149711138	0.7305433833708718	0.4378275291259507	0.024297324638969386	0.7585207362099892	0.05554038498351899	0.09893128910126825	0.7890189704408772
0.3710595387002307	0.33366481190843045	0.3974054584707878	0.12735895165991007	0.1711887650866306	0.9245700023144411	0.01828048904845936	0.5240329977095899	0.8286187104296806	0.6609453351348638	0.2954172020901653	0.5753348776496406	0.8500084831984078	0.2024397581227031	0.30372580014910733	0.449124334086637	0.47281891235686424	0.16286854613048685	0.7777061877143768	0.5402270281480884	0.9734535362167274	0.6383822917542269	0.9670885703529006	0.28203046087235706	0.9293977966974244	0.4055112460414665	0.6259013869815081	0.21298057834469386	0.12916011948297956	0.5171949923779685	0.489753250603131	0.4561299541212641	0.7353551831689171	0.35068626068583997	0.754794141859201	0.8991326524707931	0.3760159278066938	0.04904406963996388	0.6191969614838768	0.027735986976122562	0.41192788288898874	0.40718060755375773	0.917647148483394	0.2722811751537021	0.7388574142868843	0.2731546865443507	0.8839412655754517	0.17367369529903853	0.08817621232481532	0.902299370612006
0.8055961280836169	0.1329751174284578	0.5999472946690494	0.16931020952737652	0.6034947094916921	0.5720798770416727	0.6104192576832581	0.4258910834482609	0.509139075527072	0.8482886068399154	0.9359020630626464	0.9766841724355576	0.5696662567714132	0.5190404375003929	0.49566406058480184	0.2056702753373697	0.6209919268258388	0.7718665340321373	0.7762051825877967	0.77834939532623	0.3253940815824051	0.10273990257948629	0.8207091256860333	0.5684720979318724	0.7810577685136313	0.3502204405611592	0.4877021242223739	0.7813692169877183	0.7140185390928365	0.3765282087540144	0.06253869330906625	0.6623893312951703	0.9984820763472801	0.2914290231247132	0.959098045017306	0.38335475636776883	0.25583431373522014	0.8748203600899368	0.8745043009575311	0.44420539192682973	0.06898614267934955	0.6214258494256742	0.8849008045252467	0.8328962332186082	0.8931213958920038	0.04142331497341856	0.7674690807704114	0.2948913584955307	0.5300180296990619	0.8803132642667344
0.07935371755283505	0.2030191825394344	0.724038072105251	0.9155655634010245	0.3751926939388248	0.5094678263469891	0.12599545012629354	0.8711620921359331	0.8137474674710637	0.9644935285099874	0.6541168195444254	0.9505192309691267	0.9332756714228254	0.9827070591847923	0.722584377174821	0.5613763907816122	0.7414414281443847	0.5035298027695924	0.4572269233864351	0.8544831215722661	0.8320506424556197	0.6314323500452762	0.7225601317519948	0.7265351171574882	0.459359248156207	0.3741541650478455	0.8000916780077915	0.7402697079564421	0.27309439681222425	0.2661837898305788	0.6955818956842788	0.9340225927800672	0.03328117288358168	0.497480295306193	0.806417048394493	0.7688470602876684	0.6355156065809258	0.030874578751427073	0.41468092449299543	0.013802285791662428	0.41341283898294534	0.2551450024266769	0.6476364252214496	0.6645724358700826	0.04644006763495012	0.43193031589503583	0.7262178895327001	0.7983090473606314	0.6191949106890227	0.5361465447748215
0.0007295990366168459	0.7485796779961776	0.29152169133084915	0.5786928548588033	0.9977946035806357	0.454545667257505	0.9852402242567414	0.009032859884601896	0.4340295136127442	0.5371840821378208	0.07134679916372322	0.27052335604142885	0.11833492611864849	0.9051341251671638	0.16495917225129086	0.7896367631860496	0.41822730716847945	0.8170415410277423	0.4532832838563605	0.1502627226338098	0.2308826792341524	0.8979082371022179	0.10007922619513576	0.3802178626268363	0.21490972445900347	0.15666930241947385	0.7548606166123557	0.2958600879247564	0.7437132972999483	0.9540601949500753	0.5843922919500196	0.37974448601230903	0.4420657329782314	0.14346308556518317	0.4461162028774116	0.0253569493424759	0.9972204399567645	0.15463620418913093	0.6145814344643665	0.025556359273502194	0.8135284623937058	0.7056966335080358	0.12804599844412268	0.22837705611539194	0.9264546628901938	0.7883300259023497	0.12632382324811375	0.8752676882709214	0.3183693956772766	0.9195827378299805
0.011091247256139192	0.44274886333710517	0.023681851135821663	0.5686810826709269	0.23759802822230924	0.6458951938432549	0.6641493070807255	0.8625090242267879	0.32075611624035916	0.1647250995675359	0.8575166051531563	0.858552733523026	0.062015614040612066	0.5837098016470023	0.37464455946228326	0.2202347342212153	0.5128796104413182	0.9675319176744139	0.823367324867039	0.3799416157175627	0.38745896665012813	0.4656950424952856	0.7652019140466305	0.9245270288190837	0.1769031753837519	0.387448167467219	0.6411948311074986	0.03103111044900897	0.7289888269811072	0.19114083446735863	0.2463201200091183	0.15252957469607442	0.5651385627834048	0.7085638050400703	0.6504290543543336	0.0786992862648167	0.3612662579528476	0.9461202978759267	0.5478793964750691	0.8702890983476307	0.015129831269111604	0.5614275327104892	0.7291583367154645	0.2863823528229502	0.6166121719674621	0.43257929572319587	0.6988949289597872	0.8714153523722002	0.7586643762399504	0.7087424499815717
0.5481554086648155	0.24704495113665437	0.7530129395497694	0.3253052547936186	0.6204731420132555	0.25009633238635454	0.8593615429536643	0.27468765540473716	0.945354766245707	0.6345703133630725	0.8493579461968388	0.37231627289361224	0.2316205415452397	0.3206753042310302	0.562309841931095	0.15667959429399836	0.34232669595171994	0.8962907682443714	0.3645264475985237	0.771365818376846	0.22684483778059605	0.4130717104501158	0.5081116010530189	0.43742963918338473	0.153700177052854	0.21528813894584664	0.05732642007539357	0.15012001270998543	0.591648759049414	0.04240807241945743	0.727533149525351	0.049401252287723074	0.7783876457858512	0.9586484697631188	0.3529523222708648	0.3429837024171085	0.789271585866339	0.7969271554455345	0.0019313842240921142	0.30627921289458837	0.2794473579342224	0.79992369162433	0.2772309633603811	0.5336399539472441	0.4068880745450343	0.30286499234690667	0.5415151142986602	0.4298051816288503	0.09142646387139552	0.2169412547146483
0.4556702442844295	0.2953308153047842	0.19666167232481002	0.8348037744956405	0.7784848712923617	0.8103240586177932	0.437057587208285	0.15105928483592912	0.09402053755487405	0.40959582250591553	0.2720945493259872	0.6793982046323642	0.8344408246045975	0.5059744175741511	0.8055216954048284	0.9173185010458454	0.0857516965127818	0.3045863142381573	0.13062476565150694	0.18822211371987851	0.7833007482170836	0.32252837408288126	0.7479245418127719	0.23935685955058095	0.6202682075112422	0.04074958173717891	0.07031510311679456	0.4900742088899823	0.5225785972024635	0.044059374160776765	0.8019388678429279	0.11103341942942258	0.6997213495417711	0.3658511476324714	0.13763537854315744	0.18533433717092118	0.600613190016963	0.24865452749887695	0.37494096438294433	0.7020379668508543	0.6154447803036667	0.4475136563837683	0.7315918044493068	0.2410239395294944	0.888478990719898	0.9845463075627267	0.7497015313066222	0.18269270312755537	0.031232947429417623	0.06857680798510513
0.8272289225574531	0.20213010038757495	0.13288677987796715	0.36188808762529256	0.4364733033554453	0.5974186236593741	0.6120995554280501	0.021671775748802413	0.6716322930050705	0.14302668867663182	0.17763066210264322	0.476645181621279	0.5475397151444196	0.32782427324481056	0.5657842280862876	0.6458958202340161	0.8425014520867947	0.8904680968099336	0.9540520729032297	0.682521957520226	0.40374766378677585	0.8233476960458204	0.16722634351554544	0.18723758825114656	0.1790739951832936	0.7270971889863718	0.6770984339358433	0.7231603065450579	0.5126093917083021	0.09405657252590471	0.9677678647747221	0.4276805887195063	0.6673462587303203	0.681735641522283	0.01844296046075755	0.0812960033469502	0.32356665877302604	0.30409158790306023	0.6243385947379347	0.9975714111126253	0.6299225298726671	0.608472946812224	0.507914002174418	0.815478244923717	0.9198544555279358	0.3664526599278276	0.6469008133791978	0.034480169560879514	0.2260046657110133	0.6401386937303862
0.014627796042728125	0.9241066612733192	0.7754394634230981	0.7745921634761186	0.9374023700715509	0.8532298247412108	0.10541465622251955	0.52856723983302	0.01376987258592477	0.8226970686599012	0.6234589874390167	0.5978883004202261	0.6554129373651013	0.10113010956239699	0.20622760569951715	0.41835676212749984	0.026849073882352692	0.3860295841017125	0.700670113165815	0.1178156470652727	0.10150830234199892	0.18265172006556563	0.020942826736612186	0.7457978088759825	0.1432143458714975	0.032540084104441425	0.944119007434475	0.9295949947132772	0.46182662909849015	0.51267051331939	0.07264102664647287	0.3678622853468302	0.37493282888926016	0.9428015595042942	0.4336988082743748	0.4606473338976578	0.5594132126133594	0.8540185958965555	0.35093155661435915	0.5491922191567705	0.4991701908406785	0.4723027816988804	0.05985423695145309	0.7662014099070723	0.6833288498302821	0.5288232552078244	0.6303539007702313	0.48103665368867	0.36858158175715905	0.4036976439384271
0.5689549200700426	0.6125782251131545	0.8045520124774752	0.9054917318003909	0.48256570019589484	0.2770760062261485	0.08434297245701183	0.9202883399920307	0.6816671763129062	0.6598788998433235	0.37017479810892817	0.14625041962063023	0.5250560404716987	0.7166245623227719	0.9510248125772011	0.19308298557508363	0.817538327405207	0.0019063623080119996	0.7388506420471471	0.3350184539692478	0.39498060118319245	0.16629551079349192	0.19902823992692187	0.8348526986694822	0.8450505460004755	0.13043667492956068	0.37645635204628225	0.05266070476039397	0.16773768522571608	0.4098032881527154	0.306032773868551	0.13926174532291535	0.5629958660709585	0.9034315430893335	0.7263975823754996	0.9263807463871617	0.8137873729467067	0.6556738900666583	0.8149698776357394	0.38173365177362995	0.004416000906483197	0.9340332048259209	0.7677054610604647	0.138476119849829	0.5254609413278707	0.09257938871498816	0.673076635444763	0.8460375770779552	0.12639121979801549	0.5219128023872825
0.47895161969776334	0.5509787509366492	0.015649152108805353	0.29340732278521464	0.790633239903731	0.5388762636657215	0.6845033149001548	0.09585568067597838	0.7110810824192043	0.7693613944477781	0.40468399721581927	0.11087715581938562	0.8470107496940366	0.535619886991842	0.9172907682802179	0.6690546024707278	0.7208638749176202	0.4023909378733691	0.5126457840759019	0.48681094559202787	0.8834051675764837	0.010478419716220766	0.5069663078317316	0.4102502674323554	0.19147106824504678	0.8903498736741503	0.7510564586965234	0.6030421818521025	0.40672275359240473	0.729519135992711	0.5550852011379751	0.5233376348084554	0.4633027529032113	0.6326155166611697	0.7549728382881296	0.09671399236486355	0.18608021318551404	0.6258384367278306	0.1391312130144019	0.697427256079399	0.4794327398546605	0.2349995979222892	0.936342127262069	0.23849823766062994	0.8779182315949462	0.8827005592327224	0.9434860992258743	0.051807314735946464	0.6741787015809778	0.7272123908186229
0.6423319205758742	0.4770365458165753	0.650377789302004	0.41012035685687664	0.3770908524401365	0.9740345055499011	0.4034070478339342	0.6705236064884018	0.8838200318724044	0.3596762921025606	0.9197175554633961	0.7692954850754111	0.8225291219570021	0.7903309861513811	0.19284221376311805	0.7921254280710448	0.49057639581138146	0.2427866452764389	0.9201792903125948	0.37267656454252285	0.8949343312866911	0.28040173179029915	0.6690022410791474	0.9762202974705109	0.7492194508011378	0.13640857873904777	0.2660981250765594	0.9873925786893977	0.33958240363144987	0.7066247683943877	0.9284854448524671	0.03996521518987406	0.3059003234135569	0.5990493797266379	0.4785880952264113	0.7112464320710498	0.056522241426656294	0.03165801116635325	0.6222434548023397	0.8346251015926589	0.6229190309612374	0.849979282444583	0.002721428080444288	0.9209209056325472	0.4343352041715457	0.020795114711874896	0.9891050253581437	0.574900302416638	0.04783790676185318	0.2675952982682188
0.2685721607471825	0.3355556794674598	0.896423105285652	0.05628900909561041	0.6028357648099886	0.31110776335058576	0.3493157721459641	0.5290057209683962	0.7463078963796234	0.17625822803128965	0.5263224427883522	0.600479926427073	0.7690406987791383	0.9252363837397126	0.5584874467037874	0.537254494512762	0.6712548195331483	0.05869999319707353	0.3847385443686775	0.6496111021736575	0.23706152534693858	0.39871669432608536	0.6542733042074059	0.7850348857120544	0.21803319389218312	0.8651772935227353	0.6653680640797831	0.9778679117649299	0.36063295226630754	0.6564051604762537	0.24740842300986465	0.051801474942254955	0.09137771087672497	0.1580288193019589	0.6837010419618285	0.09908472672082425	0.6617126056458699	0.3780481943604399	0.13335655922000778	0.7167349875363818	0.6633678200701084	0.18581700995492734	0.767705369570906	0.6621539534775294	0.3721916707196983	0.48013901867970765	0.20870785222904198	0.8346450305408372	0.5258458863285318	0.7360943161196184
0.1194579665052179	0.6206549754495209	0.343780954910307	0.5297833299253649	0.7888493077733176	0.06096539752170782	0.29956509249772467	0.8846351933750066	0.084737516408815	0.4974413340971794	0.6863203467202353	0.49490806709723356	0.906249432971175	0.30647626942414485	0.8485758961498601	0.33741809116134425	0.130647757178476	0.5756128357650276	0.23606735302682635	0.873205983328232	0.1266495233471402	0.6245481630086904	0.9049979210539169	0.2936364405502877	0.9035646336610308	0.607079619949797	0.33722523996280185	0.3964812938823983	0.7266860815319321	0.7669021802039733	0.3418627241973252	0.2992260310523387	0.926621677847815	0.16678668127075313	0.3871163441664939	0.5818716587023328	0.8839906716402067	0.5052671318837261	0.34886738083981095	0.6698932820658271	0.06731888995461255	0.6181581069284827	0.7739882355835054	0.6312333922233057	0.10597124912727729	0.7570291932454667	0.6558121603038717	0.286457604560894	0.22348711905567553	0.5289067985285099
0.6732827214961491	0.42057924994324425	0.05950796302753569	0.6296447283172341	0.7929878702426212	0.5374429543692133	0.32937205287942684	0.42378899029183215	0.14388638494811667	0.7305300763027193	0.6680299050931381	0.46966841729043296	0.29293262754875404	0.5470070374974092	0.1845234267158723	0.8574977467999911	0.9908169621111107	0.09121407669489567	0.439792874404919	0.7090800614966825	0.8344878229979884	0.18952316379143797	0.7583742832021099	0.9289866025015777	0.4494282250220101	0.2586364340686752	0.9627983344926073	0.48970107196596036	0.07804534855797007	0.18340895482925057	0.04132846324254147	0.5426130709513901	0.9537642735710732	0.7564022350687097	0.3585677257512133	0.9192777999021219	0.027587932087005607	0.9195020253607148	0.934441510341546	0.35675122102087664	0.24202542194946952	0.09388212321707157	0.21868065491694333	0.4823191457966235	0.8222987370804624	0.25424174483218986	0.6571941461817742	0.9921594522456764	0.6395001250364831	0.567543510306383
0.6809171729104395	0.36472722208624664	0.26415107214068956	0.7058838942176139	0.00723679443177816	0.6205254234905251	0.7132633221324619	0.7622174640274083	0.9784962612405677	0.16522582467362235	0.40986936884281056	0.935748790739469	0.7079069302493675	0.37051793255634957	0.6296048048148898	0.7099891427408357	0.06173153966096667	0.9630064108495054	0.5879133539717023	0.9221668202106067	0.9567268207232162	0.358497543068814	0.12929468325763704	0.947278255037263	0.5349740809274466	0.9785003802361181	0.05574714053329388	0.9811757065852755	0.2917379148966507	0.8630682654187672	0.6831227443340483	0.8707325753574238	0.1947283832782435	0.631323625027448	0.44238989821039876	0.012024844506785093	0.12281698805381291	0.5921383493788066	0.024575172512820265	0.8397850981388271	0.3302151378801419	0.24145181104333335	0.24860656008388105	0.6169317877473645	0.47090975286298087	0.9233640992599795	0.4472316684405173	0.05080399877048947	0.6905688543121774	0.6221498738920372
0.8350763070520675	0.9771741263899351	0.6119683832352774	0.7196653543199444	0.35293251930223446	0.6742416958574408	0.23857885110514165	0.602918608524156	0.6007747264828242	0.22981926044310264	0.26433665900932823	0.811483253750778	0.41998948018806137	0.8728008335576166	0.8727196852203515	0.280921403655513	0.36635395000006254	0.24600056673926496	0.5479201532709418	0.5873766430685751	0.7791959245244237	0.2933460151585544	0.7951289173567287	0.31040271283710863	0.6483291009915958	0.5990009940763689	0.7332634209707105	0.9316031830661601	0.11413632047545763	0.7864712873018085	0.03069150618067984	0.4550295304514207	0.5399440638492626	0.4901459458287911	0.04475482306968104	0.7826570500474245	0.5580123336877191	0.8927945848274831	0.46221425562521157	0.03151210564510798	0.2832635067682151	0.31554520691337096	0.42773759298114533	0.2561641614432494	0.006589476702368868	0.8326564806276647	0.12046491315229535	0.7225984274086572	0.3025859915460012	0.611250150507408
0.9711905052606596	0.025716753106010626	0.9261279510330903	0.6502341479741387	0.4130069665127568	0.6888748247821818	0.3792265372456072	0.28348809178635415	0.7291669988171225	0.3115911003778412	0.8460006166498132	0.9559159795885861	0.24044796326058537	0.07709655456760556	0.18489653709010834	0.29619548479439095	0.01645328071166985	0.7761069480469499	0.054258484390900974	0.8373333469890989	0.5638917036544576	0.598233775277194	0.7097284950052926	0.40771396914964664	0.3923924296673649	0.5756965542225806	0.3573396221300702	0.45245075614330643	0.9156255263051529	0.8892894078456042	0.4629772023238732	0.40050216506689984	0.38012858600983523	0.7371799086407272	0.6490102423887676	0.23402266669102223	0.40890049393129424	0.41378807514624316	0.9173697970818233	0.24090747930589207	0.9392969230377967	0.4866526874878071	0.9573655963356237	0.38693607944017683	0.6533309103772063	0.01495609892478289	0.30462613583861664	0.14726750572860436	0.781665540930132	0.796603035082735
0.7800551641737714	0.8043782911764875	0.7572777395453469	0.3295516131186199	0.8366282414006098	0.1824834019498901	0.1947062807243708	0.7625304890789488	0.03576276354166941	0.9956572779586041	0.5239433289009418	0.6320662631207062	0.2986693755663703	0.8618520801809411	0.7472712044604347	0.28522072976779667	0.9980539170374275	0.9716517382222298	0.8500391266778462	0.2916477791299632	0.8424525759203847	0.07873589513104784	0.08982595692423712	0.9571295587205031	0.07233086979789416	0.22201031540921023	0.19060353651411832	0.8249904129891381	0.40721311582443154	0.6101146028354555	0.020080163868385403	0.22668486436698743	0.027486772155533634	0.6077062510196525	0.35140921076175313	0.08695993669341617	0.8599884616671638	0.19483173518078856	0.09382641098891442	0.7705319457403161	0.5030173960445526	0.8225184086563023	0.6295150503645143	0.8417278700084674	0.8473527857143007	0.7884951313180623	0.4254266085332449	0.17680038822926913	0.1682646300206283	0.6093263653574895
0.0610533244553797	0.7870295773911519	0.3033342779051691	0.7118620032632096	0.2679638892460585	0.6451725804476911	0.25587133366254944	0.7129732833061008	0.48552936128390156	0.8663844664409992	0.3592256604962255	0.8366853272347278	0.4157431087187061	0.10392874685274345	0.1223088973975629	0.11607062261746903	0.3904672344389025	0.6897582705214791	0.47113942234292683	0.3045020203121709	0.5389090898898742	0.5437574195696779	0.48115748631909216	0.6536938820819189	0.1620445703503678	0.5595349442954807	0.856274972047578	0.8579184486846977	0.507866262418523	0.7287148639067503	0.13552508630829663	0.15665412348598617	0.5351603876639895	0.23602558240931626	0.3033743023901534	0.22165496924880856	0.12689237188762803	0.7879006291733195	0.4689674686838705	0.5515659718110694	0.5799278227695616	0.08000644157482573	0.2859369675967348	0.5980610790664249	0.07416390083524638	0.3578769624446825	0.751958099392015	0.4737526958935232	0.3776054678036376	0.34707807436108484
0.8388859632439462	0.8904963428717808	0.1375774233004169	0.9154606297955331	0.9837598940716429	0.5432777357152136	0.45149506206663104	0.8068140164872634	0.1008911901626609	0.591623200026689	0.4615090138567004	0.7965592297181531	0.9387089701319904	0.9480637075567102	0.46707247012754594	0.7926261144703922	0.36775873252947	0.4099422928422324	0.5840774230273996	0.49863860996484166	0.8418500501597024	0.9632698211363754	0.025721197878132318	0.33315795630300093	0.3223816605425922	0.2258742505828888	0.4504102458228362	0.1497466810681597	0.4765046761536478	0.488313029129818	0.26028329220434965	0.25079811126604323	0.21156457862279354	0.6752123727093948	0.8288043153983281	0.18557342627943307	0.45902016725270733	0.6485515149179499	0.8640216016108333	0.47402691373001815	0.518791780077302	0.4000726561053839	0.924237027775408	0.1226601769907203	0.565165670933513	0.16105768405136311	0.40816222591685825	0.9268528901344117	0.15457717751108335	0.5322931125917542
0.6967154710880431	0.6404835342077856	0.3424625306863768	0.5569760525717987	0.8687313995814858	0.5918881739608763	0.36302184786604885	0.014203758417091428	0.8933711099071707	0.10302544385978107	0.15232927298859122	0.3071823192343629	0.22638130202861517	0.9109956075843642	0.7108210414119426	0.16393010005437703	0.6040430051885335	0.2996158968691388	0.21414413315325553	0.522802185296443	0.814007095348749	0.7455203380543806	0.35128186722316845	0.7008920007914883	0.10987812594401292	0.5632290625688561	0.3803444766437577	0.263647050834974	0.7997653218176881	0.9661116104626669	0.960177868260127	0.7016784653071103	0.9575996929832126	0.058242092423485325	0.9466444645430926	0.12081294259539432	0.22388508481200986	0.8443710057326044	0.13514188239767289	0.4202440263529992	0.6673056888999235	0.888297827134959	0.33653519661302256	0.33877012115126515	0.3718530600019536	0.00980474736278536	0.7533294952219322	0.18137042187839125	0.973628035011599	0.7688959536360721
0.04145194352102566	0.960692314292737	0.7373059469970167	0.8174637490595347	0.06257812140423791	0.3641254293314873	0.3529320710710525	0.8447867875910922	0.40186082838005754	0.24595358569400894	0.8458758728986121	0.9746211870994785	0.7569105775430891	0.7916115254336422	0.6775851176815804	0.3552028536200641	0.008795894358901601	0.7711860691711133	0.6452411565450729	0.22812679406051006	0.22090188736874072	0.5662549001360283	0.2977266506787899	0.7253742941215268	0.4119896544649806	0.3272464135194916	0.13759387037579962	0.21431257338653853	0.2153609525932888	0.9734707066995132	0.25718483447042995	0.43738859981117606	0.8529174646940634	0.8169482187401738	0.9742043724668403	0.8058755085035074	0.11017759793191206	0.4875479204433012	0.14341777054013838	0.8637375953627506	0.6704857031949105	0.641030931155393	0.9013697409720904	0.38017579475367314	0.09697677354821299	0.3601694916013205	0.9463967548792923	0.9422983119032609	0.7865420650687148	0.18890412351391206
0.946913124329063	0.23399726604230953	0.38741429243226966	0.21290959024071499	0.0017087589260237346	0.2721553790723895	0.521480008723687	0.791258408748343	0.9725353093061081	0.1513890015219974	0.8566473648343661	0.36981167998951225	0.19597085281572502	0.874078381204673	0.6638785051981678	0.6917053331687626	0.6861557133329512	0.31200132109843304	0.4947327535071877	0.29087829656169195	0.43529454819843616	0.5832737551040235	0.8386016482147324	0.01623574847269249	0.9444154053014592	0.07276405822185716	0.28726277943071	0.9908553659460534	0.7642305400251798	0.07993017450012863	0.46850025510005866	0.14765770077670604	0.8909282959875556	0.40536330301439694	0.7285201984589731	0.807256037959757	0.6654068286990404	0.7373181723405673	0.11829612977209825	0.4051420761089113	0.9404579436423265	0.8271085151655528	0.6549158063264027	0.4307850972562861	0.1559643802494839	0.9306958950682035	0.26477768979385274	0.4864506116771984	0.03363401851237824	0.10700314266047894
0.7576832188174351	0.12682482029804842	0.12423090868262876	0.4796508365548301	0.04938072305455743	0.1567975380789257	0.290687898368835	0.6495956093198909	0.9916057905521659	0.3228528183375553	0.8887473751476977	0.09678705310444635	0.7184874037389635	0.8983371819698929	0.1411383270893687	0.5916706359663109	0.8936720310558466	0.03084468343387503	0.6065507855579156	0.778468629263722	0.22311414417318198	0.4291601061984508	0.25866539981419323	0.4412671543191551	0.2978953196379357	0.6774127438987403	0.3295797704838348	0.406180658913351	0.3215626103909657	0.2315062375668463	0.20769485383790587	0.49362096316712945	0.38153401847336554	0.5875847961785599	0.8809820069850488	0.331918853314524	0.8725792809145201	0.8895437609059316	0.11106397528394751	0.08325600534693556	0.4792313363807005	0.9139975373379944	0.5855582293917775	0.7587995197244879	0.059367381297013355	0.9821846779404263	0.9314324781032731	0.01824013661374091	0.14703113863331008	0.5207874783701268
0.17356581745368083	0.9111520655040778	0.34850238344177786	0.10199730242839955	0.18940546069153696	0.5338297886455173	0.014992212557638052	0.4853817007785777	0.645998024223929	0.34898792917422217	0.8724854839084693	0.2779112780907753	0.35696212252130566	0.29591660551873356	0.9211315188589806	0.6754419416781593	0.7572424624248806	0.05583240957704094	0.46369421835098534	0.37423942585343895	0.4042439677911881	0.5244354532500748	0.09814098137136851	0.14086127103650348	0.7469847690708669	0.24877483326480077	0.667166262572935	0.6100323938996366	0.6834580047887799	0.7215478733726661	0.2964988421870003	0.7233374450650832	0.218379902339929	0.9051643818393483	0.6376249022165684	0.45769247506640465	0.31853784176276057	0.7989877635090489	0.068095232760225	0.32021757917208726	0.1567042949451405	0.6999321488945942	0.7185029696976357	0.24017138548218253	0.07462467458178335	0.9131073530875043	0.3064524667996521	0.7934715877924863	0.5439077910503443	0.7610894109290844
0.7177291754356765	0.6811871410229529	0.49308981887860703	0.43366399918075094	0.18686917332612607	0.6113350704986812	0.13391566445565162	0.6252062125112174	0.028553363909134655	0.06191225283908641	0.8266143045201235	0.7814523857976837	0.7660683278524196	0.21510900920611953	0.7503792392365313	0.7330446482086562	0.7268005992547174	0.104473658992142	0.4521467531123834	0.5346324564992359	0.11705499567671862	0.3357196861872396	0.8912832015480673	0.31503375473415407	0.24136303045675933	0.3984821242603831	0.10033504830575479	0.45495485755022436	0.28768873711102194	0.036137589141275406	0.9753536876584021	0.34977811113391466	0.15072581361950488	0.20211884639547872	0.3853995939240733	0.5027114393958039	0.03265241026457488	0.7125181977808508	0.4722073673059224	0.6557657752285471	0.8910728014058854	0.5814649996731369	0.684969634222545	0.9694912171613094	0.15370891368765427	0.4793406746194916	0.003708437760294614	0.7907241734130048	0.6466222962802182	0.17937104308020202
0.9275567764267343	0.8698499368681458	0.5699106007336519	0.17536803459179762	0.21992870618572757	0.5661220239773668	0.17695975917565465	0.18584879712092484	0.5291991170820189	0.3953023343918851	0.30625656301501814	0.9831355482934527	0.5701336282867909	0.07417206573027091	0.042341712361579575	0.8212150616619068	0.629193116236802	0.3222569717972662	0.8613295691154897	0.13894390533284806	0.3118658092249934	0.6299567689447446	0.347784421137291	0.9351943998001705	0.015552907037210462	0.17705671326174988	0.20293975312193724	0.49267204527785036	0.009264815545483196	0.2727741543733011	0.9013066158977099	0.6694743016420719	0.9916067822731678	0.7161621333010711	0.07195259879334348	0.1339697751976351	0.47292209457632006	0.9250384166629487	0.5787666337329136	0.058833702418516265	0.44833594517255326	0.4608916833012927	0.8049358564303457	0.010768454427460217	0.10407070294959864	0.4166173099574412	0.10322137095624206	0.792680363126894	0.6675465319644951	0.15747155379675515
0.18331459148659945	0.6090526759749565	0.3632792165845986	0.7406790075245989	0.7253551254143203	0.9316309971838992	0.9649903510050694	0.6578624756980659	0.8325956936977584	0.9107685977104933	0.10179946897345138	0.1281273493540469	0.6973211733569339	0.8210907291431794	0.5412714033417216	0.20164560965536116	0.2173961484258905	0.6050187068188311	0.8766932071829627	0.1946395525283996	0.9886664443013349	0.9089674734829277	0.07639236379932668	0.6664424832721565	0.278291022268073	0.7631477001188111	0.19876122141454522	0.5586901434262123	0.7724234998482125	0.7073756282070927	0.7654418762350136	0.023200592309312262	0.04463420896162584	0.7542767027163599	0.4138575565226399	0.10319259616411258	0.12349690048284889	0.18349482258577088	0.18849894492599573	0.6916450342476763	0.2713379828903476	0.7855630235847904	0.9095399449887065	0.48842955182256553	0.19911408440749834	0.019082754661439383	0.9441697721196866	0.21032405013374145	0.39516539403830686	0.5014535058651433
0.43486345141990623	0.6458363151230448	0.7606128182658894	0.6748959203508287	0.9959112938693515	0.40198395537347276	0.4200800705386364	0.673159760795941	0.16902147581403593	0.49356382616724104	0.7646895896493038	0.8973002379759234	0.3327978481886008	0.14381378887228335	0.10082322175065639	0.14260067619112138	0.17526915268128573	0.15159428257958585	0.7386592647251988	0.25016397040863425	0.20131211377734026	0.36952189772580724	0.29121942590872096	0.3471049304432102	0.3103477209397141	0.10479968465999767	0.7593637373194245	0.1812333840910727	0.343404331117261	0.503969274365628	0.9334704830001801	0.5435078316838297	0.25431679711484634	0.6425528112054091	0.6275841240872388	0.8878416055892401	0.171027626239726	0.614643404257269	0.1533803975312017	0.8263115324774578	0.47350067528173456	0.29980001847942994	0.7357402660072137	0.38620241029048163	0.04435349127491528	0.7301608752815996	0.3891193436316803	0.188705564574301	0.45501017740473304	0.14544628580928043
0.09012254096700978	0.05767486157286217	0.8099622056931688	0.7822510493498114	0.44080463417731597	0.3110250126426981	0.9392336695617024	0.040061908654163925	0.034515059688903116	0.5609137751558028	0.7034308544775446	0.3382241198090027	0.7773381343876162	0.24828142070346026	0.5118962124176689	0.7803738883862946	0.1906985313759364	0.7957588875893998	0.8054188974567101	0.16829238814772518	0.23929772367661906	0.12565321942152508	0.2971996003694807	0.9943034474592828	0.24114805081124802	0.7519183809612076	0.5587964925489063	0.4108531455017459	0.20212417981163366	0.8158914755007194	0.4424981400152336	0.3128265246433446	0.26753318427951334	0.7752785169051528	0.6498539007393488	0.5917939284972153	0.1594020117065602	0.3322055936522683	0.6380239172215278	0.6689278746612216	0.8084238619083465	0.0027132191135804673	0.8050981920611613	0.5306054243543282	0.3404097942765212	0.06711238640770634	0.8157293009358968	0.1224764892853305	0.3171682392233717	0.9217477034699562
0.6731952037178597	0.4899823842613308	0.6933670753094738	0.7987725115720216	0.5990280223338935	0.9048251882747388	0.5133420388603784	0.5119147581846024	0.45349062436627385	0.5730595930489913	0.15328669126093408	0.9882761683539709	0.8561238487264123	0.5854642003655565	0.6809662819861769	0.7979525551444604	0.4390486444442421	0.6974541135200066	0.05055319198435282	0.9632090288757709	0.18446922865136706	0.2702427552964113	0.2918593801122188	0.1991474793953144	0.5699713061316654	0.49049003209475817	0.7109452945738541	0.745195709332754	0.32748320500041794	0.1533097408858517	0.8282455087643589	0.338088907789289	0.4787073137178338	0.7989319406420292	0.7452637141271362	0.8224762262386791	0.7709200579553451	0.7988176203099288	0.39293390785721094	0.3446078957957278	0.3955646666306958	0.5473726325694777	0.9932113540588353	0.023714911474365774	0.542909010690821	0.1538841900431024	0.5237214789723932	0.9009146835003948	0.4548204938895326	0.4294986770504923
0.9301527694526681	0.1567604621401344	0.48726260088905793	0.0652124912470301	0.728749664772809	0.14855958519581913	0.33742739025640067	0.6007590726203021	0.42370171027940307	0.9081143482340542	0.08638122095638423	0.5145306237075925	0.07244484944068696	0.7741649941393458	0.23067133198569845	0.5769654198452608	0.22702982398279814	0.26264224371253797	0.7552461150502994	0.5523847532395776	0.3839001729416882	0.4242716909349319	0.5107014528074811	0.280304836327535	0.7482907535289447	0.1782020260853976	0.3581284536793057	0.32786560543620424	0.38102823756705595	0.489782232571254	0.5872797914575829	0.28160411106341643	0.10310551327160089	0.5764825221919508	0.6307588905570359	0.847606678473449	0.9634810712913986	0.04474882481933928	0.9287554250740538	0.909011492607835	0.9897661820223002	0.852180021737028	0.9515020683220421	0.12136737258841945	0.4003587859500898	0.771882976857693	0.6360644849233632	0.8189373925440081	0.44498356069823075	0.14156589881286386
0.9392669877310338	0.8748405623598999	0.0959858446884706	0.9611218189843864	0.3690963591295373	0.9124129925194803	0.8616612199378209	0.6206392284326283	0.38019924257864657	0.8822689226378598	0.7946873874879045	0.6866685709676682	0.08251263330317715	0.5181751281507866	0.36214935527687653	0.5015142364307014	0.223818826630252	0.34510263599284785	0.12101705258608086	0.12461233236050817	0.24068450729898172	0.4737023397391912	0.25342751606476965	0.6395539192692952	0.10295325364804919	0.2875048303266189	0.45312652479457827	0.22728177432494823	0.0860731379447447	0.42082921856934996	0.08432067135159937	0.33673058939186096	0.8768999879328093	0.40267195681821744	0.12324516750033954	0.584877961592935	0.8311396460228883	0.6432518419358116	0.20418850821143641	0.3115057690817694	0.6982632208042036	0.7298741253054046	0.9291421015285964	0.9935430487520832	0.5533921414414005	0.5991393364670975	0.3902491246119554	0.7263739748785907	0.9415982289560899	0.05214634093745485
0.8504805306341521	0.8557440379289413	0.6450790962569498	0.5961254040715261	0.8279860036559716	0.7542606260890564	0.1338789935927407	0.5134454011852915	0.14846606806349638	0.10454288899412523	0.5994476682412472	0.08887768784972261	0.46318609448722514	0.4137106806760025	0.9843205713834002	0.3293090688393111	0.4304331387486836	0.1351802100255204	0.9202566120544854	0.8613287851133086	0.29223796405895575	0.8275835598954882	0.7859102306095905	0.27705996023890656	0.34941106937744193	0.5278660949511491	0.0014357487020120185	0.6991505882241331	0.9252467047804404	0.008675071410380819	0.3481595218270983	0.16907152125374603	0.025212674954560255	0.07054964733751012	0.6640429105587083	0.8825812259569965	0.4909414474366305	0.901491981173459	0.4844019648234158	0.944643008832132	0.755050873233827	0.15732338940944668	0.9443350081882694	0.5546362795977011	0.3981323800219154	0.6030051288972237	0.7822493977930468	0.8320142022509027	0.13145006820668592	0.4867120052874012
0.36256318128098786	0.13282756315011868	0.4170455093231852	0.693535814630775	0.7852564627866931	0.5931681635836159	0.3112960709821626	0.01926733462745711	0.6800284563594279	0.47712661052463323	0.6487665608574411	0.48296987987792317	0.4025028077362881	0.17888974222594722	0.6495866543341156	0.9335104967196262	0.6359993137117066	0.7609752061973936	0.2852363763832533	0.20717147103690003	0.11345162787945928	0.9463426953117009	0.30790118050771287	0.6785378906301003	0.4720103042353826	0.015480336019095708	0.9846561508007101	0.005511368570962238	0.9045569393151631	0.5906857243844392	0.027554315159145082	0.8804521734112966	0.9080696109148217	0.39150454370729515	0.20755661845502715	0.08950069446867848	0.3148505931929635	0.32163955096716057	0.5929356410740487	0.3173417299456205	0.3668904977215236	0.6822796316351487	0.9598851309808939	0.18365300289651287	0.6295850608010672	0.7619513261991628	0.3758117336306458	0.1994727302046223	0.08202632566189172	0.0751822470728506
0.2711377426561363	0.18154754279313368	0.05368196274760473	0.8395375509743979	0.6774779412811728	0.02247440862530592	0.8303901054466376	0.2127645319556447	0.6550919360879337	0.6219431236903794	0.8134577033202329	0.0069840483985434965	0.7756856260791685	0.2841516383707383	0.10164752347716666	0.2767429753542837	0.5871639221810468	0.7127576646245604	0.6723721010810156	0.6438778584607867	0.9250567468501052	0.7351643044196393	0.5436559328308054	0.7704864901387072	0.9229341002265808	0.517966150510502	0.3761586681571495	0.11541597199964237	0.6874000689722413	0.9887720706466718	0.8149082928269514	0.6943642351393329	0.9302132475337938	0.28074195730878904	0.5564676366848502	0.2289173665631371	0.39230214600201474	0.937226774759252	0.06976214144643333	0.8410315444230126	0.7652791595066553	0.545550308721676	0.0003603230542778002	0.9719854950648661	0.0462102332061729	0.7018265662888361	0.9535086223074399	0.3717818275182443	0.019702978931827597	0.4881767237404412
0.8904638658002448	0.3188231057229399	0.43254409980789177	0.8886653333675028	0.316430174064841	0.16984761331825693	0.8642485892530654	0.1555522439596243	0.8712954953840624	0.8309447481797194	0.7698741810673883	0.11431895083821597	0.13355799907211274	0.9885131716234126	0.22884397827836345	0.816315372950843	0.9186095078863566	0.3442694617920137	0.9053483541707383	0.21343478541232141	0.3108641221595916	0.6790147375429569	0.4763135158105992	0.31747604320596234	0.784459785300445	0.016643446749369573	0.005752989970016054	0.055717437748794674	0.9259282363765955	0.3407459944380101	0.4301077911640948	0.30252124945130665	0.15540199174213365	0.9905892962097881	0.19998135301353004	0.2537196698815324	0.2514904989493121	0.2413172166479508	0.7094775524837966	0.09549901196498434	0.10851889270431603	0.10645668542023445	0.5464834110643874	0.13894425803242172	0.4986205860084765	0.09073143404899875	0.7854039231053361	0.2555964156402567	0.7159862111331136	0.9060930536738433
0.2204279499242735	0.003524890648090806	0.38587865776295105	0.26886858790354906	0.38451248857879183	0.815917514474103	0.9770654987658837	0.805319209165025	0.7219287555658989	0.5059977420696223	0.6822922408489134	0.19217371812472706	0.14430703122359934	0.48701623220513934	0.4015200107064324	0.6373786380060354	0.1768204583884222	0.08785641357932872	0.6059524130321123	0.08123280296052116	0.16452499591947323	0.27860948702184274	0.424163656151645	0.37205693240301063	0.1679165337454147	0.20401248232513347	0.12930403917564692	0.40115653912779525	0.6115285360340361	0.25006130335517585	0.16019166134009	0.4090273045098032	0.7527672431883189	0.8655648662450962	0.07418865929850138	0.10728902694663889	0.33945550504649413	0.6273574761627947	0.8317792466004652	0.8749685791559451	0.4737874822929329	0.35667444485632105	0.4979479554885712	0.3885282522856287	0.20223876373902694	0.9821724045553044	0.35670036977313613	0.7602945356027953	0.6296000203880203	0.9798811825929346
0.3168328586673814	0.7810220032203593	0.2537419277781089	0.5315557584504127	0.7857845536701278	0.19789896346049296	0.9441863932671525	0.9596729928631932	0.7634674233500308	0.46934301992955585	0.10600423382729407	0.20081062139984407	0.6155445486330378	0.051851108953559155	0.6599042614027566	0.6688526747824443	0.009900369521355645	0.8248852646209008	0.6346575576088975	0.81037084269141	0.04177713234018221	0.1980399159327344	0.8539237194358748	0.012314284322324953	0.8071160013078977	0.8600737046175249	0.25809619261914385	0.4864739189143451	0.9913299819896945	0.030055795517694217	0.12346923999143844	0.38449849381244705	0.5229062994731599	0.9212114454620302	0.6745006690734473	0.4039119805065452	0.2905044152606323	0.9122993523674614	0.5328700241948037	0.777107295606616	0.06255925139502894	0.16101845416344318	0.6633784839420945	0.2632648410156452	0.5841833863552814	0.10703077929590499	0.28852979806300627	0.9858318797814258	0.694920941060252	0.12315034869617636
0.2761965340251946	0.05227467441289657	0.2924480038045595	0.9945905210469849	0.855002511565974	0.8423992102185109	0.31483881328601293	0.06065909266347003	0.8614775850971247	0.046738134944597665	0.4951108954547304	0.47930660519119206	0.5469349830056937	0.7811027002616864	0.596690588332515	0.8823540896078237	0.20576326409004153	0.9026499479784338	0.400681665163818	0.45415432923890087	0.4580052027399142	0.0950933439347198	0.23912809515712585	0.0026505802187682947	0.9384617757955745	0.8524267006417284	0.9960933253978386	0.3631428323820849	0.22652907259494315	0.8806316116088264	0.8964101577857888	0.010899947280656797	0.7748362002259006	0.4142343371023356	0.1601965694244022	0.14431696859942067	0.37523702937604553	0.7961835880130275	0.011170278534244793	0.6538586717058945	0.8566965546373437	0.14939580444605072	0.1606112358753521	0.12771232383306375	0.046006788352271455	0.4456966345099399	0.22941569472298995	0.9737377867300286	0.5067649768983987	0.5353192315814593
0.6510109200551899	0.03368495410304784	0.3046287102991888	0.7431272910872332	0.5700369662397221	0.4406993063785918	0.4240374557749772	0.8649112610792069	0.053879665028734536	0.9586673803297953	0.4824702820363226	0.9129366737727591	0.1910721854627656	0.366606044120546	0.7263292792234824	0.07729029455347458	0.03099454265084778	0.3619458206980226	0.3053173888690428	0.21080339074355747	0.8454651268438321	0.36302924669096126	0.8089010621045992	0.6593898211309009	0.1952052326916629	0.2756934701126479	0.5767774267265203	0.5559641542440421	0.8995223758956494	0.9921503695746094	0.9568520137722162	0.7408274407483942	0.4327546888643199	0.4051373631721832	0.7604912863127197	0.9959099556745732	0.20288570526317595	0.8159932680668422	0.6431071600891333	0.16838932462091527	0.9326406383721482	0.263455965943571	0.8884955303559605	0.013331582911598194	0.30018882608596054	0.6380317848384296	0.5837317180749934	0.7240301790727103	0.07843563646551943	0.3314896515038569
0.18450810831660447	0.4343581573209009	0.8527953052350641	0.804112915951873	0.1906710592786791	0.8612389247242439	0.8772345073850873	0.21479469160618236	0.8751178220319245	0.09450109915131799	0.2540080833983569	0.3446161914821284	0.8938807868315083	0.5095597617177752	0.35537940321696593	0.20711209224375093	0.45842291404001967	0.1622324923708499	0.9350554427393879	0.86575606912834	0.7000503891625814	0.03497909870290483	0.341692670084741	0.07624388266751336	0.8754647883943548	0.12950474618204688	0.7857424888274938	0.9299634506542683	0.9167251861032679	0.17893454366279282	0.12291488885969215	0.17920722766944308	0.7819003485295261	0.6582869598461975	0.5532310273984712	0.5842143976973059	0.3760655646383829	0.09652817008270975	0.944073193463262	0.44364648181181343	0.5946331512552068	0.20114289478202452	0.6103241867702662	0.9597155874264977	0.06621890124771135	0.14766030680727205	0.45154370668897226	0.9028488747871113	0.39975018699324016	0.6722757132868852
0.801078187276777	0.5849169552395653	0.6641050043935983	0.3390620522228619	0.4489555446427219	0.3168560022836401	0.07678474155458292	0.8754700867157931	0.8806973506589507	0.41015456910546755	0.6952784441175969	0.8948160825107059	0.854935894188891	0.575181018071771	0.6516648325968976	0.2413069482314465	0.01668225173742799	0.4196844993720731	0.6507729823868789	0.40719127009096334	0.7819214181783145	0.5838792585954196	0.5212511466852752	0.8836526796227268	0.29283866342052234	0.8090341755233664	0.8894120607305589	0.8983778979399704	0.16831267118110138	0.185473277310803	0.798548924120921	0.6346189066009015	0.7998819042120886	0.14288361907312874	0.1760324309935103	0.842185699536548	0.3218308467672929	0.16703702453717417	0.09660081486589067	0.29186281496224	0.7870846885346223	0.1096200928637312	0.09134807209889828	0.8985011263802416	0.9971789457242085	0.5675605158688283	0.8539820897602612	0.9815087227137873	0.684896740022047	0.3431764573219861
0.9532219077682204	0.6165234428660838	0.08915610386789163	0.6364339968879438	0.16902956258324842	0.30217718658365944	0.2979144577814651	0.8501968756520629	0.6766963019098361	0.01992173744685699	0.7795536380519831	0.39004940278259437	0.9441641153611398	0.26519813780853263	0.7440072932526515	0.08207550311804179	0.11788965057817336	0.048233387298167174	0.7580546732543288	0.5905788138629053	0.7704671796788134	0.2216673366673182	0.7219792255563986	0.826324812975755	0.5034958110494832	0.9761167903945642	0.9348020452900057	0.4681275509674204	0.8811744774214495	0.6325571271207818	0.7162483515621653	0.9765330832606828	0.2292690087195831	0.8237530109340196	0.8460275144343956	0.42903344529861265	0.741794175192918	0.06604934286375219	0.9803013051140405	0.25094769676067497	0.5504642921554438	0.05212820586811728	0.07283845490244345	0.6340623843390566	0.1923660230505836	0.8717109729944851	0.6066039196487178	0.0572142886201481	0.09595133569478287	0.45045336769267796
0.7252148573286639	0.7353726459430192	0.6765144917326175	0.006112130977982577	0.9098666818999036	0.02934179303946094	0.20945358755431398	0.7406885261772697	0.9149412435288	0.6747237736423494	0.189529277744389	0.7293978428624072	0.5861401638895544	0.9553405113156644	0.7659909601202602	0.26083027018044225	0.3667563776038223	0.8493790678174551	0.7782504520871976	0.18501242925422345	0.32672038526439195	0.7284462777967858	0.18006506685491852	0.3106608561733619	0.1361865663842059	0.8896610306454222	0.16849780902233036	0.43497910489566816	0.8320393223620808	0.43763847463292727	0.49330176350194554	0.8304663839792478	0.25352608274682165	0.6440297535659204	0.35264766717249063	0.03157987118092609	0.633110110884424	0.8334952839540608	0.12524680435752833	0.17746259464103853	0.7734967646182712	0.7668923909024363	0.2784409272026698	0.5146572767525168	0.3087390444045327	0.7875426439550289	0.8896759009587669	0.15460748441241412	0.12562015066400656	0.5423140689846285
0.5653934631380544	0.5525370867006724	0.8601501481593651	0.31586545054776105	0.8271288913017756	0.9090856227583439	0.7540240993628415	0.570870761143773	0.8404669239926921	0.6337865163883852	0.7746957849388486	0.23173047114240908	0.5473068918736749	0.3525021401698981	0.9108095318751354	0.14510801568133125	0.0833214077831057	0.10136094419334085	0.9874230669782049	0.1902500873975963	0.31327568851118426	0.4172618905438996	0.9336318865024567	0.22052445335773652	0.8395033107062005	0.7844848179831835	0.37353627833412295	0.8822697281241135	0.38275964849221444	0.8710739321853728	0.11303493204222148	0.7141390022483207	0.39891426950134334	0.5849716902312655	0.9228860489089518	0.5456777343362961	0.5032147609859288	0.9920257326906373	0.1403358361681366	0.2711285644667065	0.9263939225105988	0.14491995430642213	0.7130136000660073	0.44570185302980303	0.8705811373778313	0.25082525149037094	0.7716959154313344	0.07071941562062067	0.06875937943728261	0.8309966350265547
0.4247070836354849	0.4440018792274022	0.6437591720001967	0.17053719349667706	0.36719545204472226	0.7468563977555203	0.16164831880759556	0.1102333524712209	0.7755285384479368	0.31462136124196083	0.29477446834654664	0.9317435245803691	0.7205005536477628	0.11185260859764945	0.6857238527330907	0.3016268867520717	0.15358163950275383	0.9310870654784442	0.997257910048801	0.8369487373397559	0.5575573230252058	0.39924533722011246	0.593526495181742	0.6390945572473536	0.9410604414478053	0.31478285152583874	0.2806934818161826	0.040253820966778764	0.3086273417559183	0.21925337068867246	0.6868276666053178	0.2643446081180847	0.5126864316804031	0.5637835497276571	0.5740383758742372	0.038904878151308386	0.5045206592796342	0.27375443905113195	0.05297500180339043	0.09817001827113947	0.7386895367035937	0.3147189990172865	0.9810673507215634	0.11823711619230692	0.45566030571524285	0.624347413337611	0.8219054692904469	0.3930507793608018	0.17959227191636218	0.6986660810547994
0.4047919203033262	0.6976218172155211	0.5265006127956757	0.8770584171631316	0.9857298919567423	0.47205319271042356	0.5973540242352511	0.6632987990357407	0.325970206915697	0.11934929307508824	0.21017127958436044	0.5428832352935589	0.31279016776881896	0.4265572440713066	0.6308143887389883	0.8428088168592339	0.6266362440128462	0.23744685950569155	0.40749788294696143	0.07130423259824992	0.32344355718668105	0.6793361531319811	0.2567222796095232	0.3190438504633972	0.5270168949869118	0.8195967505340773	0.21844429729184267	0.46063746408522543	0.6291596583811092	0.085430327107196	0.644875583040115	0.8568680119317988	0.3773439554525143	0.895693873284365	0.24146933124698966	0.1602958291670833	0.4754063188639921	0.2836941914183255	0.3658061143478283	0.8996503347635222	0.9392855153802797	0.9707280288072704	0.014497359419121114	0.719620603070113	0.6713234733757377	0.32808452185818016	0.983597782223452	0.4828253023413641	0.3047048683840242	0.15132938726416478
0.4130190506252718	0.6545692947649955	0.5930492492675736	0.5430390507157975	0.4243763914824288	0.5797057407953351	0.7513534350285558	0.7677293564617078	0.158660683223522	0.619019256883381	0.630519522189286	0.8457877874462676	0.7484425779456391	0.17247112326799752	0.9981777293562824	0.8357455400594432	0.8887109383316388	0.33214818175230065	0.5673176525629224	0.4297554772737474	0.7417048654018712	0.5165829528078077	0.033044199900539084	0.3456966850096055	0.9195392238753117	0.866208780104676	0.7650759121727032	0.16142831700596227	0.030527740979461093	0.31014853529524133	0.050967687066898026	0.968032603445366	0.5953221221741147	0.3032386530940987	0.9911543881585546	0.4996968296069033	0.6602414428779247	0.39001940301445814	0.631793408743023	0.4827842027133231	0.24454227154423402	0.7890539664213239	0.8855484769846268	0.7020193722184668	0.010882073088097521	0.7129038029186112	0.6482054095773828	0.9007192335616041	0.8990157358163886	0.2005544596850578
0.21184668515949234	0.709434166190748	0.24985673546949616	0.6327098548373852	0.9425339894911285	0.07793127589625959	0.08353608892049413	0.6386746303631983	0.1728821514531177	0.684724071267386	0.1184311412101473	0.08478156607873821	0.35433688091158955	0.17129927362929864	0.6808854544780546	0.13477926732370715	0.002738745980694457	0.45845082006480165	0.666121481118192	0.3471986930945268	0.4525042348824422	0.38440530269112816	0.46331943231764094	0.6332589023509115	0.015288937437415884	0.9688686067130086	0.6336406552955074	0.12243845055193991	0.9540494864924899	0.8517497675873622	0.5638730734427406	0.4866666216128225	0.8370547126519154	0.4809099440229223	0.8536283557318666	0.5893830247030375	0.06967829951553395	0.3637587078209965	0.5128430192704457	0.8286818341471729	0.6700381707986315	0.8263989369347949	0.13207545821117517	0.5960001755435681	0.4001924899022059	0.8053644890072629	0.9164135136466	0.30231046326618605	0.25530638359021307	0.5145266608869862
0.8114445731021976	0.11888063256556858	0.6747521590680929	0.6500308553877725	0.27445684318366037	0.39153025190715873	0.84288216657745	0.9691630054971654	0.6266612536686814	0.19089520029541673	0.8379157136083178	0.8893098889803409	0.8974783144267845	0.30886103442671353	0.46857355033882153	0.7980098427954394	0.06963263980904189	0.9517320824157462	0.5415595950460415	0.6824512137809202	0.26833552154200346	0.7168134504301611	0.7228637911231606	0.07017018051055168	0.5298217769099849	0.7151828289091703	0.4251598243218264	0.38052660354127354	0.2167440749797247	0.7001239587815197	0.07282968161266068	0.43932908165489215	0.19900465244404864	0.3364816412255489	0.04279548834893088	0.3159783729229617	0.7245677500570457	0.8808960499648547	0.835548659379215	0.05117304435432868	0.0813579907183728	0.902146443971858	0.6422902557028404	0.6820005040723438	0.5103065703002289	0.05769978760481287	0.3853067758131612	0.8081449959529814	0.9900463634841183	0.7805061717538166
0.004809280981406983	0.271345991979834	0.8021527377167779	0.2243125198955226	0.8991103473219441	0.691803276761464	0.0534138712842015	0.39212674520052226	0.541879063910751	0.7670374071340424	0.07238055778945551	0.44763284407747106	0.7668774851958237	0.9449638030161603	0.6190417225296576	0.8445492942955309	0.7760845060958241	0.6174824755502475	0.1730984090138996	0.6507390328823173	0.7220062097324818	0.32194359793266236	0.6491006748834288	0.31966619334336666	0.9172990656278461	0.6513961546057881	0.16584530875406345	0.661842139505272	0.5744076034627456	0.5904003488020714	0.5002555809808363	0.14949170069412943	0.06694367361092146	0.18043051664828746	0.02085819817130219	0.4882049831429307	0.3706044112184306	0.5883959082996236	0.7258127315487285	0.5180684730139232	0.5871590161601276	0.025860206946992426	0.6588641660225811	0.5341553987436113	0.35457425220114336	0.8888881755050007	0.9125306782390122	0.6368300787461436	0.14805343759009515	0.7270418290388636
0.2584008102281691	0.16275731487678635	0.8522285852961867	0.41285490204691233	0.3252969719819294	0.7560919376820411	0.611529484315539	0.02383381219620817	0.486045701214463	0.7459789392918659	0.9284434732630907	0.6833949557872481	0.9754497832496561	0.6214380476341232	0.9633853672780943	0.6959309280743184	0.37627538399105065	0.7355850199849334	0.3117790357053327	0.35978612733394266	0.8007183286171459	0.8184978284328253	0.7486494435682712	0.3606073733031323	0.09637601169140286	0.014268118732824298	0.5494605869701836	0.3148297706986609	0.22402165896946824	0.6907487029856972	0.5943035983684978	0.23017897648024366	0.13676697062308696	0.20915577641199645	0.6530669474231269	0.8454292169291523	0.5892510947829956	0.1585693609248252	0.7166935544456965	0.03951345448073784	0.9244544211263752	0.969128173678793	0.2849987453199039	0.36667330397766085	0.9793291686197249	0.7845201458114179	0.041089904379096875	0.984117528519585	0.770788902996227	0.0762572541780171
0.5482558590817895	0.9665624311016793	0.7669527512893511	0.06234978923991308	0.7515596360175422	0.11864564484229645	0.003137742717700398	0.6575875255759823	0.9528039177787975	0.8380511887037191	0.4660799119836362	0.6398591645827418	0.7348131429258844	0.1667631773628313	0.8816029200477246	0.01350515095784155	0.6633131584721517	0.0447331826955506	0.3379672854883462	0.6852499250445564	0.6508001516666383	0.3527801990118994	0.2858324419643754	0.9494608883273359	0.763609978811932	0.972553517396484	0.3190164116563089	0.05851779077930841	0.699430821237168	0.6246725971246823	0.14224398982761566	0.11803560810957281	0.6639186525280116	0.687175651477947	0.006587024983834566	0.5621821845176436	0.7909751893603983	0.6111474795153865	0.7116051611231359	0.09561311341211576	0.33260411872665274	0.9554249075329256	0.2976804831409948	0.49602927037520905	0.005677353214685987	0.7424263612720795	0.8889098802381767	0.6946189414367311	0.8658764377570072	0.5443657768279956
0.049306160243745234	0.597698712554999	0.4993910474787978	0.9994547977725552	0.3921998819800463	0.3246275365335741	0.401284286013877	0.2227593772036226	0.3528210612592094	0.70838113550189	0.1442190357441152	0.41436969363271425	0.8786794970235164	0.4704775821217312	0.3715208579714875	0.04296148817673118	0.9470056784621163	0.4876380480324568	0.04771425347018865	0.8703138731427722	0.10210620722782293	0.30452445569383635	0.6555271821513061	0.23043859831352909	0.08845368333191339	0.05685160734655603	0.23950480923959283	0.5772553594642229	0.5608225879012222	0.19486468043227922	0.5653079432048113	0.36763056300406804	0.3957624407851398	0.032584415832609626	0.6427268915653794	0.446702172185411	0.332690914244928	0.4188802112973069	0.2506280194621643	0.550413865612289	0.7742755318372764	0.8623520175682785	0.45728739298199783	0.050420916153270934	0.687298281680066	0.561051108057214	0.2946825294337565	0.3171865757795179	0.0204954858681069	0.7156764833379312
0.35057318225447875	0.7292460110854798	0.9068197756217729	0.4373608049517982	0.14894299321088666	0.37014975815251716	0.6877894970209728	0.5125654044649719	0.484539964457372	0.4170550778208436	0.6839329350705184	0.1848835035016383	0.009907631095761094	0.1773270024708824	0.22479165081188746	0.9051405310302937	0.22657166684886498	0.5222465788343948	0.8751061965770818	0.48608746978090767	0.9752849482610079	0.5708406101839753	0.4994764623737131	0.17399210341395122	0.5279524943726006	0.0553516843962617	0.9461324617692017	0.7130030551840303	0.42451562898270734	0.8652523754672653	0.9766080754960106	0.1292187402082986	0.20884913624033552	0.281226661689985	0.9506587257550271	0.21768668317189066	0.6924307830125268	0.4614501172956218	0.030037354856733534	0.9304313547844348	0.6029228173645154	0.6181836818926241	0.6777858613049217	0.767618307421187	0.16805799719327796	0.1359137698652858	0.8735077234992619	0.7179912454051103	0.2861975012875314	0.8204380855356084
0.8241253234808915	0.30340629109606465	0.15924171382418384	0.12139274718092363	0.4287667986721133	0.3925253016486667	0.7405340326617607	0.3422780724202279	0.28704502223372785	0.3042270642819841	0.429424836656886	0.7759174245639104	0.6783551010473731	0.6255648033307126	0.1983232357433552	0.23726548324136632	0.8841293042896117	0.9580905855268451	0.39481385700962235	0.2582352197268708	0.8926961132047353	0.2561215979136743	0.7390152082784739	0.6903947040483497	0.21484317031935707	0.8709441906350845	0.8872196343042553	0.9187578820836645	0.8796344416121993	0.6429579190826255	0.38107062379936385	0.9974858661275954	0.7362776745374326	0.8896017119546568	0.5902948033908394	0.5103776606975078	0.19129589281037995	0.4813441215819143	0.7625636128990317	0.2808127017550781	0.08962156996565263	0.8169720792078132	0.37751576103577933	0.38434771465952067	0.040572736255224506	0.8500170711358257	0.9498561375139273	0.9747566575100475	0.16378262465614968	0.6229103623997096
0.8069218518091855	0.039545179722152435	0.7525957094897885	0.7471897350736866	0.576497830544656	0.30311435176332024	0.4216428553775261	0.5682785888616384	0.3196902928332017	0.23467211495248563	0.032810347170653675	0.23313380689758345	0.6570903503344486	0.14012687243122313	0.19879746799529951	0.9732907117535783	0.891712379365748	0.5473856529754363	0.2908322384984089	0.12672798131061547	0.5769469143055924	0.10732929799823299	0.5709233196276723	0.30817932254955405	0.6082483760635109	0.11419398525814417	0.028925309780025166	0.530879958729306	0.9885901811494048	0.9735962723459183	0.9891521127997609	0.14240273079958055	0.928485254882848	0.004124020021001651	0.6238350744402974	0.7388346021725211	0.9531900812327065	0.7622200808098694	0.19622401847935145	0.459668737752276	0.9979836725069129	0.10656739735230603	0.4341478024867752	0.5269378302784571	0.3566107928489528	0.3776755076800068	0.3875477358509136	0.05351209988534811	0.8942495505903695	0.739950447796021
0.2237617717055823	0.5832914438509992	0.6979924025932142	0.6206224480420541	0.9199348963058902	0.22970523040932245	0.43360636995404633	0.4058183703076089	0.7739267021552698	0.8856709263071973	0.31069787715882946	0.7892392841123026	0.5616791234537069	0.6406076251658677	0.2825406014836477	0.7149313342953015	0.46336936536243345	0.46466981175321986	0.07528472682320397	0.09392194067073134	0.7241202334454077	0.5642006032180619	0.7730456576936103	0.3137358676280343	0.9656632355142809	0.25769812286655946	0.8205368903661389	0.6919745829874122	0.3550436450903335	0.70079568266064	0.43538984877304465	0.2734763857861333	0.7275807487467341	0.7918889586740845	0.04995893970673437	0.45894130849442283	0.8442382438432843	0.9729053954867307	0.7787396125585014	0.5198663269695838	0.055434303952699326	0.4107023527746093	0.1414562907277317	0.697019739422809	0.7057081317494599	0.029571551608810753	0.5218507885979194	0.5911530329892758	0.22724028399070928	0.36968348656787486
0.6361805754433486	0.3471026532104968	0.47190109835898364	0.5503094911915986	0.4893296172164786	0.2721910055885094	0.4446179195564922	0.36436976946620425	0.7558919626299976	0.7497043569219078	0.9855752461375118	0.32011217664679126	0.020669677592931812	0.9864180480258425	0.5016253614774977	0.41288417223854235	0.9694338824346601	0.26577199797961726	0.38540721605566697	0.9943652868585504	0.4330815646793469	0.7159057953951012	0.15286308185611586	0.23834549666753135	0.7193025573462868	0.8479611507387658	0.23688355136649852	0.9390809706480864	0.8384758664677513	0.15265010307671223	0.7668886920751563	0.6066253441440683	0.23317493912652754	0.3306634304430408	0.43157223947594214	0.572281860332317	0.38418562406862033	0.6218236843894167	0.32509526624203755	0.8174223983232832	0.726703209733029	0.33796560529474606	0.8560730690633425	0.9326482830714338	0.5390697552201345	0.20000861146068416	0.9649631824309666	0.12775681943430195	0.8477292056157796	0.9218982546271779
0.441559369080454	0.32080533851193616	0.9256189541864672	0.18412874177077188	0.6628815525305222	0.311263925137782	0.6006719622727166	0.4745347579637409	0.5931495709822069	0.03502132526303314	0.12808429492990003	0.4638939208114582	0.8455434533989376	0.48769616928554904	0.9464832052058237	0.14190959770476463	0.7529207260801564	0.19835303845038377	0.7850427074914361	0.9939892952139014	0.8782834275595893	0.9107133502776085	0.784156976661098	0.41908882546589477	0.876637713614613	0.48413342550115124	0.681835627291478	0.17331527710764216	0.8944931691674182	0.4769835090277942	0.2478435485859849	0.9454036618367491	0.2819062874009929	0.6423590328546998	0.6254763690963858	0.2852658496876662	0.20561099956053652	0.8436826739216956	0.10718306753916851	0.3171416055807488	0.7493195307018683	0.1720685598515166	0.5222479025543855	0.3986103553669127	0.22252183689802674	0.16552962131639393	0.424788167105843	0.5762030488776289	0.07837660499395249	0.3531191229801123
0.27317093361207556	0.438360632200235	0.5956641865367996	0.5635401080861969	0.13394352825542066	0.098085444977425	0.34983814104719113	0.46404712053875385	0.48816283493653867	0.36312686140863126	0.14554936909604677	0.8020927942273121	0.713594736937332	0.6489393636034523	0.9594670490214505	0.23417714222548924	0.36074245124149285	0.0637339017947981	0.29213597917788536	0.9656948318606668	0.051918017513691295	0.22889581694040084	0.8507228669386356	0.7013606964584025	0.19092543042040766	0.46846811887851114	0.24642100269442424	0.2956420906602477	0.6761469196593943	0.864411916970793	0.8837423958036553	0.42921399327651644	0.9248693839419135	0.6746764635355538	0.16020337068314527	0.3924934436169004	0.8980737142877494	0.5839108077111476	0.17850920347577548	0.30622236666663416	0.007455404286791145	0.07013280783624842	0.29614656570923836	0.8876842563407839	0.06548691481321012	0.8330556330721212	0.6125914762008536	0.31926964279532843	0.03706196699600095	0.9440571187757435
0.17561783909444395	0.370835107670772	0.7425546865454944	0.5464649774239188	0.07083271189824625	0.8883566703769233	0.7496035272658561	0.7004155748837027	0.7622586996620309	0.7221124846286825	0.0233608877277659	0.050779817660828064	0.36670224294547626	0.6550536417636971	0.6907626237844281	0.025976815022538458	0.837658698253607	0.5725103329524807	0.7982996268162409	0.08446831799056531	0.16790040399017092	0.9184011184907174	0.45430892409536616	0.8335344802548095	0.8836081812501567	0.8986591933356183	0.6034409324262607	0.44448318165775524	0.9882676705905926	0.3621447363392586	0.6121444313281725	0.014416636464142707	0.3500623733060412	0.24477176513880172	0.4644323112483377	0.007838202490811352	0.8252969717531868	0.45516136843946386	0.4295877572446477	0.5396155064934616	0.018721853763121743	0.6379170547048609	0.8364821899659931	0.8725336507186113	0.8100931993615302	0.5135561066968171	0.6736555942759088	0.8364363526533886	0.5795005723344825	0.6254619145918205
0.7526464523767312	0.9392243969541574	0.19014625810127206	0.4307223224192701	0.5287265181533175	0.24799328451163505	0.20510473689845043	0.06003497362933652	0.05001694681897728	0.23303662359588728	0.133669183635878	0.7941361197693854	0.4381399409807628	0.03775723164138722	0.46192557367645537	0.9161032928264727	0.9441910252892792	0.43789346026721065	0.2630393306834886	0.06976233469329562	0.961248024261563	0.9191664222044545	0.5624999671132694	0.9688161601183793	0.6078268697100315	0.752781803891009	0.9822739869627959	0.6043610621245642	0.21269636797199742	0.8566583754694629	0.9127463685657857	0.6166897448454304	0.24415446483116499	0.5879390108223566	0.04655854928242675	0.8082658502090729	0.7445394537680857	0.14532234868717542	0.6060983193659848	0.3957057611382425	0.6366570004780554	0.3922604419930702	0.8106330609443237	0.02426502246007589	0.31699587001722085	0.8205352926967223	0.2338975534474731	0.24537756990833903	0.19594376221739518	0.43084415289439126
0.9003391261195033	0.25320790645595004	0.5486370788695929	0.3787118102155683	0.9475480680960465	0.8057523822933748	0.8982786629899266	0.6858847657664235	0.5004269752623688	0.7403266972922165	0.05617508828049378	0.07003172306276406	0.8957157742964313	0.023851557540623958	0.017090078358590666	0.7931856070589663	0.34956139907566697	0.7283009711146669	0.47562627584583683	0.26401643621417015	0.6268650913066223	0.5532808230006488	0.38202473167591255	0.36340132718842644	0.3508380621083709	0.9752084016152176	0.9026356684572615	0.19290590901597937	0.4869914437990871	0.5943610182196877	0.7026991728257928	0.34076788333361363	0.22385379356338353	0.9411709062248415	0.7748022980304593	0.625663372687192	0.9187632166081195	0.06383134048220718	0.08941522413956127	0.09113571046991575	0.01598330548608007	0.12655939374213587	0.6535335486319747	0.5009801325581873	0.5344198307968618	0.7581058948424487	0.6431814410366952	0.26924955374807924	0.3132766564175061	0.05301861941039898
0.08343919362310959	0.23095723181376182	0.5740371874763003	0.9362828118578052	0.8276562472486826	0.932465016884398	0.4422200492506514	0.5153648785628919	0.7433394363012521	0.4454105757523914	0.22768905463386713	0.08949963355757262	0.2851874491596985	0.02696081952913687	0.4537138929493393	0.038114994213174436	0.9160506147030636	0.7726930785532148	0.07353344103762993	0.36851803974797237	0.14964500340936282	0.16744653489165706	0.8278014284601373	0.4928399394268127	0.9034410167069	0.5297671522846354	0.33552836075298675	0.5583556208585754	0.4143640796419543	0.09751749890341754	0.4705163677631182	0.6716941541760073	0.4572100932217249	0.5077855195748444	0.08051689317215793	0.03379235797801006	0.044237404641128575	0.615883769222097	0.11671458280815616	0.4065283131315911	0.249162240468901	0.368175613230457	0.991572710535681	0.1341131217500583	0.5752277142503065	0.4848879933262935	0.01854373140855048	0.14280604492943338	0.4125299476923159	0.061005691507162396
0.7984423350729017	0.30366487089004757	0.8955568966990342	0.33816970303363025	0.5656315296364939	0.2800068694393627	0.5322133387932408	0.24520602798913782	0.41652275051893606	0.07399552387643038	0.11627195295315107	0.9092981280164528	0.6413546808521419	0.1871777886398044	0.3290987424078001	0.520354927097968	0.20882921756214046	0.5376473446315652	0.6030282403440556	0.9433411220728075	0.0896068056510807	0.819492310290015	0.6297165155719275	0.7185188245152123	0.8560054765502345	0.33533535098180867	0.6146248990800922	0.6635356862941906	0.5891371633265027	0.41965500169985204	0.620459864762117	0.02723580828042438	0.7841798267752583	0.8078280327173151	0.7628208585983655	0.02391344712929766	0.39508222216793587	0.050651586111587266	0.5404627874351787	0.9871076683034775	0.44748880169893235	0.9754713357294894	0.1831085734045076	0.7202667847423709	0.9173446649628494	0.3124452427408536	0.5802435016828517	0.5810675955923921	0.2526832167893436	0.11276648408675405
0.9132522551421802	0.8878082807945605	0.49215691872870404	0.559711707094586	0.7626398622499622	0.6468778946900465	0.560978064438494	0.6922196194241665	0.7535511453428845	0.31823272133468183	0.7873116935021977	0.8518803674029591	0.019297937026467205	0.7663691620533782	0.7850630248477619	0.15673440367521074	0.0553562604428125	0.7189761576932905	0.20952511871680668	0.0455604913611789	0.5985198467460224	0.17333922880365527	0.4600241917623876	0.07956407905262908	0.4857026848862436	0.6675958452992768	0.601376717116045	0.4419103594435295	0.3207980057489511	0.9897459425881452	0.8543020555556362	0.7719680538731428	0.4736200071245211	0.9179557734447578	0.08380814925447455	0.08089579732235108	0.7101270532790463	0.5125430267516332	0.013508868038029198	0.9957579363626834	0.3679093218705304	0.06430852975572787	0.6599161495775402	0.715401030428787	0.5986251797223483	0.11013724850111795	0.9500961650654408	0.7645483839743439	0.9526567209994449	0.2903383744519815
0.8022690640144422	0.07045926328930774	0.21664523743126296	0.7828325233549293	0.021750352181920007	0.890660903286525	0.8025134095603897	0.73640546206767	0.3100445272943798	0.8184757276136285	0.4807847842450874	0.5717144250308666	0.4939773151953675	0.5133190886468457	0.23013326237825493	0.02427468541417177	0.71675133591942	0.019026297516343882	0.6844956908381062	0.04434324354114105	0.6485703093431227	0.48858928743220054	0.04869868904566954	0.4738466216055005	0.0027273989115406128	0.2101440876836268	0.9446667811329161	0.9387770143686687	0.3002601868984678	0.8617300567624551	0.15136438707729638	0.5985223832042521	0.35225343607077797	0.4025810294668334	0.900572912990203	0.17608356202936004	0.5449603934481878	0.3441280057942542	0.9409317825795831	0.515425713896611	0.9001134440302423	0.8781327018216144	0.1952353764714495	0.06866385613829995	0.902367200688147	0.7396088705517875	0.6094600672611292	0.6607441121017079	0.8738532471551516	0.23496263610651835
0.6023815809615621	0.3358702213722664	0.1454305831781012	0.8256820973053853	0.9707148009897472	0.9787402883439102	0.7463317883049979	0.3369132639911021	0.02750089398209654	0.24654761406145698	0.7414927679648644	0.2734877146112129	0.5533260277563018	0.9030171420904721	0.4656101524800845	0.8555159376792418	0.6024175097648145	0.8864135044410841	0.7667568166202459	0.1864962849519345	0.9380483656817422	0.7780036842272607	0.913592312229727	0.2266946950534262	0.435717081363341	0.9288297824603686	0.759232742498658	0.9577781548259612	0.3375623434309899	0.28524796433298716	0.59980508089514	0.7656853150138373	0.5272368451704115	0.8076414216903796	0.014619414607154102	0.2749731973867613	0.9224062201115019	0.6210784779695423	0.13847850543996854	0.22771149978027294	0.14696152260947848	0.7375292677491482	0.9536900734942256	0.10826170057610784	0.3757097338249441	0.5587823772408234	0.117837870540487	0.6391735394933489	0.025481335372893987	0.02150584962508284
0.4998979288878874	0.10372907673098575	0.2380640514257042	0.09318455237604673	0.6405904813527649	0.5122394271939399	0.07334935421678335	0.06529704929974	0.4302355690960552	0.4966316873308886	0.9778815677085066	0.2711570927962266	0.17088646864408408	0.7826323220498409	0.03963926759576819	0.9685353956357857	0.5265861872101966	0.20226298234381868	0.826256432723804	0.1870316670135409	0.7856929654060859	0.6537051964966918	0.8737652659330921	0.5627760953818477	0.4323474439127587	0.960018346290696	0.48956910316635427	0.4880571878852792	0.44293373564144867	0.37068424202905237	0.6825780966291584	0.9939911066392976	0.7473352849803203	0.9037876186118924	0.003051414502016958	0.8648579753893458	0.4787036042261593	0.8719136593106538	0.37625121144880547	0.66777320755395	0.3800841956436857	0.15648156331119034	0.9061112223882389	0.10523442959319051	0.2825899281184303	0.6870181485035535	0.4574194025186774	0.6337677944617893	0.8602308529575289	0.5380587838110732
0.44421964708899375	0.1974933896645853	0.4724169386458269	0.8609017714922336	0.8992213614608211	0.6146179121654021	0.7792694395067122	0.8147045327689646	0.4055174421167298	0.5569645441481341	0.5246371453915116	0.07664831886754042	0.8193981737994753	0.6774174417711109	0.26636422809793503	0.690166771370103	0.08229945221257107	0.42689863071547907	0.21680730874070153	0.8368284566269284	0.028986380814423396	0.4352846880877601	0.4028955100365901	0.21829372096084665	0.5799802326098455	0.987359475670871	0.0801792124130779	0.13113976648747416	0.5653291771154293	0.13606291736878218	0.12919677659313444	0.1429752137856235	0.6280141398479202	0.1727275607507549	0.9806050403381653	0.6227089020824408	0.24334770159734753	0.8767889788616569	0.5451279277383788	0.049756613439665864	0.08257265546561154	0.6594435847288785	0.45427638916078494	0.13304025765784766	0.6381645946465141	0.09085106105768348	0.4348780916466978	0.8706497312916971	0.7467548562345141	0.5087214967415346
0.8456152441520504	0.6285930864709971	0.1461159165641478	0.11192340475753548	0.058246269337896894	0.714852497415721	0.10655708772099648	0.22241730889920353	0.36654087638559096	0.24805734995597462	0.7190965772246921	0.7466388333111104	0.39593977121278967	0.5008824419107101	0.24565898621307136	0.3533732164928147	0.8528629794206147	0.9825149416384042	0.04400708370619144	0.5294758454421526	0.2754337369219716	0.3683303367539549	0.4722387573552477	0.6545732649935461	0.28487039107247103	0.9403607823481663	0.9089136871865914	0.9598062178098743	0.7855437321750168	0.11894239883562108	0.46184306800040553	0.5594168221661651	0.4458422367548829	0.5847973706043892	0.8097981342600483	0.8721345275824292	0.2431256788254763	0.28573455137915027	0.547629674433605	0.6887211391135224	0.5923342057659107	0.055978273376257714	0.8580287902529674	0.22932306174726147	0.0826690590072694	0.4734302346369966	0.8901806750344627	0.48239573419013393	0.847423230449994	0.015642489367935664
0.48833831054605703	0.18052743141281669	0.9239230276665654	0.1530480236033419	0.6288224646357354	0.24759949458766206	0.6063814127079566	0.5309750868580104	0.10809074079118275	0.47450182737056745	0.22740495940668692	0.45437383901538597	0.7726841743011503	0.07942195310889522	0.11961986336749098	0.02323777543744887	0.7037838770518575	0.7148786951235622	0.2376813227713077	0.7650101034216175	0.5373296169997624	0.21736386403283792	0.2344133093029661	0.04840775308947398	0.6439456729201872	0.18651271650502832	0.31673788539031456	0.39302625023290816	0.45949655912363196	0.7138574089129284	0.008622775657652793	0.7934955592278917	0.15397986722483203	0.7669521370309303	0.7542817026273337	0.5585400616067688	0.7595262448741285	0.5547483398791179	0.35320993552781743	0.28561928331539954	0.9772762032636022	0.7668698921184457	0.6799617015621248	0.16555089694296288	0.26117242805849317	0.6310213403326167	0.11356952582313307	0.9337406383058097	0.9788443212142809	0.7801629767297237
0.9144962835432301	0.14099942352335004	0.2456046975094035	0.4172784261638385	0.6104760884286348	0.7877836415880828	0.7751816049423773	0.1564802852742071	0.061513302416363436	0.6846818033238922	0.5669266828039216	0.04051405021485932	0.45164254716869934	0.3618466275533686	0.41162966291320235	0.010383277008996106	0.6561103052545605	0.7787354759831153	0.25670548136640314	0.9763366996535281	0.4798941495045195	0.9389874187630194	0.3087682248656115	0.7777588597908361	0.27833895044837964	0.815702306427181	0.3172758264231178	0.8910474155951857	0.6407469027596977	0.7005028637647845	0.5739498353763595	0.40484280609450607	0.9312544472434471	0.028223458286819048	0.10974227137443338	0.5647220250461231	0.8734707385016544	0.28043487412463897	0.10137404487720447	0.5169614034667488	0.6048831685102506	0.12626248808060037	0.32270809564779657	0.943514505649556	0.6784098245224769	0.5467336923005411	0.04372242217829292	0.026098713952857122	0.49954854220308786	0.8595596407015197
0.6716800865466585	0.3168859888821841	0.7836609290861588	0.6721035550160792	0.9541581253983957	0.545415321834383	0.9889822965907138	0.5409430671904372	0.7007905626545118	0.43336147484067444	0.5202691480797588	0.24533083627279395	0.23309792654569583	0.9639215210057662	0.9361049769018802	0.23482623250683587	0.5126991346967921	0.1367316724570663	0.744954318882616	0.9165643672049874	0.4928940724542549	0.6964377808355022	0.23017812990370434	0.19265426766931693	0.45585269131153194	0.8337266547490418	0.7911440514021794	0.020831562612476318	0.6848668601232072	0.061262681609447034	0.11460072655549935	0.8249803262695347	0.8524948043660292	0.8701624016341929	0.2610334951744159	0.05476303726932885	0.1327945318242144	0.49618522266378084	0.8183637904415372	0.9188986921291712	0.16172844045187518	0.4598087840642239	0.8450653777192916	0.01827101739540915	0.25193406167841537	0.007410969849981575	0.22652869571108947	0.6314713977583031	0.9696860467056039	0.8170354755467767
0.6874277395962181	0.12974566008304045	0.8691348750511573	0.8613748653875349	0.9911299969037091	0.40384296615615556	0.8021556031597815	0.6845721505907923	0.4108575270658561	0.09433594906766862	0.3049826458598066	0.5809736795445435	0.09774545636446452	0.6408950426201386	0.08703854780097497	0.9851813044721404	0.5113187235450527	0.2771952113992331	0.142090112142783	0.9312359975518449	0.22444389355778116	0.3102813532363722	0.6262626801993415	0.6362287694369193	0.1426237976909447	0.2598990662039543	0.9169242570869285	0.8781936934699749	0.2219206662104366	0.7183316156271715	0.37141155597608244	0.07573495092902538	0.19937047009598163	0.43816160859259434	0.23628067535228914	0.38528962518973364	0.6278495916417888	0.09177506402837887	0.1886819004087602	0.9219365519751904	0.7359964688024913	0.6338781196586308	0.47486121978635654	0.0889949968011855	0.7175136994770088	0.18553234259994655	0.4225916300815945	0.9244195967683178	0.5405804370270917	0.47090089734288465
0.46840983444098727	0.7730881671430716	0.23028635971722844	0.18324791882065972	0.5985794751939274	0.018986021057634916	0.7192774756514264	0.15047150068266057	0.22670421591116696	0.6283360637170019	0.1416455251983323	0.3668869340445492	0.5851629953987499	0.5208495629429956	0.8471932623153217	0.7808867610276974	0.7458013599085479	0.30318730431917085	0.8822625523706407	0.22386275435519498	0.5617129801936457	0.4685226063900122	0.5428389599480193	0.9273230390631593	0.5291293733276651	0.3136638500801404	0.6718383541129725	0.7472709311542702	0.42876377247915787	0.204163479536269	0.2688159843055854	0.3325069406123361	0.44432249612507746	0.016039858590068068	0.9665250193206743	0.712154043300757	0.7351981767273001	0.957304292652774	0.1860017866453466	0.41785764074252785	0.3693504580309258	0.32645303343626286	0.6392209701223028	0.04145374691574444	0.3501384166941022	0.8832958608545064	0.08665178358916359	0.05856739906061392	0.6089798104204308	0.9121670693520996
0.23932593827504778	0.8912954304531343	0.5111997410528103	0.5763615690201571	0.8179737825444757	0.9100383433796521	0.30252067171631025	0.9572116385557329	0.28833402543522957	0.612527128585012	0.3985921663602654	0.8932505641779085	0.4968462757058377	0.20396206592998922	0.998281457924176	0.2535903451087599	0.7543420623216504	0.3481983161889062	0.9703282452924591	0.21157164521066918	0.015373525821088418	0.514444064255655	0.014803374548892911	0.6589404417219928	0.4718864368947133	0.826550876334158	0.17599026552816355	0.9204151589844263	0.2089073434648231	0.7737406301664395	0.42216604606037866	0.9668824822889276	0.9093371313748401	0.6650113056780099	0.6673650733899126	0.6184863668368766	0.2969591135049596	0.9923281736161609	0.08411447804944072	0.07149305368267156	0.7535906792842293	0.13065975583657463	0.38446192632767506	0.8932753508742312	0.9261619314994595	0.45273740789954287	0.3232650980047913	0.5114785364548909	0.7522299856365804	0.3848125635159967
0.5176708344083457	0.2150769334821735	0.08663203793390095	0.014519890922718104	0.7040044422009031	0.8101835009395146	0.5971345170223279	0.2790134299029038	0.8596715156624611	0.7772981820297932	0.4618934669449084	0.7410756413263707	0.7650669125696063	0.09685429294040704	0.4786992599599009	0.4978695928123431	0.9502155262554368	0.4946030486518508	0.2056097926559225	0.38842101345762003	0.4939881704030067	0.9950689227770503	0.4130212717145614	0.09167552808522861	0.7758928706405418	0.418223629277208	0.07758684093736135	0.4881385009927214	0.40096051384790676	0.5054461519745009	0.1898324777286946	0.13907488437832338	0.17539495318104448	0.3313742693853061	0.6523847553923774	0.7107287555858536	0.6945984057641402	0.9510108844476132	0.5338955915006355	0.7495905283773858	0.9017988480785127	0.3278729747676763	0.6641276057234371	0.5127730823410254	0.06170564135779599	0.7835444723666464	0.21376893946325193	0.3492247539480524	0.079026243466786	0.6602878350822947
0.9395834683086389	0.5806161658896979	0.20050813586755822	0.5337782776291808	0.9951736092525639	0.18301293354668968	0.14018744508659653	0.6864426949222175	0.6893257751339693	0.8660157462655302	0.6476343861391898	0.12579148780145366	0.2873062803688773	0.6269631571752358	0.25111780511844917	0.4175960565362663	0.6978717419027933	0.8289216793158478	0.3031440506327414	0.4935619768101419	0.10950247618660547	0.7718651926641511	0.3862109753529439	0.2616858971548581	0.06783638034908135	0.27503410734369216	0.4671404235862182	0.3503297300946975	0.14735737241597724	0.8821462829224043	0.9546228170967761	0.49481323791215603	0.005967078686245908	0.5155925732689377	0.4756471249408176	0.08811851383737712	0.368898019785428	0.06257348377201977	0.2459056018640784	0.6442378332862704	0.506892526335494	0.5255281411666151	0.6988455053854734	0.27858423522439524	0.5571991191342556	0.7963208943217976	0.7246074911842629	0.07545721005589012	0.2897830520799406	0.9130365654462284
0.9667145024486172	0.1608003569550095	0.9325640624851266	0.5551183802377381	0.17881297259444628	0.4191339593813548	0.01870997415297604	0.01809792540887234	0.9153815613443476	0.06180040410368959	0.8668283261957844	0.16917834047251024	0.07221817983464507	0.940002360981563	0.6386660291379126	0.2787644034270941	0.37340001713322557	0.7561786408186995	0.5915860220598946	0.17148279329718674	0.8959329933654016	0.43671573601714475	0.4908113127535809	0.5454031112230001	0.2410727169928728	0.29872986611765917	0.8604187083647818	0.33960208877352005	0.1327200549847547	0.7329474609177489	0.8596780921264648	0.5885654734668095	0.5637855477036408	0.06756534542491599	0.8301133306776043	0.7424108732681491	0.22537341281430956	0.10820897261960649	0.6821122904514724	0.5086217891334078	0.678588441958683	0.3127075348194821	0.7232755736757809	0.6559208834637822	0.1864454374155592	0.631263049264421	0.6330037109509464	0.49567545945237923	0.6555169010533226	0.01660649554061011
0.5122363695981682	0.5164135552777168	0.1339371097721873	0.9631794670063338	0.3979629835551043	0.9553982087241962	0.1776467024188393	0.16228242528681314	0.17044334233854752	0.17621674431861623	0.9839485296445786	0.7259489323837837	0.6995574138203176	0.2142416466842917	0.2850420622856943	0.8743967262612198	0.27427444848969984	0.08606069823142748	0.42739898247324826	0.36829064037417103	0.22131899318459813	0.25452427347434636	0.853164211268455	0.052605883772822826	0.13397678859232798	0.02363985416926284	0.946044812949375	0.8634131041306357	0.9188140813890828	0.9147832156689789	0.5826457147200078	0.5434580094618756	0.30066307160965644	0.7906081068170089	0.33983728206142993	0.068363517927165	0.5603321828100553	0.69510162418663	0.5115239488023224	0.9957509086450972	0.1339818007780349	0.7732727072146184	0.763159592233663	0.03610747710206397	0.44428037831452594	0.8852648338867382	0.5679599888655987	0.9151337439378395	0.15308298182340097	0.627039825310745
0.7003418790236565	0.6143501021237474	0.8326951553227855	0.9106237985343869	0.11217316463395988	0.8025363870199342	0.6789923744183882	0.4396693241282209	0.42994258917309003	0.08208308024537925	0.45676308864751447	0.8712167429367546	0.329371791844577	0.5422653230880214	0.4155375265397818	0.98664661840726	0.40681905728486223	0.8959757612779633	0.8330660732219756	0.4886372780216791	0.09968803185742814	0.155536710375914	0.641273887414868	0.7557168638588186	0.8189916575756654	0.057277753586027935	0.9111497669480186	0.4948667309940247	0.4678563366144194	0.6271887077497549	0.2935356601317861	0.8215123485673476	0.5893297942933883	0.2277131542180063	0.7583718515457331	0.8692824334794008	0.955274316204023	0.8681023767881281	0.427211489475542	0.05498405852788446	0.49352594935848726	0.551321352749856	0.16188592421834247	0.9979922523959478	0.05432013378281619	0.4570739203970011	0.008295688593017436	0.7222386116896087	0.01052277501125709	0.914707892942971
0.006220271732909732	0.5625076380940472	0.9193942339731738	0.5001932739806025	0.25913392971588023	0.880501644379372	0.8723532109681994	0.30587417570703246	0.454760665451703	0.18407848999463572	0.9913851217116588	0.6421791429061289	0.33798761549286105	0.7759858270977589	0.2470913200548036	0.5204934604575716	0.8359434123870961	0.7140830165069809	0.38167895973143817	0.5189966125761666	0.5302392859246691	0.0349559026678099	0.06744924671695962	0.09649933404838051	0.978046090707087	0.3409874724217209	0.7477785728528622	0.7258572528543925	0.6176233593413146	0.04136723672340037	0.2273351562160516	0.8278320404037792	0.48632387053979853	0.5943009987149898	0.27046615506391525	0.4342800025598943	0.27051543739667605	0.45127302484053555	0.9253603809910498	0.07935752881978364	0.997721569958032	0.9336761357857196	0.010645938902548502	0.2147540804543281	0.5732127298192093	0.18087203398766527	0.1908772373421782	0.5378115999037263	0.5475313758584336	0.7524461123584879
0.8743188459082757	0.7188580533157559	0.9089389653137052	0.3527977101908165	0.31222507979399794	0.6539856031100707	0.6308630844216478	0.36048495963160043	0.15697497950045292	0.5928297530290682	0.3047725811859783	0.7810265442628772	0.8132780003517541	0.44988228317306567	0.33481328403261834	0.3801397304991333	0.9711516116346267	0.41710894497071827	0.058505307908644166	0.8659233728020106	0.9019401468738697	0.09573449100767273	0.776857023241426	0.737939115941207	0.06135119431541802	0.9642828212304392	0.0006987316559396994	0.43753827282835345	0.8773572592345821	0.023385403837262952	0.4069719143657241	0.09590815316289936	0.5939070918132641	0.8059162849676134	0.5892980589062229	0.304782568535811	0.9335985319368261	0.21579557899215318	0.43122451735362444	0.9173469194148287	0.2345658232658464	0.28953148721493294	0.14735188011554767	0.6199647923515355	0.025193926024233315	0.45518952838346805	0.37620033291645316	0.7398879967676555	0.7018720451143218	0.20367040924228696
0.8468881116252609	0.9556175479330241	0.5408074075347424	0.9209151688079303	0.8184778783622805	0.4202802945128362	0.6489311442063983	0.920426431557494	0.9716064724075288	0.8810640281894337	0.07655888756316565	0.35838284209936744	0.8325672232668525	0.4790574945422752	0.1475895563945041	0.38639298287159707	0.3122273860146815	0.8904215050679031	0.2923861289694084	0.525859856212214	0.24463779076029757	0.34863510134070486	0.7997660249396991	0.5238531488528114	0.5823234747055007	0.059095141225445014	0.844192754166112	0.17065496413910008	0.3811392150723313	0.8809384704270855	0.7599418352234004	0.2592231366141242	0.05878128223748924	0.3759259428282721	0.6317743172295132	0.23465860556393692	0.0834784748690337	0.5484236095555897	0.580974888174155	0.06737102379391313	0.6393191275765144	0.35161143719286514	0.6498365700031968	0.37307026561065426	0.500902328953202	0.9304230403054584	0.49930198166391637	0.10340631650966403	0.902841048711876	0.869678160484844
0.20173793839883014	0.7166626880885264	0.6077594697283115	0.7363344401545527	0.7580909615074836	0.8363353393023071	0.08261824956015984	0.08360779892653958	0.20095609269859172	0.2751335987187369	0.9058368130820734	0.21710283069277792	0.7119631447492258	0.6861979526129312	0.4382438393070267	0.1528938866672339	0.5384244052612901	0.09197961948567668	0.6762096948620759	0.8244192631917715	0.23714113607054488	0.04972093867468974	0.0892662319695261	0.9972367915675966	0.6230644891042135	0.6926676142055291	0.05275445542928647	0.6876748112503609	0.34202656330041314	0.01892346704476744	0.2905360719198795	0.4035693982012115	0.94735179734	0.8550669457483485	0.6407947065393602	0.6486548395589036	0.07972224184748877	0.10790649758993098	0.5689534983457177	0.8474428249289894	0.8134847076662693	0.7079478258101427	0.43411783394287284	0.7299715371866838	0.03329556362047781	0.7234016655474469	0.4983381023435136	0.10246844537847277	0.44980397260567895	0.8250268015063666
0.5463191372085539	0.5190238533394517	0.4209033120597032	0.0921527548121438	0.8929349848884696	0.2557239173643814	0.20359148270372518	0.951548614523922	0.02510477140294365	0.3259949575986776	0.6276770237144144	0.39644996633506535	0.7823895325506031	0.22831066652222742	0.22261973776167154	0.006276198160950819	0.11571286748458565	0.9592425805437329	0.29974799521445117	0.8088587833325566	0.9244152963766182	0.640168529236718	0.8196402704935996	0.8266168716418567	0.33632022743878387	0.6598365152896358	0.6277995577679238	0.4781841505444233	0.13466501309097012	0.3340702514877607	0.4976317467008162	0.5147363977713946	0.8034954535534857	0.8943081329046556	0.7873021371247233	0.20578644583976435	0.200953956009837	0.03304948142995623	0.5119273235279376	0.6903734274626289	0.1127955708757763	0.9137879973719918	0.8736727248266558	0.4162196845336854	0.27059036243250256	0.029299173898180153	0.5753498339216245	0.2682226268993473	0.873795944921107	0.27270356980720845
0.684881652716644	0.5917077046821947	0.9751876654956606	0.5541088679474072	0.4612932962263282	0.3657607420227834	0.4468390605465138	0.38556320259856414	0.8183094952688077	0.9131947567402638	0.8530305507206284	0.4993017469039337	0.13454749673578748	0.6276003740033782	0.43960327916399544	0.10046543644568706	0.6078138842719718	0.6074771299501659	0.5176729939451833	0.5987048801724317	0.3596457735388394	0.4549885131197291	0.6540368022181686	0.7994399266832116	0.40413208749785734	0.9825245627949275	0.3346380629723409	0.2295852540496437	0.0933961978336254	0.5089828335415404	0.24840349608290413	0.4747247364543393	0.11016202359483951	0.33078118775671617	0.784309288631265	0.5064130980697765	0.38615626144435244	0.5807604063943129	0.5447549245511002	0.3304328755391317	0.1132763953076319	0.36998332894496655	0.8361131302853293	0.24144183402862218	0.44340290267584204	0.2089337377662258	0.11087913483604428	0.33472050947652765	0.5810621875663767	0.7117274426723877
0.8651553259346673	0.13694833912907234	0.1310361740155096	0.7848390015195659	0.9919771499249226	0.4259821492146938	0.5642875743041776	0.3864824917210309	0.2813090521299766	0.5537323578854627	0.6078304723794666	0.4960790504623992	0.8608002367106093	0.8132552952682589	0.2557103345259376	0.9430610199932594	0.47741215200929465	0.5076179325526543	0.5670860566497117	0.5900752692793708	0.5459714902268118	0.9380932386755433	0.5351203189312391	0.12846114872372538	0.4664603287921729	0.166832943862936	0.37640892177755025	0.9517238285090905	0.06642716967236717	0.6170742200744235	0.7849923596096581	0.7254476743784531	0.7026028901158103	0.9223411560634738	0.17154900363423065	0.5489188846887307	0.270717590829585	0.7272877295535614	0.48778524460878514	0.8464516527988387	0.21107221339318083	0.8206738268667666	0.0459729782595234	0.38543689217760535	0.7832792652285914	0.6725796017464104	0.9128792698520559	0.05160486799567343	0.5687003141663652	0.4418267070109291
0.9082482154361763	0.5177743671267759	0.24916112233791987	0.09540932265457103	0.19358517624353844	0.6862991009510426	0.7967097284392907	0.5398200801896623	0.6781226771185641	0.07280176414198924	0.8756750298380505	0.0756968138923988	0.24250524878683521	0.7470616728117185	0.19734918686389946	0.48679084130067474	0.014168519961121784	0.07549906828304209	0.2408276518587532	0.9318196947537636	0.286746690826167	0.12731653789531983	0.5491820337848169	0.8848485427761964	0.19935491123895432	0.6184024749473308	0.39241733372183085	0.654652995658898	0.14583269496064455	0.5882474154454136	0.1693659893765317	0.164785439525566	0.4666740646930525	0.40859739731039313	0.2465256621964027	0.6704875599957311	0.4559145218294979	0.28503200052526956	0.48214595319980014	0.31098843292998435	0.33573038256827525	0.8216273492840503	0.29425946248559665	0.8910839678470829	0.2701631259676004	0.2994426992617094	0.2915664118311301	0.6028005275126708	0.9142536015233164	0.4707312546344229
0.9228070090425237	0.20649884376731176	0.27749699092404945	0.47952870293517036	0.7158933857538253	0.3729436997926897	0.7791933012901179	0.22712198409503703	0.8585763980470121	0.08797606345579068	0.9120489324128646	0.1412197708033185	0.5207363927287033	0.17023915839331416	0.28389089311734494	0.921299493248987	0.9971351102551137	0.9094931235582869	0.6924151585722117	0.8174295911268394	0.858786698307795	0.951979446591443	0.797125278267627	0.1132769464435377	0.7867444503409039	0.023206789843321474	0.35039205542044216	0.4389948883693715	0.5821275812186262	0.5872193891878814	0.8460003735073143	0.510501646563846	0.3734715705809821	0.03538632352557858	0.08498672768144855	0.07063419499752421	0.9675292460043583	0.5414779789714353	0.7338707247562845	0.004898289258295829	0.6279871749427811	0.8524142665246409	0.9528295122317031	0.3220468427000347	0.7654935606878974	0.9585835302518428	0.2955489492400538	0.9494839223728629	0.7175070788786184	0.5524702715081073
0.017433893687570867	0.9724616937687235	0.7461384366260878	0.4556474564426597	0.8039567368050353	0.16449092024078205	0.5051539415747532	0.2932843139202427	0.5076575551851066	0.5018806433569603	0.9366373789068376	0.3344073284214869	0.2649498550335142	0.9400471165894537	0.4525644377885618	0.18732968554802387	0.5045119354486307	0.9208574950268567	0.34054853564647025	0.7234101557414103	0.6168790110445115	0.28331168160294695	0.8968866881603912	0.3180228485108324	0.37994205352841726	0.6258216259638922	0.021762588642245895	0.08748980992751487	0.7538575449084505	0.6065690485259071	0.01251523948489186	0.5209291996848759	0.9299390888772769	0.5944216846972376	0.016538652927395203	0.9897983869005549	0.08347564920257833	0.04985715714378247	0.03741793010764194	0.20643248863133323	0.18597375691089457	0.5962354883040583	0.5780485100007839	0.322154657407293	0.2067230698722612	0.21193518479736007	0.4584245758239899	0.8958372044402061	0.6633222274900074	0.5845905048017166
0.7079142694851579	0.08449112235386047	0.44375472829041274	0.2564549506368935	0.5536487887664763	0.9558180100890045	0.9806104674771055	0.1678259206728786	0.575425587888673	0.3128767967505406	0.08127487969348934	0.26608522427372905	0.9678788348886926	0.5777168590233083	0.8103420083018825	0.9910986812452748	0.9973668519640866	0.13148702194799888	0.24354547305817498	0.6913659527444227	0.9416921247261486	0.8912988593854914	0.34785789097296105	0.06001221148082592	0.5040020776285058	0.1632780309724452	0.6669439956342763	0.7109814159383894	0.3309178410299535	0.7926612653215829	0.45771080838457723	0.23880070609493154	0.44619886164312994	0.253735883832349	0.5453439620812605	0.8757256510435881	0.6239612851764841	0.8669186712713304	0.4154141167418335	0.8721937059456233	0.243128007917638	0.43455989607183765	0.5393342582565241	0.2596296678665193	0.34544667760147296	0.84299109729938	0.6675928557500928	0.9204701872038106	0.5802304394941957	0.6001545806854112
0.019312414569250813	0.7143789128057924	0.10439784078804404	0.9236077631115971	0.47753333759013916	0.7153623848971755	0.06376227034146364	0.889424526389249	0.4871026239062981	0.4890823480400174	0.8587409464163424	0.6922993210313728	0.25148427743807644	0.6683736574091574	0.8266399386044866	0.12584286598550354	0.4614864603799226	0.26686603759233496	0.24015697558393845	0.24752054275682445	0.6278831712348727	0.9459060449038169	0.5124738167921914	0.23788738201485105	0.43017359344700845	0.020939343993710224	0.592907767134198	0.9820086943003064	0.09358734281745296	0.5848962583873295	0.9981902147008703	0.3472312728398963	0.49473390254271976	0.5054546570766617	0.07256835007321838	0.3890708973760595	0.13547605484750713	0.6445059174529503	0.08947880513194717	0.18382845125617808	0.2261748851416232	0.06491372733505041	0.04055669397913353	0.1111686924198152	0.03405344725105397	0.5621102424391384	0.7281592663447318	0.874550682852633	0.5975957901243644	0.5102787965728083
0.344011386987534	0.8619804193702418	0.2912633144116562	0.8675513475394926	0.8895021968016646	0.20441729781656748	0.6223710952831913	0.3519061394290762	0.39996682357026647	0.6450500910010198	0.5879973409382423	0.693842596893837	0.33242372289249045	0.7907960137333414	0.8379456746533048	0.7279205622424729	0.5836533958456058	0.16803679334688282	0.8447974386158126	0.5719831128390092	0.986393616580081	0.8298572828262084	0.5158841427689831	0.03935697033465524	0.49022812360601054	0.7525808501721366	0.01240824832226095	0.6570392802379135	0.18073383755339523	0.5242780462896088	0.172426325150415	0.7333002433894957	0.9370650246938232	0.703316949385338	0.8343731063714347	0.05729098409453348	0.12187498380379924	0.8656585207358379	0.4296844876049538	0.8584359203725904	0.8751172706142989	0.6894974253843631	0.8656677355346706	0.7503982520377875	0.08715536057508799	0.29087734868461934	0.4318240319649097	0.292412926994445	0.677724449853493	0.9439448163028339
0.6847278315972684	0.5335085890993185	0.59768244049173	0.9031424838782445	0.04348519849784993	0.7697385156405171	0.6798033452145515	0.27669570400555754	0.6264444542011536	0.07542980386544929	0.8832385828132624	0.31685178463917696	0.5237171916761413	0.9896667204666717	0.9004242512717235	0.9544333151888066	0.585690713199051	0.6003063089790079	0.49882379377088915	0.39694935975912815	0.7449702852520526	0.881255758997543	0.2927278124196119	0.8577192591817965	0.880324447873437	0.22631118922208682	0.9263358064367752	0.7320668355827519	0.7650546870540526	0.9765863686199827	0.683102154253537	0.49315652638136154	0.8361345585699665	0.8591154793317588	0.6366506832521301	0.9006099810515447	0.2691855207272067	0.5202341999454738	0.5185207690225401	0.24048877725413764	0.30428241516000587	0.42688746560871993	0.25646790644243667	0.6873937448128526	0.22533146240809	0.131078503542989	0.10704829187200016	0.9487745008881	0.35850337105450736	0.4985197608744054
0.5332515420220773	0.2346873900138683	0.07875993519014246	0.6911493483936818	0.8988356463893031	0.2828506987884073	0.36337647145603025	0.6364161628118052	0.5117104104530281	0.04875775339349342	0.6530488293159916	0.43453950701187394	0.015021485185360173	0.5952447164461231	0.6413584136618574	0.781188096035302	0.7608446760861948	0.5059351464064303	0.03231763500713736	0.8410861047194248	0.370441638761397	0.4409377654479676	0.8672257907977295	0.052546744011843005	0.5255792216150221	0.19464753393800782	0.22542393523603343	0.48423720852653596	0.4678538728093521	0.3658833476401515	0.9774988855459008	0.6748051758778553	0.01647250822468116	0.5666220762321509	0.6174551025279597	0.730681844618204	0.8203065055508879	0.6979058020295682	0.6268034588791239	0.19903359787261043	0.9288225169832125	0.2283955166017092	0.1121172418644204	0.5797314363762865	0.28518626789437607	0.4245044974971539	0.8772307673996542	0.9668228060875536	0.6749168987424884	0.5910972879490649
0.29936548028007104	0.5542630373787537	0.36846584081435163	0.8108508588890218	0.22687018952340587	0.1321805655414695	0.5356940204202011	0.1725478620045472	0.7554437730283932	0.5515892996054935	0.4132349646746901	0.46852014812344334	0.91359190103865	0.2552741336904051	0.7638076564189703	0.8718888063719784	0.7983916651410989	0.9356896232399842	0.33282403393694004	0.5490374724493047	0.16047154400147012	0.150150873496102	0.25283874815739804	0.7367124485079112	0.7812471870566703	0.6408199271062417	0.1885875558450546	0.6056201254778422	0.4141603637462151	0.33734747283084465	0.8094290646793824	0.8781852369837687	0.3567002834168248	0.8914027129098131	0.7075843784521946	0.8373695691132232	0.007371032284675838	0.6151032261064219	0.9331487289372646	0.43538422210056305	0.6656459626984395	0.7336620754347067	0.8161581079396799	0.3533408036461696	0.9480538084495428	0.5024988721327257	0.4075878172870643	0.3364815967811645	0.8986391213372866	0.6809294461450773
0.5413054452965433	0.5860972542273271	0.5811296538393326	0.17673185911428047	0.12908756296825263	0.6701472647440193	0.21688856776648602	0.8400666751765843	0.2039138662091633	0.47780743022165406	0.35728432222770967	0.7453909060210009	0.8791214684855038	0.3629067587564969	0.6102212008874148	0.6521272763574208	0.3777995802029288	0.08318861932556942	0.8198351729946332	0.12597437681705936	0.6199184262803725	0.21332727448658872	0.8176951970521793	0.22353386375546147	0.6890144549861451	0.8803774836780207	0.23143075451274653	0.4585204348311882	0.7586945514961979	0.7694325496210382	0.5405409433204328	0.7275784590236628	0.35276642671983105	0.9360290674424682	0.7197578271764874	0.5503600331413605	0.06102932888578305	0.012823775804621906	0.4836437716094719	0.8217514539763637	0.4278891607003099	0.437891683389355	0.6908064950504101	0.24448986555952545	0.18963278273811834	0.8033805727629966	0.8456951819705242	0.08573381573534589	0.0006333446132986698	0.23967636491738764
0.16530682768020233	0.20948314899681553	0.3072747714946372	0.5748124449809556	0.08523239472972166	0.25307291912854424	0.03493637900445712	0.1746967162584887	0.46330437312956274	0.9922618520628552	0.5539925976009571	0.8493836167835963	0.22628336308820218	0.3627799123542932	0.6300084350784994	0.6434855210241313	0.4796421065493719	0.14104548758609992	0.0806342238973885	0.33292864804090194	0.9886310403523496	0.05400192271528326	0.2326770667841932	0.4896849638488201	0.8410159861824058	0.1333797076285338	0.10241892882114068	0.3763165220359945	0.7331274740059691	0.42303882438017104	0.6028143851231285	0.6746137076219741	0.026489843804772928	0.3452214618249648	0.283974252896659	0.14266307861115102	0.09058948931050115	0.7753572714366945	0.930189837676552	0.0017185790260958456	0.910818291806134	0.6538733460158788	0.055620843391636754	0.04065760334900481	0.14885136131871024	0.21566721921412524	0.18617842096695658	0.27914326644929843	0.8403715347803752	0.4073580053721704
0.23281515831565291	0.8723095445933333	0.04075006667654468	0.31173919026187424	0.825090496182377	0.36108591947434865	0.21014163930178797	0.2507268186478838	0.30528171814047145	0.3452524194946255	0.7019519139396618	0.8331469360076649	0.30016854745575716	0.719053703026062	0.881330652301017	0.5134732478583106	0.9918997411153757	0.30409537796790764	0.4198219625798226	0.7088172781758574	0.130799144729966	0.47805100645936494	0.5042722445412726	0.08900711144485873	0.2004597978832494	0.791051308202659	0.4071738664582032	0.634608610025946	0.8338607138758852	0.16374151000594128	0.7453065230983491	0.6949912255865764	0.8816899751100139	0.15404481448766139	0.24694468567749284	0.2540392822497244	0.006031586625715013	0.9427920663055429	0.7431104243625802	0.5464044179287854	0.19346790074312625	0.8743848728372791	0.928536642424753	0.44780737359316924	0.14745371915169736	0.4639417518526092	0.07834180770956178	0.19294382320878622	0.11834657297354323	0.6798161260740863
0.33158647867790547	0.37929907846915334	0.9340167473010755	0.03473328319443558	0.9544253195981394	0.4561476777019208	0.42607536785789735	0.4804125209540353	0.6704963042890836	0.48611688963198807	0.20821027746144927	0.8000552089572749	0.36890861481740356	0.590576736405516	0.5253725211070935	0.2616482953203272	0.7741222662775655	0.5844899237650728	0.7079759410144671	0.5238314371551069	0.6776392065722352	0.10400315805941118	0.5144988403223048	0.5490364897015249	0.19495425042097003	0.25151474964742704	0.6129592867749286	0.49504969108092167	0.7274412265217101	0.7092694422202739	0.364919782319475	0.2353365850843786	0.4135185560731244	0.23823828983491036	0.7729127574022399	0.9812633950022293	0.01607444443104722	0.7315408587683188	0.7643815452444123	0.31694555037720085	0.2386854896978876	0.9356402586560887	0.21916040051647423	0.25309034515638607	0.4195876167227157	0.5546246457769758	0.8603492309339897	0.9535602978071652	0.7470766530365303	0.0821769026725997
0.9671543619169626	0.20168316205611148	0.46702819219894665	0.11080778679136749	0.7675964621303533	0.9240576467444083	0.29325329229900576	0.9713084774731595	0.33690562663983514	0.8646511300262192	0.6669001106758077	0.6754161139106374	0.834993966200834	0.6056173414715027	0.9452013117352943	0.53547688329242	0.8946240622347879	0.34546737878692035	0.3679691041599725	0.5043238866544818	0.6546535585337044	0.5355483854525275	0.07962942500711989	0.23976947095228973	0.1453835090757415	0.5177986859364327	0.19048172582405987	0.853099401824646	0.03322423067651026	0.4328432933207581	0.03344838413911766	0.9689520716587989	0.13669875629871364	0.3099601713700312	0.4397395555709531	0.6124407780306648	0.43159411184112406	0.9560486241969636	0.5220603045124617	0.5970566169446656	0.1170939793032637	0.6440145266550894	0.46052752073197856	0.881638787979465	0.08690992261461905	0.7682137333400889	0.8842846913220165	0.1566965342645935	0.9482501324162809	0.09259750857208304
0.4782725367231482	0.5950187215318589	0.682817271988259	0.1172591981863319	0.972057231673267	0.13765618911155486	0.715437488517017	0.5256125427177105	0.2392149562568595	0.7625088404444241	0.23833732073266667	0.8049235315111887	0.9185671439543018	0.32123287438220605	0.8826510370286906	0.2083186796275086	0.4723395322706898	0.9665207770669334	0.6390162257893048	0.10207572523302921	0.8404829418874394	0.9452068706788145	0.5923212886275697	0.7407035659793069	0.27788038888989564	0.14880738444187713	0.43689773721070946	0.2749147389763853	0.8020433272151496	0.10287054541745122	0.9404239703815137	0.5043404262693323	0.4150412104437644	0.9064073727255972	0.4144332930163902	0.607730064230653	0.9615797471029872	0.3940162442176256	0.01231829430097775	0.4447016347396512	0.039997215031791544	0.03244944823768292	0.869540174659175	0.9840645425926081	0.34518290804109253	0.07022140741015903	0.4876492652819864	0.46309521271904863	0.02552699679130299	0.6598185272731347
0.9962761354816548	0.973953759926958	0.663575580072172	0.7430399033965307	0.3969193900462821	0.4952128920529032	0.3614356964505071	0.5349436145923273	0.8012178696312423	0.09494936201044168	0.8358124947094877	0.19868838699017588	0.5413662364010586	0.05408699440621145	0.6947772644234665	0.2617144332279471	0.7921509265942694	0.3277680539771646	0.07138117490398177	0.01843068445965046	0.3350029641488881	0.5411982158645126	0.7306341730360589	0.6022761867689151	0.49152401722073125	0.5830541451452494	0.6220847651818173	0.6084307436957495	0.9260866080317507	0.444613731140562	0.2404389256463736	0.8946564572011844	0.013181313125542715	0.03445643181945446	0.5479034346840611	0.1915887098169854	0.6209745488704022	0.35455766188853877	0.536681031328464	0.43102643208332925	0.18961102736270585	0.49408420121236063	0.7473678195609788	0.6037299709215398	0.8677533474066985	0.5997208903917209	0.6944076510085273	0.03763366398905654	0.6553605142838423	0.5891668934190101
0.5148395614743553	0.9916476405292955	0.5630687977270434	0.9448712584715282	0.763324383526546	0.025409779646410335	0.4697568834534309	0.7135618274940421	0.9830418338294425	0.7547335649914956	0.3691543986928595	0.7690389147787748	0.17896522124181558	0.03719932588994124	0.6764212180820471	0.7050479453682074	0.39610665676903833	0.48872436045012935	0.41602012442670544	0.6705392126708545	0.7273851727933848	0.3702622862988587	0.8324055756128185	0.22141376742338126	0.17596821789842687	0.1864471939898419	0.10430395949840165	0.914163621817831	0.6282541494470811	0.7854029541325329	0.7845004222422325	0.09780128583175662	0.3047657569273555	0.7541946958933319	0.19735923388740295	0.28405767916094393	0.09751073543928745	0.9322816537357763	0.7538270632843405	0.01544586958942773	0.4900391123447768	0.9318003162186099	0.49205562038348194	0.25140174525144066	0.2980277176791454	0.2238345182933621	0.6364837495974092	0.6992693661902424	0.4864107878874109	0.30114139883737046
0.5507090894048511	0.9222699972021359	0.7924849735279126	0.16467306014967964	0.69916449345109	0.3064750744437583	0.08833281722455821	0.5182814826540822	0.5918356215435673	0.9573930372394313	0.6850470873883581	0.4865173721040982	0.31933262185888145	0.2984099277110862	0.6472999004651135	0.5519965007636657	0.021937569149421354	0.9601503249448534	0.19123519744833906	0.6097635337464498	0.14827440367120237	0.7889570042578722	0.599562771657681	0.7516075405352193	0.39118852733905596	0.32506149287078534	0.7566925538753674	0.0016042689868468463	0.16848490605161792	0.6246105873790442	0.015846421141797795	0.004196945687224507	0.099039737895945	0.7428624574696224	0.47945641773970116	0.23830577009970932	0.760065094292838	0.8443538999702912	0.41462620025721064	0.2603564526385894	0.7680248833270409	0.415894029234564	0.31466071030531895	0.045164223955952765	0.49704376267562045	0.0599918946191893	0.3200678706268163	0.806070961603714	0.9288001559966952	0.31677538765391
0.5907344798053257	0.7374828923707877	0.342305388094418	0.9455573234542747	0.31371951339633375	0.8312230978236452	0.6503782652519472	0.06965039926320382	0.9576944122393497	0.4449489100022441	0.285185263573255	0.7759818361022879	0.41985950095191027	0.7833956921229148	0.35796496484245566	0.12243443015596633	0.7685421257904528	0.4875075549515473	0.6724597560325807	0.4791370525916372	0.4399038019695042	0.8619218099398862	0.9356526414451825	0.6328122045252923	0.9044307836861457	0.32544993685012424	0.15535648690426562	0.16155552388577699	0.6112258179248914	0.9740689269478738	0.3004062565532557	0.7318834969987419	0.686314448027953	0.14382100618238514	0.6335709138542371	0.5654561530967688	0.1831205205851446	0.9933518761011303	0.6392833294093764	0.13647111302636172	0.6336478437723161	0.42487326539008574	0.7210639741117266	0.37670655719774626	0.2917466407132091	0.8531126561739559	0.976091514989243	0.5809053856544073	0.32260342543936704	0.61518038487271
0.97551174196321	0.35236323034624684	0.11365051682054172	0.2995100253122349	0.46489756739676436	0.5024101862447735	0.11967249473299801	0.13163483914440977	0.018985999069462522	0.2207066965417156	0.29863560931723787	0.3723300637827718	0.8560711369012011	0.1538193003232634	0.5816849809858963	0.5316784004179949	0.4775995335461597	0.5975863479770962	0.46695483336587384	0.7944251242246128	0.8020103430717046	0.21522655866646723	0.7090567971673872	0.2416634208711692	0.6294367442539197	0.16461644629434025	0.8338255124035905	0.9843127985938656	0.22370284704810872	0.8145690138303806	0.05203228194514642	0.11833228008061925	0.8970739707503507	0.9955335709344357	0.5020072121110047	0.29747758403837854	0.14423773236102255	0.04487864714198153	0.2033703900315229	0.7010469934114905	0.3916389171535254	0.23270089703119978	0.2638079281449194	0.8247219503704908	0.31299027513291355	0.07335807333357558	0.26980183643160915	0.05370440959643441	0.9290373700536234	0.5182848325918001
0.35139297381009515	0.9024685737080633	0.33397854133741056	0.1044942680963108	0.8418889802080679	0.8699386049911134	0.4433506840301653	0.07159900090678617	0.5041888509364946	0.3438916095631349	0.9755878510342569	0.24509290577204357	0.7988245986188779	0.45541923070173507	0.4616587954007565	0.7305298075039243	0.8372876483116495	0.2542572271068769	0.929040130296993	0.23651182790517622	0.2347830851984668	0.24836329767140242	0.8518068762617667	0.49464811171217693	0.7628370240189599	0.38248488751801357	0.32494198876060965	0.8470173099859859	0.0048894532449811345	0.6258808493311455	0.1892506321279377	0.8501508825056642	0.8474424566922953	0.770283229492432	0.5794909861674655	0.5064451319136939	0.6739258673138249	0.7035457768395038	0.00033455277189065047	0.028224529582922764	0.6430403853155754	0.30225542947199613	0.28905706156175826	0.09657972230696665	0.008109351060799908	0.883414191603859	0.9943030872542152	0.5218856593027961	0.25777812198428307	0.2644570943747522
0.859768833673049	0.5764272960724718	0.4385924113356061	0.41893575537923544	0.5628328707306487	0.9123296723417867	0.4882373887950381	0.25141378083275745	0.30727247579537353	0.625879925688508	0.05383730660671182	0.18975201617028525	0.802738375953952	0.46144650378980423	0.23819281504911693	0.45463474252764435	0.5716922559194942	0.8555053838033686	0.6881309205909779	0.16163278517857227	0.9165402335387987	0.40985460236415927	0.18701407418214477	0.8862523911660348	0.17955619373920284	0.8030142436268393	0.8891444037762307	0.9362593300272771	0.4038978530738918	0.6458700009128472	0.9681433275918343	0.7487450527505218	0.6087270056512707	0.6944506919532806	0.6231457126063651	0.5581392256454397	0.2774800401826052	0.16933366724576016	0.9470140543317572	0.264685863483755	0.1096417959610766	0.3589878482498916	0.9404682845862495	0.059319554960748366	0.1580951421955421	0.3889908912933637	0.06743266621084698	0.45330835711253004	0.6023329653948454	0.754491501877472
0.6663889275271266	0.25234087761080204	0.26154501003744035	0.45712289672308204	0.6158335695972765	0.039497175309675	0.7357254244803743	0.18331426180501276	0.5145195467931	0.9987750274801727	0.8216135498992093	0.40899342112976866	0.5156562237731089	0.8637449257547775	0.2427927307467881	0.8527422262201598	0.6125361677361706	0.6563044135942913	0.6553771144854857	0.32356122269856336	0.3713426326665423	0.9897514563259504	0.4459015640499374	0.23121221821752524	0.1269281878846924	0.17428821892105983	0.58802426418811	0.36137867180861294	0.8821386234291834	0.38601015188067966	0.7511520915317473	0.09297516037614617	0.9200935507330472	0.04066047881289214	0.9179660469823365	0.9338824426010414	0.7576705916242339	0.24212621012542956	0.022981203246546622	0.8151779563669118	0.4333936090381598	0.26564242198703214	0.30939142301908273	0.9456599984537889	0.3321643373940689	0.9827476691550888	0.6899308960073984	0.988973039319872	0.8339163890692051	0.7377297233370423
0.6680739999114327	0.3116963672486013	0.07843227946237008	0.8309547586534763	0.4949823563268768	0.037510717303694485	0.5090785335915132	0.14838857058254995	0.9731175484095347	0.18712920966944713	0.6335180051918833	0.3575189054949729	0.4220065187597648	0.5727063645372066	0.32255869764210254	0.3699082501638504	0.08254514519873035	0.013325344121284721	0.5583161403796583	0.3974314932032714	0.8756211587770056	0.4201636409345697	0.0893452793322781	0.09541307640523744	0.8899201490244254	0.01996122857902649	0.6158171771556645	0.1769805780990802	0.46815221710621835	0.5321175226967848	0.8483703817061979	0.3931653201340126	0.059450871263298066	0.20305922505401153	0.2529614538638727	0.35090058855073947	0.13661840183572926	0.3343277394527844	0.09611111032178188	0.9931798474404387	0.1884804721373663	0.016919632640744697	0.8440745419935204	0.840438112868232	0.8007318766564063	0.386330082947968	0.8794426563554902	0.7423583089847965	0.5261606230714575	0.582446248135583
0.006364202931044449	0.6679606171552773	0.04790776182371603	0.3992543530474174	0.5756616504126091	0.9368370201638182	0.14098577906782161	0.43561287150776384	0.4870631654569766	0.06295976501150691	0.07714171046988694	0.7837709076187959	0.013554755803417806	0.9917355283656735	0.833585648311419	0.8016805541548139	0.18677276484374183	0.9757005257021157	0.9364893186748208	0.2152181912030502	0.6807902196773241	0.6870463905622308	0.22992774251182457	0.9843560555247318	0.5661639414426736	0.17124382217721212	0.28298345343013986	0.5325307656114598	0.6824278803222175	0.9517783134209324	0.8146642750932672	0.938956620614166	0.2672116778137983	0.47561550373247474	0.3743372897174557	0.7428648349777484	0.0159326463766315	0.004164236626269746	0.381123458056432	0.38257997533307087	0.3090384578515215	0.37817599559995974	0.717151158290112	0.2477946284978113	0.0993509074097827	0.6568605035021865	0.4341701244339009	0.13992337908379604	0.8165593644723556	0.448311429246116
0.49185736212701725	0.37855331864555464	0.7480925394903087	0.2806480168445944	0.16108786184449475	0.8464087753429638	0.3064880783798113	0.7280388640728765	0.8157977775403109	0.825529675549915	0.49626900371023874	0.42873179228803593	0.5771127802840191	0.8846282330154307	0.1420040492711161	0.2975594026500762	0.7956263784637335	0.2808875019099035	0.9964426884501466	0.13466345308779815	0.22544099356377456	0.9265293332271143	0.20819400754160078	0.015122591125210638	0.4085760933827006	0.19279514383837904	0.9244929878957033	0.2101556110192706	0.19994372949965789	0.9521665209884387	0.6284654629758016	0.641244643733118	0.7289678860107558	0.9497345051175736	0.06136452680844062	0.13128581419283458	0.8406704620213292	0.17942132503795782	0.0799866328528962	0.199114753809005	0.29954109720177813	0.6013651268449871	0.8098973947234476	0.0672155118629123	0.20367676736810358	0.6955604035838355	0.910692848582273	0.9601392047314687	0.6276760848206129	0.21132271537618175
0.8768632286121804	0.5839362536603082	0.95459255236036	0.3866454044530587	0.26981675699244134	0.5699691925097091	0.16258977082774617	0.5986666155695884	0.23486990353109938	0.2999418944313669	0.41372510873252044	0.5723862508337347	0.2783260538944279	0.4289770325208554	0.9742165994036529	0.8405215105956975	0.4181400793043615	0.481341547890651	0.8313514167631293	0.5759209183896411	0.6883293415682331	0.5638101653123304	0.31597975061354366	0.42706638735225566	0.8678617038266603	0.8419849624383379	0.03654675520446615	0.11268151277327454	0.5494151505468154	0.46211164674851357	0.3067301755141977	0.9509451158094386	0.13952477055366186	0.9360846427561023	0.7605483721073797	0.6434552240567637	0.9709444097335712	0.46881478360696127	0.23619747455218842	0.09422791910690698	0.0596844070831174	0.8826812304703346	0.8084701659032437	0.027123288350710983	0.5882111057967451	0.11951635574517849	0.44985590416802057	0.7050353993416179	0.7287332642296874	0.6586255867112771
0.11430624719034821	0.9775765252896521	0.30526436798071255	0.6310656254749888	0.5441865512151716	0.3496883311862454	0.6654600224893128	0.8282879139914066	0.3385358318833952	0.66128986922768	0.6365063315492039	0.11729245277852152	0.4786857817564544	0.3241250528356432	0.2873121978276979	0.6209813610489306	0.7625590417322591	0.9461221605172807	0.42731480465613714	0.25827763514131374	0.7505683786837003	0.6069984599977204	0.2089859116909656	0.8360706360618396	0.07284537519407963	0.8932481860438926	0.9666838948100328	0.21031090447906708	0.9691678779814337	0.7172138694944665	0.192693393767992	0.9598847042721256	0.4049298824723202	0.7847735198985923	0.6792228861749299	0.6255837533505288	0.874692509620841	0.34959086615105006	0.0959145176708247	0.13477554209186804	0.17531443559647653	0.3792214394322201	0.7849669937800676	0.6590826112071674	0.2998718358063164	0.786654860038731	0.4480035321039385	0.5262997897932813	0.6253504678795615	0.4327384715662663
0.0012926102707666587	0.5628876418783483	0.0191594564868639	0.6854257635615052	0.8263340211244167	0.05522800593199173	0.8982128576115583	0.024285795556849177	0.2576386166057584	0.6672858719029183	0.48033464394961967	0.20599218169270606	0.44113915564395456	0.6869149760829657	0.6170815862516517	0.06213048362045748	0.6567660517152611	0.07358332466995632	0.038907498897418846	0.29903771470567186	0.15222624910957971	0.6727159582903478	0.29782168000584064	0.5536140203926048	0.8826625962154723	0.1889364996171693	0.7413505681927323	0.5945054192569054	0.005534341175143065	0.4057711707878049	0.1987754854942272	0.2705133644545322	0.6978572336986034	0.7110672888313738	0.6744414010087604	0.04050503892386903	0.9336670533420214	0.7075414503149422	0.29091661136540936	0.340428063298044	0.7370635948579947	0.9123496077184801	0.3505623817393464	0.12303031583043045	0.6691071128212971	0.8983284463044515	0.4965191846734165	0.8245140876016263	0.8713709177197426	0.7253284664185067
0.37619154564010715	0.28998775390978926	0.5283856810267202	0.4167546158203417	0.2353354551503667	0.988750604631982	0.5610071987122922	0.6543863992990135	0.01359152377240358	0.6371656843076187	0.03724654942956096	0.8189313333916043	0.25518112716999564	0.6456685918845293	0.9297932581154223	0.4601738479870767	0.0013826575326423285	0.7688647825732866	0.052432548121770894	0.9469385123900202	0.8548776391965823	0.35094080554011853	0.6203422123833066	0.4202400826828627	0.10954886778532624	0.520617073498329	0.7219754037989545	0.0284595164469722	0.30913673979866485	0.698473364149213	0.5041081052685185	0.549243170952618	0.4843422586350373	0.549870592604716	0.6733245801154638	0.3080173568011193	0.7406964288915657	0.35719680278466537	0.9805864945797472	0.08950729494370602	0.93306982539698	0.2263179320695271	0.4565985950953687	0.385996138158058	0.5836585608459124	0.4109598921586516	0.8689936142311689	0.527159549922469	0.2291163211817805	0.8876769603437311
0.19323720495344654	0.7742435315969955	0.16811698929630814	0.6395646301545065	0.9517274275814751	0.1049806947668408	0.8296569592055636	0.7471124099181542	0.010735392580260683	0.6828367848899507	0.1681107500877771	0.5219452805488599	0.5459005843900355	0.3285941826988741	0.6831405591255948	0.9786022364777537	0.7040370470241086	0.49352267026061514	0.7685030683261842	0.9130484308372109	0.26556012331997225	0.414458351876563	0.19282171273093507	0.05961871697743504	0.7541677933397785	0.11926996156788983	0.9571681637468656	0.15352294805649158	0.29401619808495694	0.6655906715145148	0.7526569821101562	0.6993361799723072	0.474032214039494	0.8919214011558344	0.25993164616285847	0.5565740984146605	0.3704206493083614	0.7734634653103319	0.5615366339700258	0.45741180323556085	0.7225833273852877	0.05203463289604948	0.42473501404968694	0.8752211599670885	0.2023633445579459	0.3074109113158535	0.5403656769888613	0.5810798031214848	0.9645287086627407	0.10379749843054642
0.7691754517040713	0.21847882731705537	0.8269769540513408	0.910760562621053	0.9718838076633118	0.3024975230989887	0.11348461981177238	0.30562998033971667	0.7178223617764509	0.7095713784807579	0.4014296283808577	0.5827788278352936	0.7089423489683656	0.6420750910958307	0.4157722896717331	0.9698555815911358	0.45410752346408656	0.9303331589057519	0.8575021256819795	0.2067984300865564	0.48796224204239147	0.18146706088058373	0.07204107772282708	0.9018386002054238	0.6234269783330436	0.06980123694918783	0.32070680932908135	0.08797268448358475	0.5190564441706788	0.938661476842185	0.07711140949042361	0.9628961896503319	0.1804556232068124	0.25900925491082427	0.5253926592813736	0.4101043898627732	0.6116316174769976	0.6198042311411308	0.20733520984260556	0.2508729932119591	0.2642335402692988	0.3580683306191277	0.7666912331688102	0.9694911736640296	0.7255764911243839	0.09203045838473478	0.4667915941068673	0.8147095850751511	0.718562017613751	0.48146966930290414
0.955105438184502	0.6716229284793831	0.15053814764733242	0.029635965078024018	0.0009727867416093883	0.7632564277127617	0.6624615813773567	0.9637690625266399	0.3403782243132142	0.884278200691007	0.9582526409754429	0.19555998281370668	0.7686886498902714	0.6849634056065937	0.6639790231772813	0.4603396325362281	0.74719591067767	0.5112564228022134	0.48693874727412445	0.9362442117524187	0.7706793731665502	0.3623453413077564	0.7044617479091784	0.6156841684107868	0.6671958254667942	0.4279760412859791	0.7957421532437707	0.6551615996015586	0.4092756786792595	0.4681262681106886	0.840065728879064	0.702855623415438	0.6440349557419319	0.29310082297664153	0.9989161156900586	0.6825967520635762	0.9867379957575758	0.07831725097207787	0.36246487927521265	0.43065936521111836	0.14101202245123112	0.23128063719968595	0.2556525196919194	0.48673201040389613	0.17583167524132393	0.533638594886859	0.22524679382361878	0.6093418596747912	0.47557330335838255	0.30659023494311954
0.22284185602003093	0.9869890799865425	0.8105957505262984	0.4600412070207488	0.6927284350980968	0.06770588669301414	0.10897124712728024	0.11474876470866846	0.7806021764779997	0.5504312265066689	0.44016531906591994	0.8505502091186462	0.45805923105842716	0.2639524644200124	0.840453347304306	0.7046167621583075	0.9815288311068628	0.9619524000851916	0.2968617154004374	0.3577134007809385	0.6422469972024958	0.7045352761046236	0.03160499688037577	0.6971563399860393	0.7963336839229355	0.4380260637849078	0.3393294439210791	0.2194451982472605	0.9258553207871931	0.2235914744698022	0.6279841802944922	0.7263595249312166	0.250349964970087	0.619840344229054	0.2840375115135261	0.03487974950373873	0.07708757962716062	0.8580659318097861	0.040586851448610295	0.8900179169739642	0.8516055346083993	0.38118327525835816	0.5323558803041517	0.8515405540578178	0.6679927922645531	0.19814975399657908	0.3901110273059505	0.976862218091764	0.7577772522272412	0.9036545973501316
0.9164254754705767	0.48511016895753645	0.99918719914296	0.6136674632821937	0.11818063437574611	0.019208283854757036	0.649711366263851	0.26160566208231684	0.29077499209390834	0.3091562201581648	0.19651332533847932	0.028326893401594222	0.02833028981396235	0.9810355482520592	0.8414087953133834	0.16706191801902126	0.5349343364777638	0.2080449391332435	0.6833634443974814	0.10899583061862916	0.7450314128007941	0.8707584439787898	0.6403842211780107	0.40750863393074677	0.6817660299447572	0.21009028390859286	0.6885488016962407	0.7860141106914363	0.08557341712632893	0.36562175961383003	0.1603301892006348	0.8305400472098216	0.342393170730369	0.5633563924448242	0.45887273580657617	0.5957655211175771	0.7902046069940605	0.6888856592030597	0.6216511228954237	0.6557859849000266	0.2977639565488053	0.2143975542129033	0.5515904067638423	0.8401134585374257	0.5804857342682782	0.8923393440202328	0.03525368611833413	0.4180063763875752	0.4052705370678955	0.47349067581866966
0.7459526354021943	0.9002785879991523	0.7360972549752215	0.3324109248802546	0.29193687807543955	0.6190330963452098	0.810018794301521	0.07130913216786994	0.7317797460961859	0.5385731144470088	0.4677052753779358	0.6322110710632554	0.5331080267054576	0.4663909264855802	0.5521800489425459	0.027145467604150042	0.5271070715826214	0.45055151686812844	0.9865502229190386	0.010365436582913223	0.9841833766978653	0.7684556258025823	0.9000433105000039	0.6656809125022652	0.2454078146465638	0.3672553684012243	0.7335180818778428	0.32616544213034393	0.03182550883171309	0.7823459655261219	0.36663951706458875	0.2953094775498436	0.8267057392484031	0.4615660848181793	0.4657251688624281	0.15344542148425844	0.3338424646154132	0.26990932616170915	0.6416812519781396	0.23288478880414232	0.9453756024010951	0.35351969944247486	0.5945750855618323	0.8191369376867982	0.39583870044352165	0.6998152448984651	0.6326467747187411	0.23679441409655133	0.6974873478061716	0.2085776901993338
0.5908965452612973	0.6438074139156454	0.9313673748484439	0.6428196223899192	0.6708462870602223	0.0929624025846687	0.521924469009217	0.670948964862595	0.11721930210601306	0.34606650727358534	0.6669757180560159	0.03341184539222364	0.029025488848232417	0.4627473447357142	0.09102166625889796	0.808299450098485	0.994669629930718	0.2727175567062412	0.5374173179618381	0.5077174442085023	0.8645318217106788	0.27596853258770293	0.8961535756060734	0.4519667120481283	0.4331092179088234	0.4495487375892423	0.7252778754491908	0.1519910002233904	0.5963734764680267	0.11214754923211434	0.5975223660888527	0.9508451068565796	0.12716187260104972	0.08203544971116039	0.5603298540740049	0.7598734329387697	0.2389520992382903	0.20914978940717766	0.6727980891423919	0.7619534975773382	0.22950526530029602	0.8147714207039731	0.4161663055701845	0.21824321520739842	0.7342295949879518	0.483286038999431	0.06366773295757822	0.22567563667934076	0.4688344150843887	0.6092775250961873
0.2884267238037388	0.28864451116584156	0.06291498361718473	0.4649015145731529	0.3108422381391025	0.39094219885104486	0.4739430630077177	0.7126532754110201	0.8346779396485836	0.5878952305919802	0.5578762074912649	0.7983931221670195	0.4208122199022647	0.711630215784687	0.6179539810891317	0.46940199358909496	0.16423726215688317	0.40385636548999415	0.18212222329641148	0.17753212268277296	0.3232271272206586	0.8105330999300265	0.8430941684260823	0.6933715414389898	0.1286116530991258	0.8595583156734439	0.19105667348323774	0.3709463631660004	0.6750384848482203	0.6744133686627762	0.643432641371757	0.26807041432343215	0.7498936791715389	0.8063199111907388	0.2944948336834392	0.31806717742783885	0.30149217632349057	0.037913379020486526	0.7386349864627588	0.31986187298663427	0.7982702442260095	0.7516844803450299	0.8157024217010274	0.04158303131491181	0.0692312964076407	0.5207473448450914	0.8696182943316603	0.6750531463465411	0.9723496147748014	0.06631422567565437
0.9800871795389868	0.2694836022512592	0.9660593220361096	0.514149772099369	0.9795760351754386	0.5819160106506852	0.5057379576799744	0.25175019783454355	0.5505170378316009	0.33212762405455365	0.6030221335022135	0.7226402100421012	0.13482862515989624	0.7201849805423508	0.48074721330348447	0.9557382706825027	0.9665420928184989	0.5456965686610479	0.3497052752344362	0.4534809135767547	0.8929840254932283	0.25833185270862824	0.9523905128961848	0.983384841119131	0.8931196718207877	0.8191369388587548	0.8920809734966907	0.06343315633836066	0.07261439031207528	0.17076221879919184	0.9315237507682916	0.4192094895106002	0.9028248656061462	0.8308936598247613	0.2674851837030584	0.12583679034094086	0.2583954860062795	0.5816201360017512	0.5714870254006599	0.7066060159304316	0.6890860812997505	0.5392170011410761	0.7678487162053368	0.40644622629409344	0.3117423715983123	0.5199439743040235	0.9965120134970329	0.27359005561613403	0.808763156191715	0.24099221240437307
0.42473041238320663	0.5350061295258906	0.3462878443652475	0.867544422391485	0.9108249622876946	0.9704085619131321	0.3269151094432575	0.6682490146742149	0.13091587533182292	0.933025233885387	0.7859347294253936	0.16787983306413778	0.5543120656018496	0.22046341029156646	0.520518253544397	0.028633545689584317	0.07735152594620132	0.0447719646486715	0.3392071182523072	0.27656760876275555	0.514615700696382	0.7598048727125156	0.6339409012811568	0.19187856611278764	0.7094123570409682	0.663839311527806	0.4052186936711054	0.9666992617212065	0.8630328171290294	0.42603159601669494	0.8574159746137886	0.583648436227175	0.10020406483325206	0.7742617997866132	0.2873859552728112	0.47006230345982547	0.7897677600526047	0.7713819412376732	0.3178934134318262	0.16084911150197345	0.28203089187949293	0.8847473549994523	0.7559552485730987	0.5565537710598658	0.7778263222589074	0.397195237113108	0.9302784555925706	0.30691522707504404	0.39141523949197177	0.46380454487762646
0.07988195541275867	0.9037686340349715	0.5493352713313688	0.5566851601070868	0.5055208700410391	0.07789033193779071	0.31290940134278367	0.23465694005635895	0.4485247666904395	0.9564127757305353	0.14562700996270428	0.9541653416464961	0.48815936770132906	0.44838919899739726	0.4663591198162188	0.8134938845397639	0.23738509816823905	0.8267616536039192	0.10696447940176701	0.936133170764824	0.7022040396674557	0.9215609063857177	0.7992899287991057	0.05237104565979811	0.4741824215789324	0.5079981124493251	0.04973634518153924	0.05193032929558583	0.4778319919838484	0.22261098800813117	0.997656279719193	0.08801498815008502	0.14761216979006653	0.9656828524594372	0.34239824324709545	0.040988895590429175	0.4405192800853839	0.3935518625762452	0.984167715272583	0.9653101715509894	0.9245556873654176	0.6547206128180377	0.6795157985317941	0.4498430736575877	0.6773700592576118	0.24824697482346803	0.0335484457840074	0.6908189101221444	0.33199042694512937	0.45738056705263574
0.7971028508010876	0.9094757380553826	0.8624378085069292	0.3451084998875723	0.6204290547573703	0.8097067804936668	0.17953161884763325	0.6208210205544478	0.636259855510168	0.37340965232859025	0.11457338750120827	0.005585238096467826	0.30161099460804597	0.8431156979009191	0.9524794719018115	0.7827645159113723	0.04691003805788152	0.15220072988596944	0.6183788444600813	0.40198555662425706	0.140355474995414	0.6823643244002952	0.8472828949506453	0.5334145158617918	0.9539251720618194	0.8150951551087462	0.9467207682061053	0.8822377921146122	0.6323980000349056	0.84120024937654	0.21360627105311591	0.04334351331042596	0.6511396317772339	0.15663279639100447	0.8656856096742245	0.1480552331890973	0.7586688255740002	0.5895160441196914	0.41065800848685696	0.1530143782945479	0.4518918447426793	0.8566276458990192	0.39926618351209175	0.31494315535818485	0.40207001140154597	0.42077040847803293	0.14008724163502162	0.17505327722246034	0.7787193061531645	0.46605721637280506
0.40850600255409963	0.16251101361394704	0.8034504790344658	0.1169346112157027	0.23014214475416062	0.7141492815238956	0.857466332011456	0.8483402436667487	0.571812844443115	0.7366460246449765	0.8254373221676716	0.16563319754398753	0.5825202603174675	0.6753502886861058	0.2753751539223346	0.5551400343458628	0.8050776106533526	0.8987789054423683	0.9975031341535309	0.9148777138311124	0.9978576248421788	0.4455388827637027	0.7800257354431412	0.20389624351894875	0.04615178231817629	0.5508125856924168	0.6839384865171135	0.43071945992030736	0.8220225735568357	0.9291374331279105	0.14048173363829852	0.3145532253003489	0.7497419464853938	0.7763887066286125	0.4882218147547288	0.3043499323243445	0.7488766406339179	0.6776908168149938	0.4998205268521352	0.9370091636730505	0.3469080488890266	0.05385455947884987	0.20587935845670546	0.6056492789784442	0.8922369805527233	0.1953038993848336	0.12315286110124202	0.7909202625308563	0.5792257292097927	0.29958627948629046
0.9408060630374969	0.06790324922856528	0.2321207702322089	0.8740973495485445	0.45622774329726656	0.2868486923055803	0.9184770692502949	0.2916977303120387	0.9050436628564043	0.13929233829111698	0.3659949525959294	0.19367029732110375	0.23465195262893956	0.7674342690172054	0.9207002346609636	0.28015774343564626	0.5775827102063316	0.04081774668139704	0.1222348586045715	0.5896989228407462	0.16739973528562535	0.1843322452363132	0.40759358455317396	0.013995178766208038	0.6960885210849636	0.017955545983447396	0.8107459724058803	0.14984923933362415	0.47405698649309036	0.10262380024892692	0.5637989621110894	0.2705414822903459	0.22082566243168034	0.474027672643782	0.37642880816829694	0.4688993763955486	0.5005779511886926	0.1789880805179178	0.8025648493488315	0.45276582784572217	0.725862085459976	0.4789268736056912	0.7648187616498063	0.8342503305493447	0.9476643738802107	0.8416192872160717	0.5268140685185806	0.8996062312344864	0.641004216005481	0.4973435343224214
0.4242956436231179	0.38182641539908	0.6710293197643737	0.3035359108277631	0.6993810001420723	0.8551534152597295	0.35662052706568304	0.41658094669176804	0.6266922469379768	0.892548168245751	0.9230835415119777	0.04867732396404645	0.1452804184337655	0.7349966476663528	0.22223629441645065	0.372455182937679	0.5982572240021393	0.03591742387047092	0.9831675104596423	0.9186914471601172	0.3957200638758577	0.873990786407776	0.2767237154149691	0.598196148674332	0.5879458579680493	0.12744468650920815	0.6382059094126473	0.5869993549264148	0.04367125048739107	0.8056223728277836	0.3998388496994819	0.20099195860801544	0.6626232675875972	0.2579968393427102	0.00372920769117413	0.03612180672040577	0.05768591064986195	0.5694438791437958	0.13458261784763437	0.22436147693826525	0.5015482517502954	0.165153192547424	0.670039948181857	0.8447828764310408	0.9278253887044501	0.9860190743761779	0.1961152366300838	0.8261658745253964	0.9630646164468512	0.022323654403061055
0.015299542992502024	0.22039185896575708	0.5279762527118301	0.2800490874275742	0.9867346929804244	0.7809920974426686	0.7855451144407161	0.4488718624228948	0.8836311975159405	0.3695236745324223	0.09545702093710073	0.9430241862155083	0.5525663779866237	0.2250672916633233	0.7834032633327748	0.31874713753522776	0.33449520130816446	0.14753739771492314	0.9411281142637409	0.6870511976543048	0.6634609878263187	0.9350801042438321	0.1480295596241512	0.7819410893757689	0.9630608017057515	0.7847852133040638	0.45057642841575907	0.3307568358081513	0.17630663841626681	0.9798453330606182	0.48008853742470947	0.8585855803952311	0.2156779632630904	0.6880149611115132	0.15211926914198337	0.1940986619688987	0.37775143296778224	0.77122698450024	0.7231566207821654	0.4538370310080425	0.38661387748635434	0.7101917500177083	0.303579412439712	0.022886035011975503	0.7626254330188126	0.6122500501839974	0.9295036683260789	0.28045838716170113	0.43566680821987147	0.6022884984658105
0.9104428926413186	0.8561370993581388	0.3015217709659479	0.007672537283223035	0.061507893343210274	0.8635497611351766	0.5280017804215744	0.6338974120287836	0.30476554567468783	0.0542876000620659	0.9145150068451305	0.04270787319566938	0.2482441315310775	0.19429720510874804	0.34957808865179385	0.8394040616513309	0.6947978087994614	0.9344800560464215	0.22451757059985455	0.7051718832219748	0.16062381202449005	0.2630805492738473	0.16882550465340818	0.5525703512790417	0.46114981285208145	0.58164735251794	0.2078865737014396	0.9053498262084446	0.6724075330453355	0.521417521056553	0.7245702056608826	0.5524116410820111	0.863340299046709	0.5561039815891522	0.4800804450563827	0.4106485828719185	0.5579054089807493	0.15194905326512076	0.28762706829192786	0.1345913544773336	0.14337746062228607	0.08443840621027066	0.339495443923862	0.8392073772014473	0.07534063947151992	0.41621803020469317	0.8217360536694196	0.5158913045489972	0.9253578989439918	0.1629271211783997
0.6288733501620679	0.9907723916545458	0.6244614561153428	0.790041626771422	0.700048314684072	0.20393754537902342	0.6711486812877623	0.03746490730747787	0.5232491674900873	0.9967620580778838	0.9688861658824425	0.8779101232574211	0.9229696292284051	0.15596193160767713	0.7995205176955633	0.236791499715034	0.979770928372725	0.42922526720114496	0.8099199186808567	0.2653777463614174	0.8634064013059783	0.6695693195879197	0.31202189649117673	0.2460591731280406	0.7546519940610239	0.6265099271804978	0.22459352177786995	0.09048910106083186	0.13399458971662725	0.1655036745292615	0.9927072522390378	0.13975665183818853	0.6391700527764206	0.13617287370180442	0.2958059819846628	0.863880019382062	0.308640454918785	0.05747406814092826	0.4190944300270144	0.13504645017342765	0.42957604082144774	0.16567742485330805	0.41736679442885805	0.4607996025472856	0.649582393477624	0.25134404747144445	0.12137829788202947	0.02794676493898185	0.7728798497450606	0.22410082460335823
0.9717306606479963	0.4119646992309194	0.14350399199583286	0.5445135672797949	0.6143039085141807	0.9328991220913203	0.6469037145410734	0.6470490059234428	0.01177851009218589	0.5994265933373027	0.7677105956517459	0.9802463734949607	0.572900398399824	0.6645243762933648	0.1049051480500971	0.7145183147466599	0.9297077149574903	0.847614051921199	0.9323286287898663	0.8933967434350986	0.3093122247446686	0.5288184990117637	0.16608992373583675	0.34488093703258715	0.46256854576264483	0.29515220823596366	0.494567188113921	0.28317149656455554	0.5057347256133835	0.5687105197559501	0.34389023989876877	0.9575251203125169	0.6761635512603934	0.04254429015482353	0.4745048694345002	0.22720562043910264	0.8308559319094401	0.8361559029173143	0.9012183556327875	0.8835264649561065	0.33360631885481506	0.30247966528892	0.7467088108071152	0.43374555182157226	0.7750000424203789	0.6727928552613924	0.5505343063073834	0.7561372535083463	0.2808148070324902	0.6247397550841771
0.24757308124413002	0.3776942021044236	0.873492772380731	0.6478240904071313	0.2425713516193858	0.697800610305506	0.8016414566436657	0.4760509365533411	0.5047146671479399	0.14948110833353911	0.5683281398051158	0.17694632266358234	0.6277486351544886	0.32649359182366045	0.5372615936904906	0.8769747522478455	0.9276732453724985	0.3672274745074301	0.3780064405541429	0.1826407873108311	0.6091167699307457	0.6333920676343495	0.38493092534812223	0.7529272018859077	0.0187660594881065	0.6449034266623336	0.5125714104934804	0.8715033982620848	0.18623959174334415	0.245980065781796	0.968376349785648	0.7385526021707339	0.992669301786562	0.09298527350559083	0.9174086205640758	0.08476510884598432	0.24561000556666202	0.44255186140532443	0.284990477830411	0.9071807540283259	0.5143177385805765	0.15535782150671962	0.5351222670574457	0.8831647907874228	0.2092442307819593	0.7097439653165238	0.6361889626493741	0.11683834710406327	0.70722380580967	0.393613582028437
0.5082903400078072	0.9732197957481312	0.7867461264455069	0.5289989473865382	0.7748363720843544	0.7695234462822951	0.08985859181066258	0.398546463362762	0.730254428138965	0.7006707765069923	0.33078725071637116	0.4210166224608366	0.4125195522972773	0.25949365026587334	0.0013568872773926932	0.7953724841723943	0.9893906663904891	0.0008895608733046068	0.6103606765484287	0.230902651585835	0.9493214304986703	0.7101948440950577	0.4212492060064903	0.39171239241024836	0.4871657583450808	0.8871622963756001	0.40753451531588925	0.08168074994213281	0.6177153691812358	0.19187896413747318	0.07658766553043217	0.12980993248275552	0.24715116201788823	0.07726245049789615	0.9588639315047377	0.07226910650750717	0.49588577429428904	0.06083904301505061	0.3805235223549387	0.14108605518316486	0.26172970576266963	0.8236035731421637	0.24957464789179062	0.3116675815065375	0.35478176654973825	0.1642659076886558	0.047205888712148814	0.32571090847444517	0.5866701549195948	0.6442014447453598
0.7132838196622641	0.9189694522923371	0.8698241882132793	0.4197862715033347	0.3431338653428424	0.5387002147553862	0.3793417166564066	0.769055988432401	0.19832478840370427	0.7346966966177207	0.35859861491783784	0.9921729573550614	0.8416267807114585	0.26560100737537373	0.3322476768489222	0.50525710127452	0.13400360771195852	0.6723746992759174	0.07072159697923586	0.8308858269206822	0.6104307269791921	0.8162477491552037	0.491684144106174	0.7738383162931238	0.6812309444134322	0.043491319597670386	0.6895467122451304	0.8727363395714788	0.5310611168191111	0.5912311817334606	0.9937715779263468	0.5331392686685494	0.4162495558239875	0.49203282519744707	0.32485998271574346	0.04094821633974366	0.29267230783268294	0.8579066020955001	0.07219393108697048	0.8333321767519256	0.9502251104199958	0.9296308390558625	0.7520742910535113	0.8983698212654906	0.8466460898291809	0.2759486745475709	0.6262345344699041	0.7444982756812712	0.21286352525321306	0.3681933290563614
0.03752165588361345	0.0005456592278340056	0.9786158754773829	0.8269046701076525	0.09202182371952505	0.49445601459474675	0.034618666630072736	0.9331407881538332	0.7128303977847732	0.7544998682174131	0.7012151409570324	0.23584375474727814	0.9532707315446808	0.6704808909896738	0.7716045857813961	0.8990886545878594	0.6305280772730633	0.3810636452474253	0.9552167546110015	0.3797455765645601	0.5820743177194128	0.9658782462987857	0.3451457726567836	0.4460570602417475	0.40016455262478134	0.54906777853733	0.34746560209974664	0.07727588086201431	0.9525701461216796	0.4630385325606048	0.6826600753584083	0.21115072769752663	0.9177616651075898	0.0754513863616515	0.5489127620123517	0.27728894109067237	0.8207114249951385	0.2189711460714514	0.2013752959707804	0.6699113618875816	0.18574797184638414	0.09636791679237433	0.4602489180889152	0.9754346744953553	0.1048557019978057	0.4633139915157656	0.988655011011013	0.18322024137624415	0.8258664123555748	0.5627614300490763
0.33402754099942256	0.3010931374407817	0.131990406402124	0.9493675455857163	0.4968307879966156	0.7359110058888131	0.24315721679494584	0.36469225022183593	0.4260505400046083	0.15613667297277078	0.9049210345334422	0.7076641053983008	0.9172260840125493	0.12315384523725315	0.31022031505843983	0.5068115736104634	0.03759261832361005	0.5746737331480744	0.5713876112163556	7.477686789147953e-05	0.3540789594375856	0.6215682061962877	0.15953271547095083	0.26860277172543534	0.34694058873355305	0.06573690211046623	0.2508816267741809	0.6425936094281994	0.8935868713813828	0.9528041708139661	0.052466782283200675	0.9762544337090991	0.6385219097659212	0.9841066234347928	0.8018901422694218	0.7362325634930766	0.20732374331770997	0.08552487857251068	0.9110129160630109	0.3724839001387277	0.2522413387846101	0.8502627472593844	0.9511424267249009	0.8546090134100336	0.8295163866548743	0.9732768026606698	0.8993143170942287	0.49452000196855206	0.5831899583147632	0.17020511209046396
0.6173572893863505	0.8484600259833296	0.1707790167448483	0.13419257401685558	0.044134112088323185	0.7212463841522293	0.5244438828398342	0.2848651175224932	0.37738125536297296	0.2595243476800779	0.7230191127777194	0.17168022137463246	0.20034952610056922	0.6892379412693671	0.13453539090009992	0.09866363804929745	0.7330647895855642	0.6752849247640679	0.15835161541042586	0.5295787737646557	0.9556455222638095	0.22841526271038137	0.67384982491582	0.2840405634655879	0.8532812920809866	0.7180689837333076	0.008900766099724677	0.7653871952680155	0.8453504985942178	0.9270200849885967	0.6977837917283131	0.6754953312930319	0.48728605826362636	0.22650796412671603	0.191491299846275	0.24297643020234172	0.626297567260299	0.7210334679458578	0.27142034971562756	0.5415246486946939	0.8047469668765023	0.9613432680425679	0.9326855484433332	0.8348758024617382	0.1431471359907348	0.33219637672003755	0.3573848761466335	0.2913664728919496	0.23626968366375456	0.243038435800929
0.8093468867824373	0.16607962012746647	0.6778725785312539	0.9933695708852236	0.45652083114852504	0.3176433624303384	0.1313958288301873	0.21961821362705003	0.9195446261079547	0.5731841289213979	0.3691314361150041	0.7671653872255152	0.3783156934254025	0.9440966071672229	0.14588349672329903	0.4337826394990153	0.5227714942696688	0.14897057427183158	0.20667361710978682	0.38374693845008856	0.11570782556540882	0.03231373044203434	0.2683013691753636	0.3326169485174263	0.8785965655238724	0.9958719748896899	0.3329699759064093	0.7128105967554105	0.6594919308023346	0.8544056715482123	0.8025124116838942	0.9723601817037755	0.01333474662547618	0.8495804777141448	0.07748142604920905	0.8588423989114583	0.6147138261230316	0.41770370612819996	0.362319646389863	0.12636190340066344	0.0715790439727455	0.6223683748763136	0.52233942143106	0.47102164226065313	0.8546162903184266	0.6379026045348823	0.30629389550446184	0.6624684018772172	0.008760927564864796	0.16890387198981816
0.42786689921178345	0.6676573185095973	0.7443423719382657	0.3390227356837212	0.7870441539661144	0.6907359000236367	0.3366044328682952	0.3130319591105699	0.0389744831608293	0.010531553364931834	0.39517746862500414	0.3330357948729835	0.017326841091273804	0.5951280545322757	0.5817519014250366	0.1274528775410093	0.15249572762632868	0.9531210974844728	0.6146813799661414	0.6257141263548118	0.3562849177601528	0.966185423378478	0.214502505996235	0.3108754029291061	0.1813081511693686	0.29774538431777653	0.14679020227846074	0.6792557866402735	0.12265220713709701	0.47807757443719157	0.3504113264855502	0.3023806671130197	0.2950098138434506	0.5643609648277992	0.7352066853319077	0.8521805346897138	0.5294518957086157	0.5985300440808456	0.2999188334374777	0.4083574741161211	0.8769221333053051	0.8654809241565596	0.16577453456916935	0.6564533667895074	0.7446527596298648	0.8085565551491244	0.8120651265610838	0.3952762756469498	0.39101802094300675	0.5925970788760675
0.6949717400795696	0.9947731673398285	0.04037300658774623	0.656772189951077	0.29506292044556637	0.5250328099625503	0.2623937505986462	0.4865214712487228	0.8633334872248777	0.3739774843551299	0.33146723370369224	0.9197618462490831	0.9077707888265877	0.08447643489767875	0.955142636639703	0.5213663708038266	0.7381622410556917	0.3693198654816824	0.6907494971970527	0.05880729318772271	0.5517837290824831	0.7355782223208343	0.7937236403774256	0.22169113049029543	0.5548514468431335	0.6256517243682826	0.6202113402013801	0.3473023464940669	0.4178006783571202	0.9930371559426214	0.16538291271699668	0.8977346764101224	0.5702463457285689	0.8055572084711176	0.10353297054248434	0.4446466326140537	0.5127504727885728	0.41843041300074924	0.5215583658820057	0.7300696416989129	0.4958135474963251	0.4353423992923051	0.091562242132188	0.615021780429774	0.7125877882733744	0.9023895514572277	0.5247296050972797	0.7520882654979574	0.2390508550808912	0.849560848521457
0.023230754247496876	0.3169633211004491	0.28853060001881325	0.8998309073877074	0.4541772543133974	0.6427062918946369	0.7631857640246033	0.09927173985538618	0.7805544103063348	0.4980606060485848	0.32078992368756687	0.7249753752008694	0.15692747252896555	0.8337494179364165	0.9532516011672296	0.3997029544285857	0.473229099840175	0.599867911929506	0.0012266727258054555	0.5163861363178931	0.37879076250066535	0.5595375769457398	0.38372151385857256	0.3090213394492046	0.6501677889393865	0.5971749582872022	0.7168602263086195	0.766662213486438	0.3557223340505644	0.9650871962778088	0.27095499404952517	0.05888143516555844	0.4232802111563222	0.5674332587394834	0.578155435691743	0.33392995349422305	0.9872034992036113	0.5005090144201109	0.27842016631196986	0.367032503220058	0.9121612935119838	0.09584401717344238	0.42059074225337123	0.9965255895002999	0.03313548760669538	0.9790161310520158	0.7779923622504167	0.13775703611142998	0.044382180174942554	0.692198744655831
0.34696508715679275	0.6486577631503513	0.9189079785865978	0.44808039202886507	0.05080423245732146	0.16701784210321047	0.31757536269404796	0.9722602664135955	0.6129768291116853	0.534873201137654	0.9300455301829821	0.6450795412687479	0.6270693589638207	0.478722321441855	0.15901731674514297	0.18532801719760472	0.9216599281197854	0.9939328343302652	0.6839243104941803	0.634543650401262	0.3799945584743737	0.54566389852972	0.6812515685570776	0.5447675507854145	0.2746235270947397	0.3460566711203841	0.9204774907470514	0.14366903701762368	0.3926416607347435	0.020758837391606555	0.4543459031813346	0.78528624424165	0.4344644942227106	0.1563371935062221	0.6102392035885779	0.19417690811121202	0.2649101062945275	0.8320525279246579	0.5909393452571529	0.06501457212316875	0.019459983327614894	0.8693847501328972	0.5923976966172088	0.13047297667806645	0.8368378544427763	0.38715902828126336	0.38628781744989704	0.4636636153129071	0.7804628367843525	0.8171839855327688
0.2700938835384231	0.33930775950547487	0.0598488838883906	0.23342583278190365	0.10721209359800488	0.33343706566849785	0.7472000859266388	0.0906356676797867	0.46403581492307	0.023580604070628897	0.8223659129137124	0.00536336937340276	0.00797089798930517	0.9278370583514405	0.843273604466286	0.5716882418532248	0.3903103568998362	0.7092646431446586	0.6428356683387477	0.9998402782998194	0.9404369183149285	0.5339329866942688	0.8417223541980277	0.6684129413279609	0.9900865890727699	0.19023142004315274	0.8899470658790178	0.44022227570451444	0.2148810663386781	0.05026114042419538	0.9280502378535405	0.24739507714134912	0.4816531791898955	0.17034631438963976	0.9550724890384685	0.2635229813547686	0.37565399920152454	0.747404062364254	0.914759726874755	0.7997678870907204	0.22444508652433381	0.5799514190861016	0.04986960298009946	0.05206484236701048	0.5496380889188863	0.8696074620048223	0.4082159466860754	0.8395862005042549	0.32542340448668294	0.3724089419641039
0.9852632071195473	0.9442356177754857	0.6391045810480557	0.11953612724567897	0.7788367552005089	0.9382081978080782	0.8720151766221383	0.5513660262183777	0.31167595445111995	0.4031313868065365	0.9348810841496796	0.046863774779486556	0.10190978428954911	0.9895172506112536	0.7627204003508481	0.9340250545477514	0.3187354306964748	0.007584986703984775	0.5974700264297652	0.03356535483187251	0.310292027883452	0.9947967926519006	0.01774771542513154	0.5551143590791346	0.9445529982692201	0.8037782706528622	0.6363151865568744	0.6461283378028206	0.5911052271568684	0.6215669081387578	0.7496326753357537	0.26543337431608927	0.4435811251042613	0.5208371526071125	0.4662590524537621	0.5765580830810805	0.403278698656377	0.24420876304156347	0.15093005257486292	0.6913151933270832	0.705840753366922	0.9715087127065313	0.2740445130141128	0.9293918848633547	0.0815193760269991	0.1352074797350158	0.23567625562455152	0.6292575141621404	0.6886288552451176	0.9940115707852955
0.5812225408384644	0.9652018631023532	0.44835299097902814	0.5419234765503526	0.26650044499643055	0.8717009375687768	0.8288801207293081	0.09798281903418193	0.6468416313696473	0.44687356562726266	0.2797180572668163	0.18877148925985143	0.40615380921152544	0.19235852188325897	0.5080570406460926	0.0034966466002089858	0.5738767401136352	0.13687655671326782	0.7638989730721876	0.026003039354068114	0.7409328126374711	0.316452356891992	0.10015261251104124	0.6779868924491396	0.6613274887020538	0.5366113816019967	0.24302822874112895	0.018688187258951383	0.08914770049893328	0.5519814885996123	0.4245260662627848	0.3562444369345784	0.07037486752182531	0.16695241689469276	0.5099875165257876	0.5256384463104574	0.6359289930775601	0.24988905276785867	0.8593746464885452	0.43258514307271057	0.8772112910096376	0.9324494498542016	0.7437980242350968	0.8310182799521366	0.2575427168496903	0.03565073353268755	0.6350926392508269	0.6442318551312468	0.6177348476957671	0.883424291767589
0.5710483171219255	0.1906409329081411	0.25450153016450183	0.5506261506145542	0.24475160358566506	0.3440977956679837	0.9412879313265948	0.992887419147214	0.48277202666700103	0.9101619560140991	0.09318309995674567	0.8448911731550052	0.48221521297937964	0.8335178651763305	0.7619965182339611	0.6207455514511603	0.7181264264177862	0.20416818552130434	0.1432124451391792	0.64629835273746	0.9774291303002439	0.848402158281394	0.1236778705933188	0.6066788541679453	0.43894277468415355	0.22079918829709344	0.035056588566023006	0.46553640980922406	0.3881111601650551	0.9417867154938608	0.4375521255337068	0.3381438609377926	0.41976925140282295	0.6850105860942304	0.26867947527540303	0.8288224617186349	0.4161699864720091	0.9971700715061551	0.3071800003470707	0.7089039122881081	0.00961961901716235	0.6168339376760843	0.23446886771123188	0.7123627393315769	0.4900128933112763	0.3586327471396654	0.03744701820098606	0.5060294805888013	0.38066888830521994	0.9709417226645217
0.6542489791941172	0.4426695778236678	0.9900071594078245	0.9824065595354089	0.9002105594278822	0.8330204426135414	0.721861820579218	0.5217289149501381	0.10425827039947533	0.05965425189544982	0.9803150549896342	0.4709670367956209	0.4768705227008524	0.3127008578483751	0.9554889164427114	0.579560857120118	0.7768397043408138	0.35209215062377375	0.5328205235040525	0.6852481938764992	0.7902749846650167	0.5615894074088704	0.6346825625225384	0.3552717003927379	0.36205754078332286	0.7414100550346352	0.09301592054246044	0.5108224352507239	0.7489049891966463	0.07590112012359684	0.9907895282743783	0.9985181759720625	0.6173492841247605	0.040022385211944456	0.2772173711479422	0.9527493530553248	0.012567491279603327	0.9329422029889982	0.28290893812194673	0.004687307541941688	0.02840246378202338	0.8431637276143314	0.5120278001303337	0.9608860749859958	0.7270103638988183	0.11625035017020013	0.1992827701974187	0.6959561664775497	0.8712629061465412	0.19641929693322036
0.9028605790547771	0.4219518689671218	0.4077165371482119	0.917625628954296	0.6372152957336451	0.2841227839166014	0.9255678859586478	0.11311357618170514	0.15682906103933436	0.5203806676500309	0.6772546230384869	0.5040569266380883	0.3211588130247237	0.2999581630430086	0.9611707318751639	0.2821888712923655	0.4068480771387576	0.6354507264750262	0.7540833041250855	0.6840924425611686	0.5818030600959134	0.5444346086587079	0.2282357634896468	0.47072808620876727	0.4044260404242468	0.8796652686676263	0.4446357161453035	0.6416661756716752	0.9572086463621936	0.17250506232203588	0.4562158674430098	0.7410864042654843	0.8165068352460213	0.9123804769665596	0.7934086863559189	0.16595949641785945	0.5967924152668935	0.20553706116635384	0.4068627579130719	0.4486651150208645	0.5044416780684071	0.4369763844015869	0.9260644339799897	0.5237502264986353	0.5831636231834532	0.29492803988907534	0.7224892255244741	0.0874685456363743	0.8357753439611777	0.783224076284799
0.6527059573162967	0.8822751123613086	0.5113230633145651	0.6786554932385082	0.6848869092456207	0.2739993577870553	0.43954919363271994	0.390815036449904	0.6133769327117148	0.9538883679738516	0.19072207691083953	0.3356152758157812	0.029140980872125688	0.23377642468146842	0.4161819404739344	0.08986659372684136	0.11363103445216671	0.920962052793708	0.41927538056087565	0.10028158010621524	0.6549203968889326	0.2805343004283386	0.5584225367327884	0.8250916378176363	0.5277905780348348	0.3939334035793588	0.17395099867366282	0.07370984211827714	0.4385413090555179	0.32749610079968694	0.03544960147098619	0.4804607832543991	0.8573566233389789	0.22179081195994055	0.051961382081368246	0.8805172234513718	0.007791671314930526	0.38856476550668884	0.8959179386523282	0.4739649202305837	0.23884830840526405	0.12765530731767738	0.13729983277865743	0.5136203135954841	0.5924656716045684	0.6132532789255456	0.18418619472998454	0.4078796647855759	0.787117877929183	0.2633729570332808
0.5113989047681498	0.7842847761866052	0.2940190919892479	0.019642113836799813	0.770396627124158	0.9696781218277045	0.18072616284422727	0.198929699146421	0.8673059830054044	0.3824467342109593	0.6638055892275878	0.8470560323008083	0.8368410770879259	0.32976546637927484	0.10834354871521146	0.24756807526575686	0.8206347527711422	0.2989218038205378	0.7494409367894748	0.9439775723685727	0.701820316994966	0.0633884801313993	0.49777211316737346	0.9723490263791856	0.12314348972991818	0.3097201489073028	0.6310897492369337	0.4015084650379457	0.22507073121958154	0.9305516694036505	0.697322787293321	0.9859577287813055	0.8714469109902457	0.8921436424131468	0.581748011736052	0.00291961367556548	0.6538116264809644	0.7750563660024338	0.23441561158530544	0.9009247578672293	0.8030337839310486	0.4766630574356896	0.44618673688488475	0.09938947194914816	0.5528293609486472	0.6228769405462015	0.08914489560308836	0.6969284026535324	0.025364481280226614	0.9814801667768371
0.3840927701367267	0.7283499762776761	0.024692678075258434	0.18767797315901336	0.8062671166825491	0.4450012807715472	0.6484868783167288	0.9765886197041816	0.061482668261583884	0.9718032935534601	0.0337608137442873	0.06806463710576016	0.09391345539367868	0.7476918887504627	0.38610214103834994	0.16735816074304655	0.05500782533744264	0.544873067351415	0.6566960127713506	0.4911305201296682	0.08948904592066398	0.3778143323252222	0.8675898166853986	0.04983438725646694	0.2704527429108612	0.23901688185171088	0.3175575655427093	0.6475793260438325	0.231398826954341	0.9356038778052432	0.7697967619934983	0.4041874448341918	0.7125280778263131	0.8927495600084071	0.3449014866538058	0.8525020304363068	0.21783467549466762	0.8784585152267447	0.1888708438821809	0.817396897336055	0.49706640112951916	0.24628734902000338	0.7303415976056084	0.878398496062701	0.5127994379034521	0.8230936812622001	0.1231285975312556	0.7375724824172752	0.04744830440505998	0.04256957247040216
0.16407044301619955	0.4815215066012781	0.5323512396016624	0.8808048398507301	0.7970695764837198	0.7120547575370975	0.7436832380181368	0.6617443115656537	0.7083004410394054	0.8494770269466281	0.6586372363600829	0.11771675401471593	0.2867249960079229	0.15864027817987958	0.9464518292651047	0.7357748985270246	0.5123072800828716	0.3047112786015086	0.14474983796360574	0.98953895967934	0.8901543563327128	0.26655815620946544	0.37912199217680587	0.5649112944647781	0.24053639966521423	0.6436971371776922	0.4901061427516076	0.8092095118227134	0.8114248146815477	0.9181559745875236	0.004163771563426066	0.0038077566730616574	0.09415930183176624	0.9232525764214359	0.6797838116621522	0.39319685947794414	0.8476012855697667	0.5614775075198575	0.8135635634895412	0.5048301940444428	0.6320397619261588	0.3555074496144254	0.8595285252309472	0.8365758874200155	0.47082018323757113	0.7084514313054887	0.5026142274039913	0.3700020267389873	0.8894727517898634	0.8161413975961078
0.2626299474932099	0.8714685201185106	0.8861334543534813	0.7471283981258359	0.6992712455779981	0.4097774012637868	0.7676132882831253	0.9149367344897968	0.8632387342300071	0.6755550109536254	0.7315640457884168	0.7915497021622119	0.12264215439260118	0.8422305676114167	0.514416908881284	0.2365359737682634	0.8848167439905691	0.05091463952188846	0.27624492357443853	0.605625140997109	0.9934844884927981	0.06723509334571132	0.6427357479761577	0.2803630523259225	0.7760913942334361	0.9795379619577754	0.9124689169856753	0.8887849106087636	0.17222741734077052	0.9804888610419483	0.2352602853628264	0.5827901080928121	0.8664074154187205	0.2795397009557866	0.24737572767579263	0.5365117349839299	0.41458029969288057	0.9409948860764568	0.10102052428603214	0.20446668744248497	0.7385226161958562	0.6381860353817628	0.38391780598372494	0.33789718661820023	0.432280837419281	0.6292254874531789	0.4107810833608101	0.5290124503538497	0.9889912214087513	0.5086501720543164
0.03153009378960947	0.0023280183426667156	0.3388396013184306	0.002458231068514838	0.6724701930787949	0.18423028924327822	0.6177227337294736	0.34347070848671246	0.2226266132692265	0.2552551913637522	0.8020797008738749	0.6856788408437425	0.07521999488957909	0.23398215879566275	0.38902758827666484	0.9788294159937824	0.23911667815498316	0.470349740613204	0.9773084119332995	0.31214730708699745	0.9550687044791051	0.7246488128436857	0.17941470039357943	0.2873434398312481	0.6589662325789822	0.08683556590322472	0.46540143227326847	0.5490534105799821	0.47452315793390043	0.5683774646938271	0.4855734258783275	0.7127987899958977	0.8815436991453889	0.028114752464959092	0.7468372790855884	0.4574734738810655	0.6042674043635143	0.447025719321008	0.19614634524799368	0.3932221165025377	0.031014191937972724	0.1020088235509451	0.22111288253930828	0.9451703057172035	0.8052843966367211	0.43988750035917157	0.8637264327945842	0.744216211988145	0.3082892243542301	0.33205481738336884
0.8813606116076317	0.6184644768948446	0.6226451146210522	0.6871937618139773	0.7320622350913897	0.5410041754320886	0.6386881004253894	0.02413807067929774	0.9498748739962416	0.44513727983292617	0.8806960438226427	0.44806219670023206	0.3590700180989993	0.6941042061529389	0.971761949305912	0.7550966913672642	0.5866203875724015	0.48309893404705984	0.8973747647837016	0.043679485717100675	0.6997343965656896	0.6509086843602797	0.9908357259839423	0.6310583875278234	0.43175217055477766	0.8872733500169643	0.027714994850363106	0.6854028800727616	0.6097223989019122	0.8148810281863732	0.2959292519083023	0.30216071295241265	0.20321045946325111	0.04623507945948058	0.7864148815596576	0.20800437196730837	0.18620987461831195	0.7627436351147772	0.5324792942075732	0.8541422612905434	0.2617501745682944	0.0912156251961248	0.6675166086047201	0.31821076263828907	0.2907673429948704	0.6388875650449011	0.18231642557251881	0.6318159467424715	0.9232536573522506	0.6519865291650303
0.5922859957672509	0.10676547876749087	0.547832205988964	0.9018273297539086	0.15152430718180732	0.5779626991010921	0.9072742434933961	0.03535885164944941	0.8404113659920326	0.26275585035314286	0.5441212613875698	0.3110722274423613	0.6386806838506733	0.8013402419926753	0.2375785424027258	0.689539711656207	0.3896562844536885	0.24802784945112644	0.6445196138499742	0.06987019919184312	0.12461604334684928	0.6678000302418465	0.29814690526387144	0.771644119410554	0.513839974214373	0.362218510138946	0.5739336598972853	0.9104356431195072	0.3278484194724375	0.7825704164683948	0.3227728428953982	0.7614730493876358	0.6082700838703732	0.5773170400099575	0.8294344338080424	0.1562445555218106	0.5016323073319926	0.8435144613357863	0.9364544015252502	0.26140985157310404	0.8161511889615892	0.5349044844755246	0.7480186257706459	0.6956641911310465	0.014117034138106832	0.07746747498586604	0.45481906376017467	0.03616897463180102	0.46218196267162703	0.9038599848088069
0.8876733414717314	0.24349812433537332	0.3092653825881707	0.22699594884834406	0.945361064993627	0.8632592083599903	0.5078658299199618	0.13167864478614166	0.7564588845487652	0.574506142254976	0.11058674845226357	0.2108905990831973	0.3184577274940983	0.03875574687835759	0.20472331903909557	0.421229989681179	0.9332984438285258	0.5005168763740779	0.7677094096131373	0.6068978598295741	0.7833125672765439	0.8546022863560621	0.2813276818209335	0.29503900073284584	0.41094412597003416	0.8152265428792256	0.9796797141759085	0.21688671828526973	0.010714920177122389	0.8931517228375566	0.07129294017452026	0.8156979579373083	0.5841686042859794	0.5780864914585706	0.30330149213025415	0.49288136814370476	0.24820310059756445	0.24929680890380934	0.9418096714779557	0.2749144039978768	0.26732719906882696	0.13098861070097445	0.7420922116275852	0.9988914605593968	0.09455160967562137	0.6987730452372511	0.5630765454090051	0.42295042678051487	0.6842540736851482	0.6529894391623433
0.19811336580137173	0.18227176034827142	0.5086401541477645	0.08951876086994759	0.4558557197405313	0.581238469406736	0.0029487580996206963	0.8786025243158335	0.6461006849865183	0.48727736934873134	0.9129075247397663	0.37323736831234	0.9029356479308777	0.793233103707753	0.2819926754661952	0.6497809796000429	0.3972956438694175	0.37864963144935393	0.849727563032139	0.5779117784435978	0.9057541930470091	0.06181374284110108	0.7192794279142222	0.8754962813097463	0.2855807452196285	0.9021286503257397	0.5217493369471515	0.0699193162512669	0.8852058221305376	0.27205123438526824	0.98617016112084	0.5457081466228678	0.36977869409921615	0.34029500105507415	0.7289833140703287	0.4170644324211338	0.3266479381327859	0.27643290896153383	0.9971648103695879	0.9246085980045441	0.9083754310511621	0.5372513697595629	0.9915767344768291	0.33366029670522657	0.06326423498812539	0.7496926111186772	0.579641248842904	0.6673871643095264	0.4893822761201734	0.5207461583576397
0.6517294439867666	0.24499305038155506	0.6716893947588387	0.18341210328203839	0.15331054206619543	0.8060549292368725	0.18642704128549292	0.4565491991018854	0.3238543253461438	0.11211639884878666	0.8273597546784011	0.7469259612926338	0.3964843926304893	0.6847994482149131	0.6122119555825596	0.266532406697348	0.6907632382276039	0.8035732947270656	0.01691942128144519	0.18503285070272346	0.3957750792316078	0.5764864768371893	0.3898101356029794	0.6559125586883319	0.33437119305796237	0.8109319581708252	0.658283372166481	0.5282975513085499	0.09682055206022389	0.99856425885386	0.29876764281437185	0.5634466348054497	0.6480576575038819	0.25646866770539556	0.5653840470283331	0.821640621808105	0.8766692355366634	0.8089504169110606	0.39927471583438623	0.7500495108796621	0.5631985890763973	0.7827312948431049	0.69520596532884	0.10012458553668935	0.5694195258625236	0.5551195850426546	0.012274506275636199	0.21142806355278554	0.1379655983032516	0.3814333513494924
0.7735523915996825	0.7200731434929498	0.15343344908240886	0.15850318332762747	0.22652170011846107	0.7822211678595274	0.7522559769451568	0.7655422915190634	0.226124204498246	0.7357995003704936	0.8727457099255864	0.18779768235581595	0.45456387951338206	0.6795243622808494	0.35901728295214463	0.36820767502032137	0.5286053305017968	0.6792579096738299	0.7450391320970139	0.8898635037781301	0.8857143232374992	0.029024892139767555	0.5600861032245451	0.4172894104748297	0.7849916659990084	0.7335306751066744	0.5977815490557719	0.2237941318530975	0.978063963710425	0.6586187578258179	0.9101527368204242	0.9784157380338347	0.2331015209834888	0.12244460754105413	0.6680316758514374	0.7716694152797329	0.3520865017241154	0.08216199792501333	0.28170774050047764	0.7506778222012584	0.9971631694721242	0.44255445982770747	0.38698048506636207	0.9398317808678268	0.44665234542665466	0.07522400767662274	0.24462577040274058	0.545205109286475	0.6161743784978135	0.9207812045259556
0.2100452763266576	0.269913265463511	0.6150457151338647	0.3011828942088015	0.6683539140451622	0.9690413175363497	0.2193155715391487	0.3256649861211447	0.33584206275426265	0.5811644647786194	0.45371729696904783	0.18155716997801052	0.012402682156722133	0.8636043795136081	0.6558213284712721	0.6650457386577066	0.7565303754974402	0.9187620863554341	0.3025952116353472	0.08698706791312971	0.6021498017101307	0.4749089666099334	0.8668218134598572	0.6210966635218041	0.19067077488352335	0.9052325154820846	0.8394808693317451	0.15848783127748034	0.87141671893926	0.10616731299705551	0.28270721365052465	0.08483957298163547	0.6478196422373065	0.5765933919471276	0.28999225716656496	0.7765928156817599	0.5069401573997281	0.4060910933774562	0.42389926666341005	0.44328647556709755	0.08714023156937756	0.9464004821741779	0.4018175964327433	0.37727623147266554	0.003199014900769681	0.3635891725629693	0.7263878189243419	0.9352977695576451	0.6940187982405226	0.8647107486762261
0.8082760585113768	0.7080810887229855	0.2871341704994218	0.7682723691166312	0.8052750976585646	0.9561953192460156	0.08207417300752007	0.6266869621382881	0.13399619589439138	0.17234982502676233	0.33181907238804587	0.3085099790494561	0.8081952580949148	0.10431696767104348	0.8908523978140531	0.7153645582789618	0.45030370810946774	0.10607150387915543	0.4871659482039995	0.08521499832346813	0.2862231178442608	0.6849495370179857	0.9008819179571652	0.9556622234354359	0.992414217943394	0.13912847831498132	0.035067014060245816	0.5353904597910901	0.38700384701602253	0.5812199647702344	0.44458496017451354	0.9792172030542939	0.884499778265298	0.1198798122466318	0.2535873948139279	0.058952234143045956	0.06775090585127541	0.9307213780036026	0.03252495307966086	0.9098395958217267	0.22151350069362497	0.5526736702946087	0.4325808897113128	0.4433730024737188	0.6070830741890361	0.07538783934042581	0.8777623430333396	0.6361324689499847	0.33801992154348015	0.6355028318547621
0.6099749850748476	0.28376125637244387	0.541414066146509	0.37520883737823996	0.6583013436028753	0.4051371259859826	0.23742393687934105	0.023011725878913758	0.7801786059546677	0.4450211974018635	0.05960287112571905	0.7048725326161044	0.5111696772664334	0.07019510365710613	0.3336815249850986	0.12454042371890828	0.07371756556628661	0.0579576592674903	0.9849569399643485	0.26614969626540386	0.7090705562432745	0.7036284205139957	0.37071649279216057	0.9665636696384055	0.536598139282187	0.8530204387920101	0.6953809787265665	0.536247726294854	0.7426631445926895	0.14774497791892593	0.18967576631418337	0.5944925275184962	0.1793383995706388	0.2393618236952173	0.23937270363183394	0.621706675880417	0.5812906630900065	0.8247245530302604	0.5208673571145631	0.713420765424982	0.9586576247492193	0.7251002131705251	0.503626774652779	0.8899041604954397	0.047799997422044216	0.5808873028056891	0.8667209823133654	0.20596389297452822	0.6067959444243398	0.9626918411420211
0.09203659392035723	0.03172355982812358	0.8116090425697352	0.8404852231388574	0.35276211863279483	0.047131245864875604	0.3453741924094861	0.9511053920225172	0.7534904317781289	0.2850262573932284	0.9586776479934296	0.629098352520319	0.1763806016895072	0.7022412249427858	0.41837237904546654	0.35839634364001227	0.28749022133612545	0.4351318375573262	0.4936537035371106	0.8564219366988023	0.06969855052700291	0.7607913298547431	0.750866551055693	0.5928111813570682	0.3635938445087168	0.5996111037859614	0.6192830372724538	0.3809843311006321	0.6069225075833254	0.09704560240178228	0.7334839963011015	0.8267005855633867	0.5369282537958256	0.21643972728361993	0.31581394802490104	0.37916024947310967	0.0786516242262898	0.7011131135450213	0.9317604339005614	0.3974084865586339	0.4841951500173781	0.3806910745678236	0.7735950971331759	0.7649523691230307	0.48908562408216405	0.4381391030649958	0.03244905518061092	0.013738266128074605	0.05441284325889095	0.1409022525315392
0.3593979547008469	0.6406669684365982	0.6555568591362794	0.3997966694006936	0.08607136610011601	0.1791335920574103	0.24201678805748372	0.3166000294624456	0.700735537003316	0.10800468615965442	0.31789684027235077	0.39860259068334014	0.3250174005121399	0.07272445909552105	0.9300004343079199	0.23433349394171465	0.21071235359702478	0.3654779793383661	0.1427119103166179	0.43846182552928226	0.01869859485301062	0.48400090596580325	0.9952475654523143	0.5918664466589432	0.10545995456245882	0.7908659957167364	0.8845967860157075	0.8261451763533754	0.5556713099746778	0.3391833676156649	0.29771890256068656	0.03940413939416243	0.19509345331972716	0.7564696501742575	0.5487815372334128	0.25373112449783264	0.10090361352206789	0.8057144222691082	0.9877263550272846	0.4942454235968833	0.40013190541761423	0.8006092956800741	0.057298471688789654	0.11961077844177115	0.21582717502549242	0.6112576869993055	0.5415161807975	0.7102242921459441	0.5613886104193841	0.38365791331317733
0.9840708301468345	0.849719519330871	0.18581515758678535	0.05469680329719895	0.5585915844535486	0.15831548986650257	0.700032819551399	0.6657199509086894	0.6540321282843553	0.6755764845389389	0.35395386646119376	0.28180292502697	0.1263091858155384	0.2522376777668488	0.4219167301578216	0.9681770214338404	0.8512527370357099	0.8009993981002457	0.5397304668861255	0.9979138285127958	0.3363081919219266	0.8143777247145122	0.13568507863230972	0.7675617138374501	0.042885003318227866	0.9012681235912162	0.5631851697153052	0.017761132375928468	0.33220604670342324	0.2803389038731028	0.6505914936267442	0.49365111417318175	0.01852119892332016	0.34206613113396633	0.9718874489139858	0.9169765979110676	0.6806520602450675	0.2006806006511318	0.7638557532782171	0.19599137395251243	0.9900018248055533	0.6759080158321252	0.8358284262995168	0.19724893828768808	0.14193264327198685	0.6473634359567929	0.34410623061971335	0.639616824982977	0.026850528027741905	0.8264709875965722
0.1839257669254265	0.02490587704122227	0.8518239923934796	0.6059661175040746	0.8644325753874563	0.5873772076131224	0.07800767323002111	0.6590365328099473	0.8844313469005367	0.6298099705704747	0.1199640575438119	0.3091127489575197	0.7779183375216264	0.27385145190108207	0.8687924088806703	0.9635045048907883	0.6802349875039498	0.3514764400571887	0.39078471402676596	0.4172374917842172	0.08969375746999564	0.598101204736385	0.26680402195295017	0.7417525748219278	0.47739806497846693	0.7540440810081844	0.25593781525358783	0.06636093996208658	0.36894047773742955	0.8063410665577365	0.35321174540042055	0.13562300785451176	0.6766416524547902	0.6171957241626463	0.1564394614307536	0.17167750927352476	0.09520877073204825	0.21581149841550384	0.8413043880848526	0.7527242800891734	0.4664892606308474	0.359973065875241	0.6197283397006218	0.9669682302248924	0.30347445456827493	0.04563381073508144	0.7225908572422011	0.18234400231851922	0.1848710858572843	0.4989412837869863
0.6137595827681749	0.7410235227065757	0.5691720145075304	0.310199472153983	0.5882064643574467	0.5175039610129873	0.12402251992545199	0.40699048113376446	0.924256296882166	0.2571349712953942	0.051804147840912584	0.19121194591565682	0.09471492755238875	0.8556231797248874	0.5920677012683264	0.2900847915906327	0.47868769151381374	0.16665246376260545	0.9617865701511465	0.6442289550043299	0.6275068436735075	0.2124683344581867	0.8099289643891988	0.47231193873353927	0.6542000997467301	0.7000883825297617	0.36542098249706934	0.6080834867497775	0.4977064504108961	0.37983006651618145	0.6114122888348184	0.765013867867386	0.5709069607992189	0.20873042907234973	0.713722278193979	0.23667363820439413	0.4819875509909023	0.9148315266808845	0.5162331792371313	0.852391953520459	0.8352998592131592	0.7070169029724573	0.5252294623349563	0.3100462405713649	0.9527788745256821	0.9358464632517286	0.35797761451064714	0.7712604518551676	0.015346276037317308	0.18244493486135094
0.14690437659870625	0.2132231835125824	0.13218958052947882	0.9146285902119721	0.11470042843668748	0.05448753295580766	0.0053488345823171635	0.2712793051411424	0.4643779726196561	0.8073936230708064	0.5514018865471444	0.9823468981953091	0.3961458791856941	0.7800904763996336	0.1246865132572832	0.46645192895189136	0.41789529779168144	0.08884191288024523	0.42430821383686235	0.42437882234587987	0.7086252863061236	0.1996044690424349	0.8759151918364738	0.25108967819032324	0.19728643164869852	0.2427176757836098	0.5419938572796998	0.5070682677630978	0.44677345308835403	0.27381430953926955	0.14633215404956856	0.5204968924803831	0.1090463262855007	0.1574555575638199	0.3669543421453023	0.12080908277009172	0.035371335021486816	0.8304671166678569	0.9821938449997857	0.5536814306351637	0.4512793001431856	0.3160388018913529	0.5041503564431067	0.44892101042074584	0.5765563725159957	0.7185143275896508	0.4856284108747122	0.31133119280465105	0.5293464324380414	0.9069907800124323
0.6096220463433681	0.0047839204539112945	0.17299782445565148	0.5165306132785655	0.24111823398593113	0.6180507251559338	0.8989749380682772	0.5755960339198287	0.5205034584140921	0.05474126745989116	0.10656022422007583	0.7225101504357625	0.5801453831091616	0.20389049998450337	0.690084449250977	0.47411305512045177	0.22292792375968729	0.21219962761216338	0.8067973505848768	0.779744409663807	0.8482292250497993	0.8416607733161433	0.4349683546911641	0.9495332920157395	0.9381467919463942	0.5226409006645271	0.9330162311735186	0.7033143134716326	0.45211341688080886	0.4270205337723336	0.04529971648234077	0.041627412682141984	0.9406177197874537	0.46661293790915315	0.25498035308649425	0.15589526970936662	0.5599295715014522	0.7444693822332071	0.7696259102621167	0.7788382096793716	0.9351591827265703	0.9436800459727522	0.15039407218365786	0.06724752255261879	0.7719968241109083	0.5755095122270373	0.18431506886193805	0.6966002004652908	0.43380420957803734	0.7996627973432546
0.8677878532430385	0.6953692252263042	0.4285354735923056	0.6928809265460542	0.28680390777161524	0.7265116686353703	0.09869359382576948	0.2670590218619334	0.40359412338467826	0.1638759494093145	0.37158462621672994	0.5030719456211562	0.11297045634533087	0.38982348303360526	0.025939211120681427	0.9707676123097141	0.16897773654670367	0.8724203816446668	0.14122686883703284	0.6252872237150593	0.5117856438774758	0.31972628679812887	0.09168883503452807	0.3183091503837213	0.23110447826003744	0.7955236394124282	0.5605891568907426	0.34843355304827184	0.9768337349141389	0.40644963439076465	0.44841099358582137	0.9372284644199984	0.3859552707167585	0.16080081921396905	0.07807390269255121	0.9501135177823362	0.5792810664748863	0.4875758988679999	0.7724805976854887	0.29639031645505054	0.14977401466647622	0.23322109939528768	0.57883162718724	0.9320612072665401	0.3440619500866161	0.15504644262778522	0.29967543568193133	0.6784796971516588	0.29452241724531636	0.24657117971812503
0.643440459829761	0.053776823322471246	0.35796808260704815	0.40874903785811467	0.5963659815886346	0.2719959185211015	0.4657495577347507	0.750869372214432	0.7403906919885846	0.9884993964262021	0.30953439570252006	0.4269682830216698	0.8790573871232459	0.9487650813462448	0.4011312291501711	0.8916226074280713	0.47050754286514995	0.541883512559104	0.1625856738889705	0.4695964525927896	0.5919433311895027	0.5282167468129456	0.5956551787545074	0.2358259361367654	0.03068987775737586	0.7829250456961939	0.42955220317262754	0.18185752164790103	0.06494883227196158	0.7085192175982447	0.036891604563469405	0.2420638823444391	0.9129080150771243	0.26069366386821535	0.9257111203820442	0.44978186388669017	0.1233209784354915	0.5670182442769769	0.18989019818421815	0.027313261820415158	0.7169344235720417	0.6152334838390894	0.6053788836625876	0.3879880410159907	0.11393759906725154	0.7596926113791247	0.16663572116236036	0.9569966508042781	0.848584140741106	0.49086251651526125
0.10507557343700169	0.43339501265276636	0.8423914047777689	0.17495902874612246	0.182207724208865	0.31466731871905174	0.8048722856297132	0.8214827864633649	0.4578381662251766	0.14094500014781564	0.8032621855710318	0.5421282451878072	0.3348793078488551	0.15898529854162657	0.6765819623576678	0.3306877561643531	0.6800592116620833	0.5635800943635373	0.8138720091693874	0.050409164612349344	0.2909201330982264	0.3349745596856698	0.12836198021211764	0.26607082460520315	0.15091996905316407	0.5306832565642101	0.7816883788064813	0.9822617298485127	0.8581845146696374	0.4027555866898729	0.6810873754422275	0.06416546658492883	0.5257392437548508	0.8826304643381011	0.2261789994194341	0.10357884369812598	0.703733495972137	0.8706897749722503	0.7504641809159278	0.8869117859577387	0.8425429495501185	0.7336928339029933	0.7060738918959191	0.7872364300211371	0.6471087918116355	0.06261606201769154	0.25279834877296237	0.5955249593855609	0.46383576345560584	0.7921138103728423
0.9014998203718111	0.03996336052892546	0.0992622500222975	0.7417797705745822	0.2777298983768214	0.6029991858787782	0.019632047419381737	0.6592756090541084	0.9741033938294439	0.03786969231552728	0.24249947426568752	0.7186938970397706	0.43108176387704533	0.6201837534706238	0.2271992130364443	0.7666051412943924	0.3285899037257336	0.9253398685761582	0.09870887779120108	0.7747543139785836	0.1477454443593078	0.7440828335534001	0.8240108695222833	0.4072531852322092	0.22302012568811957	0.1711542379818678	0.6716070950847214	0.2480855231809742	0.20875011788114284	0.4655176126853242	0.7600296130488536	0.4309464819169455	0.46705996614902845	0.8713509846806233	0.7980508875196566	0.5522392413576214	0.12274407404629772	0.9972958177242605	0.4277888167475057	0.38507864957807403	0.33676964614304905	0.5423272590065453	0.5123858145111574	0.8001150288143564	0.6002934194131588	0.3381431270962757	0.6963152750876082	0.3583442627948622	0.5105656434820552	0.6349723769751332
0.6879537821850378	0.9139435805659487	0.6661528442799927	0.9474511360595798	0.3110042830724401	0.9657604948739007	0.7266821335571526	0.9527375308614732	0.5863717494646146	0.11072030152669299	0.20629630679428834	0.4466936712899673	0.8088913554897049	0.2674601986636309	0.3714518830253194	0.25450015098936296	0.04299890904367554	0.5297010174215068	0.5740140849488012	0.19934046915065162	0.7321614115177026	0.6172905392216458	0.27479963849193334	0.7967392459968581	0.30571323485626223	0.8317496516055879	0.6535147641018694	0.2369120506415925	0.25705235843226615	0.9793607796283351	0.24005767728857008	0.2145169720514214	0.5995539245244794	0.9863951259036146	0.4429616541520587	0.5875765459279354	0.595545999982135	0.6718194787575584	0.34558872131352547	0.2734244022244464	0.19227572039060514	0.4349980826668015	0.5279770379489672	0.8581438089799398	0.4888080715395309	0.4837877133389249	0.6041273457067144	0.18518609882776393	0.9928319832892739	0.11009064326396678
0.947436039009587	0.7541612526050687	0.06384619118724622	0.3350764278322692	0.17538316840981671	0.7958581388405073	0.26617063908157423	0.344558041732301	0.8226325438797168	0.14579550701191868	0.41355452418855665	0.4609603157529427	0.40568999745449486	0.9141270161798778	0.6049737436943674	0.38468384191818217	0.4226207375221752	0.003837396421236816	0.2569409509580405	0.8303313227386385	0.7878944510816246	0.6326271057089954	0.4044126119626079	0.4961350848031789	0.19568892325746212	0.7183434607802307	0.4211445808896491	0.6728068869028174	0.2159794608926392	0.36034456088900646	0.2067569557390846	0.5693775871440093	0.6524304290229244	0.3020319375863686	0.8533136064253372	0.1487968700830602	0.8119818355795656	0.8675717409691563	0.47679747579286325	0.6773587325271438	0.8519267595775227	0.18453813163802257	0.12052499645543835	0.06229221155947362	0.5284099892744097	0.08264409529164252	0.0036571588450933223	0.8433419118948664	0.15852279159232985	0.9294635523383453
0.44965096941914684	0.04556056648713347	0.7532822782982866	0.9927717871379462	0.6968422371060992	0.7978120388433411	0.40906228280930934	0.13098324118349902	0.009352702722885242	0.1975007849131366	0.4546437141700438	0.20322684367480337	0.662795193697202	0.24681944053055482	0.5218881024313006	0.15204093251234685	0.5471943789685642	0.2415437989404028	0.09808271893680476	0.8307744153266822	0.3667082784953146	0.9789304436641713	0.36214981049210504	0.6498503589655632	0.258198074815863	0.10153591353651625	0.6050539701854456	0.832216266474857	0.06323578749357306	0.6095425698022003	0.09401167358909213	0.7067501284836933	0.8911304052944965	0.0937000359069956	0.4563586589370475	0.2244266831700349	0.9995268362170662	0.40597190011550455	0.0794843778202623	0.700699903474278	0.55981924973357	0.7959306379256258	0.21131159710249459	0.9633982960722551	0.6946280119354072	0.231930057965839	0.05383711668594948	0.17498276828850423	0.8821913948059596	0.8906671880702727
0.29513256992956005	0.7121072546448486	0.2993850611912626	0.31558356958005607	0.7349905935296059	0.13790031193453745	0.04663291826354066	0.33098743954832965	0.4200068906625595	0.8203230820311812	0.08758779857208043	0.13241115126590475	0.929027665596453	0.550236432156677	0.6817123731924792	0.7356591971852764	0.7177235531929261	0.2242054836244639	0.003595312996518607	0.9117326198615948	0.9249640511360169	0.9544682292320694	0.08474491694369879	0.3741963079368491	0.8454636637302376	0.8230334131918472	0.7474494319726546	0.8629343949945104	0.4053357260710504	0.3142696728473151	0.3999046159283477	0.8948560054204887	0.8857513144504808	0.586169716773404	0.6782800485474243	0.7441709365323904	0.01837142220774013	0.5336293305572218	0.16509384133933924	0.7145131109311041	0.3415197001551138	0.32777756279498627	0.39861568339050835	0.5368778536519682	0.11040020898011527	0.46667955575965125	0.9573101591445476	0.15707511941735075	0.950863138676006	0.9210371798809105
0.19750835642901132	0.8871724309287284	0.5198524442843029	0.7834208430744767	0.36737294960242706	0.9331068726757865	0.6968825853674413	0.44831977698209546	0.8947365052493349	0.16167762081564285	0.6739736408227714	0.07855275292166441	0.501657285316964	0.7778160383433669	0.13057571801848833	0.21923846946108083	0.171136299690968	0.8559763715879235	0.18486787640231694	0.3190820177355741	0.2910490583824976	0.7572708027208842	0.5380296721079054	0.10244594605807122	0.34626874231591276	0.9677018235403045	0.5833563461322688	0.2609219450926047	0.21562357048783898	0.5374881496319078	0.9863363142563154	0.7497014650683372	0.7063917620205176	0.8918180751004465	0.17247426286662249	0.02918531276630032	0.06417375808417458	0.3772092714317772	0.7838396944815292	0.15529581597356612	0.307796000256235	0.6944791036584849	0.14205787315980012	0.46024305511484176	0.10338766721310344	0.9264663906677981	0.6131570718807118	0.7161416932637167	0.20132090668033098	0.1304606350379055
0.8694152233157477	0.6452584724204417	0.5821595619255971	0.10944950977586554	0.46256533212820794	0.15570420399177598	0.3607337207070782	0.0012659126923701969	0.5311863249283317	0.07114433232735495	0.08976373832858497	0.41949580022980015	0.7228604697721136	0.6474754578115128	0.4821337360089274	0.2271785598990863	0.10244791179855317	0.3678410136066772	0.2001239116410337	0.8242597576725377	0.3968150910343492	0.21085562627408005	0.790335438927761	0.10717341025544036	0.8834722850987147	0.26759500558290406	0.9002626603785921	0.45340115357087574	0.9387509028801617	0.8030952870352536	0.8631819889838241	0.264749575973383	0.849995348565614	0.06793722625620102	0.006019411986344481	0.2013287229397036	0.825639054699601	0.4768531561663807	0.942506905398562	0.1899280346520501	0.5745147704694705	0.6610467289343306	0.04889687278243904	0.4862019316673907	0.6368251730331868	0.677477746661284	0.10139774443931515	0.2695335071111148	0.08599272959542548	0.340843444225026
0.5588720416714977	0.6513720375342813	0.5282993412088783	0.07516155834958849	0.7351886410289492	0.52123872204888	0.034005288470456474	0.2392443534170824	0.06352266375324411	0.27215689903304774	0.1654426320406962	0.325551698834336	0.25929885271732167	0.4139620035246465	0.9641869935804462	0.989334076344859	0.46053156588916033	0.08752271529153532	0.4236940059868387	0.5521792773407312	0.9563608847836477	0.9070219586877474	0.585122260675943	0.2569766775764195	0.6675905073834981	0.7478524941143272	0.859956030021116	0.9774061765481675	0.4313084804244727	0.5352384562847897	0.7894272660548608	0.5497767914531908	0.5810937453360848	0.7791105624070653	0.8594947558873063	0.5110966068202399	0.49268931979342	0.26123272768336314	0.9911899278329882	0.3401772320792119	0.02636548152999474	0.6961146501699497	0.6530922419712046	0.7637478522555411	0.6599849239804665	0.10143230306484985	0.3419029771116595	0.09193967381182433	0.033780305860054094	0.5493664009074266
0.06520549123239516	0.5184358925220128	0.46801650959501173	0.29118283151438873	0.1796340990700549	0.8388758969141187	0.36931756834277274	0.43865912430330856	0.8203463329939611	0.06661714339057312	0.7511443028936606	0.3014047301908036	0.36374936573406413	0.20583586874331627	0.2301263598928639	0.9704585350706757	0.47499937200281517	0.612909554339844	0.22424678054938496	0.07919232095515938	0.3668086943467693	0.7232528976335091	0.35476970098045335	0.3242892095740433	0.6945902247128336	0.8529027743037162	0.38401184205994476	0.13562226294939872	0.10392865787619376	0.1928601556193329	0.4128872257150512	0.23612861161071164	0.4224440633864647	0.20701139475743247	0.21498644358773777	0.2625887389650562	0.9704050313331496	0.1309377131466013	0.5186955249148971	0.5684101712833869	0.26382965149273485	0.6019640017796608	0.3568631577350042	0.23586119282855011	0.6475901421954305	0.6720519835455246	0.3270890163625293	0.6259476354014891	0.7224274720748497	0.11698133378567921
0.02347156731932154	0.06252234397236656	0.6728515251764854	0.737070837107879	0.3065897088898675	0.9663458167475091	0.2884525098798827	0.4014961399261979	0.9854242226083929	0.6960321725317034	0.9545149942575095	0.6606725962405211	0.42804161987589096	0.2620561232070684	0.7960779546429347	0.274404150989902	0.3256123050195959	0.36221172563225934	0.6669124536413789	0.7796164215834868	0.9966044636312187	0.5272298892260395	0.08407563471454571	0.30509515979356483	0.43082647143385244	0.07442039583268745	0.050345130286506	0.4953076408565299	0.41907631882630314	0.7199493466179938	0.18998129920901963	0.2871216925223813	0.11214301989120312	0.716535580988061	0.5846687305146712	0.5576073401403093	0.3885840508220325	0.6524027233053128	0.38802538667272846	0.4341897346569251	0.0987235066640475	0.9061933996304716	0.30729073153182773	0.7466674369693577	0.8629277903884748	0.27995305945160043	0.27685363750076075	0.7391354747688959	0.6993659290011186	0.5961936908084658
0.3735294042156412	0.16572597362959707	0.8924638700479672	0.8672782770870222	0.09440804716958562	0.9794109738570442	0.19902451697641987	0.257049549033165	0.493689404451225	0.5639275546263789	0.750210657399242	0.28935976434227695	0.2525113675158589	0.6943701326218629	0.1625440157977316	0.8540903698294391	0.3136880608513519	0.9264012338577132	0.8607633876064628	0.4727882624647355	0.1544126542386265	0.2161293457501362	0.4580796232023434	0.5706243055858022	0.832567177370466	0.9617475280240274	0.012290835783184906	0.6698732266092858	0.6113180901953997	0.41369281664681434	0.7871340544840923	0.8539533932100555	0.3085197018847028	0.957576937307417	0.5879893783096627	0.8605754546621969	0.24800717725291488	0.7608730028935745	0.8693349850438268	0.5467974500713529	0.3231292698869468	0.20619332733912754	0.45550535502244627	0.42241647162149887	0.25483906836068304	0.7675674561229316	0.36660344538536804	0.7525602558616432	0.9334850923797064	0.718932955654452
0.3013113317707684	0.3184768967546907	0.7399300237632853	0.4035075665409038	0.6260285926784679	0.07646825395454093	0.5497748355286537	0.3221520594870074	0.0994743419331311	0.1483981569613677	0.9220509737262301	0.06926287507018858	0.5736599339508868	0.7379526232923231	0.361347537734508	0.09685143841433042	0.553571069080462	0.8459582026220641	0.5417518582232289	0.7936215240085329	0.7997719845058602	0.6134473267356282	0.4573668748852008	0.5551234561560483	0.3770784120317293	0.5971835325564228	0.9392359943933922	0.09819602907813885	0.9142746684954967	0.4583344288343667	0.6877275315059335	0.22267086457210572	0.5059723441772446	0.8082034293305442	0.31421023310498475	0.9375641978005983	0.6522159756964749	0.604120932158988	0.593611314146283	0.10080622367531056	0.27191633663683246	0.38817095317651795	0.22453803337628664	0.46378818566702007	0.2564473741037343	0.17320739427104492	0.354949114202714	0.1487094891439129	0.9436209021535111	0.8253788306021279
0.5235719475636035	0.02073636476235663	0.3975642793958617	0.4180167578909324	0.8189318346115909	0.18490461172427353	0.1443494725641321	0.9177002170428437	0.12845518310062198	0.8697329891087517	0.10197642214568137	0.8766392704280215	0.8361815495926223	0.7380251142719578	0.7987027328038382	0.011973186399291014	0.08399292327109908	0.9262367737370835	0.014559186878791985	0.12422676870544602	0.16154522652265435	0.13734612711931815	0.20485524938762045	0.5264135752139697	0.8445243627570417	0.048473119355134875	0.24345547894686326	0.8648447816880329	0.2969910487267161	0.6717180495321495	0.9974340757488495	0.9879931217937331	0.008291139726652186	0.7226018574416119	0.26325014436775895	0.9258922117512841	0.2751743238922715	0.8299589848961022	0.686343016068383	0.8998629845527023	0.1460432389439137	0.3177694301838513	0.8629616849537605	0.6984924309607118	0.47514076472427325	0.2597477085438181	0.5102706231163536	0.8215574608139934	0.8304342949808365	0.48333984319991774
0.7821342235036562	0.8028552866118311	0.7006126273464356	0.3256936619682128	0.824973663566124	0.6355826774276386	0.32721186218666987	0.09037813541951845	0.3890905886700582	0.7112797774547283	0.38703250681047263	0.9796594123569368	0.5282260146200981	0.06235889378323378	0.0387605732593872	0.44164689856683925	0.7597816498346474	0.4774193312073747	0.9981048872934188	0.910624734575181	0.2665956992496491	0.21748081243022999	0.2965654532827613	0.019991667952080405	0.14439794748763057	0.4952927734406358	0.14107687809322766	0.8138819345563821	0.8049243056208263	0.9203987995402342	0.46664011761151813	0.14708307739508342	0.09953531406929528	0.8345474920081737	0.5436272046878914	0.8647390126315859	0.40113397581909627	0.0581047566084405	0.9623655703213305	0.1539984233218985	0.9076376666117023	0.6966035922645161	0.14169072503725955	0.07552184096463077	0.8601938796257643	0.11890097014458934	0.8711304033165479	0.6382155862314277	0.9667489488344043	0.02515414455697884
0.9107333588697432	0.540357092677189	0.04763598480751885	0.1344335636753301	0.36849453032766066	0.2217997806384503	0.915367351691668	0.16366798918866532	0.7249327723615613	0.23636979571397554	0.9240846559910795	0.03447956770167737	0.6234167670842297	0.38873293916046703	0.7709622472986434	0.06675322433637565	0.6796080872107503	0.2685912622063479	0.9790063109472674	0.28941058406895004	0.9915012180357663	0.23671259559983293	0.7156160144791482	0.20524581430143185	0.43935939240867317	0.000661490847059576	0.5067122731712052	0.5331170202727276	0.6804372507421758	0.8102684356290901	0.7678365112386872	0.3974754138273723	0.45413920073920255	0.2672796673470934	0.6575694357254223	0.7417355107246336	0.12243855203467457	0.7224237717742403	0.14625987222625692	0.8866806845417833	0.6828138027615382	0.42886028520124775	0.8848224415401553	0.7124155131206965	0.8894378874935401	0.6330759279403786	0.5977443999869814	0.8272895404176572	0.5844672376421288	0.8172358672810357
0.34976991275948854	0.571641132798088	0.41924606905571904	0.6250447571235891	0.28533107259772317	0.4540607055524606	0.7792519947997656	0.14366764630426143	0.27286027406355584	0.11146344952824394	0.6839240323769713	0.7560426611682441	0.9289438353265798	0.034374668419081544	0.9514517360445525	0.5618060474743585	0.5037772247217447	0.31028930285128153	0.20648051305605497	0.48884592336950694	0.26588061870267177	0.4702183332883435	0.11033913579054544	0.2637456884508088	0.0398218727466062	0.264678922212214	0.11191868776095082	0.6523799246158585	0.6395191099467195	0.6096102289122984	0.02111421263911295	0.7295140581622639	0.04354954890888263	0.6234943239662661	0.30017913792061246	0.553667754063476	0.28499937273958553	0.4069021676136432	0.7464072034536242	0.8299627743809477	0.6845455712797517	0.6350344804253236	0.23102541973480062	0.3835471084103379	0.9001956666003265	0.24890573000833904	0.4284159016652741	0.7373896265196589	0.8449382058960127	0.9029894903493453
[truncated: 89 more rows]
[truncated: 450 more columns]
