# Supplementary material for: Vizaj—A free online interactive software for visualizing spatial networks
Source: PLoS One. 2023 Mar 23;18(3):e0282181. doi: 10.1371/journal.pone.0282181 (PMC10035906; doi:10.1371/journal.pone.0282181)
Supplement: S1 File — Data are available in .csv and .json formats according to the Data import section. (ZIP) [file pone.0282181.s001.zip › data/sphere/50_nodes/sensor_coordinates.csv]

-0.763008336144175	-0.3559935463812051	0.5395246740506225
-0.16824499681758975	0.9100439388979992	-0.3788319552530697
-0.954437801476516	0.2150182771378653	-0.20691936499356145
0.2821928109768422	-0.12581239757680057	0.9510722675217511
0.9664867596052964	-0.05621221369178038	-0.2504865875441711
-0.14133742353209097	-0.6949208316984311	-0.7050594091144882
-0.8077909784925015	-0.2800441120458416	-0.5186993641547897
-0.08466368438958943	-0.23093740981181812	0.9692780680975859
0.13298956095814315	-0.6546653181596541	0.7441284149090661
-0.24449957306660738	0.10023611582167785	0.9644546022780076
0.5385720500709809	-0.7247957080142894	0.4296642043810561
0.71955349032481	-0.1178322774892455	-0.6843671010087211
-0.8928875589385762	-0.04039014455327146	-0.44846453964129274
0.48527842117705977	-0.7959255730340123	0.3619493557535076
0.9322674788040538	0.35999880555989366	0.035752034344676
-0.8278906148658493	0.5569126805803738	0.06667380314507798
0.9554113978842009	-0.06186789357808917	-0.28872378588742476
0.4688551732526458	-0.8750426589998316	-0.12031280665305766
-0.3258995406229276	0.6040765305930995	0.7272420742836383
-0.6557844192868861	-0.7375741443467574	0.16103160252481574
-0.5535752465302651	-0.7073718621564284	0.43952189371896244
0.46244826962645613	-0.7660468419071229	-0.44644577937709284
-0.8509623265629227	0.4745267820868115	0.22513873912091076
0.6546560295497409	-0.08775087100751905	-0.7508164007342877
0.1566639331493621	-0.8754987716581883	0.45711958268616715
-0.05013905104252901	-0.9980070434698768	0.038314706642098795
0.6316423071996652	0.775142403503826	-0.0135000016961353
-0.14928672487580188	0.9842863816543035	-0.09430690677641418
-0.0326009912616253	0.3106967484668809	0.9499498438659102
-0.5721207663340654	-0.8112224284093705	0.1208139080359758
-0.8654422218373067	-0.20530546427767377	-0.45701140795283757
0.9383611813034496	-0.26298851838577453	-0.22431079470246162
-0.9680773735110252	0.11776745918872844	-0.22126234305056602
0.05977473107669538	-0.9307523935435561	0.3607311511883189
-0.08042923843068744	0.30662650063104974	-0.9484257096453135
-0.3115905664810516	0.23106260840593662	-0.9216948463980159
-0.1691100898626702	0.9205667386833265	0.3520776294179786
0.10764510738874017	0.3456451726352878	-0.9321705560084961
0.3607828828207358	0.9182026635941468	0.16352241446411364
-0.5592661778559979	0.7830667172541322	-0.2720806105461768
-0.13770711360039903	-0.26143163976366085	0.9553482342027593
-0.9643616033521988	0.26076775771851407	-0.04479815302481738
-0.06570353570179285	0.996678758350524	0.048109230394395075
-0.373947051502793	-0.6684928080707778	-0.6428693243809458
-0.17127411246979798	0.5039469124799831	0.8465829479735434
0.9428875598566082	0.26348548054247367	0.20380984031923655
-0.12006608092140121	0.6476898865405749	-0.7523841751959119
-0.8206316440927155	-0.09439653502344686	-0.5636071316877156
0.8528716175181741	0.48721097691080617	-0.1877111291574134
0.2696920141110125	0.9622865044682435	0.03564969625445058
