# Supplementary material for: Vizaj—A free online interactive software for visualizing spatial networks
Source: PLoS One. 2023 Mar 23;18(3):e0282181. doi: 10.1371/journal.pone.0282181 (PMC10035906; doi:10.1371/journal.pone.0282181)
Supplement: S1 File — Data are available in .csv and .json formats according to the Data import section. (ZIP) [file pone.0282181.s001.zip › data/sphere/50_nodes/conn_matrix.csv]

0	0.9053761536163688	0.12470884362449497	0.8660877663213891	0.21697406460929214	0.06593324728698569	0.16332328668235419	0.06401658961018686	0.4070302776969811	0.13548544233784554	0.33648934258372776	0.49483962198988407	0.4957377858316452	0.8202423904082914	0.24930626305679215	0.05411383480449505	0.6420256702072492	0.010974921746376376	0.3112687715020319	0.09772600752144489	0.6726656323141013	0.6028876586411904	0.044915491276751984	0.19373212725104305	0.7472519194372637	0.10946201988631621	0.48576043599095353	0.33227823451575944	0.23979337976694937	0.5501147868559133	0.5280135245534252	0.9087723977723717	0.73679039229093	0.6684618697231435	0.47259121692138595	0.5323133176489381	0.014360583181068365	0.44061418601337654	0.39136708224755445	0.16796053914774456	0.055920139376526956	0.644669287469679	0.25321817076648234	0.5267673015728991	0.07806820035784279	0.5716260795021066	0.6723391066716865	0.4991176920202397	0.11569533738893412	0.8239452518396668
0.9053761536163688	0	0.08821428526817954	0.6169736255636067	0.7089274154659096	0.34101684323692694	0.264571105254253	0.948897269515208	0.41943621639074447	0.9263650866775242	0.6925787362117254	0.7385989773866377	0.5700613634191198	0.2743324280636231	0.15550074331761277	0.7304349247652311	0.31457343723731734	0.5225036581901678	0.4806159898081769	0.3571450146121673	0.08687061881664171	0.2926111001162428	0.22799846298267124	0.26849618559484845	0.8865226486956936	0.8155511797629702	0.5569573820141449	0.1360140135170671	0.6963717459084826	0.6818097132704111	0.09943305173824224	0.19963113860145287	0.9342582023413467	0.6568748247232407	0.9343343655255735	0.11346086213040274	0.6343438140028747	0.40296406142580576	0.11027312478637885	0.12990504814221115	0.39701249299846064	0.7590461247347015	0.4980976772119172	0.697884398039529	0.6727328227846416	0.623841850327435	0.3354784432090746	0.8139259977746305	0.44684694916440815	0.20438097876195171
0.12470884362449497	0.08821428526817954	0	0.9786147725165032	0.4504238443486779	0.13466956046028422	0.7930283805480867	0.8417492066920624	0.48117282042271403	0.01713780172046231	0.0798640075113285	0.6729025376306909	0.5774096435347824	0.9356714175847	0.8101942503269743	0.26051147471619485	0.4235025169074428	0.6953432831025804	0.42836105085509424	0.9454302753398582	0.15620855653263355	0.9250327367404039	0.8283819377138534	0.7628388778496882	0.5472458818847475	0.7762662930501613	0.7254179416871608	0.5043935599057925	0.040883909680691	0.12442197289875201	0.9441774693892575	0.1514409312766759	0.4024748335183639	0.9428997459133852	0.270122151673862	0.8710228325522382	0.9276996921357579	0.4106365832384111	0.23530326258677603	0.005744927466722394	0.12608730854605787	0.24402925949648846	0.5565060926598122	0.5466425381181772	0.26916524933142283	0.29118719930680204	0.8380984147101149	0.6912306375745535	0.9836999894634773	0.12259618613399925
0.8660877663213891	0.6169736255636067	0.9786147725165032	0	0.23701776511469086	0.21603458230458494	0.05397273130390834	0.43418374649912694	0.885015585231943	0.14402501435625747	0.6128927735725367	0.15222418431239104	0.11152674572750232	0.42291531894037315	0.9775635701677139	0.5276870036943236	0.5759873880945562	0.4015458662263658	0.9316436353181548	0.6589937201580433	0.6259201699044941	0.10926494063138625	0.7088669094129652	0.5182797374939312	0.1849387778177436	0.4530932959017425	0.0034596774462890556	0.6700457601698125	0.6021658880361694	0.7992889318983322	0.07379990497687927	0.611128799968703	0.16065611602484342	0.8648776541077695	0.02107671657239607	0.3029011556195329	0.9585775761517433	0.09517110883622071	0.05557499407865185	0.46001202991914814	0.0609985520650288	0.25696969624224075	0.9067395551420366	0.3435104785771962	0.7087597267931653	0.5039695068784951	0.8575481643669803	0.5437494595940419	0.8831551535022814	0.6978685798219124
0.21697406460929214	0.7089274154659096	0.4504238443486779	0.23701776511469086	0	0.7676013883857944	0.6858145068719962	0.9461474417460125	0.6183717799415109	0.6507265733292091	0.8157598036336967	0.5161543320458483	0.05194156924454907	0.7149100165808294	0.9199566571671985	0.30878896520633314	0.34249678479623435	0.134507991492389	0.06926806356280313	0.3850046847232038	0.41308998660904805	0.061059159383515804	0.08480585820237285	0.12675955355512714	0.18278184518428497	0.228689042645855	0.8487726309173342	0.3700449063913679	0.052917258829341174	0.47923380205824084	0.6076021569471681	0.3949376253958007	0.3095484931935888	0.24229316848218174	0.18894142445321793	0.008120179547727036	0.318277091731727	0.03698111238453039	0.016599120362515984	0.41916748750856403	0.18802557842997702	0.16424274677028827	0.25933538525446287	0.8563213797787286	0.2711499426398605	0.4794749773913335	0.4786238670340597	0.5875870167214899	0.8331275152368205	0.7059961038470476
0.06593324728698569	0.34101684323692694	0.13466956046028422	0.21603458230458494	0.7676013883857944	0	0.3571591912651054	0.5042989261134894	0.744129688941289	0.8351123078233865	0.7541355512959156	0.8043574336276662	0.9736043114311298	0.8724708466160243	0.4629148185256309	0.9498276111392832	0.4719150523618163	0.7233140241077994	0.3377342674777002	0.9334016884229901	0.5004817649474768	0.43627501555462156	0.12027198200123834	0.6637816101992893	0.3702791060655968	0.9147685384091992	0.20825800173789055	0.690781752079352	0.3435820213462504	0.5681137205419005	0.5636286086542663	0.0691742927291944	0.44489997596005115	0.8991119767039811	0.671204012886379	0.3540135871956407	0.522378373681803	0.6383492215390405	0.5599667433645774	0.24247517232460125	0.83124686044248	0.9655838370993435	0.2611572558315923	0.11502281657238655	0.5081402873080627	0.2105318288255299	0.43808160997068635	0.40705793005871005	0.2387583696536426	0.7770549587850779
0.16332328668235419	0.264571105254253	0.7930283805480867	0.05397273130390834	0.6858145068719962	0.3571591912651054	0	0.7029740475138236	0.220238054267884	0.6416398425590932	0.8452525364124714	0.5301236082132247	0.2941619145400166	0.11388284711293462	0.012668323069257248	0.7307794642756194	0.9894106330833042	0.9620183464738163	0.1046691950056331	0.3904661614694821	0.997922841269553	0.3216124206861415	0.15341030017924484	0.41723701686665293	0.23523700856293517	0.9085283014182044	0.9845573171763499	0.3827979151036002	0.4293529538607225	0.2508882450792028	0.3814271360498195	0.14692057902237288	0.9052787428479047	0.6590460784453334	0.5117722878263294	0.5796867334514554	0.2738857163555244	0.5127861146183309	0.09187018651917933	0.5732081933208275	0.9212890753780407	0.9970041765251525	0.25949428460851387	0.3644602726930045	0.35008318050504816	0.9263761745128128	0.9413595832837882	0.2720550049651601	0.7277874154836717	0.8149830780037393
0.06401658961018686	0.948897269515208	0.8417492066920624	0.43418374649912694	0.9461474417460125	0.5042989261134894	0.7029740475138236	0	0.2594660572420159	0.7452983433449761	0.8201810067163129	0.8464144047638243	0.7431637561382357	0.7973862578616506	0.3481942243968511	0.4454794326171435	0.12304716070470634	0.14698664225385494	0.9658708065954682	0.02883937848559981	0.25680272992100617	0.715884322452621	0.32395913833303014	0.7439779432553959	0.6866279937467381	0.46859175287902644	0.8116799696894883	0.4857327331003378	0.14164778881033757	0.27230626663680313	0.486390889454845	0.8213196948466143	0.8238018232139347	0.0640745566207952	0.7297170897454323	0.318634576982475	0.772302544054767	0.33724224020060833	0.5703058692770875	0.21730958353965046	0.9375883686387277	0.1106923964777452	0.5048919220451397	0.7129231674938379	0.9307668830478483	0.19834653714935446	0.6423931284392432	0.4730627387828047	0.7363178759752251	0.4087382377954035
0.4070302776969811	0.41943621639074447	0.48117282042271403	0.885015585231943	0.6183717799415109	0.744129688941289	0.220238054267884	0.2594660572420159	0	0.08162709287944858	0.7748103499051507	0.876194137966534	0.6416948034870457	0.5942893434690836	0.16346865269839717	0.243800055890238	0.2590363838727494	0.6638368944195281	0.37103467564063364	0.047614229985301626	0.6021658104368925	0.6112053900705973	0.08160088492293971	0.05571092970498337	0.3545169762695404	0.4536082798562876	0.08398058529062602	0.4893209424327657	0.17905628287292075	0.6120965358315973	0.3976808104331967	0.7682496804240275	0.3566013222468568	0.39061438614303434	0.3067745227789317	0.18427524343849433	0.0480146043330707	0.705147498407626	0.8457161114863947	0.4481876915601526	0.6385638879178218	0.5459174834709724	0.985797747686694	0.3658759108833226	0.7736299749112631	0.20273572588811462	0.26943772327023596	0.666919045759278	0.18642829904630331	0.3491405739645502
0.13548544233784554	0.9263650866775242	0.01713780172046231	0.14402501435625747	0.6507265733292091	0.8351123078233865	0.6416398425590932	0.7452983433449761	0.08162709287944858	0	0.07023382859650029	0.7730415241109116	0.8778700522348307	0.4765981946248897	0.45256170440022614	0.15701962704845562	0.07088125797137845	0.979867724339969	0.8370668837843612	0.523949275999975	0.4295885985810114	0.8941350600387329	0.6975261005808453	0.5402407758329507	0.1241811541407275	0.9321058862652304	0.07494348540560258	0.4016222895411933	0.1751747151218741	0.13384718377464122	0.6524505056990841	0.0795044224583944	0.31276125658004583	0.9836175372059831	0.9514318237123401	0.9819375913454835	0.41015749731580564	0.35930774912463703	0.8480451917915094	0.056757894134692566	0.29676957140432425	0.9459868120926732	0.27721642221185605	0.5715907171740007	0.8805595706409296	0.5455803241376366	0.5547145646683972	0.8841859066737475	0.5294241019429431	0.09908195158858812
0.33648934258372776	0.6925787362117254	0.0798640075113285	0.6128927735725367	0.8157598036336967	0.7541355512959156	0.8452525364124714	0.8201810067163129	0.7748103499051507	0.07023382859650029	0	0.1455581384789244	0.3919116640733413	0.37863083523397223	0.01190334721469355	0.26896811933820897	0.45258794855215767	0.10322165987247156	0.6010986027443475	0.7701979094154444	0.6450727279488306	0.7438917550286238	0.8540104343878863	0.3139903857892139	0.8639781337948153	0.1563320509271916	0.8079480788629477	0.44458997758431185	0.04097084534217599	0.7333778683780576	0.27999374220277784	0.7880177289111517	0.6372725256149674	0.979968262582413	0.40526410478260166	0.2157852969612788	0.7094041693377933	0.7629173730610499	0.2137604558162285	0.4581224741240656	0.24850311385314894	0.8158792246141572	0.2634650524488067	0.44341106789687623	0.2005683574657019	0.23587364720739323	0.8919534776443233	0.400677351996254	0.9693175406496336	0.7607232505582093
0.49483962198988407	0.7385989773866377	0.6729025376306909	0.15222418431239104	0.5161543320458483	0.8043574336276662	0.5301236082132247	0.8464144047638243	0.876194137966534	0.7730415241109116	0.1455581384789244	0	0.28024994706790884	0.9524380192284131	0.08589880664822991	0.7783409962999881	0.47451993620853594	0.7430269231255934	0.8979471432968597	0.7033963838229929	0.4484672973809498	0.4514901779478372	0.6944232845668257	0.39950648260812105	0.45633626242438596	0.1685921432601668	0.8433805109033342	0.027166158444259292	0.233105282141982	0.4607484987301008	0.7984413595301221	0.6117677024071438	0.1796569188676861	0.3925764864325193	0.40662935981995263	0.43895385335090786	0.9353142624056136	0.3829510307268478	0.9893989040997833	0.7248302769586157	0.5127192624017081	0.9448488681728037	0.04263267842837415	0.8356233696915099	0.3739658926658408	0.7553437638449995	0.08812015595282119	0.7663650770933492	0.463786755178794	0.8824637383902771
0.4957377858316452	0.5700613634191198	0.5774096435347824	0.11152674572750232	0.05194156924454907	0.9736043114311298	0.2941619145400166	0.7431637561382357	0.6416948034870457	0.8778700522348307	0.3919116640733413	0.28024994706790884	0	0.7985096745461973	0.37750688807639543	0.9910962968760615	0.9412859864758507	0.6807596808405016	0.6257606832923894	0.690643542842145	0.5952952752660151	0.46367895408530535	0.0770527255384551	0.8168702537398652	0.8799162102200483	0.7392196453469208	0.6866017182472959	0.38424175419572015	0.5332385017584428	0.32393289294570804	0.9198010736300755	0.5962281150762774	0.1548891070303584	0.37397503499021256	0.9236184176262424	0.03816777991132503	0.46471312259908615	0.7156874160039893	0.21457029059798194	0.70448555095534	0.7077665570092254	0.37474264664182944	0.023765281814687622	0.010222355207580192	0.9748417130285217	0.2779500544503669	0.22804551563482578	0.684156265704657	0.07313188064427378	0.8801210943631083
0.8202423904082914	0.2743324280636231	0.9356714175847	0.42291531894037315	0.7149100165808294	0.8724708466160243	0.11388284711293462	0.7973862578616506	0.5942893434690836	0.4765981946248897	0.37863083523397223	0.9524380192284131	0.7985096745461973	0	0.9906321674779313	0.991929814013658	0.9770075958607575	0.25373689033645497	0.12046369333418072	0.532290296654065	0.9638302475869683	0.33456622024963767	0.4475146093907568	0.8340442356353998	0.36591181094253766	0.35781063378107825	0.05657110719966918	0.791492292819404	0.6893297929993077	0.35733784998867113	0.9120668562795449	0.31823070644399054	0.039662679417170166	0.3072982663946985	0.12686480256893062	0.5504997290904499	0.06905334930124118	0.09233035726748406	0.308233848721006	0.8815014820565509	0.8709370353734358	0.2664631459505541	0.9620358935044327	0.025972667214509082	0.8334828079956476	0.27263277980670586	0.0005092110201523337	0.40574775378226136	0.9363146267463051	0.5754609990028831
0.24930626305679215	0.15550074331761277	0.8101942503269743	0.9775635701677139	0.9199566571671985	0.4629148185256309	0.012668323069257248	0.3481942243968511	0.16346865269839717	0.45256170440022614	0.01190334721469355	0.08589880664822991	0.37750688807639543	0.9906321674779313	0	0.6203600043560832	0.030162542397424663	0.06087168232035245	0.5033153381901666	0.19017549505596998	0.13772286828816438	0.1192507171102376	0.5563530789926239	0.38908049290522495	0.22440290234076832	0.6793822725474056	0.23919022084088004	0.8161926381293282	0.5132431281397475	0.2563548076575277	0.5966406397089759	0.46834503609054723	0.6270170568866472	0.3244051541518387	0.9411301618517554	0.790599776733438	0.46884568379735403	0.41970646957740776	0.8034118377297588	0.7159735460855041	0.8141923034279759	0.78108317306182	0.579300115774293	0.87525190187463	0.5783416712051416	0.6111035071572855	0.24554224000458424	0.8432934500942458	0.5317373199294607	0.24589530074333665
0.05411383480449505	0.7304349247652311	0.26051147471619485	0.5276870036943236	0.30878896520633314	0.9498276111392832	0.7307794642756194	0.4454794326171435	0.243800055890238	0.15701962704845562	0.26896811933820897	0.7783409962999881	0.9910962968760615	0.991929814013658	0.6203600043560832	0	0.021502151288218307	0.4891677646571154	0.10545108170058137	0.3528431325633068	0.9914633063094611	0.3071272473502584	0.38938834257391686	0.23649538551874483	0.7311880088830052	0.1739539226259197	0.033596515245301606	0.23963958615317227	0.6308367003815605	0.03569636237553553	0.820867268188184	0.6556189261684682	0.611616089899268	0.11613282515381373	0.694614334165794	0.3125795574246071	0.9326228300778038	0.3552956115913172	0.9505890719421687	0.4494333131347674	0.5469477066812066	0.5850137072688891	0.1709424891059479	0.8262710765697379	0.6788347280600311	0.08144974313668796	0.3786308572639038	0.11850927341372375	0.021196042879744192	0.8698291964169685
0.6420256702072492	0.31457343723731734	0.4235025169074428	0.5759873880945562	0.34249678479623435	0.4719150523618163	0.9894106330833042	0.12304716070470634	0.2590363838727494	0.07088125797137845	0.45258794855215767	0.47451993620853594	0.9412859864758507	0.9770075958607575	0.030162542397424663	0.021502151288218307	0	0.8499159278345412	0.5201090753171786	0.29533073444467006	0.4663247701168076	0.14014355486326158	0.47554612711027744	0.44300411509892346	0.923099178208599	0.6138085359649705	0.4975673324439246	0.44231659936483214	0.5720450124614118	0.5036221102637239	0.0006572348959539287	0.9296081184760211	0.8681531441054394	0.816653862550125	0.2562199081039762	0.9861502126666125	0.3035443588318206	0.9127327198569954	0.78572487573817	0.4842257141808397	0.8394638517600073	0.6627961554459764	0.5312751379326636	0.5567141951290281	0.6345012885350674	0.04883242236335905	0.06670743387311295	0.7895633309866097	0.7417612123535793	0.09010998175505402
0.010974921746376376	0.5225036581901678	0.6953432831025804	0.4015458662263658	0.134507991492389	0.7233140241077994	0.9620183464738163	0.14698664225385494	0.6638368944195281	0.979867724339969	0.10322165987247156	0.7430269231255934	0.6807596808405016	0.25373689033645497	0.06087168232035245	0.4891677646571154	0.8499159278345412	0	0.09084350120192364	0.9240534274990381	0.599877492483992	0.221319162036961	0.5755891057487249	0.9252241889892403	0.9196778280214079	0.9120811833893904	0.8797427094618763	0.5826897369761598	0.07357552202767281	0.11307670519884827	0.8386288093898565	0.49208503168357387	0.20233663089670717	0.39009553476040304	0.050538366657669864	0.9608503099274459	0.9084189335952607	0.3754013228639319	0.3317011384359998	0.9708956327847386	0.4029553153684631	0.15587326596542928	0.6637809186066712	0.13834237164641516	0.3902451711501249	0.8435159562983048	0.46235492405453293	0.54503515172768	0.9974526729748382	0.8764578555262463
0.3112687715020319	0.4806159898081769	0.42836105085509424	0.9316436353181548	0.06926806356280313	0.3377342674777002	0.1046691950056331	0.9658708065954682	0.37103467564063364	0.8370668837843612	0.6010986027443475	0.8979471432968597	0.6257606832923894	0.12046369333418072	0.5033153381901666	0.10545108170058137	0.5201090753171786	0.09084350120192364	0	0.25117674892859154	0.7487058965615376	0.5276109627141928	0.30368634263365024	0.3829322731543633	0.16912314481612933	0.9151138796061101	0.574967416464795	0.3568182011421498	0.12254314540701794	0.9792795471015143	0.04940010245029214	0.06463123523269199	0.8110739022068992	0.1802987187048628	0.5284127953259642	0.7747864079385444	0.1635643914161674	0.17864353318158388	0.9137629232944469	0.5092174388234625	0.25400613894728585	0.007649250283942033	0.08273259060424698	0.5234162938697697	0.01617730356441871	0.4653022405100906	0.8657125121589417	0.4230092101859335	0.20215970888117551	0.43168116139690405
0.09772600752144489	0.3571450146121673	0.9454302753398582	0.6589937201580433	0.3850046847232038	0.9334016884229901	0.3904661614694821	0.02883937848559981	0.047614229985301626	0.523949275999975	0.7701979094154444	0.7033963838229929	0.690643542842145	0.532290296654065	0.19017549505596998	0.3528431325633068	0.29533073444467006	0.9240534274990381	0.25117674892859154	0	0.038198768183599685	0.553929231113107	0.1557739082515086	0.228946783919184	0.799493017250173	0.9363823562977919	0.4900624975652693	0.855870522068537	0.8206417811873096	0.4326445289083748	0.16719802053310695	0.13885989252628816	0.5630248943863346	0.49610561504845696	0.4213630537983588	0.9684895191778775	0.9286586673491535	0.7083440100077706	0.03864016474464882	0.550667135690605	0.053387200373700594	0.9514556536978181	0.8380804616406363	0.7277187652579084	0.777271156396316	0.8037535697092802	0.07769303591612664	0.6956454665007369	0.05089332368410493	0.3614546914292348
0.6726656323141013	0.08687061881664171	0.15620855653263355	0.6259201699044941	0.41308998660904805	0.5004817649474768	0.997922841269553	0.25680272992100617	0.6021658104368925	0.4295885985810114	0.6450727279488306	0.4484672973809498	0.5952952752660151	0.9638302475869683	0.13772286828816438	0.9914633063094611	0.4663247701168076	0.599877492483992	0.7487058965615376	0.038198768183599685	0	0.7903540804870243	0.23445702832472426	0.6822101358472439	0.046144081241346835	0.4206901608875592	0.10029816709772599	0.1345271401520699	0.12435584715599668	0.7598412984212313	0.7282699218824867	0.7218911085682073	0.30105602812798593	0.20640890736092843	0.047436314136355406	0.16865989134367365	0.09081395116369728	0.2882448913619534	0.4898939129740367	0.9245207522295513	0.13940491098043584	0.6157018712711919	0.6491937170608236	0.7860264661284656	0.824380017173954	0.45876473921065386	0.6899942368148213	0.5385288229697691	0.5560037728866745	0.46833945967871127
0.6028876586411904	0.2926111001162428	0.9250327367404039	0.10926494063138625	0.061059159383515804	0.43627501555462156	0.3216124206861415	0.715884322452621	0.6112053900705973	0.8941350600387329	0.7438917550286238	0.4514901779478372	0.46367895408530535	0.33456622024963767	0.1192507171102376	0.3071272473502584	0.14014355486326158	0.221319162036961	0.5276109627141928	0.553929231113107	0.7903540804870243	0	0.5246217219277433	0.5286189832028018	0.7485184053309369	0.21375687661989906	0.8898768771124322	0.5052233106175336	0.4649140068695382	0.5843952138448314	0.6286721756482216	0.9292284839418123	0.9091277221528626	0.8109928659637471	0.46743656504261044	0.3478240130167345	0.5449981751024277	0.6547574337571211	0.05325275455873324	0.12030932479014722	0.9540877669353687	0.4487567205945968	0.890549081271798	0.8622626877295936	0.03167993513480383	0.40493675675104823	0.90755328709803	0.5439498226986569	0.7018820363518967	0.18534405069929816
0.044915491276751984	0.22799846298267124	0.8283819377138534	0.7088669094129652	0.08480585820237285	0.12027198200123834	0.15341030017924484	0.32395913833303014	0.08160088492293971	0.6975261005808453	0.8540104343878863	0.6944232845668257	0.0770527255384551	0.4475146093907568	0.5563530789926239	0.38938834257391686	0.47554612711027744	0.5755891057487249	0.30368634263365024	0.1557739082515086	0.23445702832472426	0.5246217219277433	0	0.4948022096322592	0.29720848009212797	0.9584446255434889	0.5971877942118625	0.40016827584890624	0.9537300274083433	0.10052206546018783	0.773455975599318	0.5656678707281153	0.8006259762783564	0.04262423004839255	0.3118101356290097	0.8616306053289862	0.9354844663435828	0.9906518794333593	0.37103753745788837	0.7990902584852161	0.007531271676850526	0.192936797728412	0.462439149932684	0.5585279125865296	0.8661538014865579	0.30777063507432556	0.375374487806847	0.17036956979694684	0.029723142179765016	0.8537034897770138
0.19373212725104305	0.26849618559484845	0.7628388778496882	0.5182797374939312	0.12675955355512714	0.6637816101992893	0.41723701686665293	0.7439779432553959	0.05571092970498337	0.5402407758329507	0.3139903857892139	0.39950648260812105	0.8168702537398652	0.8340442356353998	0.38908049290522495	0.23649538551874483	0.44300411509892346	0.9252241889892403	0.3829322731543633	0.228946783919184	0.6822101358472439	0.5286189832028018	0.4948022096322592	0	0.4910995018450841	0.34716688315178756	0.5346429332032662	0.6458224618528348	0.9364862973567697	0.8414194861223442	0.675409936317194	0.28226321714470703	0.13198407947099744	0.37696996271074046	0.14401138016652404	0.9706818585087698	0.4299128267305048	0.011660700676824787	0.17562946589042794	0.4625126872950952	0.6497768148315376	0.37603010289674976	0.5750474531184101	0.09745859573367355	0.6940937640499328	0.9953817169518083	0.5609778043038933	0.42665438881914197	0.805373956839262	0.9373549527617296
0.7472519194372637	0.8865226486956936	0.5472458818847475	0.1849387778177436	0.18278184518428497	0.3702791060655968	0.23523700856293517	0.6866279937467381	0.3545169762695404	0.1241811541407275	0.8639781337948153	0.45633626242438596	0.8799162102200483	0.36591181094253766	0.22440290234076832	0.7311880088830052	0.923099178208599	0.9196778280214079	0.16912314481612933	0.799493017250173	0.046144081241346835	0.7485184053309369	0.29720848009212797	0.4910995018450841	0	0.8073308456243052	0.5771982367822276	0.8367758806880886	0.12954397467908252	0.011345715004732915	0.7371951860719095	0.8827471275246236	0.801508733646373	0.9247670417123173	0.2391228762956562	0.5023030566818573	0.5660508329083738	0.5954625593761569	0.6837368174109005	0.6463901608505184	0.51403273518229	0.08328814376456428	0.2846258787141537	0.2562823063823557	0.7979713466747592	0.19177275700826169	0.05765783756297682	0.5661474287855524	0.5997929162523407	0.22772103465005544
0.10946201988631621	0.8155511797629702	0.7762662930501613	0.4530932959017425	0.228689042645855	0.9147685384091992	0.9085283014182044	0.46859175287902644	0.4536082798562876	0.9321058862652304	0.1563320509271916	0.1685921432601668	0.7392196453469208	0.35781063378107825	0.6793822725474056	0.1739539226259197	0.6138085359649705	0.9120811833893904	0.9151138796061101	0.9363823562977919	0.4206901608875592	0.21375687661989906	0.9584446255434889	0.34716688315178756	0.8073308456243052	0	0.4999739860208149	0.5043939940020749	0.17111042646629582	0.25365820892477897	0.05273994503851687	0.7140736939890346	0.5277312900472715	0.904485633555207	0.008356068891576807	0.03214109495957984	0.19739798957127352	0.4798673605106971	0.5875527041909827	0.9184142378734889	0.7990156576154349	0.9868260247927123	0.3247808025656056	0.994008770190583	0.6899670306851169	0.8928886839621126	0.18871002037422158	0.18241912681932337	0.2912099440690046	0.31282419488494606
0.48576043599095353	0.5569573820141449	0.7254179416871608	0.0034596774462890556	0.8487726309173342	0.20825800173789055	0.9845573171763499	0.8116799696894883	0.08398058529062602	0.07494348540560258	0.8079480788629477	0.8433805109033342	0.6866017182472959	0.05657110719966918	0.23919022084088004	0.033596515245301606	0.4975673324439246	0.8797427094618763	0.574967416464795	0.4900624975652693	0.10029816709772599	0.8898768771124322	0.5971877942118625	0.5346429332032662	0.5771982367822276	0.4999739860208149	0	0.5913952256686746	0.4318394930945054	0.6916713393843359	0.7006002140607547	0.46150580421562426	0.07237942436163158	0.6408589369211593	0.7487511441884027	0.4132758209247416	0.014991008396513239	0.9598811171243529	0.6507980815759237	0.7766404974029099	0.20651244870735486	0.8205715340198151	0.7839614203137701	0.023813069823083732	0.06107804942781003	0.890870395329069	0.6831428730566677	0.6547794842089317	0.06020861778834474	0.2074812733730622
0.33227823451575944	0.1360140135170671	0.5043935599057925	0.6700457601698125	0.3700449063913679	0.690781752079352	0.3827979151036002	0.4857327331003378	0.4893209424327657	0.4016222895411933	0.44458997758431185	0.027166158444259292	0.38424175419572015	0.791492292819404	0.8161926381293282	0.23963958615317227	0.44231659936483214	0.5826897369761598	0.3568182011421498	0.855870522068537	0.1345271401520699	0.5052233106175336	0.40016827584890624	0.6458224618528348	0.8367758806880886	0.5043939940020749	0.5913952256686746	0	0.23697743010954675	0.08658264018558814	0.31451086250574367	0.06464090521566856	0.1966737979293811	0.25693811340552375	0.7978477256629521	0.35755568888279854	0.1425423559665392	0.7693820025226517	0.47151917151688105	0.801603238062873	0.4386203890078936	0.3379692112583532	0.20903359601904514	0.018139090282739634	0.7335505368820515	0.1470915337684473	0.9494486675054894	0.5555490127737672	0.05873549095860653	0.009972395007789792
0.23979337976694937	0.6963717459084826	0.040883909680691	0.6021658880361694	0.052917258829341174	0.3435820213462504	0.4293529538607225	0.14164778881033757	0.17905628287292075	0.1751747151218741	0.04097084534217599	0.233105282141982	0.5332385017584428	0.6893297929993077	0.5132431281397475	0.6308367003815605	0.5720450124614118	0.07357552202767281	0.12254314540701794	0.8206417811873096	0.12435584715599668	0.4649140068695382	0.9537300274083433	0.9364862973567697	0.12954397467908252	0.17111042646629582	0.4318394930945054	0.23697743010954675	0	0.7681135108428849	0.8456192292939235	0.3105286586508854	0.15917277308992295	0.8012983592612711	0.4345673476364431	0.15324124665205163	0.921753915436177	0.7611151984502383	0.4273662569790012	0.3794716348954701	0.26960086743239	0.7689895609703975	0.969396613299136	0.9912188446847364	0.5908145419674251	0.6205935411878782	0.7237388993947802	0.1614153126056691	0.8980814687989062	0.9400477426438701
0.5501147868559133	0.6818097132704111	0.12442197289875201	0.7992889318983322	0.47923380205824084	0.5681137205419005	0.2508882450792028	0.27230626663680313	0.6120965358315973	0.13384718377464122	0.7333778683780576	0.4607484987301008	0.32393289294570804	0.35733784998867113	0.2563548076575277	0.03569636237553553	0.5036221102637239	0.11307670519884827	0.9792795471015143	0.4326445289083748	0.7598412984212313	0.5843952138448314	0.10052206546018783	0.8414194861223442	0.011345715004732915	0.25365820892477897	0.6916713393843359	0.08658264018558814	0.7681135108428849	0	0.4621515090893127	0.6516494835577649	0.9417897140822995	0.3035757047786801	0.8341565255985357	0.8139184211904108	0.4124202925445054	0.6571716414426599	0.6202559890797399	0.7620246235057314	0.9760130625507468	0.31180991587787177	0.9039786223226594	0.16768729803734983	0.01153504015928164	0.8512925092219693	0.2699094945541415	0.49340988965114085	0.5131021190865299	0.7621962403785272
0.5280135245534252	0.09943305173824224	0.9441774693892575	0.07379990497687927	0.6076021569471681	0.5636286086542663	0.3814271360498195	0.486390889454845	0.3976808104331967	0.6524505056990841	0.27999374220277784	0.7984413595301221	0.9198010736300755	0.9120668562795449	0.5966406397089759	0.820867268188184	0.0006572348959539287	0.8386288093898565	0.04940010245029214	0.16719802053310695	0.7282699218824867	0.6286721756482216	0.773455975599318	0.675409936317194	0.7371951860719095	0.05273994503851687	0.7006002140607547	0.31451086250574367	0.8456192292939235	0.4621515090893127	0	0.8089433222527794	0.19942074447779956	0.7820440190404413	0.21042767160766607	0.41586381371295944	0.32077449601729735	0.34332035196945254	0.556326741918028	0.04141705316418398	0.5664575333814746	0.8273575614407153	0.1427563700932173	0.7162177012381513	0.09789457722177775	0.33553569224335755	0.5453022144568849	0.24874759324492812	0.8437820783421989	0.1284322795214482
0.9087723977723717	0.19963113860145287	0.1514409312766759	0.611128799968703	0.3949376253958007	0.0691742927291944	0.14692057902237288	0.8213196948466143	0.7682496804240275	0.0795044224583944	0.7880177289111517	0.6117677024071438	0.5962281150762774	0.31823070644399054	0.46834503609054723	0.6556189261684682	0.9296081184760211	0.49208503168357387	0.06463123523269199	0.13885989252628816	0.7218911085682073	0.9292284839418123	0.5656678707281153	0.28226321714470703	0.8827471275246236	0.7140736939890346	0.46150580421562426	0.06464090521566856	0.3105286586508854	0.6516494835577649	0.8089433222527794	0	0.14790979307547358	0.07836646801984737	0.09674990607592304	0.9404769342478513	0.9148981457451301	0.12670432410122712	0.2528034571901847	0.20730196616018326	0.8205294188225786	0.9538729162871988	0.5403051446504369	0.4944975623592114	0.7372789320954201	0.21197445428174932	0.7032891365874964	0.313439213156679	0.8494603825117688	0.9427417585920236
0.73679039229093	0.9342582023413467	0.4024748335183639	0.16065611602484342	0.3095484931935888	0.44489997596005115	0.9052787428479047	0.8238018232139347	0.3566013222468568	0.31276125658004583	0.6372725256149674	0.1796569188676861	0.1548891070303584	0.039662679417170166	0.6270170568866472	0.611616089899268	0.8681531441054394	0.20233663089670717	0.8110739022068992	0.5630248943863346	0.30105602812798593	0.9091277221528626	0.8006259762783564	0.13198407947099744	0.801508733646373	0.5277312900472715	0.07237942436163158	0.1966737979293811	0.15917277308992295	0.9417897140822995	0.19942074447779956	0.14790979307547358	0	0.34772954195649586	0.14228180967950899	0.9178314984826111	0.46877599648520685	0.7696104548393321	0.9161493028923132	0.9239255805172747	0.2007964673845244	0.3800476393051817	0.8827535200353305	0.670496293968738	0.1558998552335803	0.7938942084080762	0.1996714594944523	0.8647585968154062	0.11750312943374697	0.8932494490702555
0.6684618697231435	0.6568748247232407	0.9428997459133852	0.8648776541077695	0.24229316848218174	0.8991119767039811	0.6590460784453334	0.0640745566207952	0.39061438614303434	0.9836175372059831	0.979968262582413	0.3925764864325193	0.37397503499021256	0.3072982663946985	0.3244051541518387	0.11613282515381373	0.816653862550125	0.39009553476040304	0.1802987187048628	0.49610561504845696	0.20640890736092843	0.8109928659637471	0.04262423004839255	0.37696996271074046	0.9247670417123173	0.904485633555207	0.6408589369211593	0.25693811340552375	0.8012983592612711	0.3035757047786801	0.7820440190404413	0.07836646801984737	0.34772954195649586	0	0.8908917702379889	0.5297139983833928	0.9947320987365061	0.987054561570844	0.36765519859173845	0.524489930532091	0.00955411345225099	0.5167881095329205	0.6999914234387491	0.1294531220266274	0.8513546004152783	0.15021154790894098	0.0796752679512076	0.007279411497156385	0.2620727732931618	0.3812764609916207
0.47259121692138595	0.9343343655255735	0.270122151673862	0.02107671657239607	0.18894142445321793	0.671204012886379	0.5117722878263294	0.7297170897454323	0.3067745227789317	0.9514318237123401	0.40526410478260166	0.40662935981995263	0.9236184176262424	0.12686480256893062	0.9411301618517554	0.694614334165794	0.2562199081039762	0.050538366657669864	0.5284127953259642	0.4213630537983588	0.047436314136355406	0.46743656504261044	0.3118101356290097	0.14401138016652404	0.2391228762956562	0.008356068891576807	0.7487511441884027	0.7978477256629521	0.4345673476364431	0.8341565255985357	0.21042767160766607	0.09674990607592304	0.14228180967950899	0.8908917702379889	0	0.7251483514815859	0.10655396764314662	0.011835702585954233	0.17599572985320056	0.6263710676816366	0.3122309256496475	0.907087914437307	0.9776627301924055	0.6606162402485275	0.029374631800412443	0.683263123975208	0.3520150479838938	0.3738959852456263	0.3064989024124317	0.6440523296325462
0.5323133176489381	0.11346086213040274	0.8710228325522382	0.3029011556195329	0.008120179547727036	0.3540135871956407	0.5796867334514554	0.318634576982475	0.18427524343849433	0.9819375913454835	0.2157852969612788	0.43895385335090786	0.03816777991132503	0.5504997290904499	0.790599776733438	0.3125795574246071	0.9861502126666125	0.9608503099274459	0.7747864079385444	0.9684895191778775	0.16865989134367365	0.3478240130167345	0.8616306053289862	0.9706818585087698	0.5023030566818573	0.03214109495957984	0.4132758209247416	0.35755568888279854	0.15324124665205163	0.8139184211904108	0.41586381371295944	0.9404769342478513	0.9178314984826111	0.5297139983833928	0.7251483514815859	0	0.32418715500815465	0.47572945534327726	0.8666305985447946	0.377572913006756	0.5446418994543004	0.982311992109256	0.9225515197471633	0.14184551423083258	0.8608967094223244	0.3402811739407128	0.2975733015707528	0.6567932280529628	0.9217583390748219	0.6303228564635547
0.014360583181068365	0.6343438140028747	0.9276996921357579	0.9585775761517433	0.318277091731727	0.522378373681803	0.2738857163555244	0.772302544054767	0.0480146043330707	0.41015749731580564	0.7094041693377933	0.9353142624056136	0.46471312259908615	0.06905334930124118	0.46884568379735403	0.9326228300778038	0.3035443588318206	0.9084189335952607	0.1635643914161674	0.9286586673491535	0.09081395116369728	0.5449981751024277	0.9354844663435828	0.4299128267305048	0.5660508329083738	0.19739798957127352	0.014991008396513239	0.1425423559665392	0.921753915436177	0.4124202925445054	0.32077449601729735	0.9148981457451301	0.46877599648520685	0.9947320987365061	0.10655396764314662	0.32418715500815465	0	0.0928096143775109	0.5664265654025801	0.9488443883988835	0.8832722914642502	0.6167820006375697	0.3854664570404589	0.8950509119394252	0.37730700631088054	0.8059783078017717	0.17475993996112982	0.7353973903392904	0.47012751989161816	0.4886556598568522
0.44061418601337654	0.40296406142580576	0.4106365832384111	0.09517110883622071	0.03698111238453039	0.6383492215390405	0.5127861146183309	0.33724224020060833	0.705147498407626	0.35930774912463703	0.7629173730610499	0.3829510307268478	0.7156874160039893	0.09233035726748406	0.41970646957740776	0.3552956115913172	0.9127327198569954	0.3754013228639319	0.17864353318158388	0.7083440100077706	0.2882448913619534	0.6547574337571211	0.9906518794333593	0.011660700676824787	0.5954625593761569	0.4798673605106971	0.9598811171243529	0.7693820025226517	0.7611151984502383	0.6571716414426599	0.34332035196945254	0.12670432410122712	0.7696104548393321	0.987054561570844	0.011835702585954233	0.47572945534327726	0.0928096143775109	0	0.7582889126032462	0.888662391007709	0.4398251466975722	0.4791441374639063	0.5912976487024169	0.05219457836006225	0.7456857826568781	0.06307003676233292	0.13224937131613246	0.8050221053480235	0.4291723767551211	0.6925037488047656
0.39136708224755445	0.11027312478637885	0.23530326258677603	0.05557499407865185	0.016599120362515984	0.5599667433645774	0.09187018651917933	0.5703058692770875	0.8457161114863947	0.8480451917915094	0.2137604558162285	0.9893989040997833	0.21457029059798194	0.308233848721006	0.8034118377297588	0.9505890719421687	0.78572487573817	0.3317011384359998	0.9137629232944469	0.03864016474464882	0.4898939129740367	0.05325275455873324	0.37103753745788837	0.17562946589042794	0.6837368174109005	0.5875527041909827	0.6507980815759237	0.47151917151688105	0.4273662569790012	0.6202559890797399	0.556326741918028	0.2528034571901847	0.9161493028923132	0.36765519859173845	0.17599572985320056	0.8666305985447946	0.5664265654025801	0.7582889126032462	0	0.9079378497163565	0.43267392501840385	0.29335796757436616	0.12645202768368313	0.2220720446811727	0.32705488101492	0.4626085357655355	0.7689958881710193	0.6069973278309969	0.7707251236908816	0.8634052570994623
0.16796053914774456	0.12990504814221115	0.005744927466722394	0.46001202991914814	0.41916748750856403	0.24247517232460125	0.5732081933208275	0.21730958353965046	0.4481876915601526	0.056757894134692566	0.4581224741240656	0.7248302769586157	0.70448555095534	0.8815014820565509	0.7159735460855041	0.4494333131347674	0.4842257141808397	0.9708956327847386	0.5092174388234625	0.550667135690605	0.9245207522295513	0.12030932479014722	0.7990902584852161	0.4625126872950952	0.6463901608505184	0.9184142378734889	0.7766404974029099	0.801603238062873	0.3794716348954701	0.7620246235057314	0.04141705316418398	0.20730196616018326	0.9239255805172747	0.524489930532091	0.6263710676816366	0.377572913006756	0.9488443883988835	0.888662391007709	0.9079378497163565	0	0.0670414124230988	0.0036471094669869863	0.11794292268367446	0.23544683198263316	0.2877680192870463	0.38236377706334634	0.880559460025611	0.5564964032695132	0.6020200128734512	0.32124260552123907
0.055920139376526956	0.39701249299846064	0.12608730854605787	0.0609985520650288	0.18802557842997702	0.83124686044248	0.9212890753780407	0.9375883686387277	0.6385638879178218	0.29676957140432425	0.24850311385314894	0.5127192624017081	0.7077665570092254	0.8709370353734358	0.8141923034279759	0.5469477066812066	0.8394638517600073	0.4029553153684631	0.25400613894728585	0.053387200373700594	0.13940491098043584	0.9540877669353687	0.007531271676850526	0.6497768148315376	0.51403273518229	0.7990156576154349	0.20651244870735486	0.4386203890078936	0.26960086743239	0.9760130625507468	0.5664575333814746	0.8205294188225786	0.2007964673845244	0.00955411345225099	0.3122309256496475	0.5446418994543004	0.8832722914642502	0.4398251466975722	0.43267392501840385	0.0670414124230988	0	0.3576632680710624	0.8966653962771642	0.3360008548873906	0.3947237332053042	0.9678661772179207	0.8368676819194336	0.21306564199274014	0.6129436211242691	0.9677708019744784
0.644669287469679	0.7590461247347015	0.24402925949648846	0.25696969624224075	0.16424274677028827	0.9655838370993435	0.9970041765251525	0.1106923964777452	0.5459174834709724	0.9459868120926732	0.8158792246141572	0.9448488681728037	0.37474264664182944	0.2664631459505541	0.78108317306182	0.5850137072688891	0.6627961554459764	0.15587326596542928	0.007649250283942033	0.9514556536978181	0.6157018712711919	0.4487567205945968	0.192936797728412	0.37603010289674976	0.08328814376456428	0.9868260247927123	0.8205715340198151	0.3379692112583532	0.7689895609703975	0.31180991587787177	0.8273575614407153	0.9538729162871988	0.3800476393051817	0.5167881095329205	0.907087914437307	0.982311992109256	0.6167820006375697	0.4791441374639063	0.29335796757436616	0.0036471094669869863	0.3576632680710624	0	0.7679361953038402	0.5840543876629226	0.555970334631042	0.24184044767907376	0.40761617404203065	0.3578009463791052	0.09655954940481215	0.8750992944035306
0.25321817076648234	0.4980976772119172	0.5565060926598122	0.9067395551420366	0.25933538525446287	0.2611572558315923	0.25949428460851387	0.5048919220451397	0.985797747686694	0.27721642221185605	0.2634650524488067	0.04263267842837415	0.023765281814687622	0.9620358935044327	0.579300115774293	0.1709424891059479	0.5312751379326636	0.6637809186066712	0.08273259060424698	0.8380804616406363	0.6491937170608236	0.890549081271798	0.462439149932684	0.5750474531184101	0.2846258787141537	0.3247808025656056	0.7839614203137701	0.20903359601904514	0.969396613299136	0.9039786223226594	0.1427563700932173	0.5403051446504369	0.8827535200353305	0.6999914234387491	0.9776627301924055	0.9225515197471633	0.3854664570404589	0.5912976487024169	0.12645202768368313	0.11794292268367446	0.8966653962771642	0.7679361953038402	0	0.33792570717559944	0.6497647088312658	0.42251786015780746	0.7752453262905178	0.8392634202858208	0.685129284959869	0.4920121853517603
0.5267673015728991	0.697884398039529	0.5466425381181772	0.3435104785771962	0.8563213797787286	0.11502281657238655	0.3644602726930045	0.7129231674938379	0.3658759108833226	0.5715907171740007	0.44341106789687623	0.8356233696915099	0.010222355207580192	0.025972667214509082	0.87525190187463	0.8262710765697379	0.5567141951290281	0.13834237164641516	0.5234162938697697	0.7277187652579084	0.7860264661284656	0.8622626877295936	0.5585279125865296	0.09745859573367355	0.2562823063823557	0.994008770190583	0.023813069823083732	0.018139090282739634	0.9912188446847364	0.16768729803734983	0.7162177012381513	0.4944975623592114	0.670496293968738	0.1294531220266274	0.6606162402485275	0.14184551423083258	0.8950509119394252	0.05219457836006225	0.2220720446811727	0.23544683198263316	0.3360008548873906	0.5840543876629226	0.33792570717559944	0	0.3932398453950121	0.34998952118241045	0.34137886401892437	0.519334828413236	0.9990592605508637	0.6120258309742067
0.07806820035784279	0.6727328227846416	0.26916524933142283	0.7087597267931653	0.2711499426398605	0.5081402873080627	0.35008318050504816	0.9307668830478483	0.7736299749112631	0.8805595706409296	0.2005683574657019	0.3739658926658408	0.9748417130285217	0.8334828079956476	0.5783416712051416	0.6788347280600311	0.6345012885350674	0.3902451711501249	0.01617730356441871	0.777271156396316	0.824380017173954	0.03167993513480383	0.8661538014865579	0.6940937640499328	0.7979713466747592	0.6899670306851169	0.06107804942781003	0.7335505368820515	0.5908145419674251	0.01153504015928164	0.09789457722177775	0.7372789320954201	0.1558998552335803	0.8513546004152783	0.029374631800412443	0.8608967094223244	0.37730700631088054	0.7456857826568781	0.32705488101492	0.2877680192870463	0.3947237332053042	0.555970334631042	0.6497647088312658	0.3932398453950121	0	0.624926628970305	0.04355192058109281	0.3765025667781683	0.19439099078969657	0.3180661837863613
0.5716260795021066	0.623841850327435	0.29118719930680204	0.5039695068784951	0.4794749773913335	0.2105318288255299	0.9263761745128128	0.19834653714935446	0.20273572588811462	0.5455803241376366	0.23587364720739323	0.7553437638449995	0.2779500544503669	0.27263277980670586	0.6111035071572855	0.08144974313668796	0.04883242236335905	0.8435159562983048	0.4653022405100906	0.8037535697092802	0.45876473921065386	0.40493675675104823	0.30777063507432556	0.9953817169518083	0.19177275700826169	0.8928886839621126	0.890870395329069	0.1470915337684473	0.6205935411878782	0.8512925092219693	0.33553569224335755	0.21197445428174932	0.7938942084080762	0.15021154790894098	0.683263123975208	0.3402811739407128	0.8059783078017717	0.06307003676233292	0.4626085357655355	0.38236377706334634	0.9678661772179207	0.24184044767907376	0.42251786015780746	0.34998952118241045	0.624926628970305	0	0.2086690646445697	0.49430926645796125	0.38996625640376115	0.6136475215368602
0.6723391066716865	0.3354784432090746	0.8380984147101149	0.8575481643669803	0.4786238670340597	0.43808160997068635	0.9413595832837882	0.6423931284392432	0.26943772327023596	0.5547145646683972	0.8919534776443233	0.08812015595282119	0.22804551563482578	0.0005092110201523337	0.24554224000458424	0.3786308572639038	0.06670743387311295	0.46235492405453293	0.8657125121589417	0.07769303591612664	0.6899942368148213	0.90755328709803	0.375374487806847	0.5609778043038933	0.05765783756297682	0.18871002037422158	0.6831428730566677	0.9494486675054894	0.7237388993947802	0.2699094945541415	0.5453022144568849	0.7032891365874964	0.1996714594944523	0.0796752679512076	0.3520150479838938	0.2975733015707528	0.17475993996112982	0.13224937131613246	0.7689958881710193	0.880559460025611	0.8368676819194336	0.40761617404203065	0.7752453262905178	0.34137886401892437	0.04355192058109281	0.2086690646445697	0	0.7627169018713855	0.5017850673630576	0.13205974019702404
0.4991176920202397	0.8139259977746305	0.6912306375745535	0.5437494595940419	0.5875870167214899	0.40705793005871005	0.2720550049651601	0.4730627387828047	0.666919045759278	0.8841859066737475	0.400677351996254	0.7663650770933492	0.684156265704657	0.40574775378226136	0.8432934500942458	0.11850927341372375	0.7895633309866097	0.54503515172768	0.4230092101859335	0.6956454665007369	0.5385288229697691	0.5439498226986569	0.17036956979694684	0.42665438881914197	0.5661474287855524	0.18241912681932337	0.6547794842089317	0.5555490127737672	0.1614153126056691	0.49340988965114085	0.24874759324492812	0.313439213156679	0.8647585968154062	0.007279411497156385	0.3738959852456263	0.6567932280529628	0.7353973903392904	0.8050221053480235	0.6069973278309969	0.5564964032695132	0.21306564199274014	0.3578009463791052	0.8392634202858208	0.519334828413236	0.3765025667781683	0.49430926645796125	0.7627169018713855	0	0.7121699293946391	0.03338998580457253
0.11569533738893412	0.44684694916440815	0.9836999894634773	0.8831551535022814	0.8331275152368205	0.2387583696536426	0.7277874154836717	0.7363178759752251	0.18642829904630331	0.5294241019429431	0.9693175406496336	0.463786755178794	0.07313188064427378	0.9363146267463051	0.5317373199294607	0.021196042879744192	0.7417612123535793	0.9974526729748382	0.20215970888117551	0.05089332368410493	0.5560037728866745	0.7018820363518967	0.029723142179765016	0.805373956839262	0.5997929162523407	0.2912099440690046	0.06020861778834474	0.05873549095860653	0.8980814687989062	0.5131021190865299	0.8437820783421989	0.8494603825117688	0.11750312943374697	0.2620727732931618	0.3064989024124317	0.9217583390748219	0.47012751989161816	0.4291723767551211	0.7707251236908816	0.6020200128734512	0.6129436211242691	0.09655954940481215	0.685129284959869	0.9990592605508637	0.19439099078969657	0.38996625640376115	0.5017850673630576	0.7121699293946391	0	0.08653416302444639
0.8239452518396668	0.20438097876195171	0.12259618613399925	0.6978685798219124	0.7059961038470476	0.7770549587850779	0.8149830780037393	0.4087382377954035	0.3491405739645502	0.09908195158858812	0.7607232505582093	0.8824637383902771	0.8801210943631083	0.5754609990028831	0.24589530074333665	0.8698291964169685	0.09010998175505402	0.8764578555262463	0.43168116139690405	0.3614546914292348	0.46833945967871127	0.18534405069929816	0.8537034897770138	0.9373549527617296	0.22772103465005544	0.31282419488494606	0.2074812733730622	0.009972395007789792	0.9400477426438701	0.7621962403785272	0.1284322795214482	0.9427417585920236	0.8932494490702555	0.3812764609916207	0.6440523296325462	0.6303228564635547	0.4886556598568522	0.6925037488047656	0.8634052570994623	0.32124260552123907	0.9677708019744784	0.8750992944035306	0.4920121853517603	0.6120258309742067	0.3180661837863613	0.6136475215368602	0.13205974019702404	0.03338998580457253	0.08653416302444639	0
