# Supplementary material for: Vizaj—A free online interactive software for visualizing spatial networks
Source: PLoS One. 2023 Mar 23;18(3):e0282181. doi: 10.1371/journal.pone.0282181 (PMC10035906; doi:10.1371/journal.pone.0282181)
Supplement: S1 File — Data are available in .csv and .json formats according to the Data import section. (ZIP) [file pone.0282181.s001.zip › data/sphere/50_nodes/conn_matrix_half_data.csv]

0	0.8565193802578369	0.87507500137443	0.23484531992602176	0.9818294453142461	0.09055979072918541	0.4560995164062228	0.2533671425972682	0.23972001605161097	0.04127677355879111	0.9798342428056075	0.5676761061663063	0.4059074903470218	0.8913020175500199	0.08906674696152617	0.4447857033389122	0.44900771856453725	0.3992155282632305	0.688521779611545	0.9130614402987763	0.9186021671601411	0.18877414546158144	0.4569724153174527	0.18709794149283854	0.34375561633412755
0.8565193802578369	0	0.31752244191425416	0.378066300450315	0.5848517389983166	0.558636956202347	0.8192035051557474	0.506736876970075	0.8650908072911349	0.032471716435345965	0.8527870124866657	0.4621172036317859	0.817871912902257	0.3399431085506003	0.4938500043865097	0.8975305974380287	0.3554744979918576	0.5626004314671509	0.3060977948857371	0.23060329514206923	0.9347541426442437	0.6261529917157247	0.20133557341140684	0.1523855111873863	0.19708223204034592
0.87507500137443	0.31752244191425416	0	0.27091932766753046	0.7058535235318852	0.7359900117237936	0.2689670502572259	0.9528844108359305	0.4241370180184483	0.5876922010334477	0.4683434338217286	0.9367893307049534	0.6236984389798825	0.15835502059614148	0.7527678111041938	0.8279701717113838	0.6753604312460314	0.8865303430016427	0.9305433188449994	0.7358661271798245	0.11253589003726883	0.7198905252416189	0.6687643865012728	0.975123612081296	0.8978569552962431
0.23484531992602176	0.378066300450315	0.27091932766753046	0	0.8483998183179138	0.927475884989895	0.33197233702406226	0.1095175615917433	0.2823381505352829	0.0103221782777424	0.3958643543354118	0.5189464633619537	0.05021670107496634	0.13513085905377376	0.9981496740596089	0.2956920819135982	0.9915481863542237	0.5558575521928085	0.45713770533625786	0.6144833111740885	0.9974239053521864	0.21325883915077914	0.14444309415710577	0.0031880310618096486	0.3229687729530083
0.9818294453142461	0.5848517389983166	0.7058535235318852	0.8483998183179138	0	0.06439066042954888	0.631175655683356	0.7525517864725542	0.6240693625748941	0.07455694159567505	0.26281666492861	0.0749937314240281	0.5715630025648272	0.054297159168355646	0.9501683220753538	0.18577697827518658	0.20678531468217554	0.6988375961513695	0.6505087436721964	0.920821551739231	0.4959632912462554	0.025736740590218687	0.32831868708507783	0.13526425103821904	0.8197631961396538
0.09055979072918541	0.558636956202347	0.7359900117237936	0.927475884989895	0.06439066042954888	0	0.14700927199055902	0.22393024088369395	0.8454941844591919	0.7473048010191169	0.23928548347892176	0.15836951423159928	0.9478499321115507	0.13196571261761836	0.963262387471474	0.544440266963125	0.052747199438954784	0.07932722161969119	0.566712342152918	0.47387325985809026	0.5637288620635994	0.07104247264928076	0.8988826117444341	0.37752709324051315	0.7022652955740296
0.4560995164062228	0.8192035051557474	0.2689670502572259	0.33197233702406226	0.631175655683356	0.14700927199055902	0	0.13980391854238194	0.44895595523118415	0.9136289250256362	0.737399193584345	0.27702263650835013	0.02078529083658376	0.3962815153621869	0.027099438693177214	0.46104350579215936	0.8240238317684554	0.12797399654442032	0.3978740071635891	0.6463550883430371	0.2372162386247859	0.14025771529102304	0.1931954526186328	0.7241494605623132	0.963118542406589
0.2533671425972682	0.506736876970075	0.9528844108359305	0.1095175615917433	0.7525517864725542	0.22393024088369395	0.13980391854238194	0	0.23069240369011945	0.8442675856941855	0.6263756291010448	0.9167909686000139	0.23884553174425882	0.6782871329229804	0.35652922904585616	0.23991777803758396	0.7574878059451857	0.4890225715962445	0.3571955215787399	0.30907329738466305	0.5760083149406376	0.3232057437368283	0.9647292244927028	0.9391834812192306	0.498890885312392
0.23972001605161097	0.8650908072911349	0.4241370180184483	0.2823381505352829	0.6240693625748941	0.8454941844591919	0.44895595523118415	0.23069240369011945	0	0.06920136689312872	0.34052618052153516	0.22542599103830807	0.41885636236651513	0.5519459716376497	0.1518706022614782	0.9746728098019898	0.5177392215453693	0.41083556165464774	0.21600991393495728	0.10088894143203986	0.7952184670581045	0.3652401768721317	0.15106413598157098	0.7977984025949667	0.9452972975281527
0.04127677355879111	0.032471716435345965	0.5876922010334477	0.0103221782777424	0.07455694159567505	0.7473048010191169	0.9136289250256362	0.8442675856941855	0.06920136689312872	0	0.646861198015535	0.6423277067060785	0.24922139048599	0.6195039132789778	0.470186618404526	0.9858384402082575	0.6728724471551519	0.6327572805491517	0.5351789350579453	0.5037295971600966	0.5582861836354841	0.44211270369735367	0.007673987318269071	0.9843907877380582	0.03453830497932209
0.9798342428056075	0.8527870124866657	0.4683434338217286	0.3958643543354118	0.26281666492861	0.23928548347892176	0.737399193584345	0.6263756291010448	0.34052618052153516	0.646861198015535	0	0.5042499178355548	0.3499494662528406	0.7697686253932193	0.9693741834688174	0.15168057501167154	0.34849881986317	0.22460221961652138	0.6602663072520869	0.5254170626469454	0.8338022779101703	0.7570561769755264	0.12084359382503163	0.05698660577581793	0.6493721483808766
0.5676761061663063	0.4621172036317859	0.9367893307049534	0.5189464633619537	0.0749937314240281	0.15836951423159928	0.27702263650835013	0.9167909686000139	0.22542599103830807	0.6423277067060785	0.5042499178355548	0	0.08226945523994256	0.8075380091201133	0.6465637156640811	0.28680693140060975	0.24948660860961425	0.30329818123254415	0.9432360697992667	0.005465127779479051	0.4164694644326197	0.27080089606756597	0.9281718501083843	0.4890724667264793	0.983549484203548
0.4059074903470218	0.817871912902257	0.6236984389798825	0.05021670107496634	0.5715630025648272	0.9478499321115507	0.02078529083658376	0.23884553174425882	0.41885636236651513	0.24922139048599	0.3499494662528406	0.08226945523994256	0	0.5754172039430149	0.9140119444305534	0.6436640685965808	0.0985560888814957	0.8184030836214573	0.360748852647383	0.3016664164405435	0.5287019494988409	0.5648839868742583	0.5990983033766414	0.7972905785423949	0.2361459456715156
0.8913020175500199	0.3399431085506003	0.15835502059614148	0.13513085905377376	0.054297159168355646	0.13196571261761836	0.3962815153621869	0.6782871329229804	0.5519459716376497	0.6195039132789778	0.7697686253932193	0.8075380091201133	0.5754172039430149	0	0.6151539433259362	0.8790837230310365	0.6274480389078464	0.5907906951220679	0.4357485299559496	0.6871627717572466	0.388874538783334	0.311663005398617	0.7446455431433651	0.01913037649912319	0.04084146159570201
0.08906674696152617	0.4938500043865097	0.7527678111041938	0.9981496740596089	0.9501683220753538	0.963262387471474	0.027099438693177214	0.35652922904585616	0.1518706022614782	0.470186618404526	0.9693741834688174	0.6465637156640811	0.9140119444305534	0.6151539433259362	0	0.612835504248551	0.7384305051933087	0.4786666771233816	0.4394754923689129	0.8710421099680107	0.36315244945048564	0.16845187431489828	0.84890328337531	0.4583172338247582	0.9595354808296965
0.4447857033389122	0.8975305974380287	0.8279701717113838	0.2956920819135982	0.18577697827518658	0.544440266963125	0.46104350579215936	0.23991777803758396	0.9746728098019898	0.9858384402082575	0.15168057501167154	0.28680693140060975	0.6436640685965808	0.8790837230310365	0.612835504248551	0	0.5942020279928788	0.012732412422026274	0.10200955825177194	0.7651282938545697	0.9723445287397604	0.9039959148371765	0.025168677949292895	0.1518171993526809	0.24779842509802952
0.44900771856453725	0.3554744979918576	0.6753604312460314	0.9915481863542237	0.20678531468217554	0.052747199438954784	0.8240238317684554	0.7574878059451857	0.5177392215453693	0.6728724471551519	0.34849881986317	0.24948660860961425	0.0985560888814957	0.6274480389078464	0.7384305051933087	0.5942020279928788	0	0.7733280165286882	0.6406009313902016	0.7293565855909845	0.824385313162091	0.2910866497132668	0.8877375201179256	0.15950565014691165	0.6307211671758856
0.3992155282632305	0.5626004314671509	0.8865303430016427	0.5558575521928085	0.6988375961513695	0.07932722161969119	0.12797399654442032	0.4890225715962445	0.41083556165464774	0.6327572805491517	0.22460221961652138	0.30329818123254415	0.8184030836214573	0.5907906951220679	0.4786666771233816	0.012732412422026274	0.7733280165286882	0	0.7819541233870796	0.21609121462574776	0.7092196319278641	0.7813350698086935	0.09482697491567371	0.37272945881776465	0.2685194856484082
0.688521779611545	0.3060977948857371	0.9305433188449994	0.45713770533625786	0.6505087436721964	0.566712342152918	0.3978740071635891	0.3571955215787399	0.21600991393495728	0.5351789350579453	0.6602663072520869	0.9432360697992667	0.360748852647383	0.4357485299559496	0.4394754923689129	0.10200955825177194	0.6406009313902016	0.7819541233870796	0	0.8582910227672464	0.42406693546023444	0.2820627573209804	0.8277166229775543	0.42070479469824096	0.6967819420235456
0.9130614402987763	0.23060329514206923	0.7358661271798245	0.6144833111740885	0.920821551739231	0.47387325985809026	0.6463550883430371	0.30907329738466305	0.10088894143203986	0.5037295971600966	0.5254170626469454	0.005465127779479051	0.3016664164405435	0.6871627717572466	0.8710421099680107	0.7651282938545697	0.7293565855909845	0.21609121462574776	0.8582910227672464	0	0.05771727222710543	0.27512138904094374	0.9027222376745296	0.32963859680768814	0.5673254411959511
0.9186021671601411	0.9347541426442437	0.11253589003726883	0.9974239053521864	0.4959632912462554	0.5637288620635994	0.2372162386247859	0.5760083149406376	0.7952184670581045	0.5582861836354841	0.8338022779101703	0.4164694644326197	0.5287019494988409	0.388874538783334	0.36315244945048564	0.9723445287397604	0.824385313162091	0.7092196319278641	0.42406693546023444	0.05771727222710543	0	0.9514015778529772	0.5263114772513217	0.7268240658137647	0.2353052265798502
0.18877414546158144	0.6261529917157247	0.7198905252416189	0.21325883915077914	0.025736740590218687	0.07104247264928076	0.14025771529102304	0.3232057437368283	0.3652401768721317	0.44211270369735367	0.7570561769755264	0.27080089606756597	0.5648839868742583	0.311663005398617	0.16845187431489828	0.9039959148371765	0.2910866497132668	0.7813350698086935	0.2820627573209804	0.27512138904094374	0.9514015778529772	0	0.7311939715798703	0.7659214145221487	0.6146102958278268
0.4569724153174527	0.20133557341140684	0.6687643865012728	0.14444309415710577	0.32831868708507783	0.8988826117444341	0.1931954526186328	0.9647292244927028	0.15106413598157098	0.007673987318269071	0.12084359382503163	0.9281718501083843	0.5990983033766414	0.7446455431433651	0.84890328337531	0.025168677949292895	0.8877375201179256	0.09482697491567371	0.8277166229775543	0.9027222376745296	0.5263114772513217	0.7311939715798703	0	0.20215855504232116	0.6191198489050533
0.18709794149283854	0.1523855111873863	0.975123612081296	0.0031880310618096486	0.13526425103821904	0.37752709324051315	0.7241494605623132	0.9391834812192306	0.7977984025949667	0.9843907877380582	0.05698660577581793	0.4890724667264793	0.7972905785423949	0.01913037649912319	0.4583172338247582	0.1518171993526809	0.15950565014691165	0.37272945881776465	0.42070479469824096	0.32963859680768814	0.7268240658137647	0.7659214145221487	0.20215855504232116	0	0.210294204385282
0.34375561633412755	0.19708223204034592	0.8978569552962431	0.3229687729530083	0.8197631961396538	0.7022652955740296	0.963118542406589	0.498890885312392	0.9452972975281527	0.03453830497932209	0.6493721483808766	0.983549484203548	0.2361459456715156	0.04084146159570201	0.9595354808296965	0.24779842509802952	0.6307211671758856	0.2685194856484082	0.6967819420235456	0.5673254411959511	0.2353052265798502	0.6146102958278268	0.6191198489050533	0.210294204385282	0
