# Supplementary material for: Vizaj—A free online interactive software for visualizing spatial networks
Source: PLoS One. 2023 Mar 23;18(3):e0282181. doi: 10.1371/journal.pone.0282181 (PMC10035906; doi:10.1371/journal.pone.0282181)
Supplement: S1 File — Data are available in .csv and .json formats according to the Data import section. (ZIP) [file pone.0282181.s001.zip › data/sphere/1000_nodes/sensor_coordinates.csv]

0.16229374878212374	-0.7731657232070785	-0.6130868646153822
-0.23427070062884703	0.48500913739595786	-0.8425457705485786
0.3795066411609983	-0.9236602662097771	0.053164103866996104
-0.006790554367233799	-0.8428748828742642	0.5380667432494606
0.21694565735766413	0.9007951929480145	0.3761683162035321
-0.6033660384212253	-0.46384333547332424	-0.6486900521950816
-0.7897628991978113	0.3514554876397047	0.5027460623999009
0.8258381802295308	0.4499471800509993	-0.3399100399213453
-0.2749434603073152	-0.1594581341740439	-0.9481451350294281
0.4601677410649693	-0.6674602631359327	0.5854420955292461
0.711089157753284	0.10933499417457156	-0.6945488238954636
0.586269625358555	-0.8002919188708572	0.12578064625347118
-0.40746557767914504	-0.8658839202856995	-0.29020137766259646
0.1285046149434432	-0.6283862268381977	-0.7672139948269261
-0.22898662881889464	-0.3777828534000183	-0.8971316734454859
0.2058550729984055	0.4894656741851487	0.8473765648844078
0.974708805716974	-0.059668874363815246	0.21536566460312412
0.9531031044868867	0.29668143879955067	-0.05978792594903348
0.9471098420374833	-0.24782878984738504	0.20387211196854316
-0.00491599484844355	-0.3461301058187846	-0.9381736421582771
0.8015297720993598	0.579618388800817	-0.146944029488419
-0.6983409300267225	-0.36075221895277315	0.6182052911210505
-0.9612030648446992	0.2065197850274257	0.18286127672468777
0.2562690357130308	0.9663971045507993	0.02007031764932843
-0.4107136288553084	-0.874854782741141	0.2567945174404134
0.4726352693276526	0.6357126505019136	-0.6103157610445671
-0.48507183240516805	0.509353970033059	0.7108191405826478
-0.598268927925953	-0.7830745915862264	0.16990725084702984
0.5650909278083516	-0.8129697573122293	-0.14054329227818552
-0.8577815733348845	-0.15551177589292317	0.48992536166824374
-0.42914810930404595	0.8691414514976961	-0.24581504748334804
-0.8419407448764802	-0.3275892315356706	-0.4287436034493186
-0.8402206333421328	0.5377909338077784	-0.06935559689241289
0.2624922053081134	0.5659398460659478	-0.7815433019272409
0.9188061292404728	0.30944592631103046	0.24502758122229373
0.531530902516852	-0.6436337083095411	-0.5506455749366641
0.01241226008442897	-0.2094078774255479	-0.9777495981444959
-0.18130026683408781	-0.8927698897303041	-0.41242228023814276
-0.9582534003623895	0.01162189013396019	0.2856840078891927
-0.6979463211173962	0.5463139117661496	0.46304648000979354
-0.8357383336962256	0.0084442975400327	-0.5490629576193533
0.3288428507178745	0.002804612911972538	0.9443804920042322
-0.37617752222643985	-0.7033671214660019	0.6031294754961052
0.988398911882591	-0.007801400061742664	-0.1516796925972188
0.8801232600649355	0.44771751996870157	0.15789892148379403
0.9093931273618555	-0.2412574793884304	-0.33881996479865983
-0.8832806412741979	0.4357479435010108	0.1730290105296841
0.0200259376237228	-0.445893788350096	-0.8948618280679372
0.053018535808499745	-0.984279679078816	-0.16847120885547762
-0.39694227872145477	0.819813929913178	0.41272502672327693
0.8252814637021963	-0.4898253454460976	0.2810367175800548
-0.9739296657896315	0.21869166275285926	-0.06029065215509366
0.612127333507584	-0.7648854258065073	0.20062505566776334
-0.6103581896078921	-0.6328035399182154	-0.4764688449894201
-0.6551057141610532	0.39551051845279706	0.6437452392575311
0.3685955898084363	-0.8392130805911012	0.39982333165857753
-0.9586129577074476	-0.04608665960810536	0.28095767852391207
-0.40321354230395956	-0.8767947278784185	-0.2620111533261573
0.5922967907201799	-0.3884570060005355	0.705893523267975
-0.007578023576504742	0.6338413226554487	0.7734259830475476
0.3579595045844558	-0.5040521209735971	0.7860002877987191
0.16112408067829434	-0.4810338432533458	-0.8617688044194278
0.6129199544377425	-0.06698493367174554	-0.7873005449718853
-0.8008012256493937	0.4446589553074382	0.4012428322890347
-0.16859273392069393	0.8242711682189025	-0.5405122859956024
0.37336594430465075	-0.1378769744481242	-0.917380952249679
-0.06645780686038154	0.45271116084038726	-0.8891771278872715
-0.3040062820128727	-0.828757572357665	-0.46983089165841285
0.8346442067924807	-0.547873889194816	0.0565972579397358
0.23069574030962034	-0.19187415242273587	-0.9539202194287806
-0.19566181809864294	0.8501995568661219	-0.4887506178440939
0.25866534269303404	0.3122947700644694	-0.9140920178405867
-0.5041713228320682	0.7541104911710208	-0.4208665398194116
-0.3821361030051359	-0.6520027670746044	0.6548773858571599
0.46025989743088974	0.7878910538673001	0.40913141416026955
-0.5934682411588954	0.17459740755345438	-0.7856915374441678
-0.6740469497287345	0.429871232792137	0.6007257550489717
0.9740260473625022	-0.08331171003579209	0.21055264906975824
0.7651578002318005	-0.29108008949663183	-0.5742873168049814
-0.056739581068687164	-0.8611747663404042	-0.5051323012426547
-0.1903249847356061	-0.981642364978455	-0.01243653749630469
0.5984299730489117	0.7944681407425415	0.10345018463863798
0.9222024909461977	-0.22121020224493734	-0.317188606534633
0.7909416276848719	0.2702552336553288	0.5489749086043088
0.5645975073596118	0.7486218945982346	-0.34755562664336614
-0.3743126406596975	0.9147159597015895	-0.1522654265076755
0.2038137754286966	-0.33162957352478656	0.921130702402905
-0.060334785731781394	-0.968241813302707	-0.2426262652784854
0.4449542157839342	-0.19501736385178553	0.8740617676413975
0.5697394532668246	0.47791406040412265	0.6685769262091419
-0.670077326656434	-0.6778514266339228	0.30251251166079474
0.436096494653354	0.7509354056827433	0.49589904601960155
0.23130780016307106	-0.07834145236356556	0.9697212581073429
0.6212711534849523	0.49656454698995484	0.6061730813226018
0.588775212927026	0.5777929132912899	-0.5652425125493474
0.44837370006663835	0.21818098069068043	-0.866809139749579
0.17339852892589971	0.9225795820951255	-0.3446445485823293
-0.7461594017397489	-0.17932919362392372	-0.6411608125186483
-0.6853448203777394	-0.31205877089273204	0.6579679328738761
-0.17559149513046932	-0.8298972082316906	0.529564208200566
0.5575712014025775	0.26025796970347115	0.7882766929018727
-0.12065766144050731	0.7844704596032582	0.6083155651021603
-0.5760263595088049	0.7437351213051651	-0.3391927217500763
-0.9164363104308634	-0.35541809371600036	-0.18390885672840995
-0.46742722320395497	0.36130802386137706	-0.8068260673163867
-0.7046456359909251	0.5703052591494991	0.422168732931949
-0.3932507225388938	-0.9123706727585428	0.11372609512667675
0.3596290158957953	-0.004195991629015319	0.9330859363317352
0.7155122661584559	0.6741762504362097	-0.18310811102887836
-0.03743349509049253	0.9229009605368278	-0.3832134529025708
-0.8591799428606585	0.3811403435231089	-0.3413822847264374
0.09564617458514582	0.8706626166628816	-0.4824918830747018
0.023136685643568702	0.9432608215433945	0.3312457038494405
0.8260003559695681	0.5140621029376525	-0.23122189831731976
0.6938494044676305	0.6676638451058812	-0.26981103361120007
-0.49959321818591496	-0.50568565738098	0.7033410497488446
-0.9917017957526382	-0.11897745725985007	-0.04870228911430319
-0.04485072765433989	-0.9977398007295297	0.050037008994087584
0.09434567989249415	-0.9126922326812811	-0.39760757171975647
-0.006515902289444766	-0.9366610558088361	-0.3501765405455237
0.8051695675808791	0.4632016610612336	-0.3703325379057778
0.9610548862349308	0.16955476558632657	-0.21823081155265345
0.12280788350820744	0.6509756896290843	-0.7490987086226839
0.20121102009520664	-0.5447930785930186	-0.814072863390856
0.33945764226862457	-0.7467731326925665	-0.5719251676521648
-0.7652299234677205	0.6244950742945475	-0.15629800514220982
-0.7164389619183036	0.5263573657476049	-0.45788987471734455
-0.870059780794085	0.17250339862058098	-0.46177760373246524
-0.2639109986883106	0.9359457766048426	-0.23314477911138565
-0.04158278382207948	0.6846506612905222	0.7276842337745519
0.9089136756362747	-0.3962759983995773	0.12977389311327214
-0.7169157913459674	0.448451422979473	0.5337818555800404
-0.42511886115085795	-0.7185525713743561	-0.5504145311173192
-0.15712611243934288	0.37566885728926025	0.9133369008491228
0.9145417566852577	-0.30464472762203326	-0.2660920239525042
0.8302398440854842	-0.26538223538920164	0.49017759070845046
0.35860442673963094	0.484474663404972	-0.7979267921566362
0.6669840442924091	-0.5669021504691252	-0.4834813713606998
0.268631802213409	0.019490900621609613	-0.9630457204268832
-0.6139134401786597	-0.7374740534446745	0.28150010384347035
0.14526776852260925	-0.8699027874461119	-0.4713453254482811
-0.3714693231725502	0.8711516360189008	-0.3211002475914959
0.3632298186013214	-0.9263158874915727	-0.10001487619125049
-0.994930762234819	0.03789209483733818	0.09315024158680552
0.2632440188410217	0.7196819063083135	0.6424644272462559
0.37229735417089044	-0.710107705433108	-0.5976133589218708
0.7276614341836565	0.5477041615416631	0.412951557245796
-0.37776838562484555	0.7582782893178915	-0.5313238962925815
-0.05329451186189213	-0.984697987452761	0.16592036798381504
-0.4853251692374742	0.6273619737876943	0.6089962511787945
-0.287177635469327	-0.412006563732766	0.864742503365808
-0.1084548446767138	-0.9198815002413422	0.376902603042069
-0.34315869624927303	0.27607123246918336	-0.8977899441358459
-0.2407611746610122	0.3400704064880178	0.909057850418181
-0.32354306244024283	-0.8688737870716156	-0.3746708273760022
-0.04458636827383837	0.7286881172827929	-0.6833927739558037
0.31609416609964486	0.7990988710524111	0.5113956124572563
-0.7703971439234141	0.3193465721545928	-0.5518206298134911
0.163284982629594	-0.7922588160489785	-0.5879319542602903
-0.8140074060579301	-0.4955442770568267	-0.3030310419067115
-0.7071095217352638	0.4813242092954834	0.5179991600547282
-0.5556285239238361	0.6564812952224224	0.5102051081920973
0.7149408392642601	-0.5660245874165656	0.4104579915070752
0.018535294288078305	0.16645782756919625	-0.9858743502630536
0.18287986446156368	0.5859638293495222	0.7894310266695654
0.14192046006195524	-0.011336391224556385	0.9898131486547381
-0.913550288701193	0.11821794815565181	0.38916627133891546
-0.5918755408673919	0.7473711921938501	0.3018603074299031
-0.9465391578460597	0.040922220200037863	0.31998280353477093
0.5235304252880364	-0.7733014136904511	0.3576601982078489
0.16557666635234355	0.3350613184571116	-0.9275334389839682
0.9846992120190327	0.15085869370312666	-0.08723024924464218
-0.6752994997954409	-0.3155475924294958	-0.6666335593772459
-0.08257059209677169	-0.5358933432121125	-0.840238312636203
-0.9732945141332847	0.22618025525452012	0.03924641246092864
-0.5332576755104425	0.7485161236638966	0.39415715663219153
0.9713865254024078	0.2152269679884181	-0.10042694119184237
0.08242152573609272	-0.022961148674982834	0.996333015485716
0.9654295831963668	-0.24707171770689748	0.08307398027452684
-0.16548485616804362	0.8742736542937334	0.4563554971586554
-0.7438008351610793	-0.2531314478439501	-0.6186152178261592
-0.6359883170216324	-0.5111948777516816	0.578099176242654
-0.576024953799082	0.7815300484512846	0.23959556750595
0.9720297674331355	0.061985508603390874	0.22653019213134384
0.9080520933534549	0.3574970790739346	0.21825955697291555
0.5301510283385679	0.31909875923443404	0.7855672275538255
-0.2010486753312232	-0.7198116838472735	0.6644174666160676
0.5705334105383725	-0.7272819047505823	0.3815136412788118
-0.06609672585732768	-0.44162469466542004	0.8947618967594764
0.23056048331953152	0.291854453744285	0.9282579605697379
-0.7061173908018572	-0.27771412480636654	-0.651362491467087
-0.4633887573607743	0.8664386299447863	0.18588964492687343
-0.35678672082223234	-0.6250929650081998	0.6942348456698035
0.6493725327340623	-0.5089514681230054	0.5650519594037231
-0.5207548733911107	0.15165145550751188	-0.8401286793592166
-0.4883857990188252	-0.13777193784709316	-0.861683355101281
-0.01060807885566564	-0.49033804765421996	0.8714677662918118
-0.6632296974960376	0.10135520463668854	-0.7415210656834839
0.3151831272930919	-0.025918330226614036	-0.948676887263525
-0.0832440495576185	0.9099838652460923	0.40620166568470717
-0.7077582540752888	-0.13886686681016538	0.6926718177395603
0.4838800829248257	0.3761531076560341	0.7901701746771843
0.2558148721221514	0.012616096389508325	0.9666434633891743
-0.11827258235707078	0.6460609249510451	-0.7540668919359808
-0.2391840865193032	0.5342471341029104	-0.8107841713173447
0.6900974821051232	0.14679051901530984	-0.7086734147118721
-0.7681456042831697	-0.5736337613858772	0.28442334366000055
0.6725538188707195	-0.45446948386356856	-0.5840623673540293
-0.5567016965476064	0.3524940488651638	-0.752217499514376
-0.5669655569560408	-0.8104038959196939	-0.1476332709916992
0.25197656376679195	-0.8991361771929447	0.357857438339819
0.6606567212715052	0.6477183526966197	0.3794649288389669
-0.6887496803635779	0.12669110679794368	-0.7138439894384356
-0.20253256384026055	-0.8404010422468706	-0.5026993622182789
0.7072334342704116	0.6331895190260152	-0.3144708292444356
0.19159822027810586	-0.3860314503095988	-0.9023690161780435
-0.5337365173554143	0.3739021050298455	0.7585001950530823
0.46083812296778426	-0.3779700308030217	-0.8029737730675219
0.721299670938952	-0.5366216466788404	0.43790865830564396
-0.5084815510290978	-0.41834956971704884	-0.7526155391570142
-0.8353553018074862	0.012605810912630412	-0.5495658407082435
0.7220271559252222	0.22023037057114817	0.6558775571588265
-0.4837093305816873	-0.7071288427712255	-0.5157461422339904
0.19467931234189995	0.8753559533233439	0.44255160188102893
-0.07077936499980839	0.8906688867004736	-0.44910935834600774
-0.9271659061517732	-0.006458111457081571	0.3745953486979907
0.9884529205658886	0.12715024064275451	-0.08242354111086625
0.03780450716517502	0.4920048723286549	-0.8697712485722107
-0.3145514691712334	-0.504281619853536	-0.8042122985382107
0.05195163828194399	-0.9520064908123114	-0.3016366501787384
-0.4852508231087816	0.8333265323789477	-0.26476126813702994
-0.03394968898181984	-0.9473309521327007	-0.31845170081095264
0.29962280236793104	-0.6543410379400567	0.6943082761776047
-0.6820329821343946	0.1352374933718694	-0.7187084469152691
-0.47518277300958894	-0.6150003170421503	0.629266193492843
0.9147960785701076	0.08455927924004156	-0.3949656477811181
0.2584666378869524	0.8216172775516158	-0.5080748432348192
0.8895866112681521	-0.25320710546155206	-0.3801602593594289
-0.004668173438903643	-0.3118659355644726	-0.9501146490772787
0.25244555215913134	-0.0799017008148752	-0.964306466535386
0.8621887572212726	-0.14032532181062735	-0.4867641636151754
0.9310733131205415	0.34659337025881776	0.11391014567356161
0.6084543531111972	-0.3197419623010908	-0.7263252561517342
0.6980306740489615	0.4918327496725149	-0.5204360906358492
0.47532050252189173	-0.4985031870116387	0.7249586142819295
0.5567970344042731	-0.35331841551966414	-0.7517600413252095
-0.8245033150019687	0.053916386193398856	-0.5632826172096992
-0.2829940708717059	0.04945090112175749	-0.9578460023561752
0.36173518631480933	-0.2016410851990934	0.9102134517471834
0.9700664355291528	-0.13829154871248334	-0.1996160269479048
0.44790586287094203	-0.10789908179713494	0.8875461262115745
0.49924274386056194	0.8042447949829578	0.3224081147325508
0.06806918213854696	0.911908132048676	-0.4047099518747763
0.2156979116229159	-0.8405921375828849	0.4968694689305726
-0.719509414763102	0.6778721042645601	0.1509821589698459
0.15106901813491053	0.5183872920238163	-0.8416963628458713
0.7872645110475153	0.13274608168840638	0.6021570122829192
0.06929233464877331	-0.9606319443714667	-0.2690443082691354
0.7788687286648797	-0.04175476542953764	0.625795528165453
-0.25023267993512927	-0.965470191567118	0.07246319816179514
-0.8882439834799699	0.07160514973717039	0.45375690445738925
0.5894243476438555	-0.13537597035090532	-0.7963995762531306
0.3845025159470442	0.6164892926606235	0.6870944383890742
-0.7624516153282791	0.19766978265840918	-0.6161121580581537
-0.7858416287523303	-0.27736837727944513	0.55273838097716
0.23452087968428076	0.8058263952755481	0.5437313469621989
0.1329116175115943	0.23756025951727727	-0.9622367822051574
0.053491498018432386	-0.6956199549571628	0.7164157577169412
0.9158203047350407	0.32444753364247086	-0.2366579120763448
-0.9325913083795098	0.011064452683599136	-0.360764506876448
-0.14720780012627152	0.7564162927437451	0.6373101722503671
-0.7746868472604245	0.4152116257499882	0.4769272423795432
0.6729681570274755	0.7193659166084063	-0.17212361153888933
-0.396124607175229	-0.5250972017978501	0.7532318529206916
-0.9499799526932968	-0.26426433620430595	0.16644053019423843
0.4606319426162013	-0.8485204917573648	-0.260444213814522
-0.6594653064289588	0.61578620727067	0.43117613170462366
0.4745004586508922	-0.877832688088892	-0.06526167683045747
-0.6785775237661196	0.6017712372278735	0.42119344995462105
0.5515884477973941	-0.5131443973478623	-0.6575963896851629
0.7702896193968223	0.0839386997339505	0.6321457086277438
-0.852197205913493	-0.0174939139523951	-0.5229281836044619
0.18580769265859806	0.5351815001403352	-0.8240487019930487
-0.5389736724086056	-0.05898370867967381	0.8402549033244451
-0.04914239652416437	0.0981446163656073	-0.9939580771553242
-0.7289776465920897	-0.10240858626024871	0.6768338586604807
-0.08020260009951294	0.42246511400023357	0.9028237759330706
0.8871291970532403	-0.23398806705674094	0.3978082103359899
0.39687292237891564	-0.6856690240748775	-0.610204779485235
-0.23343927373161621	-0.49474724511067747	-0.8370969292352295
0.8030980231072886	-0.38718497737084456	-0.4529032552096568
0.03090267302177927	0.854612436023325	0.5183460321005526
-0.9385062648124051	0.3441308876183807	-0.027927103230608763
0.48675110567052404	-0.040952637698148046	0.8725802212943441
-0.9475130782656835	-0.27929840442431675	-0.15560002506914872
-0.1743765534236655	-0.018506875525986496	0.9845051107913809
0.7833641005184696	-0.6156089891059146	-0.08582691041207768
0.5006861382472888	-0.43003223198223695	-0.7512560618213955
0.08347300778558685	0.8863302510886897	0.45546782869516456
-0.8192125920746846	0.2438836055208999	0.5190486643315853
0.05165739625537823	0.6166753880425987	0.785520833074862
0.03661052925704139	-0.9770803601217258	-0.209698924679927
-0.8972342698822438	-0.15695888329698443	0.41271609358376193
0.06990307794404453	-0.31849618613448905	0.9453431858916284
0.8251387829473751	-0.21526227990922844	-0.5223103863838106
-0.3910541304703154	0.750845357629503	0.5322667714298246
0.7909503056950498	-0.508102355953441	0.34092463946665696
-0.045862715743113396	-0.7695159989597342	0.636978601406412
-0.2267631583467591	-0.8164209933068917	-0.5310698934268361
0.40617150782946165	-0.7556317078138561	0.5138535086713496
-0.49850287615078986	-0.1212599640822905	0.8583652506830364
-0.7342348433420308	-0.14355178785902162	0.6635450843951616
-0.1937056876631519	-0.04583780278193463	0.9799882664619357
-0.10773512238115523	0.7444693790814054	0.6589070397375218
0.4888155181659493	-0.20869724090096106	-0.8470565806606314
-0.2087057355889932	0.9097376101856703	-0.3589141910623239
0.6805784826377053	0.7312566028331505	0.0455709313431103
0.0289440021015109	-0.9690834837225404	-0.24502948050904494
0.9136033813428227	-0.32899673309753213	0.2389351611004793
0.4043933935653169	0.2972970563775461	0.8649164372989873
-0.9710712710278444	0.19869967857708595	-0.13243498147290755
-0.04842807724259522	0.7916152804496894	-0.6090976679426254
0.6809331459478769	0.44153337152019506	-0.5842759045036316
-0.3095361795743462	-0.9506529202017445	-0.02112767962682427
0.9167563334635057	0.1677052896766413	-0.3625365648717702
-0.06530138982764655	-0.3698370071840708	0.9267989623449668
0.6706528631875075	0.7414929375337111	0.020321434152793305
-0.8835708904733152	-0.43140014226033846	-0.18219878914513332
0.34556059111109705	0.9167258554455291	-0.20050332622830025
0.6191498510997818	0.633521805709691	0.4640081718821887
-0.6655946415996894	-0.572143934449472	0.47920255774198384
-0.17571162119715936	-0.9060595788305587	-0.38494345790733564
-0.9918866605401735	-0.03971746238097861	0.12076164881483775
0.9654318433254766	-0.208144838531938	0.15689831766365714
-0.13836076492453925	0.9814918140529839	-0.13240135073510162
-0.033867610187887746	0.5595702817990926	-0.8280906259024101
-0.48831585605508	-0.24929376208209905	-0.8363015275079606
-0.24216566839862513	0.4943468918934542	-0.8348514475787465
0.6326238949898029	-0.38296251809135545	-0.6731468764133568
0.5396843006966802	0.35210117994192563	0.76469968920161
-0.847820580187649	-0.42778482330482565	0.31336944452249527
0.12336060059369834	0.7731929077915511	0.6220569825683238
-0.19573870783361147	-0.5641079092421635	0.8021649612056507
-0.03598045193926522	0.9982717135084083	0.04646496623514085
-0.5131562116860193	0.8530296842983297	-0.09492660382603635
0.47914038645518775	-0.4507780411396169	-0.7531425148628268
0.22235480487284712	0.6895843570200505	0.6892254749377751
0.026634967991962917	-0.7993456486525838	-0.6002808613143076
-0.09686130118218296	0.8010407928103003	0.5907212003874078
0.2855908584319742	0.606919037063344	-0.7416785988756796
0.3401454147718123	-0.44371419917712784	-0.8291072344747161
-0.33793387311367845	-0.8801162413651201	0.33346079093009107
-0.5202711542165045	0.42539998248847294	0.7405084611191375
0.5653640966765389	-0.6020733673191979	-0.5638005840313074
0.6224601419384563	0.18894186144226166	0.75950269564544
-0.5730807436139543	-0.1494945516452695	0.805748000510865
0.39343634287933504	-0.8646705938838787	0.31233412905770463
0.6629727568678769	0.1101165590915882	0.7405008217853886
0.9702671578426755	-0.0762868526413814	-0.2296997138134238
-0.3226288383860093	-0.6950785246067177	-0.6424768301442807
0.3014281119441098	0.9278170888624783	-0.21976474454417283
0.13901523517009484	0.7873380580895979	0.600644276318608
-0.2632641823623994	-0.0231212681954457	-0.9644466689465476
0.3138628793168888	-0.3305097194636499	0.8900861858982936
0.9257946983891108	0.2363687742680644	-0.2950152182271759
0.9295394572406155	-0.3244538483311609	-0.1751744779810176
-0.046231528863225915	0.5103752483316748	0.8587081877036866
0.4049733907269296	0.7548597116885878	-0.5159296158126181
0.6346348436730279	-0.18344934092183474	0.7507229545654348
0.028129033059513395	-0.892176587531635	0.4508100422123975
0.9406487031316908	-0.3329848892005269	0.06558262621137678
-0.3242642636228862	-0.9358103761993071	-0.13824480870838718
-0.09946710034015864	0.8249394871056597	0.5564001604634672
0.6553940526266908	-0.696856058433423	-0.29129069605154956
-0.9375062950312651	0.1602221782665493	-0.3088863874764838
-0.32727162830636425	-0.6240971883901751	-0.7095040385714371
-0.20390288276143081	-0.11235599497637123	0.9725223621050818
0.9990329077868076	0.01624695851317651	0.04085689046057084
0.11040027431139522	-0.9830568463847069	0.14632503616306902
-0.4065924312643497	-0.4338331723558738	0.8040344354579496
0.4134578732933007	0.7352214471489459	0.537123831778102
-0.0635181214601089	0.2977759385646888	-0.9525203087903678
-0.16851485435230054	-0.9776208923098719	0.12593702704873122
-0.9644667644700321	-0.12748359608897813	-0.2314126032888657
-0.8629214379487414	0.4272774070021106	0.2698158805445465
-0.5779141530110847	0.4773442506557999	-0.6619348140982868
-0.24586672333757081	-0.8948028490943248	-0.3726626029103608
0.03335510250257361	-0.8945673406196238	0.4456867848991899
-0.4029358915237922	0.7924032728568521	-0.45797349321513803
-0.8893899305049509	0.31560746572078074	-0.3307226619052661
-0.2561820448635551	0.4645770915877758	0.8476667304202583
-0.602727594060138	-0.3484909621437	0.7178255335822457
0.27844613790410594	-0.4587871891403675	-0.8437902958478298
-0.3317867942956298	-0.04550011094255734	0.9422564741275299
0.9646298287899597	0.12877591803469596	0.23001316558617768
0.736410038901137	0.662155011340322	-0.1387479569670278
-0.07898386337945683	0.7483165566708679	-0.6586227147145101
0.8651417965479677	-0.49734660658808855	0.06462216942402987
-0.49245189372547404	0.3727427819444983	0.7864820092503519
-0.6177288916340105	-0.268921765715304	0.7389804465377823
0.24950622962543986	-0.9308829729985797	-0.26683989948923137
-0.8070741425704924	-0.5262083877004681	-0.26783588465285657
-0.1891181286218446	-0.5285312263076043	-0.8275802536578258
0.8192426034858873	0.455577923643676	-0.3482675869531675
0.5431880480246755	-0.46104140500649177	-0.7017033328642404
-0.8305402279703066	-0.16786369237956658	0.5310599876696882
-0.4470564273395517	0.38725093544244604	-0.8063357016611299
-0.1741667773266743	0.4888920397623822	0.8547809702681839
-0.6787383402824324	0.640849999579781	0.35864403448160664
-0.1586721334521417	0.5127582728761448	0.8437429156222995
-0.9843962030173106	-0.08887056970493394	-0.15187540065929728
0.6932944999012599	-0.11263675145424754	-0.7117975123786933
-0.860177314927803	-0.4705000137081179	0.19678598523333934
-0.752923020649244	0.2601456047103936	0.6045090481756925
0.07228205614599076	0.40825737478546625	0.9100006704901855
-0.43545499374953717	-0.8935467976650788	-0.10933009101374158
0.3771351216546781	0.9254720676303887	0.0356448039753936
0.9689780922940457	-0.144645532645911	-0.20039742148982986
0.7671980668942823	-0.6226806360537156	0.15386991790930593
-0.20702340178373344	-0.6502897099159411	-0.7309340628889394
-0.9409838595136741	0.22884525329774294	0.24935762706972064
0.09160659278163695	0.9775614407438032	-0.18968885504910138
0.7961258389515592	0.5652969959851676	-0.21592349312620263
-0.7945172571157957	-0.5400448728849153	0.277657817134523
0.7543771440459687	-0.6553890593688401	0.037152461569521344
-0.3068774770654844	0.8626862059353667	0.4019934379548564
0.9297017627644545	-0.35804025639104486	0.0863817522171253
0.2872252769610903	0.9546156518294653	-0.07880734456146965
0.0529908819282023	-0.08366199746918533	0.9950842359378111
0.9898534822866287	0.11937288723408722	0.07707267608194823
-0.584040922415651	0.6935699720381036	0.4217308322033615
0.14280231985408326	0.010704963177206818	0.9896933369522434
0.38931293087311647	0.854521677624208	-0.3438431972939018
0.9381301763855303	-0.26951622726675906	-0.21742303326636403
-0.1754333026753237	0.9844157955939546	0.012194166537721207
-0.90623888136811	0.39198959391843735	-0.15835165978396049
-0.01402411710961988	0.8933254239593852	0.4491915082090048
0.12880636726361425	-0.9912098293917374	-0.030199236241233773
-0.568177312798642	-0.8224524872483695	0.027321190308710275
-0.15356438801406477	-0.9526431107394446	0.26246729757160203
-0.960942810136308	0.2486724981272106	0.12145330099469454
-0.958515502341288	-0.15340696191214692	0.2402380815114733
0.31956350794569827	-0.8895522271056635	0.32645979789369717
0.829386935808829	-0.43637433457396785	0.3488477473551579
0.7290933206833032	0.6581760333175719	0.18768920827085567
-0.7158471880456088	-0.419827371985151	-0.5579496223667837
0.07408044281030461	-0.9453111208804361	0.31764598648936615
0.16903768372248018	0.6941887966104432	0.6996629017907721
0.7263554332206555	0.41004695642183275	-0.5516060896690911
0.4448687312461737	-0.09117013575903374	-0.8909432183394737
-0.3595828154544766	-0.9314949345185942	-0.05493073635071388
0.30014053864856843	-0.9534847434887505	0.027973219227306778
-0.1364835197707965	0.8777947283374824	0.4591826039103617
-0.30803899425234826	-0.8723022532693209	0.3797377476117796
-0.9102852768037942	0.2523371243194006	0.3281869749463786
0.3926561820028141	0.1095161639086796	0.9131414636176041
-0.8336998862005638	0.12700597968468297	-0.5374141614002192
0.44241703783774206	0.8640831528467103	0.24005722150638675
0.8647007361388348	0.42675960429992676	0.26489408649255863
0.5021074423376342	-0.7532018310334211	-0.42494131133259017
0.8786288747622565	0.4528136259767267	-0.1515622662928342
-0.7252027587715332	-0.4701257339350933	0.5030534295302511
-0.3355954855987976	-0.7920157038623279	0.5099870536407454
-0.8889585695403723	0.3878290932348896	-0.24360060771955827
0.5575408522504971	0.5774790390398453	0.596377529373304
-0.9649652991928465	0.24974571522645705	0.0804303989775379
0.40450450114300607	-0.913074462083212	0.0516830266770536
0.8661637247174706	0.09193593078014546	0.49123129645325525
-0.8913949812558531	-0.41127575024833907	-0.19043960893034573
-0.24781522553184698	0.34885293040560966	0.9038192556822513
0.6760358582844821	-0.22717413670164363	-0.7009760551740882
-0.9704124526729915	0.00541864024467176	0.24139243988801273
-0.0891768012898286	0.691840058264314	-0.7165227364798308
-0.48815898508901123	0.40882571326532924	-0.7710786869379553
0.40229718568304496	0.8545844170732626	0.328393740024157
0.885550257513583	0.31530400299213324	-0.3411511792662656
-0.05611461080407522	-0.9797450026186479	-0.19222611762737274
-0.5196940570435603	0.6599412282723376	-0.5425824013917178
0.5674725341169979	-0.661179046983911	0.49073128171360736
-0.36367817122360246	0.6577441571359766	-0.6596292985677181
0.6210073198242828	-0.7031279858138104	0.34635378486466006
0.7168555640220157	-0.6673969736584389	-0.20174087310764444
0.9774463267209116	-0.16280450551675224	0.13451160308033905
0.766176514768142	0.5397204417987022	0.3488200007487485
0.9571019260204471	0.250883211402148	0.1449603995734552
0.33637711859943387	-0.7852660210563445	0.5198150731337821
0.6394140223761935	0.6212547954270714	0.4529814423876155
0.07866542794599511	-0.4090469375381232	-0.9091162485275226
0.2788442096411151	-0.7281632523391293	0.6261183471936622
0.9399123075970538	0.30541435097576536	0.15260055126254746
-0.20370190982675088	-0.32145065582219806	-0.9247567289857441
-0.3940424453241832	0.22058096427274693	-0.8922301213719717
-0.5232987586426442	0.29663446729794	0.7988531792600784
0.13169203072691685	0.9859914550402923	0.10236239363432253
-0.7401604457443076	-0.6066946000092875	0.28997271746693465
0.4485033323128846	0.8778378774280845	-0.1680637434332386
0.8057041677575169	0.3207179337156909	-0.49797670733810917
-0.4940856419971267	0.5964820616440535	0.6325255160933405
0.5140434063397381	0.30698103826008444	-0.8009506967019877
0.8173911776566914	0.5666657161592954	0.10373827075231157
0.9365199809147453	0.3076967684360316	0.16808635887979806
0.07285981973345429	0.9096064332773421	-0.409032496519385
0.7154392999047362	0.6912616280539338	0.10150847123292572
-0.11684791402942099	0.9402129769945892	-0.3199158059207845
-0.5127791589993622	0.315368763712769	-0.7984986393039042
0.17267920486595748	-0.9289295234207023	0.32752378955466366
-0.01089701547317134	0.6158130534625887	-0.7878169446253744
-0.887145305079335	-0.33535458653189704	-0.317033924001382
0.07217317647971111	0.5485521319206756	-0.8329955529065627
0.1991468208488971	-0.44582893012642955	0.8726838538715498
-0.5454865609796075	0.05427076447025346	-0.8363606255165623
0.7571273245358484	-0.6120219150497644	0.22844559514249108
-0.4405232650596391	0.07568410861170877	-0.8945452300721557
0.5201065809662831	-0.30713897748721375	-0.7969659923382377
-0.6475552244068674	-0.7259364833309425	-0.23170768980004963
0.7760336094426474	0.054964582070444856	-0.628291916017736
0.1620556091328713	0.1105951561764507	0.9805644756867753
-0.7456663149273864	0.341439912965127	-0.5721892454572859
0.6974288095137278	0.5657455299051731	0.43991482249701397
0.012199824855105465	-0.7255345165636383	-0.6880776333730609
0.33516310685142464	0.783086353915807	0.5238716007921675
-0.5152940190812072	-0.39349085724319827	0.7613389646965072
0.3110988189234183	0.48426714650423874	0.8177425363041209
0.49975171420682263	-0.6950416870438358	0.5168803318163702
-0.7325203280695054	-0.6636865229948247	0.15144031220247944
0.9667361004371025	0.22103777424174656	-0.1286997065650084
0.38915198479906693	0.09725375296086526	-0.9160253491372243
-0.11516149591416255	-0.30291712698379986	0.9460333207866902
-0.7850547341635777	0.24833693861204637	-0.56746614814291
0.23318642948091034	0.10362128875907492	-0.9668954015930848
0.8872183519490014	0.4101240864891917	-0.21128613216750414
-0.5289218455053306	-0.7604825086633007	0.37670682946345413
0.460836221113031	0.5982328858041498	-0.6555512120747704
0.7590438467623021	-0.3896445242024879	-0.5215645534843254
0.6499998859072952	0.7408328388434173	0.1693128855453898
0.23835999834771163	-0.0860592822570704	0.9673563516745403
-0.26078021843363997	-0.9608328808692861	-0.09377554432863344
-0.8113148048493684	-0.12417331290942205	0.5712698799983509
0.13081840829590363	0.37945859899345336	0.9159135961982723
0.7655692776571589	0.5992025829915766	-0.23422200076790167
-0.9314055918733695	0.06567206438072015	-0.3580095018110454
0.023841231759766938	0.8476063476957295	0.5300896858212609
-0.8098493117624637	-0.4659606774755875	0.3564053019868747
0.8426944221645137	0.502504251071886	-0.19327593877019256
0.4906688765835929	-0.6359795855863288	-0.595629096224854
-0.8774355015458242	-0.3890637809271548	0.28059991981056376
-0.12526043273001347	0.5113354516092061	0.8502034344319593
-0.8003848570570096	0.13735429942986266	0.5835390963954019
0.6026706662921877	0.41467722737178087	-0.6817850578372797
-0.8343120582484571	-0.5432767183695664	-0.09366854722273699
0.18085189772439078	0.10135268641741846	-0.9782741047607562
-0.41372614750071224	-0.525198242149083	0.7436380042182702
-0.3935265409372272	0.9058293830543291	0.15687571632790798
-0.006863614562491671	-0.8499971021422176	0.5267426479268318
-0.6836842126707481	0.6586421096124334	0.3142713298887805
0.8465551223133906	-0.37050172798258796	-0.38219483833102275
-0.25197186558845613	-0.6624229860669789	-0.7054827896426532
-0.14394064199421677	-0.04768915329595562	-0.9884365615658941
0.8806749102079481	0.13740942695413352	0.4533545543108166
0.9098124288760929	0.4140885131903204	-0.027785742862380447
0.6123669591404894	0.7298604718171048	0.3038262645525289
-0.19384207251552718	0.6011488769503905	-0.7752711001089678
-0.13413129975357843	-0.003304682985904085	-0.9909580583943896
0.4606417970503525	0.8559898323323305	0.2347137442799001
-0.26070540003079395	-0.8633217799302848	-0.4320974412013898
0.2720003468890158	-0.8190270662630589	0.5051836062470576
-0.06980427659178724	-0.7163288183289914	0.6942624770221189
0.1188565427026332	-0.6982435764698487	0.7059242382687902
-0.09452651611947621	-0.7367092517532811	-0.6695701726715693
-0.2761938277381185	0.34566905568766887	-0.896788644809557
0.5515374722459264	-0.05150699561233789	0.8325583739964211
-0.4112107237993239	-0.5338039540032409	0.7388904379696235
0.9191186551908739	0.17095888656510233	0.354956274468476
0.23779963552048064	-0.9678012464817516	0.08253532973638777
0.5308508008077261	0.8471283052163372	0.023896899026696783
-0.6146380851379957	0.7862760590036751	0.06316631488022084
-0.7874472973749367	-0.18951621138370092	-0.5865239632612433
-0.824964721459161	-0.5421186099051181	-0.15981433334451367
-0.4528648957667149	0.8451625687036327	-0.28392537513311455
0.06975701351343876	-0.5389118535680215	0.8394688637165557
0.5188832471140653	-0.1452415551278844	0.8424162074226715
-0.8505653266691295	-0.5121996726373882	0.11912229186172141
-0.9620898746042722	-0.2670844344750976	0.05521755196541367
0.6777189903783957	-0.0030443357156088474	-0.7353146959639381
0.8639459401375461	-0.3067031147043041	0.39941283398324856
-0.6797286737377656	-0.14759427991318158	0.7184600605709461
0.37064359296974125	0.7134862703613609	-0.5946096778528884
-0.8261795598131582	-0.3862523115812187	-0.41016641347762905
-0.25002567336257525	0.9401902040950714	-0.23136452360562743
0.5572493637957773	0.6079043171087746	0.5656195610034327
-0.07542148009794412	-0.5447714400470783	0.8351860142799734
-0.7562019999846228	0.41952028694568017	-0.5021566130802926
-0.6954465153618561	0.6961260120890662	0.1782209851954164
0.6730102148293624	0.49336983878763063	-0.5510385221651957
-0.4477042709503814	-0.829594950865635	-0.3336661554174054
0.9145134258065455	-0.3597943926800426	-0.18496807566597862
0.8347497084031881	0.5456707101273194	0.07373194985852094
0.5034242772227338	-0.8085643123164715	0.30461081719295513
-0.4858688210810378	-0.14130771187480443	-0.8625332569043525
0.8801650536119808	-0.31821471764163595	0.3522057237985674
0.8867649687861114	0.4462239651916666	-0.12054900672503654
0.019402085897067704	0.5297667742982637	-0.8479214137598221
0.7210483487723901	0.06693372446166783	0.6896442236851543
0.5349263719351091	0.46126714578838207	-0.7078745629167507
0.9820353208864935	0.11838632389750445	0.1469398068781802
0.986344574282195	0.14691036524960022	0.07444276570832487
-0.4156749566173913	0.7406021058171416	-0.5279420908587846
0.5586106682844326	0.5193909136414312	0.6466739519305993
0.6767334655167843	0.685281565174211	-0.26911148820150155
-0.41926655295968907	0.24464802356915538	-0.8742785037578165
-0.4966461474552144	0.2108474079144835	0.84195366546719
-0.7183281380577224	0.5875057680047852	-0.3726146248278954
-0.6252782146597341	-0.1718823206261544	-0.7612382164133007
0.8355818754506962	-0.5406537896935358	-0.09744952082137348
0.9483215938792358	-0.03434347574040153	-0.3154467946523061
-0.8821923433010943	0.03020620812505071	-0.4699194126779933
0.8925404985429725	-0.36666538005696053	0.2625413444171161
0.34582753041239483	0.46948724693346167	0.8123946357378924
0.08314714383505299	0.0640640658671574	0.9944759162175028
0.6270994748789497	0.0673040002413555	-0.776026043479249
0.49933949309954456	-0.4114731802007088	-0.7624630434366015
0.2228374168843705	-0.05493999440899603	-0.9733062635422833
0.7940962644582775	0.4783691493979346	0.37493210008974387
0.24537404507451704	0.8316772581519609	-0.49810090973276244
-0.22792457382245926	0.033441818127214126	0.9731043281417449
-0.7297838132217633	-0.6809852686428479	0.06061889021526734
0.8063888597177253	-0.5900840328970625	-0.0392153164348481
-0.15954963515438592	0.8972234095396212	-0.4117451484792496
0.5356192773068643	0.020640981099648636	0.8442072847805309
-0.7117935841860549	0.41112697473807963	-0.5694949553369932
0.10248095437203383	-0.9329012782000218	-0.3452431883814113
0.47788017583412334	-0.5969061740659559	-0.6444637747047464
-0.3345346810061003	0.16263778787499042	0.9282432316797555
0.07840911035767638	0.796672867471427	-0.5993032234585194
-0.1765297781913852	-0.9548125618547831	0.23910292582067272
0.45225824725150404	0.7469194081630136	-0.487415506013515
0.45596432775428186	0.30747836574421294	-0.8351967351557679
0.5368690702209469	-0.3889749819936093	0.7486454867446724
0.3942060083703535	-0.9162132762036027	0.0717973221852577
0.2261691066870672	-0.9330934016360279	-0.2796144470582307
-0.335832894717896	0.5781828609501742	0.7435864752191705
-0.18459698263759824	0.3132504978307876	-0.9315568042850946
-0.16383358839191212	0.3349476510008649	0.9278839509354779
0.47650305860139164	-0.6492325063066702	0.5928254278438789
-0.626506163972842	0.3516985695917664	0.6955559953383623
-0.7270241850194249	-0.6476664646050958	-0.2279561032803843
0.29495003100194134	-0.2151624971027819	0.9309723836142774
0.013540725537651633	-0.9812143097457403	-0.19244512750938725
-0.6262847325128732	-0.778977066436039	-0.03101876509440471
0.012463345534404138	0.9498211771316478	0.31254503114005994
0.7348390580283335	-0.31546947112728096	-0.6004086704759559
0.9956698967391124	-0.008330448519997981	0.09258542193553265
-0.296770357557504	0.4803263100078378	0.8253568869219217
-0.2449673537336681	0.9564465642317469	-0.15874811927708277
-0.21770983199466928	0.9360961662575245	0.2762723232081312
-0.5392760788230448	-0.5980916307173855	-0.5928471236963706
0.6848775018417591	0.5497431017826104	-0.4782523701074839
0.561121347662436	-0.3873885514172381	-0.731486803317972
-0.5480834317371297	0.8295700998231601	0.10685504824126624
-0.7865106751393109	-0.5258234857224025	0.3238990888450408
-0.19033386164661747	-0.2195282759213699	0.9568596329565153
0.1580545395264841	0.967371859701733	-0.19801628112930936
-0.6412348460828761	0.21302003128005884	-0.7371840600843951
-0.46880775952931947	0.8297750803372843	-0.3028078609553475
0.2553915609475409	-0.9243708515680265	-0.28339668199924306
0.41974582309143454	-0.6702483273122896	-0.6120299206185691
0.5931788619813615	0.24258246270399542	-0.7676539496980144
0.5624174437422562	0.29342800953981735	0.773037270894442
0.5843849211883808	-0.7575060600495067	0.2909962763952878
-0.8454406478939703	0.05584008512902258	0.5311421615550842
0.963557968697936	0.19395303607814662	0.18422339904251195
0.4507223552161712	-0.002933496109737043	-0.8926593712659727
0.09201458056584133	-0.954271885068529	0.28442659216579647
0.10807977225828949	-0.15697434948262737	0.9816709308281988
0.27937082157872595	-0.7664303695927426	-0.5783912452798361
-0.7689689500931374	-0.6376644584964594	-0.04550595744597841
-0.7055802253581792	-0.6880409680718055	-0.16957644835977015
0.5255841384036023	0.010152207554994444	0.8506810484196197
-0.44067698619335083	0.05681872841974933	0.8958657410239037
-0.7625049153532699	-0.23487773378232507	0.6028421884999273
0.6437656864345346	-0.601871450233184	0.47256375058152367
0.6152336816469134	-0.27891901954504555	0.7373545263326284
0.8983323707951566	0.3192419578098159	0.30180047043586433
0.5079834476008012	-0.7983699807970724	-0.323354589770559
0.24588288540464462	-0.7172767024981996	0.6519629887642362
-0.7008648179578314	-0.28661353867717276	0.6531777601816253
0.43322038079631003	-0.5577450769522073	0.7079834255109907
-0.27438466318268306	0.5819382626343081	-0.7655461547759799
-0.6211093485017796	0.007576019886054216	-0.7836872980509388
-0.03195244155137211	-0.009049939931297843	-0.9994484179116729
0.029240925360427522	-0.011351861163525533	0.999507930699997
-0.7640845697249103	-0.08249666611256479	-0.6398195608049277
-0.19260310447760476	0.9050582745330502	0.3791748460075466
0.7163514951281748	-0.36715954757391567	-0.5933248705835161
0.36579005874894316	0.40942304954216047	-0.8358052401271736
-0.8829730039499406	0.2776049956716811	0.37854212536221676
-0.8521625550539316	-0.4634736195527324	-0.24292217630888313
0.8381890996901827	-0.02480225767787185	-0.5448154560717249
-0.803627529527159	-0.5885712209781442	0.08812894883278477
0.9220050605334299	0.19068537661762897	-0.33696551083892734
0.9875093059555998	-0.06789923555731948	0.14217969075019488
-0.35218053880891115	-0.32818983868604595	-0.8765045908992675
0.00211882893926105	-0.9289261934037818	0.37025887939695123
0.33896345791204074	-0.7937246975031063	-0.5050790817029693
0.6469701309129096	0.3686222181691306	0.6674933033211663
-0.5847227887672256	-0.796471809837977	0.15405166805229986
-0.46262365612626427	0.798626827074188	0.3849344669807879
-0.36022099749911746	-0.9299713596433016	0.07344455870879685
0.8359386663994899	0.11321409183142564	0.5370187291231359
-0.30324871505224543	0.1450821095358437	-0.9418022076379899
0.2436341660850298	0.19925543472651042	0.9491784157090812
-0.1548293966303722	-0.19554778811738974	0.968395022964013
-0.08283379299959727	-0.8222844466268332	0.5630158537491663
0.8607740505621988	0.3369457446212886	-0.38149128307256297
-0.7678593214077657	0.044670011139957645	-0.6390591933709753
0.2730336658051832	-0.9509224081404077	-0.14559941975650648
0.01883101484118662	-0.8654931773301462	-0.5005666318034185
0.9303067679099883	0.2267840722766731	-0.28826776119170816
-0.24550873325088104	-0.02514717101009972	0.9690681512090553
-0.7043335107475743	-0.33116049299428796	-0.6278909407833313
-0.6743808516649188	0.7362732421285002	-0.05578691453455442
0.650970495038636	0.7582915823497764	0.03508975244463075
0.8053551710766725	0.44136895926318725	-0.39572274412648367
0.375719779733358	0.527358605119133	-0.7620548200253834
0.26779679262005984	-0.0780582601472429	-0.9603081723515603
0.7871407718389914	-0.6139104107954813	-0.059358342510889894
-0.6598553955670041	0.08227866487897119	-0.7468742051020683
0.5077808339480022	0.8614793362081963	-0.0034609191491352664
-0.4219095860215282	-0.24926377675551256	0.871699415406894
-0.4605737137236872	-0.3584383698671966	0.8120306578163892
-0.45880310275638003	-0.3725047134849041	-0.8066845426389724
-0.27142778241237514	0.959619048850033	-0.07387990267223166
-0.17129230120469408	-0.2528244109574057	-0.952228315464333
-0.3319991407107737	0.24424860385519986	0.9111087696219884
-0.4796442308329872	-0.2293462673914974	-0.8469602714780782
-0.25506488431589347	-0.005979557426914891	-0.9669054502286654
-0.6657563879427123	0.40017411989130536	-0.6297849678125795
-0.8591623489771418	-0.49515558683826066	-0.1290775074245616
0.20548560739506286	-0.4382038718714844	0.8750731579875604
-0.48493069506689485	0.41629652740697154	0.7691160005167197
0.12513858419440083	-0.8814657939714183	0.45536621394670695
-0.650037646259778	0.7523282885813267	-0.10701964607182934
-0.15077962067952083	0.12680772039521784	-0.9804005854934543
0.8755768123993581	0.4724822702489246	0.10062678514690448
-0.6182979496728624	-0.7588595179985982	-0.20454798305842492
0.29364326664211027	0.7915000989005065	0.536004874414626
0.6965888623140684	0.3719581259213764	0.6135235198923097
-0.25304243477336835	0.5481030965876398	-0.7972154801024665
0.37987706913206454	0.8463336301764982	-0.3733802335152505
0.26031978907393083	-0.6367147183986118	0.7258291636405088
-0.6034373352114407	0.0017587863524128123	0.7974084832402286
-0.6194866509136399	0.6733910415200441	-0.4034610198524169
0.815280212573244	-0.2716733342939053	-0.5113822194994251
0.9027386835858913	-0.3838882180325339	-0.1941460924495204
0.6578062533877115	-0.750409186006552	-0.06462961055898475
0.43052778385717844	0.7018753309629105	-0.5674652827378353
0.9865599998224744	0.10693094137706412	-0.12355217734420565
-0.8160740355061225	-0.5703720793792392	-0.09326767734512775
-0.49868567832362964	-0.8606585216548646	-0.1028567126529163
0.10303258774286454	0.47222685305448175	-0.8754347977532477
-0.8783000538395616	0.43394751199074616	0.20069522232097192
-0.7627869597898186	0.47545464899874057	0.4382909201889653
-0.06989769293665289	-0.6874165068738441	0.7228920103303782
0.6294444804657005	0.4642244789467619	-0.6231334360775964
0.527091348934171	-0.5563446747041416	0.6423825284105249
-0.5982009942293963	0.7760338983458573	0.19981731436763273
0.3533274600129268	-0.6657760053063411	-0.6571925264023812
-0.9740217248391178	-0.21456662908071647	0.0724074666479102
0.8422176150701625	0.5386845041505559	0.02210189705879384
0.5161413412520649	-0.06510889509627701	0.8540251446121838
-0.8561736866779497	0.11879363150256553	0.502846588289829
-0.9051385345275123	0.4238273725563541	0.03308461251646855
0.29904355103959257	-0.4194183926874206	0.857123775459024
-0.35346019849025717	0.9353630663533672	0.012720934920608995
-0.5423524742128307	-0.8210286854305525	-0.17822932254654367
0.8252920851698203	0.5254385083187644	-0.20689936716143342
0.92732935511052	-0.0805224720286363	0.36548105101182027
-0.566538995433502	0.6227393347764963	0.5396566385909889
-0.5335931921605372	-0.8299230590630085	-0.16280669923386526
0.7187961453835603	-0.6026021356340724	0.34670270767761635
-0.9688205570910134	0.19276455991699695	-0.15565523633294487
0.8703256086114387	0.46998066461773996	0.14714452038929715
0.7602803232571307	0.30064647887880513	0.5758346332114881
-0.14932604956531034	-0.966192852275173	0.21017398300832557
0.19280110803637754	-0.4791339462874925	-0.8563050824647249
-0.7927315402313376	-0.5878199964138872	-0.16138264137889413
-0.7120397113331344	-0.44445140170856295	-0.543564532511017
-0.4220818471991351	0.8215909480857042	0.38319085099803685
0.995760489421616	0.08694825562287291	-0.03001747076226602
0.9569417556840525	0.27714496437504416	0.08633159879139662
0.6975622083906617	0.6116462733311312	-0.373223527856005
0.007700743384818919	0.08865531499063017	-0.996032596693117
0.6054898854988539	0.11981509644337404	-0.7867822705315937
-0.9937050695794893	0.11064801011305386	-0.01752862088253626
-0.0873189279277265	0.6848863370645417	-0.7233989978759077
0.13067501922977076	-0.5109812005436685	0.849601231190404
-0.5717688014466107	0.6687130783175692	0.4752928114113939
-0.45600172398546207	0.30210010499866147	-0.8371367596050745
-0.13486269972140214	0.9478299235418901	-0.2888433628498841
0.7947499197328305	0.41707418361142606	0.4409327504841547
-0.8781665073715452	-0.2567549761424443	0.40360930063237466
-0.9785519035718838	0.169209395676674	0.11749192495902583
-0.5948092448432538	0.5212152446798118	0.6119939795148004
0.6202733474135668	0.7732117732886442	0.1319262223221711
0.6487508338425683	0.7205676145516761	0.24475430220504713
0.9622397492154968	-0.14677997118736835	-0.22923853316563703
-0.36166051501803526	-0.6590100404256255	0.6594751234846581
0.383645139015502	-0.7414554140527237	0.5505091064475502
0.994324495492308	-0.03758608363057664	-0.0995293121712526
-0.5542069150049199	0.8051746219434003	0.21106521157934122
-0.9664042503908157	-0.13233144519227055	0.2203433989024648
0.9881233785456587	0.15151621797121656	-0.025593445708065765
-0.8806504568130067	0.4656530758127182	-0.08730398559743824
0.3155076791756329	0.2226247993979395	0.9224386717144035
0.44147710625511016	-0.8282421368919259	0.3451274073864756
0.2928539211484341	0.5418454003694627	-0.7878071737211101
0.8120165559030889	-0.58351415409881	0.011846725523786628
0.2920485384591957	-0.37649247047729484	0.8791820464828379
0.39486512083813463	0.8448290614799884	-0.36103378404842834
0.5463087913370847	0.5213974649833607	-0.6555084957624415
-0.022910708792291477	-0.19054829448063795	0.9814104375301675
-0.9308692821052972	0.2630362419179655	0.2535632368275065
0.055456417608052755	0.6952281367147612	-0.7166466518907366
0.272943811389797	-0.10637568810367166	-0.9561306860489738
0.6586753584737025	-0.746801019106222	0.0918423105188888
0.9390976302602141	-0.3417579418824435	0.03601596867955004
0.3336548911005855	-0.019450539622901754	-0.9424946101453495
0.4276185412882537	0.5311705256907543	-0.7314371167666527
-0.11574219404018472	0.7855628888177087	0.6078607506914231
-0.997699744229229	-0.05480047275335352	0.03990148557309703
-0.15521091693269887	0.06372931288725257	-0.9858235876381887
-0.946108506880448	0.29069130970246554	0.14274892529162764
-0.591676778665534	0.4278997596147844	-0.683242552326468
-0.03752060924008977	0.11365120852734366	-0.9928119694496671
0.97728470101148	0.13496682758806505	-0.16339696637243795
0.9826765794385058	0.1572216975195181	0.09812277030393601
-0.651806073566301	-0.1159326221450883	-0.749472127290032
0.8771643457880234	0.3972960184932644	-0.2697009161416932
0.5348970988409333	-0.8411589152513643	-0.07960385006204795
-0.30184080268856245	0.4462437087417192	-0.8424717694028447
0.7563295031356614	-0.18244878116827784	0.6282341322602374
-0.45088167410987934	-0.8851411966743887	-0.11502511856852582
-0.7569705767399827	0.07191761789149817	0.6494793316085974
0.39172174161959716	0.3174276221424221	0.8635935281389719
-0.1720940166789488	-0.7439709575737051	-0.6456708632965948
0.5760701008219334	0.6264759449270837	0.5250439308921921
0.27921901562117957	0.17071530815308217	-0.9449301693129168
-0.4057874825283146	0.6431133678741364	0.6494164419576383
-0.7892204617022479	-0.11062781886243929	0.6040633646598923
0.020606399181306394	0.5707577463040753	0.8208598975139871
0.49740199934332663	-0.1302982011521872	0.8576792114921321
-0.38972220429291954	-0.8804412028374662	0.27007386365063835
0.2442439760054139	0.8169487594775212	0.522436220579322
-0.3543173605624558	0.031601202194608845	0.934591125585895
0.36343201989546936	0.4140873123942019	0.8345351188708872
0.5102560815280659	-0.802937201102366	-0.3081080692703819
0.7984969606194695	-0.18304379227345322	0.5734959232563228
0.713433655105353	0.4287540278829818	-0.5542403840727737
0.0220978631642118	0.9680709697076899	0.2497003845667618
0.20722487145835333	-0.0068812412424853085	-0.978269135344682
-0.9085205460130255	0.3052808549891772	0.285296367045343
0.1272594340615017	-0.45897977924410016	0.8792852771924384
0.9059533584049352	0.4068690373856253	-0.11707304904081806
0.05500971632407519	0.5173284884542945	-0.8540170760257313
-0.3323030204798792	-0.6325060512808819	0.6996504825075269
0.4714150120812127	0.49297075856172984	0.7312644648740583
0.7343676251046416	0.6759522919218156	0.061584821537560286
-0.6102097902691765	0.7823930427485968	-0.12451963105566954
0.24967023054539056	-0.22207551498506295	-0.9425217459685111
-0.04577394700750676	-0.7120591701973342	-0.7006257802231073
-0.08410249485273676	0.5840213512737092	0.8073696994660973
-0.40926318029338493	-0.41627823586515994	0.8119212274606045
-0.3764025219816469	0.3770431148071389	0.8462621526586112
0.09284926583932174	-0.9950088120771629	0.03655786812564621
0.6269060297262408	-0.13457207567902593	-0.7673846404120428
0.0024077444298929215	-0.2342641860490106	-0.9721699922860996
-0.4965349367336475	-0.4677848720742535	0.731184224434162
0.4172223643989578	0.8905567482054281	-0.18120203329741402
0.9182570382114187	0.31944699086372524	0.23400348673322036
-0.9734932492793483	0.10193177398210854	0.20474571316732582
0.5862811168561146	-0.26880032162779544	-0.7642125614714408
0.15036173503961917	0.11173202668550074	0.9822969524785394
-0.6826792994825629	0.730655536276496	-0.009563543616412096
-0.14089298578513584	0.10641143819819318	0.9842894759048995
0.44397062561481876	-0.08586770698191921	-0.891917496458531
-0.09941711249404021	-0.7373328223530886	-0.6681740393222233
0.420866116986124	-0.3495259518904032	0.8370802354184035
0.4062898105360257	-0.5448726374785691	-0.7335137345556306
-0.9982456995160781	0.05852208509423871	-0.008982703038545647
-0.06282492114128459	-0.8259221483498276	-0.5602728211762522
0.9235172284578694	0.36753764685809587	0.10969050498338029
-0.804372422485393	-0.07456890859032635	0.5894272506566252
0.2000443242156926	0.9623745962687381	-0.18389509184769004
0.8699748231504516	-0.32043886900930224	-0.3747835886380029
0.3464978020750912	0.7264887364953782	-0.5934251333592806
-0.27618804643767264	-0.17613275411643076	-0.9448266591985552
-0.40359121786612295	0.2842728455844763	-0.869656873786808
0.5293644768227849	-0.7921402562828582	0.30378786192714635
-0.6972120919766026	0.02991785574508694	-0.7162403372536523
-0.6890841700195556	0.10319937259268702	-0.7172955430817454
0.6722021863876027	-0.31584060660362295	-0.6696184972325527
-0.598523771466072	0.6863287039774097	-0.4131854366827543
-0.3626941309737747	-0.5765640129800909	0.732138584076452
0.5707151138410075	-0.6075621861173863	-0.5524060543058054
0.9632365712569586	-0.1841054469798266	-0.19565401142193983
-0.4353522383854287	0.13415301011847838	-0.8902086263393252
0.5701414611503988	-0.7721396344669316	0.2806048808601902
0.3904542698176339	-0.805568185472104	-0.445651614757941
0.30013532235429136	0.170513752490581	-0.9385328169472107
0.753838864625516	0.4134155034302056	0.5107000956566021
-0.15369113823972994	0.4608996194621943	-0.8740426618913866
0.28152680230465604	-0.700306214157664	0.6559831293533966
-0.7580525037163841	0.07234518070349442	-0.6481686327170577
-0.8264414877013583	-0.5623332543493902	-0.027852799837531306
0.35040192008183846	-0.24008276218825012	0.9053058939955163
-0.08409279423668044	-0.9622983806827773	0.2586701151907036
0.476903858805201	0.2187365843074353	-0.851303128234723
0.30502912237615093	-0.9277623678539224	0.2149749364379916
0.4280034505919588	-0.34111571436556276	0.8369307711479179
-0.06663765587976114	0.792249698588298	0.6065474737443077
-0.49127975369924454	-0.5662270077679059	0.6618392397549526
-0.24173426123496314	-0.8137200222774714	0.5286059707286119
0.7977474950267318	0.5254011086137507	0.29589290164858006
0.6761123410142633	-0.014204165360679692	0.7366616211087822
-0.9551025106003901	-0.2107199578091617	-0.20826976166917976
-0.16269809964899232	0.7018323584374263	-0.6935132796282755
-0.3749766463606902	0.9253620474315098	0.05565604960338022
0.7821934889934486	0.6151024167483782	-0.09910783362862952
-0.9744094613507834	0.1484414897435033	-0.1687937373032704
0.49703688710044264	0.2862390009988428	-0.8191590609696546
0.28452163169935873	0.9130877481225145	0.29209280258796166
-0.1849798603108786	-0.6794103862125003	-0.7100591372455882
-0.8172359478162199	0.5391596737940609	0.20354913841921918
0.7684253766359682	-0.40247243406741906	0.49753229076886796
-0.7885083433212348	0.10918770480596483	0.6052541925769761
-0.5097998682998724	-0.6698591655608733	0.5398081071969216
-0.15826000038089258	0.9343680144416324	0.3192337480089491
0.5908946760051309	0.7243402145596022	0.3552108323806311
0.1828251389020188	0.8196889884827794	0.5428489023158611
0.8984694112637546	0.18814004696976772	-0.3966812823282386
-0.6597242441632399	0.0902992907395306	-0.7460629730493127
0.1937267045727667	-0.0034217945317174337	-0.9810495681960003
0.768506901098704	0.4661667151616026	-0.43827586819160835
0.2756554355934011	0.7660463719507622	0.580678083665026
-0.28400116608877446	-0.4230490371649927	-0.8604492139655826
-0.5187203766888974	0.5339679011288282	-0.6676881393074183
-0.8654747817469381	-0.07053532350848511	0.4959618637532963
0.46795506754371896	-0.3438604034929409	0.8141118336382449
0.5841168248844715	0.46453182956527056	0.6655957588563994
-0.828314679076365	-0.3150805247401751	0.46326995947943184
-0.4292667053324945	-0.260092850660751	-0.864917224205964
-0.24603243266323468	0.7967292328022428	0.5519878365291759
0.5003055362993531	-0.39730946411638474	-0.7693110944681403
-0.637144583496268	0.27085823456534436	0.7215833953809581
-0.8772214431718787	0.47897081315326673	-0.03270320759107359
0.25425899527557144	-0.30493465338318304	0.9178056550749374
0.7716735121022814	-0.040764325577979994	-0.6347111630339446
-0.16845634190347406	-0.8605762738109543	-0.48065677757226455
-0.8047180576637445	0.42245200097361923	0.41708890484317074
0.3243323701109076	-0.9441997252201141	-0.05740551012317785
-0.7797268305116177	0.5863045234547589	0.21971134599013076
-0.6621799064875298	-0.6908852882949046	0.2901642463533938
-0.5370604599366425	0.33075222382491065	-0.7759955082392669
-0.4316470484834796	0.33796361098809585	0.8363381033908401
-0.9220614329135999	-0.21771491077981683	-0.32000458052574077
-0.7753818317542264	-0.6269942576057238	-0.0752410520587532
-0.6516837458913183	-0.5379321815385326	-0.5347310196783566
-0.6816733454473557	-0.6708956710083208	0.2919254163804601
0.8121082894241186	0.03608656711484638	-0.5823898058195196
-0.6426638853802721	-0.6961654681625588	0.31990119000394146
-0.4878607914580757	0.49337517606375364	-0.7201199787549017
0.9430624815982254	0.3112940407621093	0.11717156646471505
-0.058802895948849195	-0.9673848682144999	0.24639142878282816
-0.3350625437571917	-0.062335228405438425	0.9401315924223597
0.8385366983796778	0.23872791947336902	-0.48976033519919304
0.4199124274706119	-0.6366967576678181	0.6467540429181915
0.7015538006882459	-0.16644644383403073	-0.6929053658869166
-0.857547942310373	-0.1563540944272445	-0.4900662442926278
0.9667937991384659	-0.25555655943512295	-0.0007712827589552163
0.8041329365843967	0.212354119183107	-0.5552260335810286
0.010075609237132587	0.5667629244321922	0.8238193185326317
0.9822234216701996	0.07373632450359996	0.1726270673190764
-0.13202530113507108	0.9300142286081683	0.342991041350277
0.05990760380725677	-0.6496744265653998	-0.757848413914677
0.5787240700981772	-0.09523119637075844	-0.8099441153109233
-0.12491837441084597	0.07066722734760572	0.9896471809253808
0.29297621651854294	-0.42290894887867225	-0.8575039110772711
0.8830350642023153	-0.08606853557257962	0.461347247280836
-0.6865645487464629	-0.7227153368107113	0.07944597122035768
-0.5508402544476088	0.8258664339185782	-0.12049749958693878
-0.8514290402524775	-0.04052947819369484	0.5229014733313455
0.1567563713183427	-0.7400096038836871	-0.654074327741897
0.07404123497003301	-0.8086392767771704	0.5836269489814596
-0.8684757960566531	-0.42066852298913227	0.26227425613259236
-0.5823655097311553	-0.6669445391126402	0.46479607875217677
0.08641949642749057	0.3461969025939117	0.9341730970604969
-0.012092288069988499	-0.31393702328627654	-0.9493668005462295
0.7185288075923515	-0.21973514854574347	-0.6598733341736833
0.287228235480764	-0.7003476551612472	-0.6534623957449652
-0.7813017565718239	0.43156423903660196	0.4509100495248928
