# Supplementary material for: Vizaj—A free online interactive software for visualizing spatial networks
Source: PLoS One. 2023 Mar 23;18(3):e0282181. doi: 10.1371/journal.pone.0282181 (PMC10035906; doi:10.1371/journal.pone.0282181)
Supplement: S1 File — Data are available in .csv and .json formats according to the Data import section. (ZIP) [file pone.0282181.s001.zip › data/sphere/1000_nodes/conn_matrix.csv]

0	0.45105017216796184	0.09775683207968433	0.8238692475711973	0.36993306298641504	0.5938908884833657	0.8967979941356066	0.8149575057476686	0.9227696475517483	0.6795937606443412	0.423428849562246	0.193615378104943	0.09720260130180602	0.2785240130760793	0.13797333493896025	0.6117478024930366	0.4547822857848598	0.5332079212186868	0.7222718378580859	0.28914232754026215	0.39111221227190673	0.4970307314016552	0.8029705736390449	0.1515212126723976	0.02919964926253893	0.34845067173036515	0.34238792550425	0.16147231071484358	0.3884625523613916	0.9848503496239558	0.8387512105508363	0.032618555217804546	0.9930481227914595	0.8038390435354142	0.5743507170790821	0.5914609381209677	0.26528559048859846	0.9193912286485916	0.6440105403877652	0.39699574391637993	0.5284969591996308	0.22607258430925237	0.9433566324633204	0.6727477395502227	0.7389975918187239	0.8977012926757226	0.47360019849237045	0.7754399760514925	0.4385698629300694	0.8237942900901454
0.45105017216796184	0	0.5672618642109906	0.45845480982215414	0.030491159897851783	0.911066943202718	0.8176457140325437	0.471483327840548	0.926391212344248	0.37628572823433515	0.7148451730320489	0.18424895962531895	0.5041612048349284	0.927228030178439	0.16468704260526357	0.5794900568885563	0.1434354450866996	0.992864016893605	0.39351623430717975	0.9345663174285939	0.6269545172349232	0.377156892045328	0.6766580134796374	0.9540927407516706	0.0925501574040305	0.1331182832179817	0.6616215449960826	0.7894610894304815	0.47251553012544956	0.9662116398135944	0.6096244513148923	0.7278335855374566	0.7118542265401058	0.4473082241887385	0.2490715576842043	0.11702682688364541	0.0402712315609558	0.33285020653479025	0.1267382552364178	0.7258027488682416	0.7266848139433127	0.9633382808805884	0.7622199515123308	0.06384373503357321	0.09202589864108401	0.9045918814566015	0.5758530877560846	0.9149923271750933	0.2644049957908614	0.5998704299607479
0.09775683207968433	0.5672618642109906	0	0.7677302981892502	0.5534954369758912	0.550057878303189	0.5684863848700875	0.22036685422495628	0.24624806841433078	0.32790017173378505	0.33268961943973907	0.3047658892490651	0.5957615719668709	0.5674180438380694	0.42199398096106977	0.47293016026126455	0.3842789880352758	0.9077080217591055	0.4777672869613597	0.5579811936731682	0.4948568491168359	0.221814266160693	0.08023592143271618	0.7168957808596567	0.8019442310283635	0.8271946867806959	0.23046986028782246	0.19081489883054192	0.9888899306107467	0.31032278036873984	0.8691686434364491	0.885711315096212	0.8445177107914087	0.810792525667224	0.35552473699881426	0.7975500215397945	0.6373052654674888	0.04487488388102301	0.0913910520533675	0.6133852675949357	0.3207533900465084	0.13405124892929743	0.6113608805976389	0.3873968056268179	0.23072243047289565	0.4199395466747172	0.9356408644317091	0.9751773294721506	0.8566723176607258	0.7598634449612331
0.8238692475711973	0.45845480982215414	0.7677302981892502	0	0.6829574817387662	0.5716708524660511	0.23021972410040192	0.2408806057286058	0.11191403635650754	0.5078503168286457	0.6253832670622403	0.7921992362489629	0.9859237945275143	0.12097422927043189	0.030584267948746358	0.39609565712667183	0.26675539785792635	0.7329091463062758	0.05728261795610656	0.7336337711190214	0.6677929520335133	0.46284409782119085	0.8910560433762049	0.9952921482833835	0.4137665747707697	0.09136341002252812	0.13556691485676953	0.6878492818108062	0.683167968868631	0.031057344374212592	0.40747712336114217	0.3511720003062936	0.9436391777309707	0.18941698624475112	0.3587003949257829	0.3513179500697817	0.8460042548994197	0.97557909820309	0.3624466048068875	0.130733112063818	0.8466548604455406	0.9997356285672567	0.6490604913786628	0.539537107419885	0.0922869203869725	0.6333867554227548	0.17570234966915543	0.6092988577875147	0.2529289859854694	0.8190105371393419
0.36993306298641504	0.030491159897851783	0.5534954369758912	0.6829574817387662	0	0.29314071716841184	0.3805787227894092	0.7340384225761036	0.6880024814339126	0.6605573670791174	0.16519041300051662	0.014927724901234396	0.41490657166067424	0.4448946498368751	0.12924230377388557	0.09290798246685272	0.13344242703292963	0.733799090958577	0.006220393853888173	0.10952388084187648	0.9229207508147812	0.4217137657293514	0.6708479380134218	0.08174756380635295	0.7538223899492725	0.26069830027073704	0.886091686049964	0.6304044075485205	0.5799415454693286	0.29368285675649086	0.8495770655074774	0.058141730661932844	0.930054124549528	0.3003088460084091	0.7403482066248731	0.6432477855467561	0.42622634047361596	0.4787788374568587	0.18144737675830358	0.2132917283453648	0.9447336519844913	0.3751422059060556	0.473706505041252	0.7073784912777268	0.4554543145952217	0.6055001599451	0.8674832661689745	0.9736544067059837	0.7278884029879001	0.33769914295066583
0.5938908884833657	0.911066943202718	0.550057878303189	0.5716708524660511	0.29314071716841184	0	0.32131047621538955	0.11748223855348094	0.9035444887347811	0.2115426487940396	0.20295917805649677	0.578492343476214	0.9156449312154417	0.47950543815545865	0.2708565889766542	0.5191317626461162	0.3169807751591597	0.18852447255303495	0.43219297374724064	0.35400402275168197	0.2984503037048355	0.05231875473345715	0.5719641494990759	0.15768269162454307	0.3172615332562764	0.02893549712755117	0.5729966499947803	0.31256401382446897	0.832814690666942	0.8858946034295233	0.440349256085073	0.4940495951043308	0.4477251057250228	0.42028253285773143	0.20834839999887644	0.8444146956925923	0.9306305027933127	0.6474000314179772	0.6724792262732079	0.9916119283575295	0.19306936784678252	0.17061464023281026	0.21244076854072302	0.4692704399351746	0.6916669869462376	0.7941079595930887	0.43515606624503833	0.5400910582602093	0.7230990447795222	0.7297019283973689
0.8967979941356066	0.8176457140325437	0.5684863848700875	0.23021972410040192	0.3805787227894092	0.32131047621538955	0	0.2542434316050901	0.6361853981982344	0.08346841307302144	0.6987565105349329	0.6188055090944259	0.968646610864891	0.696548119114261	0.490689677551263	0.6994667026815664	0.7939485301872804	0.8579345905572027	0.7223956598329119	0.3982216420327762	0.4641842098653498	0.4534648083674204	0.16890619302142107	0.97109514463931	0.5163712551120689	0.48937015686746266	0.9695971136662298	0.9650058416867106	0.7486662625763179	0.43826359311622176	0.5342708779347912	0.34016781223239767	0.032864547532074906	0.10560893249957659	0.6185069373487514	0.13578472048558576	0.5598101688248305	0.9476581482970754	0.2660329027743664	0.24915499412169795	0.7955065246842987	0.8312902375756874	0.3175825781580186	0.4608739076254412	0.9764279923596243	0.021560505007953923	0.4048279377989703	0.333754092052048	0.14283506323355233	0.25109314105716696
0.8149575057476686	0.471483327840548	0.22036685422495628	0.2408806057286058	0.7340384225761036	0.11748223855348094	0.2542434316050901	0	0.9424522945691365	0.07501709262407097	0.44403951500583716	0.9625516673852627	0.31873636798475535	0.4307200617457194	0.3637212219832282	0.1016403300934241	0.2025660938740783	0.8571327358733744	0.07060896856795695	0.05114606337346972	0.7200345184539958	0.5197302096961635	0.12550503255521706	0.4425462172104493	0.5056525404925595	0.5626361088187457	0.9672241739176735	0.13984938764711852	0.7643434460851648	0.8676282985127562	0.44524973164799486	0.37637419619026047	0.9927023811964778	0.34149006579685415	0.37650431420914443	0.965353865695082	0.37694648735817016	0.6074556509883219	0.6870248058250842	0.42996279456307507	0.4396709953603427	0.04242269564791423	0.7602037380287338	0.2587128870341161	0.8544974516865176	0.6833838184873567	0.45064792918644225	0.8522295961166945	0.06056979313097832	0.8080515739949481
0.9227696475517483	0.926391212344248	0.24624806841433078	0.11191403635650754	0.6880024814339126	0.9035444887347811	0.6361853981982344	0.9424522945691365	0	0.10429440279391111	0.2222578663326399	0.8232425037175402	0.4054174206567681	0.718940073448348	0.6776229131717773	0.16690870249168832	0.1108537614514934	0.9909730958512605	0.006249065510551599	0.5704872463470025	0.4385551686796688	0.2106993690107094	0.5351004206915378	0.3332387944873243	0.12889263595061906	0.10774500835576895	0.19190023740786144	0.19744945368798805	0.9167482148530094	0.20660828711882406	0.8508848342998101	0.02996859730669721	0.6844091683087171	0.45715061764687714	0.6565376211655854	0.4259588929219733	0.8290690582338465	0.10099822536497172	0.41260176682888927	0.8097813984945949	0.978330076319249	0.1870121453184741	0.3340692397364867	0.3675336137926358	0.6744837266546785	0.19679794556661112	0.2772956163232754	0.12691781875783958	0.8632069490098102	0.6916967376825447
0.6795937606443412	0.37628572823433515	0.32790017173378505	0.5078503168286457	0.6605573670791174	0.2115426487940396	0.08346841307302144	0.07501709262407097	0.10429440279391111	0	0.4167743927084875	0.943560017482188	0.7458723033249441	0.3092226255584489	0.34065008764885596	0.9974722804709412	0.8666397571078072	0.36571990895062756	0.7072249928819657	0.4296905637708426	0.15338968303636735	0.1876619547830004	0.2617537492114239	0.035676981519609186	0.14643772770347663	0.38661430424361254	0.1905637623514922	0.4426260982049296	0.4033360388901488	0.25940891407810485	0.16693828293702806	0.38021632294992247	0.3323377112983522	0.692538334966188	0.38737335091402836	0.5886865387566376	0.47276481911905344	0.3014802846473035	0.4356807925874001	0.20081678572809447	0.17896088317393	0.8560809534285265	0.23283064628890182	0.69841956858621	0.5322092384471492	0.5256753977395051	0.6447440304609934	0.8119622922150759	0.6228981521103607	0.3404538798156198
0.423428849562246	0.7148451730320489	0.33268961943973907	0.6253832670622403	0.16519041300051662	0.20295917805649677	0.6987565105349329	0.44403951500583716	0.2222578663326399	0.4167743927084875	0	0.6043650117912295	0.06853807031167025	0.024103407879042416	0.425930706021727	0.36103267240358794	0.5596134511766983	0.19727089705489687	0.14852614614106818	0.629259634222264	0.6979322160947686	0.6346787038099426	0.4469240545843697	0.9625105686352365	0.1414220965349502	0.3154877446125849	0.8445966174451897	0.334405883465824	0.2502205520114674	0.7929428865106243	0.47241946070798846	0.4620092351638959	0.8982942773183483	0.4977135974554797	0.4291953281211204	0.6963669345904347	0.1529580686942006	0.9866451594779394	0.6042390888512831	0.22091989261199085	0.7480449300675954	0.3942143944166565	0.2652595514962589	0.3610889558489424	0.7555528560366385	0.4431946392498587	0.034416804606782536	0.0006787675472382793	0.424631251718358	0.13939077225385743
0.193615378104943	0.18424895962531895	0.3047658892490651	0.7921992362489629	0.014927724901234396	0.578492343476214	0.6188055090944259	0.9625516673852627	0.8232425037175402	0.943560017482188	0.6043650117912295	0	0.4651677235340027	0.18349139476535214	0.23058165366452443	0.7277802964953578	0.09017652442805568	0.12574021535616853	0.6404743758208808	0.052825721330580944	0.24354717051626062	0.6399291620840251	0.11881561232395155	0.7784023109440545	0.7771322762609325	0.2949829322785599	0.46295594806847984	0.3512104730177704	0.6838596364110853	0.08225942151265131	0.3872122535249404	0.13864061415090778	0.6397733344478713	0.6210088691894642	0.696994077765257	0.11629126931676526	0.38270079767934706	0.6784199714511135	0.4211092028787943	0.16685087054049297	0.2833387176978662	0.8482611892553812	0.32804242392699323	0.12979483547088322	0.28828950088253447	0.5231872131768877	0.458748655702088	0.7467255518391376	0.444367591490308	0.07465557099047593
0.09720260130180602	0.5041612048349284	0.5957615719668709	0.9859237945275143	0.41490657166067424	0.9156449312154417	0.968646610864891	0.31873636798475535	0.4054174206567681	0.7458723033249441	0.06853807031167025	0.4651677235340027	0	0.2510203143478106	0.27041137021761563	0.9518312572927764	0.8365906788027396	0.26092668505779804	0.5205467017611973	0.5583266066513813	0.5949448225122458	0.7003926553515654	0.20804526570335635	0.9365523392339822	0.20627367079419434	0.04223635945987514	0.5261601756461765	0.5016688326333779	0.9957080640535197	0.034737901777120106	0.9737603206616734	0.20103751804247216	0.3009782982742537	0.4020843941612092	0.06772512204074899	0.39800521509677	0.4520063977654427	0.35441395109759255	0.27075474733879656	0.7820836064427705	0.5550873088082945	0.8981270233130114	0.07982872146895614	0.5767022285520946	0.7009444310855683	0.5293927831149543	0.8612804044899792	0.8231832780437999	0.1768785231808062	0.9621419756572469
0.2785240130760793	0.927228030178439	0.5674180438380694	0.12097422927043189	0.4448946498368751	0.47950543815545865	0.696548119114261	0.4307200617457194	0.718940073448348	0.3092226255584489	0.024103407879042416	0.18349139476535214	0.2510203143478106	0	0.7594660600881435	0.624549097086687	0.0631137792399491	0.08171608850414225	0.13682846578551633	0.4866785459752201	0.5306449477757461	0.09734655751760202	0.2506773440984166	0.14917972657653789	0.8289199709051799	0.2787862074866875	0.5069175020449773	0.5254541011613596	0.2384587854161836	0.5576838608061997	0.5119559601387418	0.022873828763548265	0.553261244557422	0.25016720267821346	0.7476160064811983	0.9931952699378908	0.6834303688098389	0.35035282788480226	0.2919098267033924	0.39666603666486	0.4377064063040198	0.4953657286306429	0.27179537876253723	0.331609276931507	0.6135942962118613	0.48414348677294905	0.24469646411290302	0.8209251141039674	0.1668438558563129	0.2515987559035818
0.13797333493896025	0.16468704260526357	0.42199398096106977	0.030584267948746358	0.12924230377388557	0.2708565889766542	0.490689677551263	0.3637212219832282	0.6776229131717773	0.34065008764885596	0.425930706021727	0.23058165366452443	0.27041137021761563	0.7594660600881435	0	0.6099844219748662	0.2746952642918341	0.6618235116962387	0.2397033833001787	0.41244879256991795	0.9846042310700847	0.09580994799235476	0.3301473656490831	0.5434503329015684	0.5143423874821338	0.5149339096898822	0.796035080565469	0.5680327991412468	0.36796751686992923	0.8112241771061999	0.3783387658691243	0.6334764658949821	0.32271133957459874	0.9129621134779388	0.43300177682979524	0.43965476316383556	0.437711829097581	0.9935767829917594	0.9574439568285064	0.36436678930884125	0.04237004413597156	0.3703037885714875	0.055283406171728444	0.9837735355944945	0.010605336551483324	0.08499942421720263	0.20385576034981823	0.47882176683084976	0.3541778809693763	0.4470785313434116
0.6117478024930366	0.5794900568885563	0.47293016026126455	0.39609565712667183	0.09290798246685272	0.5191317626461162	0.6994667026815664	0.1016403300934241	0.16690870249168832	0.9974722804709412	0.36103267240358794	0.7277802964953578	0.9518312572927764	0.624549097086687	0.6099844219748662	0	0.3524068802430693	0.06643081104957105	0.4538514246849049	0.1557044872930432	0.940280295513829	0.6059264741159488	0.9544362714385461	0.7823596027062822	0.6647652118668179	0.5571673576604479	0.8858898790433791	0.9574431965135269	0.24650682079975705	0.6749680842745166	0.850937112894575	0.19466378432954423	0.5439578192103005	0.09508551627192996	0.5323485681984792	0.9644677014073041	0.8504861072109399	0.17164900339639222	0.0906016414338775	0.7037983652061226	0.5992742007066499	0.10585518816028294	0.33340998410348777	0.22526161902868602	0.35744137406832943	0.06486371820244186	0.9300098485077627	0.977003612750919	0.15283028300758061	0.5568325538589399
0.4547822857848598	0.1434354450866996	0.3842789880352758	0.26675539785792635	0.13344242703292963	0.3169807751591597	0.7939485301872804	0.2025660938740783	0.1108537614514934	0.8666397571078072	0.5596134511766983	0.09017652442805568	0.8365906788027396	0.0631137792399491	0.2746952642918341	0.3524068802430693	0	0.36492939254742385	0.9461077747115908	0.7510491795757418	0.17843419204928124	0.7898688432368761	0.08113031927207415	0.7182553193134796	0.05082589238044399	0.4235867091541209	0.7918171338407516	0.46581385967994793	0.288702267871641	0.9610665076025354	0.25473645181611715	0.18500261277822905	0.3654637355117031	0.54412438505397	0.10255573148532404	0.45190889929441924	0.27783237259855464	0.12954488115954377	0.0992369686317045	0.6843844577767133	0.19689270737298092	0.0014233020585440181	0.11170776750403633	0.2669078659663451	0.4677050302787571	0.3228297756391132	0.10515078704669112	0.5323918464210055	0.051524899294628	0.49292531832637065
0.5332079212186868	0.992864016893605	0.9077080217591055	0.7329091463062758	0.733799090958577	0.18852447255303495	0.8579345905572027	0.8571327358733744	0.9909730958512605	0.36571990895062756	0.19727089705489687	0.12574021535616853	0.26092668505779804	0.08171608850414225	0.6618235116962387	0.06643081104957105	0.36492939254742385	0	0.1353371804503749	0.20268219339026416	0.9010974028764501	0.3053449770424568	0.04740758660340505	0.6449221789195656	0.7536384938575355	0.04411265544259424	0.3319839207907801	0.6242032016641471	0.4998001750452953	0.3295096192627198	0.21374540818953291	0.6122336016842403	0.8824963939902822	0.21321632461075501	0.10392147910656935	0.4142249372882103	0.6112858373897799	0.7060162538092062	0.15241415168578853	0.322069508855616	0.6526915582082546	0.46413797639957577	0.2665339417273771	0.40472955387674103	0.8649300061046876	0.5774073116657227	0.09484447795009454	0.0267079431689754	0.6802626360964054	0.5876909358655809
0.7222718378580859	0.39351623430717975	0.4777672869613597	0.05728261795610656	0.006220393853888173	0.43219297374724064	0.7223956598329119	0.07060896856795695	0.006249065510551599	0.7072249928819657	0.14852614614106818	0.6404743758208808	0.5205467017611973	0.13682846578551633	0.2397033833001787	0.4538514246849049	0.9461077747115908	0.1353371804503749	0	0.4203739238544181	0.5733491395509513	0.9588065023796173	0.49485920661363136	0.009178216089578806	0.5529668179332373	0.38857464056714697	0.09395501206094636	0.8350956542878839	0.2741272945899609	0.06203077841270521	0.5065708002050425	0.7824413170488793	0.9261761947137603	0.6637003709190228	0.3593014103207588	0.16835847287915318	0.7159595289912519	0.8623441336110786	0.5473014710501813	0.2663588718526646	0.29925220501108196	0.8254525457210802	0.9961515710222155	0.2761255831969618	0.2958658353769201	0.3492278172267206	0.5886192488006078	0.08506972196433848	0.22066242686758653	0.38467341532500476
0.28914232754026215	0.9345663174285939	0.5579811936731682	0.7336337711190214	0.10952388084187648	0.35400402275168197	0.3982216420327762	0.05114606337346972	0.5704872463470025	0.4296905637708426	0.629259634222264	0.052825721330580944	0.5583266066513813	0.4866785459752201	0.41244879256991795	0.1557044872930432	0.7510491795757418	0.20268219339026416	0.4203739238544181	0	0.08478953134113087	0.3638629700845164	0.5045894290189659	0.3091059042403419	0.4155115028134858	0.3084943836767572	0.8947837274065628	0.30131995485387575	0.697174616604793	0.5228764826716675	0.5225707311297383	0.7680529481158189	0.6202283746957005	0.4180346295698649	0.10826144413173122	0.2582809654219419	0.973505906941399	0.629891464969563	0.034409705160864945	0.3042365402356969	0.8533286238643251	0.06844978781731992	0.28011961740237545	0.858925140209217	0.2814140047321503	0.2716885049612777	0.9179632750520487	0.025725698464790447	0.9272184377099838	0.8704250507805796
0.39111221227190673	0.6269545172349232	0.4948568491168359	0.6677929520335133	0.9229207508147812	0.2984503037048355	0.4641842098653498	0.7200345184539958	0.4385551686796688	0.15338968303636735	0.6979322160947686	0.24354717051626062	0.5949448225122458	0.5306449477757461	0.9846042310700847	0.940280295513829	0.17843419204928124	0.9010974028764501	0.5733491395509513	0.08478953134113087	0	0.4418995149359327	0.44161626012797484	0.7863940017950921	0.08795421128762826	0.5282866409147936	0.17721770547478877	0.8055542750988868	0.1230075700846095	0.39649183151256695	0.31888588443245725	0.06892957982294212	0.619047514947368	0.2743267189787867	0.5083955134071884	0.6451025470719085	0.6828157623212188	0.7498483876460087	0.9798661922208632	0.844619598351079	0.6481536382322639	0.23613082088903925	0.20603271091509956	0.6288983550298641	0.9610075172665358	0.033366200899138	0.21779156408073985	0.7709172463578482	0.7236368193194991	0.10218815506544965
0.4970307314016552	0.377156892045328	0.221814266160693	0.46284409782119085	0.4217137657293514	0.05231875473345715	0.4534648083674204	0.5197302096961635	0.2106993690107094	0.1876619547830004	0.6346787038099426	0.6399291620840251	0.7003926553515654	0.09734655751760202	0.09580994799235476	0.6059264741159488	0.7898688432368761	0.3053449770424568	0.9588065023796173	0.3638629700845164	0.4418995149359327	0	0.6619370531019741	0.18764747227356837	0.5974073958564299	0.025304058042114996	0.05024869766753459	0.6369190594596578	0.4110744009133639	0.656677597055816	0.6718863283193259	0.1774807330792526	0.7494938698135127	0.2825143734157026	0.5892403859096115	0.48858754050142006	0.9391777406837403	0.24837049996923566	0.2652865635663061	0.6400476693503707	0.9618479914602784	0.8239137788271907	0.691984168843857	0.8833258552563722	0.6643207995606804	0.8920335716403388	0.6428945166741478	0.9384930351903116	0.5122841531477788	0.27066096385560234
0.8029705736390449	0.6766580134796374	0.08023592143271618	0.8910560433762049	0.6708479380134218	0.5719641494990759	0.16890619302142107	0.12550503255521706	0.5351004206915378	0.2617537492114239	0.4469240545843697	0.11881561232395155	0.20804526570335635	0.2506773440984166	0.3301473656490831	0.9544362714385461	0.08113031927207415	0.04740758660340505	0.49485920661363136	0.5045894290189659	0.44161626012797484	0.6619370531019741	0	0.865471234698158	0.6715415420958726	0.28994977879242645	0.8086608964820086	0.9741484144089673	0.4966135434673149	0.9852083754208107	0.5887464326490721	0.35692622436210164	0.7027881013308682	0.12960986234107374	0.8805247659402461	0.24269801850320138	0.5635225029160859	0.5103104055331891	0.7497258216906869	0.5682931383351424	0.25158546276471927	0.32170480668011214	0.1540297031811776	0.18728829588489204	0.41369296674871636	0.07066988576266542	0.1628360530726931	0.6111370745146399	0.32129450818353844	0.13272515329490275
0.1515212126723976	0.9540927407516706	0.7168957808596567	0.9952921482833835	0.08174756380635295	0.15768269162454307	0.97109514463931	0.4425462172104493	0.3332387944873243	0.035676981519609186	0.9625105686352365	0.7784023109440545	0.9365523392339822	0.14917972657653789	0.5434503329015684	0.7823596027062822	0.7182553193134796	0.6449221789195656	0.009178216089578806	0.3091059042403419	0.7863940017950921	0.18764747227356837	0.865471234698158	0	0.635001299446221	0.7527226153996459	0.6780085621763442	0.6350525513143385	0.0008612150287647946	0.858753738812659	0.050802103174601876	0.7013384325806371	0.724381735243879	0.751533013731769	0.23499387804607952	0.3824530875748561	0.898812859161397	0.8814644690607075	0.39188484019253444	0.03878856056451907	0.35689932651472867	0.06967338731304928	0.20679944137173134	0.904296131940448	0.7503955671034978	0.6873192173855787	0.49076930070909897	0.17744034331613812	0.46686942505522977	0.054217287273828796
0.02919964926253893	0.0925501574040305	0.8019442310283635	0.4137665747707697	0.7538223899492725	0.3172615332562764	0.5163712551120689	0.5056525404925595	0.12889263595061906	0.14643772770347663	0.1414220965349502	0.7771322762609325	0.20627367079419434	0.8289199709051799	0.5143423874821338	0.6647652118668179	0.05082589238044399	0.7536384938575355	0.5529668179332373	0.4155115028134858	0.08795421128762826	0.5974073958564299	0.6715415420958726	0.635001299446221	0	0.7600276523548355	0.326712018795581	0.43776564655019046	0.6525545253067755	0.8195494710417358	0.296861656200166	0.683782226566903	0.9843444317294032	0.4391232191137945	0.8129480800982003	0.4923715456039457	0.05053919637166027	0.8542799297515326	0.3941375204109654	0.10026950251529865	0.2652753894364961	0.7794546887289125	0.24949582331336861	0.2374503946386488	0.0028070984423750334	0.6957187357325026	0.7488551407419985	0.8143526626057412	0.5362992467879427	0.5765971538408748
0.34845067173036515	0.1331182832179817	0.8271946867806959	0.09136341002252812	0.26069830027073704	0.02893549712755117	0.48937015686746266	0.5626361088187457	0.10774500835576895	0.38661430424361254	0.3154877446125849	0.2949829322785599	0.04223635945987514	0.2787862074866875	0.5149339096898822	0.5571673576604479	0.4235867091541209	0.04411265544259424	0.38857464056714697	0.3084943836767572	0.5282866409147936	0.025304058042114996	0.28994977879242645	0.7527226153996459	0.7600276523548355	0	0.44051202285683055	0.7647467692555747	0.8079402006895455	0.6171984298005878	0.96821601561276	0.7727585857116105	0.010778770532640092	0.28703426408504684	0.8122715034664875	0.7073317790115243	0.748252112511596	0.9353163345016645	0.21562558113775177	0.0280542975722623	0.14811188811940823	0.18459109097222592	0.14511625182672394	0.2228862378122336	0.8839975568270723	0.8518872081357574	0.4546538120890713	0.7872246871541784	0.45501431754844224	0.13256689540322275
0.34238792550425	0.6616215449960826	0.23046986028782246	0.13556691485676953	0.886091686049964	0.5729966499947803	0.9695971136662298	0.9672241739176735	0.19190023740786144	0.1905637623514922	0.8445966174451897	0.46295594806847984	0.5261601756461765	0.5069175020449773	0.796035080565469	0.8858898790433791	0.7918171338407516	0.3319839207907801	0.09395501206094636	0.8947837274065628	0.17721770547478877	0.05024869766753459	0.8086608964820086	0.6780085621763442	0.326712018795581	0.44051202285683055	0	0.6552001027148621	0.3368999292240962	0.7052082092824674	0.41633523072081224	0.15592107741489358	0.5007403067505831	0.6450701634375421	0.9332706823644609	0.00855064304404951	0.8392472660661505	0.11790472977980326	0.45982029089837984	0.7343857737459837	0.013857042582048784	0.06681029454502174	0.7966324723667706	0.39220154670448215	0.3677762764385254	0.3487201409704377	0.4242920796634717	0.08246940877526499	0.1959913194523013	0.05465087147476644
0.16147231071484358	0.7894610894304815	0.19081489883054192	0.6878492818108062	0.6304044075485205	0.31256401382446897	0.9650058416867106	0.13984938764711852	0.19744945368798805	0.4426260982049296	0.334405883465824	0.3512104730177704	0.5016688326333779	0.5254541011613596	0.5680327991412468	0.9574431965135269	0.46581385967994793	0.6242032016641471	0.8350956542878839	0.30131995485387575	0.8055542750988868	0.6369190594596578	0.9741484144089673	0.6350525513143385	0.43776564655019046	0.7647467692555747	0.6552001027148621	0	0.11722230485504415	0.7867554092473127	0.18358272257526864	0.7122969980002211	0.8890389235200431	0.4217041430479912	0.1284498858465677	0.9786656778818942	0.047437171173228654	0.01602395801999701	0.8465248247046959	0.11179069096990257	0.27435590213430305	0.9724072476377419	0.9948359420596282	0.08881502561024801	0.7117173942007952	0.6933670210855863	0.2904120023839334	0.8682737244618925	0.5139637385743195	0.5429476593822434
0.3884625523613916	0.47251553012544956	0.9888899306107467	0.683167968868631	0.5799415454693286	0.832814690666942	0.7486662625763179	0.7643434460851648	0.9167482148530094	0.4033360388901488	0.2502205520114674	0.6838596364110853	0.9957080640535197	0.2384587854161836	0.36796751686992923	0.24650682079975705	0.288702267871641	0.4998001750452953	0.2741272945899609	0.697174616604793	0.1230075700846095	0.4110744009133639	0.4966135434673149	0.0008612150287647946	0.6525545253067755	0.8079402006895455	0.3368999292240962	0.11722230485504415	0	0.9787741661969127	0.9763851539803791	0.11135370563525826	0.6699740611630585	0.5569462971983401	0.9048788719208997	0.47371145317990526	0.9725088975189942	0.1174842688286073	0.3822128395778014	0.13756231543729003	0.3052953801934529	0.42971290911937077	0.3646807696355687	0.3387061262905553	0.8642005698521904	0.9319913294167517	0.3020926871775679	0.5688288040043655	0.7806260178294634	0.5711204501484463
0.9848503496239558	0.9662116398135944	0.31032278036873984	0.031057344374212592	0.29368285675649086	0.8858946034295233	0.43826359311622176	0.8676282985127562	0.20660828711882406	0.25940891407810485	0.7929428865106243	0.08225942151265131	0.034737901777120106	0.5576838608061997	0.8112241771061999	0.6749680842745166	0.9610665076025354	0.3295096192627198	0.06203077841270521	0.5228764826716675	0.39649183151256695	0.656677597055816	0.9852083754208107	0.858753738812659	0.8195494710417358	0.6171984298005878	0.7052082092824674	0.7867554092473127	0.9787741661969127	0	0.8523638031081837	0.39557982529182945	0.298606438272522	0.7931540319608172	0.976443605503383	0.4186985887691753	0.4378209358066909	0.8380328842024395	0.29612210806960604	0.18027405749755754	0.7680692104976264	0.037690972438605974	0.5532901805135173	0.3817279837870424	0.35003302579761675	0.44499257270728376	0.8759525652206132	0.39843811970446563	0.520959945966891	0.3636849907528018
0.8387512105508363	0.6096244513148923	0.8691686434364491	0.40747712336114217	0.8495770655074774	0.440349256085073	0.5342708779347912	0.44524973164799486	0.8508848342998101	0.16693828293702806	0.47241946070798846	0.3872122535249404	0.9737603206616734	0.5119559601387418	0.3783387658691243	0.850937112894575	0.25473645181611715	0.21374540818953291	0.5065708002050425	0.5225707311297383	0.31888588443245725	0.6718863283193259	0.5887464326490721	0.050802103174601876	0.296861656200166	0.96821601561276	0.41633523072081224	0.18358272257526864	0.9763851539803791	0.8523638031081837	0	0.33417337237525724	0.7110190981184461	0.10066704254423953	0.30200319837851763	0.6820147018795643	0.09131887182309362	0.8357985767091368	0.4943777553775356	0.7670779918626013	0.1785982027701205	0.50273644633987	0.13889263575595978	0.3692959945786394	0.0787575734363345	0.5828267086888408	0.17804876326399344	0.419326711457783	0.833797039982026	0.5319802115433684
0.032618555217804546	0.7278335855374566	0.885711315096212	0.3511720003062936	0.058141730661932844	0.4940495951043308	0.34016781223239767	0.37637419619026047	0.02996859730669721	0.38021632294992247	0.4620092351638959	0.13864061415090778	0.20103751804247216	0.022873828763548265	0.6334764658949821	0.19466378432954423	0.18500261277822905	0.6122336016842403	0.7824413170488793	0.7680529481158189	0.06892957982294212	0.1774807330792526	0.35692622436210164	0.7013384325806371	0.683782226566903	0.7727585857116105	0.15592107741489358	0.7122969980002211	0.11135370563525826	0.39557982529182945	0.33417337237525724	0	0.3799340584423875	0.3557629215442686	0.6955408951591732	0.04930339379622972	0.7584670846135286	0.8706817250545581	0.4060563998483122	0.522921460167294	0.9005823351202462	0.18492226129676181	0.38424309499906695	0.0017014774917545328	0.7961026488116849	0.9265202176889699	0.2304268799402417	0.9277424420627554	0.5807248582059324	0.6968645202778401
0.9930481227914595	0.7118542265401058	0.8445177107914087	0.9436391777309707	0.930054124549528	0.4477251057250228	0.032864547532074906	0.9927023811964778	0.6844091683087171	0.3323377112983522	0.8982942773183483	0.6397733344478713	0.3009782982742537	0.553261244557422	0.32271133957459874	0.5439578192103005	0.3654637355117031	0.8824963939902822	0.9261761947137603	0.6202283746957005	0.619047514947368	0.7494938698135127	0.7027881013308682	0.724381735243879	0.9843444317294032	0.010778770532640092	0.5007403067505831	0.8890389235200431	0.6699740611630585	0.298606438272522	0.7110190981184461	0.3799340584423875	0	0.2653967499938893	0.7907308804321407	0.03597279212670201	0.23245341118315466	0.46779989055210025	0.75422813070242	0.5428588944055572	0.9993237586423002	0.046268270781914644	0.15823585463072576	0.5788659643486506	0.1885560902743706	0.6087041571603361	0.9403685085398902	0.051090182118367355	0.18097192694669328	0.4026820754315308
0.8038390435354142	0.4473082241887385	0.810792525667224	0.18941698624475112	0.3003088460084091	0.42028253285773143	0.10560893249957659	0.34149006579685415	0.45715061764687714	0.692538334966188	0.4977135974554797	0.6210088691894642	0.4020843941612092	0.25016720267821346	0.9129621134779388	0.09508551627192996	0.54412438505397	0.21321632461075501	0.6637003709190228	0.4180346295698649	0.2743267189787867	0.2825143734157026	0.12960986234107374	0.751533013731769	0.4391232191137945	0.28703426408504684	0.6450701634375421	0.4217041430479912	0.5569462971983401	0.7931540319608172	0.10066704254423953	0.3557629215442686	0.2653967499938893	0	0.32868415571388543	0.8289064167055783	0.9063227793411167	0.868866065200908	0.6103192850874151	0.35764524622697347	0.45745562591466016	0.58619859377492	0.1700718561389587	0.33782736330215046	0.723087785079368	0.5097340346507157	0.36133504462622357	0.3928944773010853	0.012494559619357748	0.8863684156441164
0.5743507170790821	0.2490715576842043	0.35552473699881426	0.3587003949257829	0.7403482066248731	0.20834839999887644	0.6185069373487514	0.37650431420914443	0.6565376211655854	0.38737335091402836	0.4291953281211204	0.696994077765257	0.06772512204074899	0.7476160064811983	0.43300177682979524	0.5323485681984792	0.10255573148532404	0.10392147910656935	0.3593014103207588	0.10826144413173122	0.5083955134071884	0.5892403859096115	0.8805247659402461	0.23499387804607952	0.8129480800982003	0.8122715034664875	0.9332706823644609	0.1284498858465677	0.9048788719208997	0.976443605503383	0.30200319837851763	0.6955408951591732	0.7907308804321407	0.32868415571388543	0	0.2624180505054964	0.576777744156862	0.5615383066670844	0.6499334093154817	0.4051264840450157	0.9867833333166588	0.8429969287607726	0.5959581376194253	0.8668119554468197	0.2881308009952448	0.4529675813832156	0.3770893706762364	0.46144345202298964	0.7147766603962771	0.8980709044474935
0.5914609381209677	0.11702682688364541	0.7975500215397945	0.3513179500697817	0.6432477855467561	0.8444146956925923	0.13578472048558576	0.965353865695082	0.4259588929219733	0.5886865387566376	0.6963669345904347	0.11629126931676526	0.39800521509677	0.9931952699378908	0.43965476316383556	0.9644677014073041	0.45190889929441924	0.4142249372882103	0.16835847287915318	0.2582809654219419	0.6451025470719085	0.48858754050142006	0.24269801850320138	0.3824530875748561	0.4923715456039457	0.7073317790115243	0.00855064304404951	0.9786656778818942	0.47371145317990526	0.4186985887691753	0.6820147018795643	0.04930339379622972	0.03597279212670201	0.8289064167055783	0.2624180505054964	0	0.20562700015242663	0.7607034365509743	0.9957950751306587	0.884213912154325	0.8875863840883319	0.8169056663507491	0.2539544950959316	0.4737929724897183	0.28245160055124285	0.9653252483170062	0.6770233921422312	0.24504199816764183	0.2643928699904924	0.7058479449467283
0.26528559048859846	0.0402712315609558	0.6373052654674888	0.8460042548994197	0.42622634047361596	0.9306305027933127	0.5598101688248305	0.37694648735817016	0.8290690582338465	0.47276481911905344	0.1529580686942006	0.38270079767934706	0.4520063977654427	0.6834303688098389	0.437711829097581	0.8504861072109399	0.27783237259855464	0.6112858373897799	0.7159595289912519	0.973505906941399	0.6828157623212188	0.9391777406837403	0.5635225029160859	0.898812859161397	0.05053919637166027	0.748252112511596	0.8392472660661505	0.047437171173228654	0.9725088975189942	0.4378209358066909	0.09131887182309362	0.7584670846135286	0.23245341118315466	0.9063227793411167	0.576777744156862	0.20562700015242663	0	0.5808702468054381	0.0380502926066979	0.4660923479862523	0.03197503158195136	0.34244723371332175	0.637981105823657	0.09051224859151097	0.42472709607025505	0.6271310760114276	0.8863744023547505	0.4053902881800474	0.7994617045936948	0.6019802454847568
0.9193912286485916	0.33285020653479025	0.04487488388102301	0.97557909820309	0.4787788374568587	0.6474000314179772	0.9476581482970754	0.6074556509883219	0.10099822536497172	0.3014802846473035	0.9866451594779394	0.6784199714511135	0.35441395109759255	0.35035282788480226	0.9935767829917594	0.17164900339639222	0.12954488115954377	0.7060162538092062	0.8623441336110786	0.629891464969563	0.7498483876460087	0.24837049996923566	0.5103104055331891	0.8814644690607075	0.8542799297515326	0.9353163345016645	0.11790472977980326	0.01602395801999701	0.1174842688286073	0.8380328842024395	0.8357985767091368	0.8706817250545581	0.46779989055210025	0.868866065200908	0.5615383066670844	0.7607034365509743	0.5808702468054381	0	0.32359936148848245	0.8632967995909092	0.7581571546106417	0.16993461367010898	0.6258617955069661	0.18662922396092452	0.8034023681272544	0.6485708610111629	0.09155147930626018	0.0010828807026551646	0.2834667183953985	0.6530333968028619
0.6440105403877652	0.1267382552364178	0.0913910520533675	0.3624466048068875	0.18144737675830358	0.6724792262732079	0.2660329027743664	0.6870248058250842	0.41260176682888927	0.4356807925874001	0.6042390888512831	0.4211092028787943	0.27075474733879656	0.2919098267033924	0.9574439568285064	0.0906016414338775	0.0992369686317045	0.15241415168578853	0.5473014710501813	0.034409705160864945	0.9798661922208632	0.2652865635663061	0.7497258216906869	0.39188484019253444	0.3941375204109654	0.21562558113775177	0.45982029089837984	0.8465248247046959	0.3822128395778014	0.29612210806960604	0.4943777553775356	0.4060563998483122	0.75422813070242	0.6103192850874151	0.6499334093154817	0.9957950751306587	0.0380502926066979	0.32359936148848245	0	0.5521177419758408	0.946444119187605	0.4725852843315621	0.8643166374780398	0.946393487145171	0.7072476206717727	0.29354867554221153	0.7442638102092212	0.3103311863464432	0.06256438553608135	0.2969086091934766
0.39699574391637993	0.7258027488682416	0.6133852675949357	0.130733112063818	0.2132917283453648	0.9916119283575295	0.24915499412169795	0.42996279456307507	0.8097813984945949	0.20081678572809447	0.22091989261199085	0.16685087054049297	0.7820836064427705	0.39666603666486	0.36436678930884125	0.7037983652061226	0.6843844577767133	0.322069508855616	0.2663588718526646	0.3042365402356969	0.844619598351079	0.6400476693503707	0.5682931383351424	0.03878856056451907	0.10026950251529865	0.0280542975722623	0.7343857737459837	0.11179069096990257	0.13756231543729003	0.18027405749755754	0.7670779918626013	0.522921460167294	0.5428588944055572	0.35764524622697347	0.4051264840450157	0.884213912154325	0.4660923479862523	0.8632967995909092	0.5521177419758408	0	0.19322544556824905	0.8833182963604532	0.2147030442758906	0.6375443901479284	0.557277262910308	0.9878628533746859	0.5392868658883867	0.23093356910519547	0.02391128153137201	0.5039050248955003
0.5284969591996308	0.7266848139433127	0.3207533900465084	0.8466548604455406	0.9447336519844913	0.19306936784678252	0.7955065246842987	0.4396709953603427	0.978330076319249	0.17896088317393	0.7480449300675954	0.2833387176978662	0.5550873088082945	0.4377064063040198	0.04237004413597156	0.5992742007066499	0.19689270737298092	0.6526915582082546	0.29925220501108196	0.8533286238643251	0.6481536382322639	0.9618479914602784	0.25158546276471927	0.35689932651472867	0.2652753894364961	0.14811188811940823	0.013857042582048784	0.27435590213430305	0.3052953801934529	0.7680692104976264	0.1785982027701205	0.9005823351202462	0.9993237586423002	0.45745562591466016	0.9867833333166588	0.8875863840883319	0.03197503158195136	0.7581571546106417	0.946444119187605	0.19322544556824905	0	0.4932265658635482	0.29436990842921873	0.3080057353105079	0.21337593879289385	0.8047646782303395	0.891682249181183	0.5043670072473324	0.3101878550048549	0.9649819575774787
0.22607258430925237	0.9633382808805884	0.13405124892929743	0.9997356285672567	0.3751422059060556	0.17061464023281026	0.8312902375756874	0.04242269564791423	0.1870121453184741	0.8560809534285265	0.3942143944166565	0.8482611892553812	0.8981270233130114	0.4953657286306429	0.3703037885714875	0.10585518816028294	0.0014233020585440181	0.46413797639957577	0.8254525457210802	0.06844978781731992	0.23613082088903925	0.8239137788271907	0.32170480668011214	0.06967338731304928	0.7794546887289125	0.18459109097222592	0.06681029454502174	0.9724072476377419	0.42971290911937077	0.037690972438605974	0.50273644633987	0.18492226129676181	0.046268270781914644	0.58619859377492	0.8429969287607726	0.8169056663507491	0.34244723371332175	0.16993461367010898	0.4725852843315621	0.8833182963604532	0.4932265658635482	0	0.0673897987080826	0.24766069251431744	0.9292199192232643	0.5951460038314733	0.08348736416179925	0.9064481501068579	0.7929203880013894	0.48316219350804335
0.9433566324633204	0.7622199515123308	0.6113608805976389	0.6490604913786628	0.473706505041252	0.21244076854072302	0.3175825781580186	0.7602037380287338	0.3340692397364867	0.23283064628890182	0.2652595514962589	0.32804242392699323	0.07982872146895614	0.27179537876253723	0.055283406171728444	0.33340998410348777	0.11170776750403633	0.2665339417273771	0.9961515710222155	0.28011961740237545	0.20603271091509956	0.691984168843857	0.1540297031811776	0.20679944137173134	0.24949582331336861	0.14511625182672394	0.7966324723667706	0.9948359420596282	0.3646807696355687	0.5532901805135173	0.13889263575595978	0.38424309499906695	0.15823585463072576	0.1700718561389587	0.5959581376194253	0.2539544950959316	0.637981105823657	0.6258617955069661	0.8643166374780398	0.2147030442758906	0.29436990842921873	0.0673897987080826	0	0.06477977259507695	0.7138675047617641	0.14319108372837186	0.07220048958439562	0.17930597858084185	0.712693113475037	0.39742024209986815
0.6727477395502227	0.06384373503357321	0.3873968056268179	0.539537107419885	0.7073784912777268	0.4692704399351746	0.4608739076254412	0.2587128870341161	0.3675336137926358	0.69841956858621	0.3610889558489424	0.12979483547088322	0.5767022285520946	0.331609276931507	0.9837735355944945	0.22526161902868602	0.2669078659663451	0.40472955387674103	0.2761255831969618	0.858925140209217	0.6288983550298641	0.8833258552563722	0.18728829588489204	0.904296131940448	0.2374503946386488	0.2228862378122336	0.39220154670448215	0.08881502561024801	0.3387061262905553	0.3817279837870424	0.3692959945786394	0.0017014774917545328	0.5788659643486506	0.33782736330215046	0.8668119554468197	0.4737929724897183	0.09051224859151097	0.18662922396092452	0.946393487145171	0.6375443901479284	0.3080057353105079	0.24766069251431744	0.06477977259507695	0	0.7129330871398051	0.773124484844128	0.932374912695257	0.21846078073011332	0.236083818870921	0.11691262758461307
0.7389975918187239	0.09202589864108401	0.23072243047289565	0.0922869203869725	0.4554543145952217	0.6916669869462376	0.9764279923596243	0.8544974516865176	0.6744837266546785	0.5322092384471492	0.7555528560366385	0.28828950088253447	0.7009444310855683	0.6135942962118613	0.010605336551483324	0.35744137406832943	0.4677050302787571	0.8649300061046876	0.2958658353769201	0.2814140047321503	0.9610075172665358	0.6643207995606804	0.41369296674871636	0.7503955671034978	0.0028070984423750334	0.8839975568270723	0.3677762764385254	0.7117173942007952	0.8642005698521904	0.35003302579761675	0.0787575734363345	0.7961026488116849	0.1885560902743706	0.723087785079368	0.2881308009952448	0.28245160055124285	0.42472709607025505	0.8034023681272544	0.7072476206717727	0.557277262910308	0.21337593879289385	0.9292199192232643	0.7138675047617641	0.7129330871398051	0	0.8090725014539273	0.1467367306745393	0.38408854836522444	0.20845900641374837	0.8360773800039084
0.8977012926757226	0.9045918814566015	0.4199395466747172	0.6333867554227548	0.6055001599451	0.7941079595930887	0.021560505007953923	0.6833838184873567	0.19679794556661112	0.5256753977395051	0.4431946392498587	0.5231872131768877	0.5293927831149543	0.48414348677294905	0.08499942421720263	0.06486371820244186	0.3228297756391132	0.5774073116657227	0.3492278172267206	0.2716885049612777	0.033366200899138	0.8920335716403388	0.07066988576266542	0.6873192173855787	0.6957187357325026	0.8518872081357574	0.3487201409704377	0.6933670210855863	0.9319913294167517	0.44499257270728376	0.5828267086888408	0.9265202176889699	0.6087041571603361	0.5097340346507157	0.4529675813832156	0.9653252483170062	0.6271310760114276	0.6485708610111629	0.29354867554221153	0.9878628533746859	0.8047646782303395	0.5951460038314733	0.14319108372837186	0.773124484844128	0.8090725014539273	0	0.9017235497106484	0.08519547113795922	0.6112020857057628	0.5401152936059276
0.47360019849237045	0.5758530877560846	0.9356408644317091	0.17570234966915543	0.8674832661689745	0.43515606624503833	0.4048279377989703	0.45064792918644225	0.2772956163232754	0.6447440304609934	0.034416804606782536	0.458748655702088	0.8612804044899792	0.24469646411290302	0.20385576034981823	0.9300098485077627	0.10515078704669112	0.09484447795009454	0.5886192488006078	0.9179632750520487	0.21779156408073985	0.6428945166741478	0.1628360530726931	0.49076930070909897	0.7488551407419985	0.4546538120890713	0.4242920796634717	0.2904120023839334	0.3020926871775679	0.8759525652206132	0.17804876326399344	0.2304268799402417	0.9403685085398902	0.36133504462622357	0.3770893706762364	0.6770233921422312	0.8863744023547505	0.09155147930626018	0.7442638102092212	0.5392868658883867	0.891682249181183	0.08348736416179925	0.07220048958439562	0.932374912695257	0.1467367306745393	0.9017235497106484	0	0.5112495220503877	0.41239557372947355	0.15347120083345434
0.7754399760514925	0.9149923271750933	0.9751773294721506	0.6092988577875147	0.9736544067059837	0.5400910582602093	0.333754092052048	0.8522295961166945	0.12691781875783958	0.8119622922150759	0.0006787675472382793	0.7467255518391376	0.8231832780437999	0.8209251141039674	0.47882176683084976	0.977003612750919	0.5323918464210055	0.0267079431689754	0.08506972196433848	0.025725698464790447	0.7709172463578482	0.9384930351903116	0.6111370745146399	0.17744034331613812	0.8143526626057412	0.7872246871541784	0.08246940877526499	0.8682737244618925	0.5688288040043655	0.39843811970446563	0.419326711457783	0.9277424420627554	0.051090182118367355	0.3928944773010853	0.46144345202298964	0.24504199816764183	0.4053902881800474	0.0010828807026551646	0.3103311863464432	0.23093356910519547	0.5043670072473324	0.9064481501068579	0.17930597858084185	0.21846078073011332	0.38408854836522444	0.08519547113795922	0.5112495220503877	0	0.8551943398138769	0.9994381539242635
0.4385698629300694	0.2644049957908614	0.8566723176607258	0.2529289859854694	0.7278884029879001	0.7230990447795222	0.14283506323355233	0.06056979313097832	0.8632069490098102	0.6228981521103607	0.424631251718358	0.444367591490308	0.1768785231808062	0.1668438558563129	0.3541778809693763	0.15283028300758061	0.051524899294628	0.6802626360964054	0.22066242686758653	0.9272184377099838	0.7236368193194991	0.5122841531477788	0.32129450818353844	0.46686942505522977	0.5362992467879427	0.45501431754844224	0.1959913194523013	0.5139637385743195	0.7806260178294634	0.520959945966891	0.833797039982026	0.5807248582059324	0.18097192694669328	0.012494559619357748	0.7147766603962771	0.2643928699904924	0.7994617045936948	0.2834667183953985	0.06256438553608135	0.02391128153137201	0.3101878550048549	0.7929203880013894	0.712693113475037	0.236083818870921	0.20845900641374837	0.6112020857057628	0.41239557372947355	0.8551943398138769	0	0.6316123676049546
0.8237942900901454	0.5998704299607479	0.7598634449612331	0.8190105371393419	0.33769914295066583	0.7297019283973689	0.25109314105716696	0.8080515739949481	0.6916967376825447	0.3404538798156198	0.13939077225385743	0.07465557099047593	0.9621419756572469	0.2515987559035818	0.4470785313434116	0.5568325538589399	0.49292531832637065	0.5876909358655809	0.38467341532500476	0.8704250507805796	0.10218815506544965	0.27066096385560234	0.13272515329490275	0.054217287273828796	0.5765971538408748	0.13256689540322275	0.05465087147476644	0.5429476593822434	0.5711204501484463	0.3636849907528018	0.5319802115433684	0.6968645202778401	0.4026820754315308	0.8863684156441164	0.8980709044474935	0.7058479449467283	0.6019802454847568	0.6530333968028619	0.2969086091934766	0.5039050248955003	0.9649819575774787	0.48316219350804335	0.39742024209986815	0.11691262758461307	0.8360773800039084	0.5401152936059276	0.15347120083345434	0.9994381539242635	0.6316123676049546	0
0.9455590059582197	0.2638837880349584	0.060728707494700274	0.07508834569423672	0.8312233053262177	0.942868427711546	0.23599716667355053	0.5627099891269927	0.9712527414993739	0.8742964986455487	0.06790637688141199	0.8319420806145068	0.8703028257918097	0.9590929142983495	0.3238904301598772	0.21806007759801327	0.2992051937673089	0.6203043944754746	0.6756848814115474	0.3469946049783318	0.9485861486127766	0.4293721688290415	0.228862515230695	0.982659579057893	0.9029048381814392	0.9012693443163946	0.3231493912092718	0.6286657168342527	0.16001885818304684	0.8114494072598588	0.3302020934202846	0.29948585263211147	0.9134793069767554	0.26835514354087586	0.8655280876740951	0.46035231407780297	0.4405930096319085	0.20048280130033724	0.4194935306858899	0.35726381420273856	0.7980434321135101	0.8576413953205575	0.22848579259697632	0.032005813357152246	0.8463599563065625	0.44852887961253085	0.7292165027854319	0.157703326333405	0.8635504105652058	0.6464377021384209
0.6410498134617014	0.40732702708039803	0.5904420902034805	0.7153855252007265	0.8034204217874311	0.6785733468807368	0.21671736783297357	0.8226930948056096	0.018995566908745376	0.6201597085344263	0.26565983911696434	0.39156983146334	0.41440762556726096	0.02488795944171407	0.09524775198959112	0.650133564522247	0.9252937923994077	0.1440076725995505	0.48946847850667685	0.5158217433831422	0.9936316091774489	0.0776628283377605	0.5001139495731792	0.3243847408323637	0.911823108825379	0.6420974447328867	0.599190476055076	0.12945990650195938	0.09797486401179123	0.8118606230273567	0.8412651253143775	0.006425549275188347	0.4146159920656769	0.48445841806095047	0.23543329267169255	0.8679683024511586	0.6906239908645423	0.7264535770830649	0.306183831110165	0.9134437161312452	0.68792534106046	0.03065058929383213	0.3795277873809304	0.8095377287520835	0.8753168598635265	0.22660814564942844	0.012201358863285217	0.3776284325401553	0.741574649921613	0.23003631510189704
0.25232110209448244	0.9821889730812099	0.6055348240781364	0.776479122046841	0.9870404524111649	0.6741773686748573	0.42292599316737456	0.16921721411229418	0.054083473074905464	0.4570495727604027	0.42937815330806206	0.47283912624539104	0.21391170838857554	0.8157415951308775	0.36149897821801247	0.24478564725393293	0.8420172201355005	0.20875365486791875	0.6799993125539912	0.43817111921079155	0.7442023830494522	0.2116054547487879	0.8185306619469481	0.9291813237419074	0.9919855533729561	0.9068784780116437	0.5340226688209576	0.36556904773289844	0.25481263305099344	0.6684474854628905	0.5191121100344251	0.34401827703084753	0.65980586706669	0.629545150595693	0.05924892140717741	0.8094440083648817	0.3044041821045639	0.7541116813066182	0.234401894565337	0.415069436037131	0.47509734386269564	0.13540056344392415	0.6547832712628151	0.21396075234541234	0.9255974521910093	0.2280841663892027	0.674046166938978	0.28863375772042443	0.9971983393266027	0.2845354434428383
0.38282191251404296	0.8907194252703973	0.9643974857871426	0.38645081050015306	0.9923353892609497	0.48742186407123034	0.6931895244836976	0.7977319006772163	0.905899433755823	0.6838455998841164	0.6483721584564169	0.91813187334475	0.12726201917193602	0.5058480549137451	0.15024267982408646	0.9442259622468347	0.4035851614030146	0.728695547556604	0.2584698742429691	0.31737290882545455	0.7367593850725244	0.6403593112761597	0.8968241722968794	0.8857869855237116	0.10356537241288655	0.5394338474931842	0.729080402437769	0.10538003858551592	0.3918343453616261	0.5966083439766106	0.706551338897547	0.5122609455289706	0.5771015686111604	0.9245681441602593	0.3904715257273542	0.0019018859328409077	0.6759478421642606	0.08611015878787598	0.001810661671975633	0.8652635254339992	0.5333460635226387	0.425432836971965	0.25546488535355594	0.9302135877922928	0.7139023448693075	0.5147121820419054	0.7107318941441791	0.30533169533615245	0.11297401957065556	0.505265216061701
0.5193332348163456	0.9745765378864649	0.5148344808901147	0.9244630995169553	0.9010453306477864	0.7272476193197525	0.22182736740061515	0.03493786968485724	0.9261822160021494	0.5355420482214598	0.7692349328724589	0.8035299198283609	0.9958217503946319	0.5901253211742096	0.8893455164010039	0.35920775314905307	0.5498272981706225	0.9333639995522375	0.26380061195963744	0.11469399008404779	0.9959271561179018	0.6370615424433284	0.5935533728045963	0.027612269762329444	0.27459469432929706	0.9214556138677161	0.29220527094599946	0.23246123080067738	0.5399559570718652	0.0300151940138903	0.02060232291338515	0.6335267584533206	0.851337130927449	0.20402626578774896	0.7013134189892847	0.03082650578531887	0.5377984227519551	0.020339735563364214	0.5551884096925377	0.7275670996266418	0.05517967636772281	0.3628882796186015	0.21936149732363452	0.5847412539477523	0.8458498638266976	0.5078448525113193	0.7571591586699992	0.6176983506038547	0.1366338823784654	0.16223191241261803
0.3952806253443456	0.4000368615127039	0.05796879738002947	0.5498188643218147	0.2846550007869527	0.03971809918240887	0.7677326399461691	0.08480614696214883	0.3771278656458543	0.9140238181578918	0.7865037793941795	0.6783776227485712	0.22527737811538717	0.5962066130763714	0.21546097579001044	0.8901483203419596	0.5834051776645555	0.03611073773247475	0.9258632143422165	0.49080601512684274	0.34218009251316506	0.5913300618256153	0.531327159231508	0.35232109430692604	0.13729723501864388	0.8142586981414439	0.195991897277364	0.6402372242204343	0.29513808385778006	0.8476826133323342	0.15529863864566051	0.6959501143757408	0.6307345796942668	0.19763243623069127	0.39338543925033875	0.710534417506082	0.843848410246844	0.9266625867087113	0.36203095479681613	0.8646595473641554	0.308935309479463	0.2105912634275664	0.41822545073339135	0.9169809072787999	0.6200088610824059	0.7038724739252898	0.28236600232396136	0.019746909767903387	0.8493841230914776	0.3923858033484606
0.39028477149565255	0.6691374150374582	0.30148768191457787	0.8558864400977128	0.2868790652135266	0.3165297140241393	0.8169447742416966	0.5749008502065566	0.815980159543129	0.7634622136249846	0.8439428245810399	0.14905002687989155	0.3224365906418981	0.7161829481250591	0.02699367157496646	0.46533625145466806	0.06759920056327173	0.8928494750605113	0.02156781688995013	0.03181105627775893	0.6304396226428024	0.3168588758557517	0.2326983159754199	0.24883776574558736	0.6619903985205629	0.9224214853397636	0.05078930892445399	0.5177367413402182	0.3251926153388526	0.5943272918117821	0.2781707625243256	0.020949926483782022	0.14064286582206442	0.742628825292409	0.008191204203688351	0.6179080880324217	0.9599916219211072	0.9661973413875534	0.03145169484356147	0.9420374945407555	0.11610005854344341	0.9326112014734665	0.8169288488873072	0.6224494563089806	0.48965879682936053	0.567938571622921	0.7821597087974198	0.9045738111547511	0.6948445410658592	0.6800103782595714
0.629192854847752	0.5614811696955444	0.9087555536676273	0.9313245038215185	0.43786926295885853	0.8690247062721254	0.9713043569235155	0.19744034947065203	0.5465457748149913	0.6680424195480054	0.9508105032634543	0.4443271412771659	0.9528602968464996	0.5905312869609434	0.8917963915960168	0.051702598953030754	0.7192887788315901	0.3610588483431044	0.7856765510336754	0.861757968994729	0.7526292111350297	0.491743898595138	0.9211258880568771	0.7629477708265731	0.10537296672979823	0.07632179032837905	0.22336627676397214	0.3329430212555755	0.7567869087767914	0.729791074596596	0.11006716272514183	0.853179830719229	0.9133575976473417	0.06159819006964007	0.6494443735595835	0.47527383179509564	0.49153890889476237	0.755379489990199	0.7383963640778589	0.5245134223145971	0.7221880812368696	0.47209505328361634	0.16057262436024378	0.7786368883372033	0.42798751620947406	0.9353121028516904	0.49966557196110883	0.31340662214758386	0.7023230417934945	0.6724169933430331
0.7316571940097137	0.4045937990248162	0.3199937225616054	0.14709542539127618	0.8222656833195783	0.6205162712523618	0.00299378649963844	0.3637901490909661	0.09856549860032005	0.6904853821458639	0.6290763891037393	0.7270121284275636	0.1293693013980871	0.9538573929180603	0.7753291801725948	0.8123887962977311	0.9554484479890457	0.674046369374069	0.6234077673345625	0.5643476299527167	0.0028695721899376636	0.6867276784653091	0.4148208969039897	0.23229281323354134	0.5193262051669713	0.8029711144189491	0.6514629406381973	0.39817221062976804	0.6658231221735691	0.6985223598615752	0.12428177023498066	0.04035777787564443	0.27515079526325925	0.9081303529779449	0.7157577594225033	0.8082339571011883	0.8876584836077774	0.8773967428585332	0.15321806887494716	0.7979499886496842	0.9142203084670062	0.048302134026877885	0.58726785902359	0.3980277995538306	0.503702433045482	0.6630053547767334	0.5062068726489867	0.6482437705167853	0.3109504349393216	0.4968617663374284
0.24187346205230142	0.2957953922784379	0.18000248026530052	0.28198725232658284	0.13347758788036213	0.7424715758006851	0.6912622641207421	0.6089994582657507	0.9764302100631259	0.9340243027349198	0.15338576035976603	0.682076115303833	0.08142424835063422	0.21668617156602132	0.33984861183755777	0.11264243646150907	0.4131630831500154	0.2811608626287525	0.5316589691029919	0.6306256775182172	0.8875282374878456	0.5867821266203901	0.6567754538726038	0.15917243406892656	0.48253661574090756	0.6107981338327666	0.8465179308798221	0.8382974743098683	0.5668570832405903	0.7750418416415301	0.23587780554693694	0.7351441325090148	0.7818391641291915	0.4868349424208672	0.8857934327657796	0.6553290827916621	0.8967567688920367	0.5039180402294571	0.04815178994332059	0.8143569612543825	0.7758538691412101	0.8499413223103492	0.12752775493706137	0.2773621633117336	0.6222528582281841	0.6207689026919956	0.1509502405568648	0.9772365231642494	0.34234605232815085	0.7526318279078762
0.0213888122203566	0.6025546495412255	0.771043887524589	0.1921306785847472	0.719448258835342	0.3354963615101403	0.48088509642724364	0.4547431932345476	0.7047272857333768	0.7072376757382745	0.7728139316700028	0.6752742026454209	0.29828001937717075	0.34727742797115435	0.3850138756275544	0.6263961174298263	0.8555094423770125	0.3532780980484971	0.8154071864328107	0.35335638564417005	0.6741740459105239	0.595491999221148	0.5445555728577889	0.8429295652969437	0.053465820397907704	0.6781049372940623	0.11920578192210474	0.7643873828741196	0.8867157773636124	0.467524500965239	0.452191052733125	0.7311699084353134	0.2767854010669243	0.38873124907457157	0.05661592082668221	0.7811149613458284	0.8892329076802261	0.915581491142748	0.945453468460588	0.9170209272522082	0.6964863515402442	0.9908414009832014	0.30607044456945975	0.09076707152409691	0.6405651854222537	0.029081794477702316	0.939145483385365	0.5669387492020761	0.4144820133470527	0.2238049922400841
0.737039755638938	0.46386789429967223	0.2404812993457719	0.3097814180484231	0.8283619835904754	0.32089646058302	0.7796559267934874	0.6204157516481217	0.15756299923360362	0.3126050964788759	0.2148581421188155	0.9725276938108959	0.2347624272045069	0.12285485870868407	0.14006935200862558	0.5890862337492873	0.596009105496494	0.6655658479325193	0.27473158699708367	0.9156502995950012	0.9889162822379577	0.5622365634643458	0.440166288066168	0.06044206681203357	0.2789820086876905	0.8036864202573737	0.8068932761361731	0.19538772944546	0.16183218900456264	0.48184404907513345	0.32445084017772785	0.7165274512126191	0.2455095690950273	0.07392215968365412	0.471489562394829	0.2792974026867727	0.5088929658363397	0.8681349778613795	0.23831588676640714	0.558493535401655	0.03652258264323438	0.732495109855866	0.4659423977566718	0.9847343025666939	0.7261591098565957	0.4913312823148056	0.8150523124791131	0.07663595484042984	0.7331505089247323	0.7826143875822382
0.30508720220332874	0.1278763354482111	0.7011466146783862	0.21835917837744667	0.863997658261162	0.3993998810263021	0.40097876061841864	0.8782405543215546	0.31309940382243584	0.9007604521085882	0.48280563329360116	0.9196843854837704	0.7490403951487467	0.06233239577249061	0.14382762321890896	0.789919537601989	0.8611605986766742	0.6382512876256633	0.5664205687078983	0.7685389128236195	0.703843453569505	0.03224239163587117	0.8826772681705553	0.13301624346852858	0.2273011452254331	0.791406905516836	0.4475484436834579	0.3680141519351199	0.07070524963885572	0.8246926103135648	0.9109893941849929	0.7938951583690731	0.42546759298544434	0.355197461540842	0.7812525427462784	0.4806336095070167	0.10567847661926	0.8714792753020517	0.15054125444280553	0.25838297966835766	0.4616523809566121	0.5232522570254328	0.20411212403321255	0.9674081822424978	0.12773498908825742	0.21881222558053148	0.7805496589566425	0.9014652188818331	0.5182338667837454	0.978658752836998
0.35559980742585706	0.12284413270570815	0.8843681638173084	0.661360792731028	0.17583928991883968	0.8528752942216559	0.6711526004401318	0.2642473629209283	0.11279974195568832	0.27821816902183083	0.5393955234490305	0.013965807235390093	0.15610671287507183	0.5951599310698384	0.2238696947122698	0.2017985309996383	0.12119097502369613	0.782538689795563	0.6245500333053233	0.3527310596635923	0.1409830427453681	0.6229710028491157	0.974597817834962	0.24844854479583145	0.9337140881525917	0.8967033144340523	0.8514162657560238	0.947833135690264	0.8437202860789852	0.5685160261956681	0.4260203771547365	0.21795002798327268	0.46431774047904284	0.33560759820738306	0.8589414714130631	0.6089065689144154	0.5325701492516539	0.9083089247071725	0.874250341692088	0.5333111901304607	0.3327247080499198	0.3034038923305652	0.5313519390652832	0.2952266576889724	0.7830437217952132	0.12881416125359557	0.7435635350771309	0.2758228293872683	0.39651244613221526	0.15271564945061633
0.8398209968282895	0.7126884190110824	0.9128128771485695	0.35174609109608324	0.988200727114645	0.19096959742255737	0.6325896085818717	0.09238180840063603	0.8437858051531502	0.5571719082816702	0.39817257534616335	0.4214069156311643	0.5484564152398088	0.3020467773474552	0.36466564508307153	0.770453415993515	0.21364466849810237	0.5409886131768508	0.2779416973819503	0.7619632210478676	0.18926462265386768	0.16855524207680694	0.07414173400187496	0.19741201827835764	0.7673569736118016	0.5667552440665153	0.11354729248186946	0.6854974987325527	0.5872109702263212	0.003256995968302756	0.1369719600938789	0.1957316242637992	0.369621251651182	0.25424383686738294	0.4423190207890507	0.9438120822307229	0.4580595816075256	0.28200040451902075	0.157360259291503	0.5490434429384179	0.7383172271052046	0.736139165876119	0.6718806853823519	0.8290506283431285	0.2096883370782543	0.6161940032006493	0.8171567079393663	0.04498622439999789	0.4939247668971052	0.5933868202660848
0.04621625613340308	0.6413742167310804	0.5516819204047546	0.5713481536830733	0.5744520636294045	0.21402346541632766	0.5019919319848111	0.26636402155553385	0.295000766868193	0.05063979584692846	0.6082824864275631	0.38150015887985367	0.5570347195572101	0.40414996013935145	0.7942658221446971	0.1637743413384961	0.7932043049239679	0.8572741872106002	0.4387558988307164	0.4504098837454471	0.8981630429919581	0.7068949537613199	0.3984394209777772	0.7848599906985895	0.743663139998614	0.9664281248429918	0.03837471576112972	0.767486944927991	0.7080332257115505	0.9505476516038946	0.9098297734314578	0.6434382898643929	0.6381280756115102	0.5291293549251597	0.2116913379948001	0.937532942237267	0.3507159119934816	0.15706710744280472	0.693456638600864	0.4250949975637819	0.9640567551582186	0.6087639287089833	0.4876077948899029	0.8035284242416835	0.31262673082440184	0.4088801474284216	0.958903643263976	0.19110592423294304	0.9188852302543854	0.38010125520829174
0.9904512710695245	0.6133347208987806	0.1332347089192869	0.37903049788040355	0.6468803344263645	0.8947483396140931	0.6614164021295396	0.7742552753803953	0.987088759381333	0.3147718402966656	0.664986705272753	0.674082914498466	0.0577006608916687	0.029731849987639003	0.44447630207038324	0.4180872500940468	0.3814921025596033	0.5836196664144073	0.9720354556965727	0.1910334948179434	0.6369017735125705	0.1078268679794685	0.32655284421902764	0.7450982082249995	0.16846817861053187	0.5658386792449388	0.733508139150627	0.2769819311104462	0.6056679457335779	0.8669830567038901	0.39738383382919096	0.2659244254047801	0.8990889006105214	0.15284724912047032	0.5890723632349026	0.03998056393512095	0.49054319722250594	0.9846513517249258	0.5453549342738613	0.03324490553868942	0.782764784626748	0.1778327145921389	0.10176683956381227	0.07879818710614983	0.6951342767861776	0.8676422204342685	0.8954894181962557	0.0022460683627684164	0.9934833793006681	0.864773669321774
0.20356911865630745	0.18644770177961367	0.1791206413141353	0.4622631977691898	0.5593166820634491	0.3863461737701659	0.8401392968859684	0.3257800803260946	0.2997904771002141	0.2938001832374372	0.48913786712103224	0.4015509507512971	0.24466666808955906	0.009437338071094703	0.23769257751518924	0.6242238440413572	0.09935506368110314	0.31634822495599413	0.5603703954636675	0.5650869172432967	0.7754751373062007	0.263527793046722	0.3234782211348819	0.27153302316042827	0.3240608016538996	0.4986743869898287	0.2943311231486687	0.5217212633459043	0.3892851473661453	0.37984815512008185	0.6986004829483484	0.3203667666726937	0.6551234128945249	0.30874199086827403	0.96785575743804	0.5183954250382677	0.23364528988640576	0.48793591120082747	0.6443428678389668	0.31947273594709513	0.7056541076642475	0.02616675507522881	0.39197632769817126	0.09337073949374053	0.011285240536246688	0.40909652027086485	0.15376413090666163	0.0528178010022875	0.9605845253129142	0.02369366277164897
0.3957760994537445	0.8787346152416455	0.1619359353787676	0.08007139862298951	0.12543455987580787	0.7384190346167812	0.767649108926866	0.08945273281697763	0.7624149636952308	0.03777283013118704	0.24720427665551448	0.6868795686686265	0.033391805981260236	0.39505246043714004	0.2571908798807512	0.557041435906713	0.4940758192202833	0.810227320546261	0.768761482423012	0.9016200725080366	0.7417524385638699	0.17942599333939857	0.6838963986032524	0.23484600655704502	0.6362259782147968	0.4635932012637488	0.5634992714614367	0.8359615021498406	0.15412116396836606	0.0836372145837041	0.9873971927974927	0.8230709087511946	0.6366719116297695	0.02637033108158371	0.1921704806660861	0.5151102207653832	0.64651930836495	0.6841094523749098	0.4748065317271891	0.26098548367486074	0.43253940620166853	0.7524032606264206	0.10906491801440199	0.6366727728077807	0.6690638855340675	0.2952309675353155	0.7047885016997415	0.8798938744769861	0.6047935436001256	0.5564952844786102
0.4901352667007911	0.5628701994964218	0.31032252654310566	0.042272565324632194	0.4326667690727709	0.04686446552439516	0.1568325507769195	0.03549570987399031	0.5402519060334252	0.16545372286864357	0.5319241026842162	0.36062757476692964	0.18845173851939867	0.7736423819718466	0.06251654075910051	0.3919520701802123	0.6221571915985167	0.4430282551860756	0.3617127737023007	0.5230290885344598	0.39850627986187337	0.605985533099657	0.7550311991439542	0.4384954865066176	0.8906956444183968	0.6516877197249106	0.2786925286396169	0.3820926568656179	0.8978439563872319	0.6479822035636336	0.6294824412762333	0.49260335780735853	0.4749491115253657	0.8378444784169657	0.744315032232177	0.14958918262533383	0.6033728563850506	0.48143021209245673	0.002165843486639729	0.8803105055770046	0.35202555723296536	0.7663339852778829	0.3850480197024069	0.8102152994028446	0.9059399956617646	0.8725045640450445	0.18360263582148495	0.010310064230857119	0.5527616734262968	0.1919504917529874
0.23965384048425442	0.3122274534049442	0.7047685723371202	0.029024422122578275	0.7301874033557574	0.6372459160389683	0.15583119556405023	0.8174835080419819	0.33484306410141096	0.4491126794464875	0.5272807708396867	0.8206370374313458	0.1534928417447633	0.08953404713192581	0.4149195034972888	0.14934322734324834	0.33631354512006095	0.035314291238023765	0.6879486808373145	0.699898005378818	0.1768838731529503	0.9252284093147726	0.8758011013663338	0.8153847337782849	0.09726247764933493	0.5167403979325468	0.029051294419947693	0.7431556423005223	0.34822550894850857	0.29425002611393725	0.887654540972856	0.3713915783447671	0.7591663278507129	0.02391033808639953	0.5795861522236487	0.027529499203947205	0.2548935762155853	0.09955652406723792	0.5674452837729508	0.2734386014309481	0.32915694771803106	0.5161440696274906	0.7192066254144321	0.18851742888961098	0.5621608692164753	0.9649650538978343	0.39722253438083355	0.7214191458761474	0.41683796263418715	0.2068583470563985
0.7526160618450277	0.16648648543708788	0.99301978877384	0.2251692213324974	0.7509554082837133	0.3528115578990667	0.6975363087650213	0.3355780797996686	0.24250664261647414	0.2610868837978291	0.1546076818669756	0.5755440269695083	0.5460017518758784	0.47540479247647394	0.9443536517085219	0.8848316416604041	0.25890936876283777	0.942904838172121	0.4525986932218238	0.17142017584294678	0.8217966559510387	0.09240840195143096	0.5798275831916972	0.5858334484578804	0.5963917701437298	0.8625400907793817	0.0806232469555056	0.7907116925291306	0.39781056019623695	0.989952878390382	0.22360445201346724	0.6031537784569302	0.31233993430448215	0.9892183039152461	0.3902942106523334	0.14740940607718223	0.9219687039253711	0.26788593936241467	0.6218110950089093	0.6374448673643237	0.8893882399550358	0.20958476343621224	0.06242360271831182	0.7684986627775997	0.3211073547240496	0.43896918168581167	0.25195074255595573	0.11264421726130902	0.060085780452858284	0.3347279626520523
0.32646533648923626	0.9375131420129331	0.27004706245905874	0.3420228658261061	0.06261374760806426	0.012117447020961403	0.4837905725847613	0.14784800588274594	0.12595444892087337	0.3332464682523635	0.5828383289860799	0.9670680251098537	0.9454501443626151	0.479360599016035	0.4527577466876913	0.6706435224151431	0.1293044699960022	0.7816354449231013	0.8465310322864759	0.6081804971096032	0.715467399120318	0.7247759672525149	0.5218211746000255	0.9066223214025592	0.7443539841937223	0.20743730111972103	0.5977009662694278	0.7497486015230108	0.19254862094170044	0.6237127534538198	0.18188733750742492	0.9999616572218584	0.618536023710142	0.8774057077189809	0.4013243649581598	0.6917239793477201	0.9430755813773081	0.4266870642415649	0.4765741548606025	0.5326732230327456	0.2786473851385285	0.6323657263370156	0.048725034607536744	0.6943526490950493	0.7730333155285913	0.9066635583222719	0.7656462852445193	0.06966291230679678	0.7346899925071083	0.5373648445001756
0.026266215579926366	0.7969348889008859	0.19612745110754137	0.45176799574757076	0.31462454399981143	0.6162546876817188	0.49581611679210436	0.6099053882070556	0.41488593458361644	0.2669724101694114	0.285515355725238	0.832012190646848	0.6463777475401704	0.9295087356185874	0.7353342379231783	0.3676724240366769	0.018914812836854478	0.3459202516803729	0.46087101121915275	0.3844252702264187	0.03269545982299549	0.6311636603967744	0.32288877003838135	0.7490965885415218	0.618659697835027	0.08141426646989669	0.29523976518858264	0.09398534294041261	0.636300921678599	0.42534691507752953	0.039092196987360106	0.9306499448947599	0.9409939460942718	0.8234394798069371	0.09047543523384749	0.6915428074341883	0.6002491872576402	0.9361585178626078	0.5865019787051207	0.636368202542781	0.4290752779000915	0.7881632211495492	0.34423248174111265	0.563119428008249	0.6979986977581644	0.46377487299068065	0.7182706937253333	0.8109141500563144	0.34575270218258913	0.2734193606101941
0.8224747449081401	0.421788282909747	0.41223818014696323	0.13901839163260532	0.5630137827219673	0.14985835607199027	0.7209589093260811	0.21495822617571647	0.5737051233963099	0.9729449288991354	0.7076969419686233	0.9178314605832765	0.8907884090959635	0.6680944242930699	0.1341023361678828	0.7479335323731698	0.6255706166907662	0.06140909753000123	0.9527519986372956	0.915876313515792	0.3124093647743722	0.6510120538899564	0.4090766500426968	0.27455404124347227	0.9738738957315676	0.3223062775775898	0.6163470603513068	0.45847470334689877	0.5791906654935544	0.34781071651611273	0.6948566706132235	0.7241644321570953	0.8237054690504167	0.19332014312233536	0.8234210305135763	0.5233442447842257	0.64274831483008	0.9820985865400073	0.025208411041092726	0.31036518696870874	0.8622986655603968	0.37375952675588486	0.7380601597904027	0.716972886024789	0.1637105764033785	0.18487243355995997	0.9322994554553758	0.565139736290756	0.3109062067919841	0.3695449206736644
0.37112691570302714	0.4254642690154481	0.6475661560204735	0.33054053716802256	0.9193190148264967	0.8330682991685563	0.7329356302435754	0.33791708306810575	0.7963088915978892	0.4457041347162486	0.9678860160188909	0.7698271924771535	0.9162440445235901	0.25050849386625584	0.5006442916306858	0.47283782531873875	0.3239577059811427	0.5922531406232319	0.009233525279690125	0.5487332091392758	0.24454472329916388	0.0545723711144076	0.6213972685428536	0.7675926538009601	0.06159852914205077	0.8128583481006219	0.339687861502873	0.7304565284317015	0.5762714025500263	0.7095548744843673	0.05107704828744508	0.6953462079847054	0.7088178297920295	0.16233944555110968	0.33071653390629396	0.2940745221897272	0.5001248543694015	0.16831764087681722	0.13185139194614237	0.19465496496199786	0.3581745097297716	0.45281540899521844	0.4544535678519728	0.48094732848484323	0.1768923914469357	0.47268656441633405	0.02218616315734101	0.6362944786770408	0.2854922975881017	0.767340611165101
0.2953448366100142	0.8545008759853089	0.6982647038514176	0.12805616160860533	0.6307091591755827	0.9118575814293737	0.5454170455226643	0.614496192703904	0.8960394935227808	0.9995122508323477	0.8688324787386297	0.060619092090921756	0.6779994773019363	0.172521007858076	0.5665037587329643	0.23315659667536714	0.4744819580941394	0.4392101686175399	0.9772157321970713	0.7942417146782066	0.34365600270229846	0.7109756458588156	0.7303158080990506	0.361473911912755	0.5546906909208906	0.5147051098605753	0.30706306665191685	0.7632443290971481	0.5373185996987481	0.5393159365658684	0.8150353967027176	0.9604794990791421	0.11225220015158066	0.437321313722569	0.3687752731194677	0.568988263130276	0.3969930502361493	0.9396039026102186	0.9083894545574944	0.07450636584867687	0.4441585981152272	0.9736433542329299	0.5818531166138792	0.2970593980479014	0.5491297113294417	0.34209791563996717	0.5342102811966888	0.7333496010312796	0.8261683386503382	0.27408061890619273
0.735435860434849	0.47348729765511965	0.10133194341998386	0.5601994370395141	0.04803846818518187	0.32538861040446876	0.9217578446383692	0.16255137874208625	0.18211728230355395	0.605029751701205	0.9417622556155553	0.046405897109397465	0.4089008880654629	0.32264128314699114	0.09196845017644806	0.730400512268931	0.3322937546679694	0.9941200287671821	0.8595520364813721	0.771252206994445	0.015154348555267871	0.7971011950900553	0.8363195884178628	0.2657692130368109	0.8558583670836883	0.0332735091956351	0.10421842542355708	0.565887065316642	0.5856240701716618	0.1281235076447752	0.3847955150148604	0.7247659600187669	0.6189184298713796	0.9405245575852373	0.03471167006499798	0.789793498856343	0.34880561144586375	0.7789497868453426	0.174534512995002	0.488168923528715	0.051973136331316505	0.6417470388658639	0.3067445024244492	0.7511349579784008	0.5729532653982486	0.09289099122151867	0.8516814427960818	0.7151635137670992	0.58050857920676	0.015122442984593087
0.18292583016136899	0.8629760221703158	0.07564418965054087	0.9631370437523379	0.7363097250509664	0.11454463537052895	0.6358387665650809	0.8877968425366045	0.2366466089207584	0.8771740015047496	0.003527732431879982	0.29793307151644277	0.16272321953225222	0.9478393905700824	0.4643534435438158	0.015381003314911768	0.42728568385495747	0.262323800832057	0.8406461109715324	0.4935122677602407	0.7972071307838874	0.4657766547325476	0.055526167754574085	0.5720601152990383	0.9050406832473928	0.3899680934819625	0.04153886274079188	0.7218987457659118	0.43822640776103183	0.6522279672025312	0.997064879161033	0.37839165703361055	0.46859134977752237	0.31227613321655423	0.018130121797941934	0.9766707838471249	0.41384148304075075	0.5766048040552346	0.07607650598352556	0.8245666624892605	0.3466887906986158	0.6853191271349671	0.00854362016067034	0.6457625202376926	0.5708442148902753	0.400539494903843	0.8332129723990023	0.9845233146585339	0.7098812396731633	0.9277573790855123
0.28790171528160213	0.6425224043636718	0.328742643101548	0.09466826829224106	0.7761303536140608	0.9759479957687635	0.4755720298448227	0.7807868017275006	0.37351460398137926	0.7981018805552501	0.3650633167384546	0.8994488322219356	0.7581398955682113	0.39104425801648346	0.5233155659735318	0.42709186722366144	0.30255819442663046	0.3332997861671977	0.6912997328257786	0.34918085098585894	0.49162309299203966	0.23305339062864205	0.6085756267628776	0.44088920505666096	0.02485077948950365	0.8673313620773914	0.8968192557401599	0.416439342422396	0.4791598300596608	0.9403394292134944	0.5304451561874417	0.09500746172032593	0.405294983079606	0.8599144532029557	0.5504181460590442	0.8213239140794736	0.9475133039296242	0.14702401871281578	0.7811238250553698	0.10369836866304294	0.9279031702820403	0.025068791283542002	0.17067324503605763	0.25068672819749294	0.1112806607925495	0.7193906715994132	0.5244708139019647	0.5199889405024885	0.800463811664409	0.9231428853354957
0.6197745262821029	0.9855316230262073	0.7943763345630664	0.6143080179366193	0.7889272637899518	0.7142301341187709	0.2181096603889946	0.7138017151064666	0.4076602091397312	0.9750044291464751	0.6708716158623811	0.07008885457193281	0.354289407469754	0.6609072454058031	0.8204729276347236	0.5288803556904113	0.6114860713110839	0.7044283367423235	0.41204427445940817	0.9829436664674338	0.015188865337257607	0.7745515771897293	0.9058781805337235	0.15442871860743257	0.5144923204538433	0.9147190551208197	0.817289739238336	0.47696258294078886	0.318209575747863	0.4072286219377421	0.8343564040221685	0.0472920321366842	0.28120644569245346	0.5108540984136267	0.5273184926232528	0.7071103275995877	0.02395776705371655	0.1881399484824542	0.885871407430373	0.5598547045171083	0.1884918052219572	0.49368819051909174	0.6766567500445554	0.9443260690864814	0.9560248008154955	0.7206938350383758	0.8770030424757179	0.3291576629090772	0.04796620245515637	0.4390420129289889
0.4410727642675428	0.5989676451967226	0.821136495222987	0.36698667334897417	0.8315557762947013	0.6538931243925039	0.1331678405340352	0.1775421613276219	0.038718539583138645	0.7915844451787865	0.3465962031483879	0.358087954310234	0.811996313055674	0.2637321501952563	0.7177987947538417	0.767881352352324	0.04026380268599583	0.8234624271403342	0.5924150626615612	0.05755046046422618	0.17761643491186574	0.5755206561378922	0.02616781995439188	0.8205821832176053	0.8443987509916607	0.3503647019062174	0.8409775519713873	0.18667984485446232	0.014986377333137901	0.6372972201595017	0.5517175364634472	0.8576808554420082	0.7605228983384017	0.41993331464750216	0.13667691842274465	0.37438664439447467	0.00804111019885334	0.0446087633168365	0.40890721076532544	0.24655660548137726	0.45747444581774055	0.6981867136872727	0.41347304683276076	0.9472117161021265	0.8593329187517023	0.3808575351391358	0.774527593105227	0.5861887805036468	0.4410496810469555	0.3830440535036751
0.2712869152784856	0.5571976903544925	0.6735376356945227	0.7042913852636652	0.5768821499424952	0.28806969707906294	0.4852654886396237	0.8287592837038278	0.6480638080099699	0.8445125621490521	0.7759340426787478	0.9698317661361398	0.774015356029258	0.44882926248579147	0.4191174651612727	0.7707247550666272	0.8423401680851852	0.47771571716518624	0.6807883340844613	0.7295999088644125	0.0952502393961977	0.31050861939741725	0.5779949543829112	0.3009508955132535	0.21123749239240308	0.49692180912624817	0.2712848641637515	0.36504425043242394	0.4836708484793365	0.9096106367013866	0.028269861707147514	0.3990149208046776	0.8422454671865317	0.03376852196214042	0.9043427070539929	0.8458933897969518	0.9074455904671204	0.8707540894485117	0.24575604495422476	0.45346869658768685	0.9911771221466158	0.8333276659610169	0.8182091473981552	0.8355867831787603	0.26824484409411453	0.2484522040409547	0.0526107068649313	0.9679291559368777	0.3894240398109521	0.48603962096363074
0.2878192394626664	0.8656253193556339	0.9866664929735214	0.18088438539286456	0.5528968454656371	0.6992156150681081	0.8195111445542725	0.6715186378785022	0.3846768987329874	0.6050075111673693	0.39321491994675506	0.8124644214747861	0.010239296699226075	0.3895517803335654	0.10668025076192378	0.33003024455454966	0.06387530441109912	0.5588554261207299	0.1021664862848295	0.5016601464389729	0.18287789636350338	0.8809418674315429	0.3376467301903756	0.897640580256577	0.3372328134689677	0.40376082908041744	0.06170815142266617	0.006000411012595519	0.4125708300575771	0.43601157115015066	0.812352467897205	0.22407483133156547	0.036577999736828515	0.8166526669685186	0.256370793447517	0.22141733621582715	0.4667491005885397	0.6494166321530777	0.8710458377356464	0.06611244379364256	0.9464591923344905	0.355312961512089	0.8864118974955056	0.6925286283091546	0.9665646966988959	0.4213972719599748	0.8274183857312228	0.04227776783421244	0.9301676601704043	0.406007816548524
0.18231871509552966	0.9405613502822002	0.9159167550704049	0.38629925146765887	0.7778966596226815	0.7893370383038194	0.7657500886386499	0.23924681042278895	0.8835295517586642	0.43650551510772284	0.4861483813871724	0.3126317278473656	0.03408664635920078	0.8697440475403406	0.014619258525328083	0.25579815284245233	0.2312351982688352	0.7954075900001278	0.0822426940763391	0.4657524704159631	0.6391546846552761	0.6573709310615113	0.419668950185629	0.4307708806893982	0.7817245850189317	0.814428743925455	0.18280456933614908	0.9923083825142901	0.13984575574105929	0.05652958161052757	0.25791472705235463	0.4358262893251137	0.31906768653039375	0.24728664972126602	0.3115718145654476	0.6066739542236108	0.15701990139929478	0.8105395584309406	0.3396978855961216	0.44195556265047486	0.24519810620091886	0.9959232861776014	0.8212745759930943	0.012853800102106794	0.6612243198712692	0.4161211982390569	0.6035869444160332	0.38282246592379043	0.10144322004809814	0.7807587028330611
0.41127394390537386	0.27575798019549647	0.6335691536680389	0.020236563952833353	0.938276871815475	0.7178904537409755	0.4091403385673935	0.9905728901006815	0.8549415449733264	0.6094860564594309	0.7643197700315965	0.9732229913498656	0.5019276927812405	0.4714037358245744	0.34883969273594095	0.918063162468605	0.9619094357562724	0.04185169846985315	0.4490743865410144	0.35067154137177303	0.5151908454053646	0.0737345427963173	0.6584758048082034	0.314545736397857	0.0995382376299413	0.24840049106093187	0.1963461287238265	0.7393946454522139	0.6792251442941335	0.839555368158192	0.2761887573886056	0.12449537302799718	0.5344437054958925	0.2535174245083608	0.47287244105933135	0.47205556663911774	0.23749777830446217	0.7220294729652915	0.874290082043097	0.18899703100910514	0.8074728558198467	0.8902233653641595	0.34865159626837405	0.7242440855554598	0.4577032476667636	0.3349652446661502	0.3262057721815925	0.5734853333760725	0.011945562173778734	0.6050857783898604
0.7347317097862819	0.2870503765237432	0.3072085673115672	0.3890764878015439	0.7667352414610571	0.7759188360826982	0.7241866061868961	0.10811773992561735	0.14626749338967093	0.30739463700887903	0.024233250623921343	0.37695145206332814	0.0628474953365229	0.4706727710803722	0.34673721944575897	0.2400496119754938	0.8900114831637443	0.8181140155506023	0.3072820062157873	0.1476495368655094	0.7627407930019999	0.8739134624352164	0.45547593950613674	0.15292795378159862	0.1201281327793563	0.6339885410430354	0.6003471112468886	0.18310079390402567	0.41810502083527723	0.7294677081222547	0.8817762992208253	0.2610190686306503	0.18364702983257164	0.6952290083937301	0.4800952308651374	0.3230186789647238	0.9924491922225126	0.7344001771357823	0.38017630065644237	0.7023286881649264	0.40267394095532316	0.9327375859456148	0.1365037048078267	0.5755125346400846	0.03331612126042771	0.3935206222795631	0.3681309643405911	0.4150482514335342	0.4513333555478529	0.2630066471712422
0.03726432589986273	0.23667221521683957	0.810409128454595	0.2126746278116619	0.6352940461796255	0.28661258803151324	0.9179921039858507	0.3153188642251832	0.39772441845404427	0.4202280984924912	0.013929361535512497	0.6693884803499625	0.9915616415714188	0.13732556780233607	0.6187040340553336	0.5263334306737077	0.5662733006152074	0.26104826251097935	0.8437130977832743	0.4528258449584548	0.9249859307616756	0.7337387903260861	0.7451160853979867	0.013495037368980278	0.034357816869344804	0.8344539120331281	0.29644273571723656	0.4885999460425312	0.6499067079219877	0.8997075747456438	0.6232408094278322	0.3678151466870746	0.5572768262221772	0.4455651800071263	0.8269133761089039	0.9154069246601413	0.609009323727978	0.854857751811221	0.9532548487389712	0.05169292676727688	0.7140200370701015	0.05230788828234734	0.7291536925094372	0.7963265457700069	0.6520698541038339	0.5434220572330588	0.0835150246379135	0.7037057664850673	0.9104273862987068	0.9582537940601014
0.14093012777974967	0.7048852574707896	0.9139381114662648	0.8497112697028445	0.6468359236178038	0.02060141978281138	0.6437805740136636	0.7257433410311795	0.9005338761186543	0.6732111941097418	0.3859703767088686	0.7876840810528194	0.6715817235475094	0.5917188289864115	0.4007045614096615	0.6557933664177782	0.9167560533178892	0.281397143910197	0.7819389976386332	0.9043559123288653	0.3930866945472593	0.8569029985222483	0.2668032754512595	0.0186194903927015	0.35922913777184906	0.9693043794404119	0.08669763071979675	0.19378682574882566	0.6949983344987802	0.8570906326758587	0.16870854362565846	0.5368024278641648	0.19882828492219795	0.4203993733750474	0.7015131651311239	0.7336377117977062	0.7897847351660356	0.6935966532539081	0.08421630296628713	0.5808870334853553	0.4553554955203427	0.958844418628467	0.25060045576038703	0.9923697644220868	0.707269577464371	0.5052087313521108	0.030062002336941118	0.7397482655064317	0.6260950095252777	0.6949644444291667
0.12087055734072927	0.6997455365884103	0.8923488985363156	0.6160414121908125	0.6405278933315256	0.39080859685952773	0.04758400344984137	0.7099991931970974	0.49339328841617136	0.2500949339618712	0.09898607646884794	0.8607822440220156	0.9099753507741505	0.37582106452118547	0.9347637036218923	0.41945019913425985	0.1134877445014888	0.5815020447827269	0.9367208343476445	0.113452985669101	0.35865044084056874	0.941360848835178	0.5983656813885156	0.1391713012528557	0.35698310666845146	0.5241464460687698	0.42767108884931737	0.45121193691806116	0.06475977348152173	0.021043780056311356	0.6058153062367485	0.6788247352381018	0.6639148491869126	0.7209057953893538	0.1651231023418046	0.005307796194522596	0.2666708266852492	0.7988325944534739	0.45084329672028955	0.5298391694127345	0.4866336280361271	0.4009324006818562	0.5891038398185867	0.02753570831924934	0.6806575389948908	0.19940484910574185	0.11256653601766364	0.94823671301832	0.06844294616835067	0.26783472282877485
0.15694342144692652	0.7785860112745067	0.22301542387633266	0.11479138393608579	0.02808119032493117	0.6826482081780141	0.045964614063364384	0.12450120121476038	0.011769832594253127	0.3303497768398844	0.32597715698353424	0.19994848377799024	0.3903594121354257	0.7799812090212144	0.3169367762295304	0.14989928159433252	0.601459924867319	0.41286764161446254	0.41917751039574136	0.887472829207394	0.413366409545184	0.8038999017012092	0.49368331675646615	0.4027660679714926	0.6653623974343966	0.7716359360406803	0.4083201298471182	0.5867742342571727	0.2902507788699463	0.4559843175500189	0.47787698102569587	0.5339931234980553	0.7594678495883073	0.6134788382497219	0.8511588785674886	0.5116649526842029	0.2519645634657238	0.008633274078792552	0.07063856122157275	0.8190415101784526	0.8216679958858571	0.0897467707447871	0.06902995913005727	0.3196375554328228	0.8027588347092263	0.5657777358714818	0.4412293136404055	0.9842178108596182	0.46518189253039177	0.7533292864721295
0.4482827396073903	0.2809206664672407	0.10330733870287201	0.3340602650707921	0.9490788369350448	0.4049745894627338	0.4351761033409838	0.05390946118644646	0.3297062499291237	0.0831399609256932	0.4098544588362457	0.13328271061338248	0.7917819855127426	0.450420032052239	0.3334829507119462	0.06701824001906509	0.9359314472923073	0.32193759636303343	0.45421777963703036	0.5604175702037827	0.7567049661748648	0.700813082085942	0.04012251120604027	0.43135212623977737	0.5126289303581066	0.5578444388106638	0.6932486587692092	0.7361828449619484	0.5383991248912867	0.6245217642624825	0.5476478390524112	0.5326610056734105	0.9539040075583106	0.8243806621459905	0.7690977841896451	0.08370194282357424	0.8531139584335249	0.6081604830483229	0.7869339871232393	0.21596426191467155	0.7376935583625155	0.5678249515868234	0.9836488790781719	0.26393521102509643	0.2322855760704341	0.39461948131977387	0.1348234140250335	0.9707518870792479	0.935819722974076	0.39858742362402355
0.1318545932538462	0.39831700543754545	0.00871820384666333	0.8855383598189176	0.2478842104230511	0.6463849498467381	0.6037589702345291	0.9591850513767453	0.500582792764396	0.12319867766944703	0.5659089076920146	0.16614647319753217	0.7381501294394031	0.9164180162069931	0.8819406779417868	0.18329281061941693	0.8961131672090543	0.4407735557415894	0.6415010493295259	0.01762844568923394	0.2866331029808352	0.10602051750170227	0.7553299469679325	0.549936610261291	0.8984839177121781	0.17838586078695162	0.7649710712633564	0.3166710579404579	0.3843825581985032	0.43545685701236725	0.9074120623429968	0.011267489121978835	0.8677796825064829	0.4117524082724353	0.685728229460158	0.5371340149185976	0.3573212640185255	0.7158433516054422	0.0912352278585612	0.15222388525179664	0.927469936667222	0.9939368562027349	0.059559803004028744	0.20848594690320044	0.6700011753654497	0.27349319058611576	0.21696072125505017	0.8659257279730131	0.4022854053132786	0.46851201058142544
0.8921367096374931	0.008323880460030297	0.2839076559753737	0.34087998589659674	0.7332712183702892	0.5095738694110531	0.2868806900176475	0.23843646071063918	0.6455786433436174	0.07438004365426776	0.06274576590273839	0.8598828062780357	0.5238168854104498	0.04264893548694071	0.2880019617201437	0.7036024844561294	0.15847343716079265	0.3494050856448214	0.7449740150627374	0.4159473221307617	0.21082224344088674	0.9617089408977466	0.36316648334226787	0.3576686116394897	0.0978037410499184	0.8137067157272182	0.3937746328483873	0.06769023489148929	0.032453502978434634	0.5109371171826281	0.668207326597838	0.4018773806784821	0.7628642880891436	0.065819122570701	0.9993655137311294	0.036549262343809286	0.37616207136839175	0.6751494631011763	0.5760896426269859	0.5100892710838665	0.10372772307279488	0.5419637754700523	0.49935325019185295	0.394236598433371	0.724586541568394	0.05329254348106216	0.2922538927895807	0.747657443704476	0.8273031907307736	0.7326673021328892
0.524605570308629	0.3245944404604816	0.7658822517549628	0.18128097912109753	0.5349365732170449	0.8988636198209494	0.6305702978202573	0.6936681500602149	0.18684773465701754	0.8347698910967881	0.6787126867032433	0.6457007157666917	0.9481481687288205	0.7908413768092037	0.5011641640001354	0.16530190197562944	0.9159995219204187	0.9714902379228285	0.764234674998657	0.7090675624079877	0.4218633388635582	0.9528445658804696	0.30641610436992717	0.6409637820820083	0.010752718562746288	0.9734207940451368	0.27304612185374055	0.5449771051977026	0.7706214503789435	0.45429296273846986	0.011649426029617715	0.9236085414563755	0.9257920586214753	0.17028955218623187	0.48994065611198556	0.5781908709593637	0.19941434764041144	0.7395501754970172	0.7814607972569756	0.6582239020637177	0.8229306441378347	0.543724786731137	0.3342877995214215	0.755088197546177	0.2914077564493176	0.7760230274443367	0.3305093186178205	0.7695960965641513	0.21229109586413186	0.7516478675020872
0.6530688585681009	0.35796889372585206	0.5087356265219793	0.035824748166293774	0.3581478379991342	0.9109338341430407	0.9226467854477394	0.3819369675840313	0.8599554620640412	0.544627606046845	0.1136121413879565	0.20868191483982423	0.3617992878772053	0.8678644257156889	0.20445228734334042	0.4899742545917153	0.017230314616349718	0.7562758827002394	0.19598590001239946	0.8940122845774597	0.4154781499955841	0.9855986074487358	0.35002129311342633	0.12523300051613417	0.5704804319896379	0.48160538375778006	0.6577858440872915	0.5221223823272552	0.9658159128030003	0.6033537280560085	0.4426004076566067	0.19784309232287178	0.8115580552454326	0.7395929657104905	0.34064067682324595	0.8582229929883483	0.86435151851348	0.17225758908803757	0.38249170279554257	0.9423898356911782	0.5488026962583361	0.9961147326919108	0.876040970211543	0.11695690138962156	0.20275467840212602	0.8175202171501962	0.6255320005669118	0.7528773413947178	0.24192892212224315	0.9468309099722193
0.48446487390168913	0.44299089191137453	0.20253124413877788	0.290097169327309	0.5476008826275742	0.17160910697351128	0.9066190498107942	0.32249209038853677	0.4514136495910207	0.7637523617054676	0.24468245525334298	0.09674583267290049	0.24692184402597772	0.05541049688822153	0.3410617661013823	0.7446857514085582	0.5885125763077116	0.8489738667827452	0.036496336740284074	0.1276901598786948	0.560243439500136	0.813774069682873	0.5460432551565286	0.15248885662742684	0.320557393413312	0.5629850908581714	0.4452103915095502	0.03215268447624786	0.4389619160725535	0.26937660599106394	0.4583580269138905	0.34806215246302696	0.9519694053428572	0.16887966685528188	0.47421045930393435	0.15619302404952995	0.5763382982590457	0.16216259439739034	0.13086538406415926	0.29857087981605834	0.620788907696531	0.02119656153990357	0.00910694449923588	0.6248426945188523	0.7430276783006058	0.5161484962617645	0.41993686248474404	0.565326297510859	0.283201817566998	0.39444249308966906
0.8804713772712389	0.4716934072382818	0.5230283229011964	0.5590110391183428	0.7828108916229832	0.14831429757940284	0.6776152740474382	0.1941261856576696	0.6557995040810809	0.5936218490599994	0.6173976891889089	0.3392794141885327	0.7960693912524878	0.4125128654705199	0.8106703987916332	0.6084665274964223	0.09922260220703871	0.45833110279121314	0.8925039251060901	0.6677755960348039	0.29154247507326647	0.9474442467613284	0.8990791461112646	0.9900531231905654	0.7977967166665283	0.6008758287031282	0.54717090377513	0.8156976482630737	0.4228692817785109	0.7942610612419778	0.24177806373328148	0.0923087454886915	0.9289493487603712	0.7053864341108689	0.8648190697326389	0.2149470670173983	0.18698229765976626	0.04096506778737585	0.9632666524815118	0.16578014720460277	0.5989394112459845	0.19848930483228988	0.07987598289220055	0.33678645411405084	0.7739606191243595	0.3120847149687409	0.5002932809283525	0.674998003341143	0.337095192986008	0.16554603345154728
0.4922637313446747	0.779521475215422	0.8283278455500718	0.914054369489571	0.8982450145930617	0.771733479035159	0.45672860410995375	0.5785432565150466	0.7063500389654286	0.6070728853076542	0.5280329462055954	0.4653145255157458	0.11730138643039978	0.8435454603139112	0.15339796296383723	0.6821930635066302	0.16887236042418285	0.3182326622396956	0.503576640638398	0.8546922636289279	0.25958572759365683	0.0813071801174039	0.17554342389387656	0.28374788537469464	0.09795699014523185	0.8679019531205153	0.1794159613526033	0.2356417806408243	0.15228306630386768	0.7036049608932019	0.4565840901651581	0.2516109350658755	0.7234522176189625	0.48802301062561415	0.015846470463983575	0.7937287155558135	0.3571484251725847	0.7370011808321368	0.8638665173219076	0.632190034476119	0.6137843282585341	0.750546102334786	0.22890992826769485	0.018289067696308003	0.9602016430593779	0.8687118818881084	0.8868000067933389	0.22136718338258055	0.24340473452002342	0.44798465202017135
0.05062279999460295	0.6162474271280043	0.28445022460829295	0.20551181071471092	0.9229072464349202	0.8209768101709155	0.9917304437089066	0.5897039422380916	0.17930616541680333	0.7090186629331198	0.49076135665820586	0.6419244936278803	0.23349919270398112	0.38764325635635666	0.11477900889902581	0.8188283370876114	0.5274632323616679	0.30528181427542533	0.9077573753491891	0.0011318464066593092	0.8004852327740806	0.7992294728122181	0.3841970988535308	0.5932046070308465	0.726935703092586	0.5456281452011519	0.7519490126498414	0.4135890518611477	0.21812856330248953	0.35764165630082057	0.3905221692734525	0.9620190797931532	0.6957662963258794	0.30000673365226627	0.023100138934338932	0.628396676046813	0.08093404317886388	0.7839106937517466	0.6137042425627213	0.3786898083962922	0.27039061211556203	0.3515532637500407	0.5589763137660124	0.9900641741232499	0.90376897039872	0.06391495042174533	0.48760197752413337	0.16295985017000558	0.7068034382771207	0.6643022369878868
0.08458089592304385	0.43089543877886505	0.8239047272489055	0.47439311798387473	0.5553680447274788	0.9306131403968432	0.31257855834331183	0.40836633832862534	0.9603274904679148	0.7154984731796037	0.7376226536838527	0.6111705446945329	0.5966629428497741	0.14024776815951712	0.9938553220637099	0.5565761009371427	0.4459491494568386	0.3747022048197669	0.6189715686436129	0.9185002747580227	0.3084269614670212	0.30016000140511434	0.06087247108269056	0.14630681012388302	0.4758319398625487	0.5318991973657382	0.8707474874566209	0.217514105590354	0.6411132433117945	0.6806670876396541	0.9674120077042367	0.4735668474997402	0.2604651036928015	0.9264026137478791	0.22406764876202356	0.30384632074563445	0.16145825580547002	0.5738282745089065	0.9368401948354735	0.7295184682836396	0.6630474483643376	0.8083939851066873	0.7873868086576716	0.4056308165486786	0.8060969738104568	0.43835406983946457	0.9794256405343383	0.8080985901411946	0.5871353871994898	0.1535584506032508
0.5080582551496052	0.23317344844788745	0.09468768501704783	0.9548198958870718	0.6903504284801371	0.29462652822375923	0.35406677195987424	0.7118944199739893	0.31622426051858277	0.3268717844499057	0.8948504847602519	0.26945813357966886	0.47500632202045245	0.26075346863994875	0.34530664307964265	0.06631398729140248	0.5392957612781871	0.32172567562960785	0.7226080884493827	0.05864915115930702	0.0604710234155329	0.6924284150913534	0.1894842489712436	0.04192660673884763	0.5856353121125275	0.03507826097155109	0.4756392005130645	0.9060161447076187	0.7626418161400945	0.8568599940059552	0.8058247781989577	0.30180046418467865	0.11675280451469439	0.47654387167378176	0.7243079778049573	0.851707916374295	0.6016668387363362	0.6080212303134467	0.5910080991136235	0.43419526736469705	0.7524324364965593	0.07316105934118733	0.22923822993392118	0.8799570151715741	0.5208845418389675	0.5654664175504354	0.028575729395306726	0.6190905152597046	0.8448060573800417	0.6414607579802939
0.2813928902553251	0.4249017571680086	0.3901988157584311	0.09748594033831359	0.5391227653630783	0.416367139723574	0.6211661546432159	0.14316337853523997	0.8603801370446749	0.5084432933319217	0.5688798686800397	0.019927825743365823	0.9856715621425247	0.16884684637119796	0.30194564733856166	0.32668271507082125	0.7066295123504899	0.5545840336236264	0.3375833883577697	0.3689693021230752	0.22978472667316618	0.5608263792478932	0.24540882912827355	0.409850445511032	0.44711346915547345	0.5340487341735276	0.30495524599190793	0.7881045183387851	0.2638402105558697	0.9535632047533967	0.8518972509299959	0.3326264426132104	0.287727944588253	0.06951328387653122	0.8297923116956392	0.8829973565696163	0.14469587640264536	0.1384910784806468	0.11279836356598372	0.5623377469861867	0.04685229453197115	0.026889494335875175	0.9795636033333237	0.2611031488133154	0.5066248571498498	0.3387327183493647	0.57330024000457	0.3846967682396004	0.8791162185107455	0.12690530578289416
0.14422020788989887	0.0025938837367672773	0.6145451367014706	0.8854337326241951	0.10992702855566472	0.923725229933501	0.5885001865648315	0.8873349246753359	0.6426356635526063	0.7776433297368281	0.8910300953174595	0.9220227319506278	0.679782166281489	0.7982861534872507	0.8748178647975822	0.5550620612402198	0.27419952929223945	0.6532529918551596	0.19622429998909596	0.6968612738161648	0.1067351998354602	0.7853744103243766	0.8204904037858951	0.8555543001034394	0.02072659189888182	0.31268716109235917	0.008564709508868895	0.7773052345238896	0.4234920735719496	0.2290634154514265	0.20891963577536277	0.044421047955736426	0.46970159037744896	0.6064974573478278	0.6858350547567877	0.30722211450695647	0.5383654034014442	0.835079443712393	0.12645095900923853	0.9513908461870747	0.3324273451310156	0.7684581719021301	0.5748128675699868	0.185523242331897	0.11084157196432054	0.347287784084112	0.6476343529057045	0.32066145055669604	0.11721898917932938	0.15560423659593337
0.22344913095014596	0.23536928239753463	0.5274421101379345	0.46903050986784955	0.0651514761624008	0.17974657693022322	0.449939605000539	0.1550572728583025	0.6466756049276694	0.9270924397169731	0.2975429024129378	0.3524844503888477	0.01708054160085859	0.28723439158593844	0.873999670675292	0.5184365017668117	0.11999699379575124	0.5005037252146713	0.3574103351535236	0.06541219368935802	0.5890429774898873	0.8584009747906386	0.24075881294741452	0.33223124866293696	0.26446154919505394	0.8962095897826201	0.12486286499131938	0.28310882318161223	0.08809019336461754	0.6712872703728592	0.0731717172797971	0.668596379525265	0.5122837135212049	0.7207439614778207	0.6608230455095392	0.28662207599409484	0.04929020636346915	0.9871618610408519	0.05222458730507029	0.23814067740867606	0.02885906914473868	0.3764940789882987	0.26303421710164077	0.2327095043936065	0.1969134695639948	0.5043126366802957	0.41792449373998486	0.15931334806189357	0.3452802656967663	0.8243544380994311
0.9904354411224621	0.47415150394267014	0.5416479382481441	0.21868915873243056	0.5100343327311141	0.293088228264097	0.4171593166175499	0.6894535419738491	0.22221528747918107	0.07680924606659356	0.9939834544438783	0.5770978766748562	0.29584701174730055	0.6960855980729542	0.6965753461898015	0.6045006943523045	0.8237020114404279	0.7137134167639696	0.4177798910164825	0.09091342761077681	0.05470043915041356	0.548629262833876	0.729511736934225	0.6413967168644433	0.8479335931045281	0.9709331947594054	0.762154859526475	0.34207741495053345	0.8553287422731282	0.9259841136691425	0.2718101377234551	0.7281036592096269	0.6835192276298749	0.06901193070457134	0.21399812995254786	0.5851265089143416	0.33561747568126576	0.7251598748242055	0.13626160657533948	0.7803311390164606	0.5220509885514603	0.42377922916154254	0.23704551286599163	0.8692445856456528	0.5116573667789398	0.18710908006434745	0.10922620183151899	0.6312552868497673	0.29507995456303937	0.20908802771251034
0.573385614593492	0.5191763634730957	0.5121210513155344	0.591214214605286	0.7347169648449787	0.09496331872326369	0.1316079677006351	0.021213849655215777	0.18711930782040165	0.02398710647114688	0.3467844999811429	0.13721895155454755	0.8004320328595129	0.9958886619943551	0.9627469678265476	0.1899410827658441	0.07227801877972173	0.013537439590353917	0.020955846339650752	0.6651606725543682	0.4080118088164145	0.8143479163126809	0.6884536380102112	0.6479154759222208	0.6528049377164883	0.08769701209993919	0.8509125283119577	0.21129953514094035	0.8589318102921335	0.9459241182503567	0.606588240280673	0.6953202602801458	0.30526103316261266	0.6828290140600658	0.7506588300345466	0.08586342991072604	0.3764384524466049	0.8656346074983116	0.1366449578929514	0.3995310158086509	0.08438708259763095	0.600689294663112	0.45073747733633107	0.47833924518824034	0.3542384077995927	0.1840293675781418	0.10270949083888958	0.5896434724907829	0.6697860251442564	0.7358860759329232
0.447372736093685	0.40018607815079943	0.43480670930477383	0.6743182361733532	0.9724383559554105	0.48884808521364986	0.37384394380000907	0.4388369603786062	0.8105627982565613	0.4418800300942325	0.45917649926500026	0.613446890255171	0.9129695244519865	0.6968750876014956	0.4664939018683707	0.9368214931365236	0.5953596846410482	0.700186760613271	0.8319242006483287	0.3579629965451506	0.4803622758138675	0.06637066166905492	0.5784646848210793	0.9389530703980853	0.8532817512998504	0.10982112412594713	0.7115310961681693	0.48599215691484365	0.9356806588525982	0.9381311307971116	0.961324031693279	0.5180069605411491	0.5036637677468214	0.3087449538030749	0.10389982416406118	0.03713598983022748	0.23854508741352254	0.14807747991534626	0.5760916532508493	0.9903189646463116	0.39319757792985977	0.09897959628181285	0.03023378235524321	0.06915810726819072	0.3669241273985038	0.7436323615300194	0.6651934504313022	0.35110314123987785	0.7799986443608392	0.7489946455640119
0.3397893920340218	0.625299613999411	0.2660516915824114	0.9796592595226655	0.10092134805211472	0.6279791166603479	0.17922847013206689	0.9436306785952991	0.23641710369746438	0.6398423859535581	0.4189314600946651	0.0425829377347231	0.5098965707289206	0.7104373371937722	0.593281985281864	0.2134544027407217	0.2634223151380647	0.6647454716028616	0.40270373297271844	0.8674978917271138	0.3123862004930116	0.7627093435777004	0.7881716487386049	0.43057359744001267	0.6855804247141498	0.7314880411004286	0.49477079758293174	0.6509671176747143	0.8987042141212833	0.19770534887627156	0.033466538199465656	0.9867868704851893	0.833188702165867	0.33695373059138034	0.0614582061737714	0.589798127848206	0.007101576536827192	0.20056467000526712	0.14954301754869825	0.26410111568084094	0.11425027542111488	0.18875443116559976	0.22474497762287404	0.500904572147711	0.6267011045445114	0.4762005039369931	0.5568280003733258	0.8079259350708982	0.4019703324386722	0.8492707729675363
0.16160364085359424	0.9480563416022586	0.9299486264339686	0.7518255639566735	0.38423239339059745	0.42632041700956613	0.7111503326666836	0.37999838090722393	0.7672262473887558	0.40435682541838014	0.7755044113986659	0.2464993410962154	0.05028445401290327	0.11476414883303765	0.0003813328050105147	0.8634994056508589	0.4338391145065973	0.17922148783381164	0.16557823250351422	0.9649242524394765	0.06054492531474376	0.09257622242867092	0.9688261862239272	0.1764059495987701	0.04102091921546713	0.4202580314334756	0.15090125304376	0.9891571426919461	0.9606469817103966	0.818880388228152	0.714722113271523	0.29302612157721	0.7574209602984161	0.9374217084836883	0.09817428464653677	0.08300016195008397	0.2940681533322066	0.07243428841464161	0.8234393772187505	0.022130516245399634	0.07383347186017108	0.4775328759531813	0.9051153070305312	0.43427817744297037	0.9160351937608983	0.830089094975518	0.6318300258367496	0.9920768822876873	0.9379419561324686	0.4753942010169502
0.285230352212397	0.872087067413362	0.8439255755810369	0.7951653489937452	0.24981801716187324	0.9576745592202167	0.8251228225509145	0.8959399129676597	0.7892549945723728	0.7750384657506312	0.9897660960915282	0.5794581992371508	0.8412148154347779	0.37890709014616775	0.8789912296142921	0.876775868083955	0.05034553247912654	0.9538331361159242	0.039844410600196056	0.8489252887910576	0.19440253424403853	0.8800239377014465	0.24889036094822203	0.4014082113971441	0.6820879782739252	0.037110788173274845	0.6999414528230753	0.7850682376439359	0.2780289283401848	0.4270073091349541	0.26892660471200047	0.35658949268430806	0.6857191578868924	0.7215275630285158	0.390297450049799	0.5771757212271774	0.17828994400636167	0.9285584357317307	0.018145310230583633	0.5380474149604065	0.1914055570527412	0.7613929190218451	0.25124149005196517	0.48297950704597115	0.3212252942278645	0.341785045431791	0.326240264780869	0.24437222604718956	0.12987102308251952	0.5849734875921945
0.2055493940465435	0.26618678268813156	0.8598143267982157	0.3792597521334201	0.22673334711236792	0.7223442994420914	0.24220461035820773	0.1938862783959744	0.9557678068369244	0.38725962508617073	0.37072602788526954	0.10806915882706469	0.4684214071962983	0.9514938813494708	0.7770181584498093	0.8997420226157308	0.5149569154081831	0.8986574514506208	0.7220901128840013	0.9496394170492634	0.4824781334596978	0.7001342583206228	0.09981317069274787	0.4746041751611727	0.39964840340223573	0.3829504271044549	0.1419909562801538	0.7324523258880695	0.9401228700039476	0.9958696228980805	0.8918046573938856	0.9107703005727205	0.5933604956641885	0.8832118489032402	0.3460517781146879	0.03480505266045031	0.665163436363441	0.9405268401741917	0.6500116700804095	0.6811720283056822	0.12106112697828608	0.2870298714809224	0.7700856058921695	0.593349637209393	0.07494345168518646	0.21544550398640738	0.5282421274084739	0.9862470386801995	0.8389953779541611	0.660192447350429
0.8178586818323995	0.3305963058985163	0.5343988804140419	0.22037502066376313	0.9814509327126313	0.3136600256797034	0.843245428654489	0.49660818000799223	0.2525352008551921	0.2998086351444549	0.2601176888193061	0.5927054265695577	0.1640789685571823	0.19373422602427348	0.8480216804480805	0.9622481462350035	0.6601870137341289	0.43818691882889005	0.4831041867087231	0.33568072265847226	0.016558125892686903	0.3302356259342758	0.19111071840865945	0.5647249232931535	0.4413161154996522	0.2540128307962366	0.04230834675222295	0.3302971895191299	0.23162002137136395	0.9110215608525908	0.2861951383422643	0.03860711745869483	0.1814410443567651	0.707131853742553	0.9550207198570332	0.9027238788406939	0.2825082291565657	0.5501331423633061	0.8473192037931214	0.27439244938972995	0.7515552974759405	0.8201831947339794	0.25260851381367366	0.9024557341317492	0.36541397451618984	0.2616916707642646	0.9396625748090038	0.8070207900599277	0.634461600598306	0.6511293550537202
0.6813737528714336	0.4618803298640143	0.8190033769950041	0.22749758371786633	0.6012326367024194	0.6176953736787818	0.3614164514159903	0.5140748113067075	0.01249984628398848	0.025691446696042397	0.2518181871269701	0.16560240158851447	0.8701618632036623	0.17896057095245677	0.18326250422855328	0.5390408367187423	0.5403472603351991	0.4637538381128734	0.7444212890153532	0.19624079059012667	0.9843780573717669	0.3818841711770352	0.5018903987584445	0.8434925131764387	0.1879458887186003	0.507241028403036	0.8447677300667379	0.42870740816480946	0.9935632867048859	0.5014018660231244	0.4879256862560253	0.37605057756216087	0.4172272845832462	0.7011120897934074	0.9981022440574294	0.3162066567009445	0.32658297898487454	0.7247811072002365	0.8445701002537355	0.5048177253778966	0.6257473331188845	0.3652125877627037	0.4927833557741843	0.5049294752371203	0.2674966261246877	0.1838855154544915	0.5442176958347896	0.8498278905087417	0.42209725620026073	0.9453727124054652
0.7236468701816052	0.9810497485189394	0.18196346336812996	0.34336022187274695	0.7071651192927577	0.9257212268285169	0.5755436280326452	0.7235412200785344	0.5589044753855118	0.38115450987864874	0.10539402958478483	0.9509973426470161	0.43218210954372416	0.03178861480641715	0.08313315516551123	0.5573979626344766	0.3288864334127348	0.9159720990161423	0.7135408416764151	0.7881179604678136	0.11773027104330125	0.7508336602565889	0.5715229156360949	0.4178596577840583	0.4913951950588369	0.03519452010933144	0.8875289639544965	0.7592317571862078	0.194977263269988	0.23047067378137764	0.22758721735145293	0.06155216186469692	0.27224048655984656	0.3958030606173739	0.9565103111657137	0.06574980671605557	0.2309502962006249	0.3198508388647664	0.03251277523512719	0.18640330768528113	0.801505667106162	0.09820567058534158	0.1736755047987335	0.6371308061608468	0.4946978650179926	0.4314157510200395	0.45141797798819894	0.6531569205038639	0.2422111650958686	0.36423801742555073
0.5908497802290402	0.21687683379777323	0.08782510753371153	0.260048593220351	0.7840701058849449	0.4041326572564161	0.9325074671352774	0.5423080913580227	0.7998191563268776	0.4285344346586366	0.8507547301268501	0.6888405692506891	0.7302194656964772	0.7391954565368888	0.05063774427929335	0.012273774437873475	0.18224109809831412	0.13829923552463397	0.281506594723124	0.4834238112132102	0.044402587785814074	0.44961043333870365	0.3681822092705743	0.14948294561687892	0.8419359970482779	0.14148994915575563	0.015939049515724113	0.7112472689427602	0.7203238877367437	0.20997191237920243	0.8018631769529349	0.1780934956103717	0.28670745940386566	0.5045821413951627	0.9565613036725651	0.43830770190694457	0.9066789320563885	0.23853972853422512	0.7364372273536834	0.3524024115557628	0.2330161706189564	0.18426507332353703	0.3755257013927369	0.17506439358885872	0.469971868887862	0.11072017619491359	0.8194261931643385	0.8866452225923184	0.960427590942344	0.43720312618189894
0.5179382980077802	0.7855588765122318	0.10419718208924678	0.5520543159438481	0.1556729368598876	0.4630874430380759	0.835249039563464	0.5673504572096827	0.46523137075211074	0.4630143050654141	0.7186975432022463	0.12161531908746592	0.5299915803402924	0.20542166422345665	0.7014210141936659	0.7293336816801439	0.37467759627256425	0.3947309047823133	0.978162163595152	0.948381282813957	0.2593288322393481	0.1385890316927193	0.23439415676981634	0.564704446372699	0.11252002298254915	0.3545783295515088	0.7470945219585745	0.7233668154329009	0.24627786085733427	0.5909834389502616	0.3304100697850735	0.8716361655691447	0.5101132202792412	0.6093717407923681	0.4429599503145425	0.2863665693873064	0.6420378437525087	0.7254829330872248	0.7293686855096634	0.665115598842274	0.9777551634591791	0.05077302172374609	0.7229075938436461	0.5439428459923711	0.2100837170133839	0.17552463646629468	0.5633457012896446	0.4886908182705044	0.09113224639516793	0.6016327496521009
0.7918824431281766	0.2538205009966963	0.7707558250409317	0.9184694496415048	0.8952954436638503	0.5096707327137607	0.788533234073655	0.5477082915685794	0.9616801084120056	0.3711859483108134	0.712659637311994	0.22663219581820715	0.26307284308661794	0.9454812779768104	0.5588637129625399	0.8211966793887281	0.5311142525893894	0.7770925498450276	0.054380762284775064	0.4337687426058152	0.6021752652097567	0.27263756700724406	0.19387930007488297	0.5854653856877633	0.4142645254129874	0.2970801419360709	0.47076369319553435	0.4202355619729653	0.3660105407837272	0.6537819948457816	0.6433921655442019	0.6474750055257787	0.5282601419452146	0.9992917327464047	0.75241974527571	0.3655540938121873	0.9496431102190934	0.3908546574614308	0.7259822027090346	0.43494341139496884	0.02093750701417929	0.1439009125938865	0.7388461231812914	0.2096075041826696	0.07925927891619167	0.45347362124544244	0.18739874156532998	0.5298358887797084	0.9913324762893546	0.09041214286036658
0.047694877823104664	0.5681515741930574	0.33211829222974487	0.8526523914273145	0.905206942169098	0.21754693646533685	0.36862110576073137	0.28243741484825313	0.20645979959088911	0.9909019475707963	0.6575611247917699	0.13823788975248585	0.6585272237605992	0.4034751308271054	0.2537299085271858	0.6455605297932259	0.5841948995548563	0.5065736009019999	0.633304687640489	0.2192647349243072	0.5042827565222652	0.22366864954825516	0.3409138332330507	0.45407874581812613	0.21780149526226855	0.5772960137650077	0.3541357104933879	0.2740033275223758	0.24694215173646272	0.10151597964981429	0.8977125827842728	0.49613529019667624	0.33604497428836577	0.9552968417638065	0.8940828568473693	0.4457228155919112	0.43225214795080524	0.633179359654213	0.2917578084788722	0.24009190939971958	0.3188338987040369	0.871059819580239	0.07583070556133809	0.981922268970743	0.8292622263081487	0.024250625219660482	0.8712352972851686	0.9210104138774715	0.34515268372903896	0.0841218760652771
0.7234007305609516	0.5652231123028342	0.6479722007631837	0.325201668892123	0.5306607772859143	0.7362033805360616	0.3988677530247542	0.2802671491296641	0.28306470850053134	0.7330542672643836	0.7049168272188054	0.09374716868643806	0.8583857896194552	0.9476512843242326	0.7354992582091495	0.039426799752002806	0.8597875072205579	0.4938482648864083	0.8642287509451784	0.7844991659060172	0.10538797208162676	0.9932492311300066	0.024821910703174743	0.7696230319158094	0.950824809957864	0.051851075197428265	0.12565219202764655	0.8181615585267343	0.9495309191815522	0.1559806960546044	0.9175501877563271	0.3958542235162388	0.029408371163451297	0.26504429014360076	0.1407198103725612	0.82186711685659	0.8517373255887087	0.6895343779067291	0.31654720260195646	0.828717417009633	0.7963622900145092	0.6764154519034768	0.7074674675779177	0.3375447662977151	0.3355981704969129	0.38196991836120364	0.3582869288543189	0.7194007359604887	0.32075079574041143	0.7616937523434143
0.781416728696273	0.8332418303058583	0.8837239957185868	0.09583229228054346	0.8133289401696338	0.5173017933238032	0.7402187362774976	0.7832864413038415	0.3995959880486515	0.690505856089189	0.5366201796276908	0.8322087629220439	0.1479300818343411	0.6504309365151347	0.6891509852155988	0.4259849863899947	0.9489276392387271	0.36913690666223375	0.09653058425147354	0.8037503227650075	0.41019198539693713	0.6941164882272696	0.218947927348774	0.912181065446455	0.8126803470235935	0.9867186671702122	0.6371046974147175	0.847132877627568	0.7234985849186975	0.19125363517671012	0.7428578483586199	0.018425140794221084	0.10614425485965318	0.9779766143033053	0.7001028661419426	0.27719244697082035	0.4537844734935387	0.026093734063514007	0.01044123203432723	0.23265565879836092	0.7240945954956577	0.31484874703420307	0.25372638083318866	0.540862651211651	0.6062341141405924	0.5007019348384674	0.38729709420335834	0.03730506802491862	0.9495944041719946	0.8094512709904101
0.3900197866199052	0.7679733100083449	0.6913828126232042	0.9155497293528212	0.6473725956939511	0.0015812709722706764	0.8509232914886496	0.20543990501569542	0.32392905328739974	0.4473790461373509	0.3147999803077681	0.34372755446769376	0.40306015840132037	0.6820091290008963	0.7258518045173479	0.49888503127231865	0.7795878702957824	0.02366708608759216	0.8754239212456473	0.3533698988947067	0.44878997096808093	0.3238184384017734	0.19284309517874376	0.01003121220876868	0.1312561183018418	0.35360681598088595	0.6166726578642203	0.46834369837095713	0.8128508751346503	0.5866647898451438	0.08203434485363148	0.12660830736060713	0.759916353035978	0.8543438889650158	0.2774578781593712	0.5067147815664546	0.09577464133739366	0.532078138911423	0.7801641467236489	0.7381991639554194	0.08232891588518332	0.6108058569096348	0.5377619027286319	0.3732847749331759	0.05953521037117526	0.8903638711169998	0.9648319434918143	0.7885955161539732	0.03626671272912907	0.4388867737154646
0.020467948030410743	0.8561233571692188	0.2951632809706537	0.5606146279318465	0.21464223059795162	0.34278180489392696	0.6403254020874484	0.9283241621590101	0.46172557577917117	0.6580130879978059	0.359019334202654	0.7037274686580586	0.32209615752452225	0.35601433088530077	0.4064037932680523	0.25212798998876784	0.46593601180328337	0.12904799825919566	0.2091376664985608	0.9014968349107507	0.8746978855320177	0.01226661032683063	0.8525146215340829	0.5668184523429147	0.2689086486996023	0.766302936858499	0.17204912391137417	0.21447707380416758	0.8172258585838728	0.1875468917664933	0.5098442962884326	0.8467083875986077	0.4918771102113475	0.8462724743510577	0.5164769063397582	0.5660594866072829	0.4987020377388611	0.2287366183612939	0.8105298760872296	0.042201718596054705	0.42574855290263325	0.28286731659071973	0.8279600316569821	0.0303380440799913	0.30886485627394045	0.14535090724072475	0.5275482401969246	0.28793935397776793	0.0018589548190525162	0.22781870521449554
0.5861094279553508	0.12785082252670477	0.24638980929692922	0.6554451591406311	0.03299164911395369	0.11575776144509586	0.07644724953313398	0.8691771911649898	0.7049537394252705	0.5541224690265562	0.05922115619833246	0.43944221593334687	0.2501702732000074	0.04341856909786013	0.2120144712780928	0.9281940058857618	0.8136580801971092	0.893446068119418	0.9730594220262757	0.22127566796360132	0.9064210473888322	0.39099826622136835	0.12965128488448152	0.2879078658095283	0.3664292020507385	0.8414146191476471	0.8293579640657791	0.026087949516665043	0.18526309297538857	0.18995497064670808	0.9792193339566477	0.28150044614785297	0.1500770037845408	0.06466739845123926	0.6622482649175411	0.3212939382182949	0.7172427595053724	0.5046526965052859	0.5589763384730093	0.4600395881875651	0.8194442731959283	0.15841389649882476	0.14307084588667873	0.831154722063931	0.7097532853946315	0.5183533277935803	0.04247308407490369	0.14928705562317002	0.3549453211879886	0.44977445924629245
0.07021334870765439	0.8528896989568451	0.5391895930844557	0.3799358233716794	0.46612853210654903	0.29850218661083927	0.9985247646598547	0.6447660537843208	0.8741381388685665	0.6636194291669726	0.9195110247398317	0.3924977063644075	0.34366692890563655	0.09170793436769542	0.16380686699720526	0.8615486979040701	0.13640533582269876	0.912296451126405	0.899932125674006	0.6637350267414547	0.7753492897430794	0.21222185462457588	0.5580472946443882	0.360342014996586	0.9382006857249199	0.30021382462755286	0.2539895599509516	0.5694022788394213	0.5352544023381118	0.5069992863847846	0.6888770130197095	0.7607306626129006	0.9589632894738147	0.0028667988066493066	0.8039665201507834	0.6025971178485722	0.9805228824511955	0.7117331871954644	0.25390352826155527	0.7507451388036239	0.41380384238061796	0.05609997910741593	0.09169938425761015	0.3232864287524474	0.5845079206817418	0.4574630678176884	0.416124826817335	0.7569736273104802	0.07174489821465069	0.24689733341096687
0.6171156377829897	0.8280985934108701	0.30108983832733827	0.3978354449363589	0.6440924485678731	0.4243984281934646	0.8951815998008227	0.6379440458154745	0.6788428919119585	0.4163781141236774	0.30156426964363836	0.8713552431221522	0.8840180656175671	0.4705535443465052	0.6288467201838557	0.4427663551310794	0.7079847184163663	0.7212592587905963	0.872847824442538	0.9480094010859813	0.45363178588802566	0.943886031017341	0.09962717271614452	0.8695596442253679	0.35615808483039846	0.351811244675315	0.6287424231022427	0.9596562990672192	0.7073035806648831	0.7994064748061271	0.640685880369446	0.3111174260387175	0.9220704726622593	0.359942379223645	0.20934538819750492	0.4205929282831209	0.278449556910646	0.8329705429313853	0.10107422926071585	0.08524651029646468	0.8473041496280918	0.39996791484839	0.4074912103944872	0.8491055795571849	0.7131252332291184	0.9692196719905875	0.2592498333074681	0.7893856729871882	0.8973805541675871	0.5735144524570884
0.31143588268587863	0.3475459530823666	0.2030861044613762	0.9994306971075897	0.14713881603225454	0.07931585001775099	0.576311590599913	0.8509838276020019	0.5039815432257617	0.48105869215666386	0.43260506302413193	0.9005710410511453	0.23096885985722493	0.5897787559483164	0.20630096350680738	0.9163142976006549	0.7753369569240148	0.21100192000391205	0.790680673543452	0.3898908591840591	0.426059172067745	0.16088426976474557	0.15927383745554724	0.9473436054296626	0.43798814344135306	0.6038226482355172	0.22152948762675173	0.0016585496984498072	0.7257068929762496	0.9990564921134033	0.3607731617337442	0.525390944406129	0.6518894536747163	0.968906111852927	0.640308521463592	0.8363537651570822	0.05382401329756947	0.20853193910873524	0.8468881706562155	0.6435618219788366	0.9903163735916354	0.26763415191827766	0.8089932563458785	0.8272532767064681	0.40465417429554684	0.6656036426832148	0.1788488625153064	0.3314221292521029	0.332872838108638	0.10761486425457256
0.44562832909144967	0.6023705437951226	0.6782258773251497	0.05249983821870219	0.6449087684075148	0.4501683079597464	0.2381591827666799	0.005028024546091192	0.4218756045484241	0.47595791779803587	0.8030686342115931	0.27315169718201493	0.6807923603175746	0.29121416127193833	0.7778957215874397	0.23054889385634536	0.9909557963618508	0.7772628545633439	0.8292116884156083	0.9598512955729614	0.6278897086047122	0.2985368523806763	0.8069588618688844	0.7878558750076949	0.3974478074328225	0.46773107690785853	0.7875470699800936	0.5944497172778107	0.027129295174473156	0.22402230263724976	0.9847493878948296	0.1539429986029326	0.8862277343069879	0.47518576541845636	0.8197672389345777	0.7578825246767691	0.7553911187615333	0.8970067415569332	0.30858231233774924	0.06356285323078059	0.2838448478686725	0.1737062606718598	0.41116505279593707	0.15650335533450233	0.7229375030774879	0.8779931066080414	0.1858752077363237	0.6085497887164724	0.8241219779964825	0.9010249011074745
0.7385227241699958	0.4732163293914984	0.9360616778200831	0.7077703493760968	0.09939416603166895	0.6565590900172379	0.5652094695297867	0.3732024087615965	0.9891672505632563	0.9619459774232868	0.06764559826945038	0.5664853642673265	0.36468071541937197	0.301452985420505	0.8580923002892661	0.33681645935234783	0.5751145375633185	0.7714839409448562	0.382002359928175	0.022513449353623094	0.6717929011005629	0.08329484329538639	0.4244148700293511	0.7375212608257999	0.39336223952226457	0.5446749009473837	0.025707938523394258	0.4366630458067601	0.10149452691407956	0.42658024732454025	0.3371941687218055	0.46417526001838694	0.6055505924887189	0.47870021739445345	0.05587209445597763	0.8643868529740082	0.7184076810687609	0.34569097541472127	0.3293408059139853	0.9755605402795993	0.7811931192125564	0.1458703379032903	0.49323525084770525	0.7448540538459064	0.3361586062441565	0.12639594872831172	0.6152514367869371	0.0938748318432211	0.7011063338595602	0.42736980861725415
0.7096101028711582	0.7434894732538081	0.5362155992807591	0.3221673199248395	0.6505377577596326	0.893879601400704	0.12878795079863803	0.7733550863040936	0.7323343554756836	0.503341604813598	0.3038271052226629	0.8058955784116639	0.04729432395378219	0.8611139647835315	0.4301236629890768	0.6757414664032688	0.9789410227186031	0.9185847259475772	0.8835277458175825	0.6777407987307614	0.9772450955448625	0.1613871702514087	0.8958958666143398	0.5080235302681546	0.7555857415820341	0.9339348904259628	0.5716713006006786	0.6736530429552859	0.7812169823291958	0.5555414671163205	0.3839711647634517	0.6750082345509328	0.43274826558288926	0.7934604245843292	0.08741672975267856	0.7397356042070843	0.24836218619821826	0.7402059286629724	0.9108597527915344	0.3020350054091252	0.1441662488793347	0.32623128543338353	0.9554405300455223	0.15660749673405705	0.28719277518529074	0.4537873460039231	0.06417040875962776	0.1675959872998921	0.5043621652465884	0.23253238367011486
0.5816183731025324	0.014654449241353396	0.9689986512984411	0.10774616775809498	0.3489452836888345	0.8985742832030184	0.8839028672643787	0.4161925367372046	0.7600949899569139	0.5267321046783926	0.15220836103639634	0.728183384119756	0.9594500281664762	0.7866786579428772	0.2099225923046818	0.5744447986769311	0.01928381292354331	0.06338255687865779	0.06743620252319027	0.28386704186330514	0.42035509247205816	0.6388578587113269	0.7499204740937752	0.6162239890007652	0.9735606462368279	0.1695894023209905	0.7417541175336604	0.8495530941740015	0.42770136986217655	0.2756318045475997	0.5189424617569914	0.9340546703001803	0.022525849517373686	0.037435883992729124	0.47046772287143945	0.5221518190887054	0.025537137878841154	0.6165036724388079	0.6774117567646062	0.436103654438314	0.824039462527594	0.362558754289669	0.5651820428641527	0.12455042681503148	0.26566976259814523	0.03240750311324325	0.6192709379141697	0.32421621335930706	0.7773268661983517	0.7556961247024632
0.5860786151066288	0.4717636270087777	0.8972204321195415	0.741788404655319	0.12318043035174608	0.711725835530029	0.7841697158329322	0.8959644140993335	0.0399224925191779	0.08093516415075808	0.3318789207917706	0.2437148493535941	0.10492179028481763	0.610748165605781	0.1975011375869692	0.258473323582602	0.7918195884841225	0.9720994904251649	0.6163133839156374	0.696678400744184	0.887670873122276	0.3519781305897872	0.9078536438552683	0.627382446850706	0.6845135313176346	0.9680186156992504	0.08219083638993907	0.5877461312950282	0.9535552211743944	0.7802082899848056	0.8757049046158101	0.7921812969489523	0.21161185583119546	0.36954940801184755	0.6930390906145112	0.4339750762073802	0.8570680005547192	0.922240352950005	0.8040757655131717	0.4858504769495199	0.7138090812176044	0.7393270272942969	0.27868248385948335	0.9529296252453245	0.7944177163257179	0.1746569578470376	0.11079230959989894	0.09425332766898031	0.9129048216174911	0.5662175980701913
0.27296436503996635	0.05853886423471455	0.8561200716798472	0.7668516879513219	0.5362003436139351	0.6621767291302139	0.9787198102125348	0.2321592688858991	0.26304345382108374	0.13256416251929293	0.39629856741893243	0.5531670867111764	0.8196696339478816	0.5868881812277041	0.023904058727430733	0.892148794919118	0.5387611055099758	0.549707367104767	0.430747243028057	0.12399515870492372	0.08179084299060191	0.6161399779139597	0.4207110150098009	0.01809879519741875	0.8956550334935383	0.7995009455949464	0.43255296199356597	0.8955589172321975	0.5855330843202152	0.4984753833383716	0.9133487760147022	0.7317786940322908	0.7388991554326323	0.23207076392680748	0.2412205677503444	0.9991096938624361	0.6065381167201811	0.5195299226200187	0.9986688787874997	0.5142804376235837	0.5042568013619091	0.7600236879138318	0.6285180828367335	0.9850764046144314	0.7192467737602376	0.7722735628767228	0.4313848881964826	0.5579052072125175	0.9700343055409094	0.03668807587351752
0.7275098208616502	0.9030574772939851	0.033699531920218906	0.21077584322264264	0.14517394048154075	0.27522586453590503	0.548825052511472	0.30831338868831193	0.21592461990756506	0.9722643526180268	0.7661950678272945	0.27368281416109774	0.8613994758411996	0.9977759073518364	0.5431606316311581	0.5204280964932386	0.9046244049141521	0.8506872279377805	0.8180104528619501	0.20812115028378553	0.31632074452701375	0.011893324769523317	0.05817532672101622	0.8355704421016166	0.18539342159938899	0.21313633530978815	0.7885112022948321	0.37068749000611434	0.5904742406817065	0.7531344114519959	0.027612495987976216	0.9722374578785329	0.6928039081832308	0.08820830015814396	0.4149673118308076	0.8450461775907964	0.31222380031094044	0.5086163907030657	0.4194496649384848	0.5267812127965519	0.4854339957645325	0.38735331442885135	0.5598878841856507	0.3055857323130823	0.583722838789873	0.7424818163736261	0.5061344540001346	0.8582585238666455	0.19035437124550914	0.9068374098898374
0.12437148388725427	0.815116204050682	0.4156447761552756	0.16106797207370183	0.5853302168029415	0.9784123157061836	0.30759017747123996	0.3767933555494708	0.41883822720193287	0.12989625646625247	0.6792881689961595	0.6106455692421388	0.8007310382157325	0.9511251874380835	0.3552771537080196	0.4888496150116891	0.11394361568400013	0.25521613642822505	0.14084826892558688	0.6211171237531952	0.7356001672426563	0.4688927331298919	0.23623617018643428	0.4498762386908143	0.4532540712982144	0.9032764543402285	0.18745823017412278	0.4134416024981181	0.9767424759284098	0.07131289532522644	0.6348930637396298	0.9302626873811985	0.32598906187374876	0.41097494768033493	0.7287498599239732	0.9278018188510039	0.02460050553203308	0.5259185141813822	0.8898455696636667	0.9713096404341723	0.643764069822259	0.5813545401158017	0.4748441558869576	0.35493715835838413	0.7317890560030267	0.536518553977649	0.5814613266046327	0.9542305554372525	0.48114049336637177	0.11514042106401334
0.8939438002852711	0.7033885750694346	0.0314473758863717	0.6973445146854389	0.8307362307007219	0.43749278416667114	0.38802003223200054	0.8641722471470832	0.8029264752025349	0.5508538268826542	0.7897915010255955	0.029442538880708358	0.9679885822860789	0.7995284610407174	0.27547840079954955	0.9206021187713092	0.1242852749834853	0.8481992018661889	0.8018389755937132	0.9886590901544483	0.5226671263680777	0.5503259547842807	0.7865214196243949	0.13326695346981188	0.2379437496159249	0.35834881332311563	0.7224126261773763	0.1847135730299111	0.4606073308079628	0.0406467121017835	0.2658711464181168	0.2209060647955936	0.9296809850065461	0.7043048741166558	0.6426247991875008	0.5664222122377258	0.6589374902700623	0.7398916173161396	0.20132363615362536	0.24788910901018169	0.017139013862298325	0.05264767684788918	0.8350966739056853	0.2141164425484745	0.5550564224093164	0.2831653463068322	0.7160512889301809	0.45329482058066595	0.6052391462642234	0.6313579391679044
0.30780443491346376	0.1684718803315397	0.11060819962926283	0.22561883471350208	0.18980681820616985	0.8441022500341393	0.7380927631072662	0.8935550983615914	0.31426423689449	0.07348843923352388	0.08948561306348168	0.2910570472263395	0.696342826521533	0.03125983508202479	0.34652680941045966	0.06987806968387644	0.49567604280368494	0.241155168157128	0.8002294186044908	0.9415073842144194	0.4327967334290176	0.24987732781358551	0.9432882798528512	0.7837840165509201	0.3250106780944356	0.8629910341229705	0.5534422638916584	0.9066886010697337	0.21486618256798728	0.5911531331647861	0.20241720989337886	0.21989589068929938	0.33669949748328865	0.46862667630328003	0.3639545407275204	0.19737543999422946	0.5819363061364285	0.3998226795860098	0.5628220322326516	0.3420947680310594	0.51817564273689	0.030689839942397934	0.4357873489605586	0.15865057459519194	0.16941764993893038	0.19321985009640896	0.9916742876055261	0.30302597603683645	0.7723883909575329	0.9768340137180792
0.00311520435385082	0.7876774022007633	0.6044296882572638	0.14522311412276057	0.09452987560284143	0.9840794379606215	0.693447424034766	0.4810476327303046	0.36801595640940377	0.4989327063700424	0.577389073075247	0.11248012198486923	0.10787710430615016	0.5408048895166458	0.4290302840402105	0.24062563554335303	0.07256930812137319	0.9114699269751592	0.16222308589261214	0.9606207707631318	0.19995717999311602	0.5920868448425397	0.7138675902509324	0.2815420225711698	0.5401578048371838	0.9177434177841318	0.3992798507613289	0.5494465575889439	0.2948078343299959	0.31755413772394725	0.15274867652408852	0.3823668344718838	0.8022297041906356	0.9042940878205882	0.429275441552183	0.6226301137283391	0.32443617808709957	0.40053578952190705	0.1822590481404135	0.47927714088070883	0.46310049859025804	0.6828867762752607	0.025801186688341637	0.896431571329329	0.5593001887706812	0.33381439300292204	0.2469783572749239	0.619570764931726	0.5195562078018895	0.43604294272753596
0.4108415915684094	0.7050685280587479	0.5179838687452535	0.16564855749994922	0.41722299686691644	0.2895105474701066	0.713080970804658	0.37815735221982105	0.9969471815447304	0.8010542060358374	0.9885694562657074	0.9999797896026182	0.9624496661680249	0.3436054672836878	0.6215412666894894	0.39712937851316554	0.1388954987563107	0.2295429833241467	0.6732587696625241	0.22268241001798128	0.8294855481725353	0.3360027506884803	0.867524493871798	0.2379216775966	0.385431220344817	0.14976356373159172	0.007601123029686185	0.4380869021060251	0.05540994679887068	0.3260109724293774	0.04715713488008888	0.6924586294091182	0.24628327857192	0.3607446909551054	0.6696174295320724	0.8228537822945271	0.6963447253482056	0.0991387677393134	0.2753883256057069	0.7101115523301744	0.2530256590853275	0.37285545601671644	0.5996425438474198	0.9578603088410929	0.8943070944626142	0.05520188849597041	0.5064796639827407	0.49093364421067565	0.2812415914230403	0.0031657216050945403
0.4961503405313912	0.03185199529479543	0.4816324131517957	0.6076858426400674	0.7476436442313522	0.1671177237757676	0.04132541484354513	0.5694125364155188	0.2018274928535425	0.785134655662499	0.24382148444319218	0.8275590597443202	0.9091935744818056	0.5005008101069899	0.44604771246895103	0.711067395545805	0.7209378449010029	0.1323167459754574	0.8607628994845962	0.5086960500038655	0.7381255935195794	0.6103248956692027	0.8256535651153458	0.7956881803985619	0.701799413294425	0.7694931132115349	0.26191943268966644	0.6990301414492184	0.28538678152790875	0.16128685361024642	0.20871656071021683	0.8711225968034011	0.42731687248111083	0.14422152526478993	0.984530301061085	0.732671442014089	0.9446887288007165	0.9715913605339267	0.5712032608479563	0.5300225993237171	0.6450029461829843	0.3113177297415043	0.40290504011083994	0.4516095016456245	0.2565010693870875	0.7080856635875656	0.346152703558525	0.12243580463697779	0.11932459800016182	0.7220245365578716
0.43122229739217555	0.34515420780558626	0.3144505176615727	0.04010259840315877	0.40923150643776507	0.487124553162693	0.8469744663845361	0.506922208195882	0.6853971619076161	0.13417510519628595	0.25014265174532113	0.7754673520217407	0.05503948227654021	0.8815178999744712	0.6686343148209152	0.7825198411395855	0.20729935898256646	0.1710761074720235	0.6892628448851655	0.0689672438590786	0.04462293883280666	0.21022235470753237	0.9731678313265233	0.4674975693454003	0.25776172079984194	0.037633753849529605	0.6857704180780245	0.8283038308344335	0.01354174460653923	0.3379278302999156	0.9751067984895813	0.7325347729611372	0.48862168066586553	0.9845106189282002	0.5610892383644173	0.16454322511719421	0.3548419747093293	0.42846707933354755	0.40956386107219267	0.9366400871369291	0.09266823149599013	0.39000872563796896	0.9400078035730262	0.24725064960917686	0.8784262127403305	0.35368443946595385	0.49951128886028506	0.0007069454341490644	0.764351812062098	0.9573613720463338
0.9063189982001294	0.7566992295656948	0.447761521012487	0.9749349514790471	0.309943193570578	0.3486382284650158	0.21282114338114366	0.5289959393029237	0.839375903506852	0.8553865699956116	0.9117593036269704	0.46738770602905966	0.4765225818343606	0.9165259872341676	0.07562266876158685	0.708763871564682	0.23090568805456213	0.7815345998279274	0.6768469515111362	0.8024673557122584	0.460131674189208	0.7283522611077085	0.8489901152998315	0.00931063664979559	0.6495937230201998	0.7313640266465585	0.4227509294199341	0.5290518201274576	0.20597376289684333	0.9146139388930954	0.283704238298515	0.1686698218019762	0.03808116540241646	0.9812263734106899	0.46859672525660945	0.8414822901838767	0.5528388899387604	0.4604170671706682	0.3151523112904674	0.7865080451409813	0.1877791678424633	0.009520125028168569	0.18855979781152787	0.34265068881054717	0.37887878703288336	0.3064367507990148	0.7437314399276084	0.19949213646058228	0.9148620192885505	0.4693988173556338
0.21229050356796486	0.134354974444447	0.8741958031460322	0.29759721219676294	0.9839936930095681	0.03413278824147736	0.5109517497476603	0.7995343766605104	0.5069158426350053	0.9791446248653454	0.022231398979591588	0.39021904471050295	0.8471853376700808	0.49054414712035477	0.6432303649218142	0.28839470832848146	0.26248135937991846	0.6133875537985444	0.8779864951834095	0.7020953292759395	0.1373406367785257	0.8392264098082792	0.2916721332977493	0.9794940927913168	0.4841111591012025	0.5163676547275067	0.6258432865610221	0.32952901983716676	0.542990936393413	0.4406365810723809	0.18938666882251642	0.24599342595731943	0.6807693572966871	0.7846220368926995	0.3488795335978565	0.5898562123473686	0.6790647588417209	0.023872875395510307	0.3725246789648081	0.738958330172959	0.9001729539971162	0.6378320864426904	0.5184699767129017	0.6101358567987618	0.3786720298677162	0.9072022760906798	0.33137633484470397	0.6076965481134518	0.8307236976264892	0.5289238043377437
0.23363274775565324	0.03278419027838764	0.5033500212615034	0.2539697689071415	0.18834843597851714	0.23706736279793483	0.258612416475126	0.312357888432222	0.7150132175265707	0.379042368600647	0.8478850991945917	0.26647846392771823	0.9914393019250242	0.6650706848786287	0.7109625897399794	0.41837566907716295	0.6853072584885441	0.32596832563485867	0.643516325795937	0.4115463337024299	0.7647574249559969	0.6289737683844386	0.013133667258583781	0.46690504169581515	0.7016399109745948	0.4248760158463072	0.9624646693943727	0.7412923009200894	0.3334930422126329	0.8884628944311902	0.11107888221650841	0.9884831891993099	0.8126384654627417	0.9986822758147419	0.19508952960979187	0.957214572774567	0.5600089156486749	0.5153447158017113	0.12873400105746668	0.8402008625938759	0.8998318743346915	0.5852092917610272	0.13587698687518757	0.27834657390627005	0.8583708329641542	0.8080910399503081	0.3305878321543283	0.5529983272581883	0.6989932045131126	0.01483475684447011
0.8616824322204301	0.4671593472525185	0.6857149059904813	0.9325861446992214	0.3606843067389275	0.6255856409419321	0.35744959620642125	0.895071115051946	0.4124974604802296	0.08939032068163066	0.5587005559976337	0.5897986135041002	0.7567154579589259	0.49735509776099474	0.06981184142855446	0.788343555723674	0.40680158936811506	0.974751551461772	0.733880637362245	0.28014422701246	0.0012827207752570402	0.6297207553205841	0.9257083885318477	0.9916047698693529	0.18858010899682243	0.34879502319362565	0.06682877828274947	0.4644484296445214	0.7633204798888956	0.7769624054756539	0.10508459916036639	0.7534423141347114	0.2472414479504922	0.37203709387317585	0.7600971339226882	0.7231635864778249	0.6116058756570512	0.9624280169961036	0.0383371956236217	0.4287280125586632	0.11089442850062581	0.34102840834648107	0.9969169265758705	0.652465631272169	0.9865454904984198	0.36039572442334156	0.7253085680232542	0.27800503511706265	0.6225285321191909	0.12421465994753944
0.4559128769991373	0.8564642811208012	0.9922580321477559	0.5500175502637373	0.017020323942858906	0.5342861474211253	0.8184127374831656	0.3336661925052896	0.7169666552332538	0.7127387409324328	0.11848598787603959	0.5010883004222343	0.3647614386578296	0.3173728848455917	0.027857608339092232	0.36187386130055055	0.22508560123333998	0.5386141604696567	0.9803669625233795	0.4593176647117265	0.12770861876141204	0.08840283344690414	0.5576104193636897	0.9982889789893373	0.4988316593355018	0.9098302885933066	0.6028813164574969	0.8914586078073619	0.04461316041161989	0.13389244366232422	0.7880064127044732	0.5725887371776907	0.23922953480727172	0.5814600344743469	0.5988761709022986	0.7162353078820155	0.9603091506638826	0.47883639995019667	0.9390626500920116	0.02625731332326986	0.9599077780722021	0.713803835134794	0.07946280956948115	0.9428728640273266	0.6071289704141722	0.09773011918663599	0.03866882557977824	0.7880582868844686	0.41384948475304484	0.499042630546663
0.24695745450132034	0.7915742290971983	0.9202036259794318	0.8033931621978625	0.17319138065375184	0.471094212684843	0.4463471723720366	0.9195937301754019	0.19323091717076268	0.7469778023061631	0.682904278580023	0.006954057733402297	0.6892674747121905	0.6961880143279762	0.031386163188951044	0.526270418456392	0.321307968437888	0.6998470157118141	0.11796468452501085	0.001754520381996083	0.7993748841246135	0.2565753792818657	0.8653173715144957	0.6244338856983813	0.6598262042142699	0.015512209713033243	0.38374697463562657	0.03819335148183922	0.020744041457637863	0.1341923194787462	0.33894990928190283	0.392108983482674	0.39879416953567637	0.921582646928604	0.14225438016507963	0.7489894500382613	0.5001527060879695	0.31190236154003514	0.2574332475413469	0.7242120945929004	0.8846018086994519	0.731603085142736	0.9539005431081397	0.023292194311525516	0.9553264034702044	0.019187684467108612	0.7613480637516774	0.6170605986999418	0.3587766040673859	0.46965468467858607
0.4364133589582857	0.8189105590939079	0.7284537162856626	0.837581734338841	0.3033873141354444	0.5770727465086539	0.9100350183821545	0.912294294413074	0.553593487717227	0.5979247540648733	0.5163066849142941	0.8816271509661291	0.06346809927967811	0.5455898329140836	0.5339187471487098	0.3902740689952171	0.4692633702801493	0.7915788214755773	0.2157080048582256	0.7991844987840565	0.13732797676288122	0.9892517075864233	0.5404426345576279	0.5335765994678506	0.5934324519208551	0.1557815529285621	0.10158834780960446	0.9318099992660878	0.06033157309514536	0.30624111482908933	0.616650325179756	0.5636283111557343	0.38223875731346646	0.637302828159001	0.6976570541253394	0.9997594876802657	0.7024466322774751	0.6081243546141828	0.9563212035147921	0.42027751479678277	0.1348662842442656	0.5739419752892277	0.8117776683289791	0.7571411470182638	0.32871564207664083	0.7298968424762468	0.2156580050433664	0.7375466212844088	0.9186739353914525	0.8770048137427066
0.2371525603847222	0.7923880421836621	0.6074615820644994	0.1436978080028677	0.5366052617823421	0.3307411603636853	0.6048905698380541	0.8206451658352498	0.44646542860282956	0.510780314995147	0.2628834168655044	0.41809809895003747	0.1608196810292215	0.19717665324647526	0.5738081280525303	0.5606436689273061	0.2557222567404841	0.260450849758567	0.03905244521808238	0.3963623989009476	0.3524564509414746	0.7739610424666963	0.43075250228247075	0.7246497341039415	0.2262656339764113	0.29193976665184296	0.5805167436575629	0.7794297583705773	0.009711702505075026	0.5092900758873211	0.9863196181068006	0.6917043897347417	0.763998430775871	0.3098239712766713	0.5720489134893387	0.030133464439720092	0.2216682037005383	0.3860388790032715	0.48167581700499906	0.9903800170347017	0.06464127045876622	0.7939246069381952	0.9334991944240009	0.38626047809925856	0.05141853191136159	0.7488188455851023	0.38313573824287894	0.6442655040060474	0.28360452410085113	0.8794166296405509
0.9480334282764357	0.32515750890758377	0.6345103556780293	0.06936814589919948	0.8942172185954266	0.6399294078545875	0.2490625708148385	0.26316397311947715	0.27028025937468736	0.0033206081799038722	0.7817111620242005	0.8341791922645805	0.9739209729214646	0.7459138222998923	0.5269949859208889	0.4114509404977684	0.11842023184577866	0.5460648193417065	0.37628543383014323	0.9967773044992261	0.30092578998881636	0.15479956905667303	0.8775803112910426	0.7318623091134555	0.8080058805665615	0.056081688242492156	0.720480638567592	0.23741048972437606	0.16334355042947257	0.8817587433246171	0.19553647045767075	0.1447107125821513	0.20928200044918777	0.188035323881385	0.39138460463403524	0.055908147593659585	0.7870118240654473	0.3277578846576682	0.2978039373685145	0.2583089437887357	0.3886453232873005	0.842108230447277	0.08426207405666697	0.8247626738735221	0.5084973604947062	0.8136437843361591	0.24725183385509952	0.39154265321512927	0.9560552958852119	0.0656964979447745
0.08891577594526934	0.3747038764331272	0.3395324889212078	0.7270340396174151	0.03226168169755561	0.7950193951888445	0.1312572762172296	0.3665613864058207	0.41113506274291034	0.6447358347605661	0.5911393775040222	0.4008492812985537	0.2424712989948694	0.18450906156072888	0.2880008003714466	0.8974752480987422	0.7364669436746477	0.5632947244238347	0.7348058627377806	0.784357470785552	0.7102941941700935	0.9847835431254557	0.1970924169060032	0.8555377337256256	0.2767132430500202	0.02744907695693033	0.29427773515192535	0.7308560597234954	0.378174305998877	0.4290116937600704	0.6141270051016916	0.03667590167313117	0.0653885961390196	0.8755495193150389	0.2596790987659384	0.4710789027514716	0.7466555857173008	0.2142856622784226	0.379266038116319	0.13861677387849114	0.86838170377284	0.2187696715331744	0.8507625848675537	0.7728362850445042	0.28611835779087524	0.48595436036650597	0.1853787889900842	0.20790594331268808	0.8187624208310352	0.9699369409445381
0.6942084651588036	0.5277137786243484	0.20681270323047107	0.46892970167956916	0.23475947258295493	0.9209396107081381	0.2567959272744047	0.7268360944133458	0.11601630220171955	0.17768636127328952	0.4894628973562717	0.22545114296554247	0.6641182543483682	0.9044453758646845	0.5784896662533553	0.01779111095750685	0.28549692320086484	0.8964031522040623	0.6110406449089779	0.5308856676773764	0.12188550869055248	0.7469413247015053	0.3531507021872101	0.047519158871255573	0.12829254695508685	0.8020385949056422	0.29593697032264143	0.5861710408442149	0.38155481574651784	0.9012038107051672	0.9389079404433969	0.8292143297833676	0.36409236371812526	0.12586073220614835	0.8324105879580127	0.4066298704033904	0.20092405107429034	0.7633659486609589	0.5034406421294773	0.7530625171166756	0.350796399720687	0.46260167878988545	0.009494136035077982	0.3549740647443028	0.6303709758555142	0.1890915360387304	0.5435149969298568	0.08447824973493945	0.5261098695455603	0.4150804794819901
0.2838511601652337	0.4325685704136377	0.42169456385550363	0.5553161303362997	0.20198436137756182	0.5322635000307163	0.021557654799956083	0.7715783208394273	0.3671189559862368	0.7998993542846766	0.178189015021036	0.9641686908082381	0.34953386708203504	0.1729885118750243	0.02878866253800605	0.9462500710967174	0.30156418268717455	0.49438480192900636	0.6763428024967455	0.41421437480593504	0.608712722379525	0.24739286226553392	0.6126526634868271	0.28169065722998143	0.6220051859737937	0.7909059666226558	0.403219851041009	0.022530980455699456	0.47332151224859964	0.5901748033100007	0.7154359758032576	0.48398514950933125	0.9846594589723773	0.507335656513156	0.15791170761942086	0.19894253314128463	0.1611412360803377	0.8825220593550148	0.5006423492776547	0.11177590815815253	0.07532067494000927	0.06645058420229677	0.16895620453386362	0.47354867259190114	0.861178842033878	0.6893404184955183	0.3571341107090602	0.19444436123574416	0.7881457214262723	0.4202279909942066
0.44796001443274114	0.1658978717706615	0.6125305087632621	0.703306345985291	0.9813251146854821	0.16931265544427332	0.39242702257936013	0.9362751589538967	0.6750286747319163	0.7961715297997749	0.4046084817629175	0.7429418917105728	0.9382698716598382	0.41278882158374064	0.6980633560546544	0.7319115301351479	0.18396728001420937	0.29556879653450174	0.5001734608378021	0.8045359460499585	0.8068223181500931	0.1367630129555666	0.07805986611498328	0.7664800258676903	0.5834470738133709	0.7778328783805069	0.07657971957949361	0.6641327179924124	0.2664957427819603	0.3515471494468623	0.25919926270756255	0.16109167563402282	0.5201006065433902	0.21908131858344893	0.7965272014941276	0.12024966302575057	0.9357554319436494	0.3006043039369932	0.5961227356544797	0.4565792904330619	0.348984649530929	0.9996154436297185	0.39062443804119384	0.6487076922027343	0.06686039362835527	0.5267271674562309	0.7536347678307954	0.6653926672271225	0.6755594789450228	0.3350613875868279
0.7248195055622977	0.35372996722956274	0.010291672190661294	0.26287799711571236	0.8880866039390046	0.12763949575156563	0.8026419563605959	0.9832300634378808	0.30459080073667155	0.7332310084636575	0.6359396245991449	0.5347463920857507	0.4296759811725327	0.6278238147567498	0.8087082481621194	0.4125050405420243	0.5021214047912955	0.25918182335700846	0.6335707292230979	0.08459799722525496	0.917421173758473	0.3309611465444213	0.8627285396570127	0.2727566668338577	0.947928912767161	0.12430269800629357	0.19095394075487948	0.9247918684914728	0.4550713191446697	0.31902740245561767	0.4629761774660661	0.593661203400681	0.7842650576123874	0.8364711512428067	0.7427993377025165	0.4416028765137593	0.673423850051106	0.5927514093461311	0.06711360394426025	0.2952267414360198	0.007343979915996446	0.20377110824775024	0.5611562147535925	0.4374816942187032	0.2300761468544873	0.5943372234376262	0.8070860162727507	0.8196735360279092	0.08291208737891187	0.3739184279222003
0.3497157535186797	0.4643257274055326	0.5995261942693283	0.561784091703557	0.9532715310069643	0.40808285392449106	0.20734773498886072	0.6653089228299015	0.8171952953720863	0.09294132081972128	0.669496471015991	0.848318138702511	0.4261367740731311	0.23681817156367513	0.6327226732383413	0.6407054849217035	0.8522379791081041	0.7866666012417873	0.13510172750769434	0.24099477989659668	0.578590400179328	0.13055856469486626	0.5690357126379283	0.6565300111955523	0.5616134686314768	0.17810867204188108	0.8120233010820472	0.5066853565921557	0.04324940523306675	0.7265765794023316	0.08302646985227569	0.34024490200757895	0.7686899527926976	0.07300569396839174	0.6771495157266058	0.7337311959702898	0.8636232984858198	0.5051756995508551	0.13259654413299982	0.23287034088954173	0.347329748418854	0.044838975832709904	0.6676474197912892	0.8357327859492119	0.5649192440472932	0.17755252676661903	0.9783752388179953	0.9734576955392056	0.7837737227630653	0.09477833007410608
0.4900757650412505	0.22169154623943865	0.1548990640507245	0.7049414986551239	0.21092356950756685	0.18544689243246637	0.3373116335911177	0.3968500157476835	0.7173139904487784	0.6814588940592424	0.7064064466611732	0.6680545565357966	0.9651731163017871	0.5293172384138917	0.40783499880573737	0.5220675529175332	0.6236655759250624	0.35866427679460566	0.1449636219911301	0.3945289170326871	0.9743714183105744	0.9080229778955021	0.4938368141270276	0.7185675764712485	0.9806631561285247	0.38124965610205697	0.056309083450137964	0.07689477285088964	0.27101892719539245	0.31956659957031897	0.015882367352696547	0.41260192494190784	0.06268451197531466	0.8788200063493231	0.19076958607815175	0.08469361069625547	0.5712400449560827	0.4750838783096353	0.06389795288128286	0.9231904076324424	0.9887206707763525	0.9418072819749087	0.11081312921509301	0.20395174142053185	0.8401374037446421	0.9718014042607154	0.12311491466561275	0.3167084493643615	0.28892007187112057	0.7570452847768697
0.8649935061609554	0.5155303137013548	0.6915935159723304	0.603617950571233	0.7418631628384758	0.5557687741488279	0.18593901809980706	0.8036377678440549	0.17483763616130743	0.21496248296465148	0.2696944069791605	0.30544943748184217	0.9983375154278059	0.21012655736357988	0.35980290516078905	0.37371362390672747	0.667004072959185	0.49245566180686684	0.4310654305304993	0.07500001187938521	0.7839554400137166	0.4046013466555817	0.19999313980033273	0.9998024556811991	0.5407139967429349	0.9713314683527756	0.9435453859765994	0.02603202492075385	0.7193116076720852	0.7250840149302037	0.8562112552488363	0.888690319241592	0.22813611739632622	0.19051218658098323	0.6691780506785068	0.3955805121772552	0.943223699327939	0.7976438280403817	0.6513741117782453	0.12853232898160283	0.00653244151828436	0.7061758907723958	0.10432247750047485	0.8908678035893081	0.963663461595713	0.6231669022954717	0.9712309849119947	0.3421512277438027	0.04796032178466558	0.4760895417011225
0.46818933147755837	0.4061962442357714	0.21344176178029695	0.7517317431690941	0.25534665408637525	0.7588991210290363	0.8342827000937039	0.3419057952062501	0.8690197956205722	0.9406685903732268	0.7977171620834231	0.26363903686161283	0.16838560064890484	0.7382607899921968	0.7057171058561004	0.7404729215167208	0.08467753546453272	0.464474288841619	0.45859201757000145	0.5051114670882993	0.3200800575409397	0.987397515888232	0.7201092666146769	0.3813145926584596	0.24499931517307383	0.5052649159042958	0.6993985078081673	0.1836186325565975	0.6275766658654873	0.6036479123060049	0.696371185982517	0.8973571075848358	0.2040503718850878	0.519797765879313	0.6117595495988295	0.5789859601772673	0.6839622453009946	0.810991797017603	0.2614381605486089	0.5169819118094762	0.3646379287077134	0.48567309980360784	0.9959446471716883	0.6965271536054177	0.555814614817719	0.4649712404638604	0.2709883282971184	0.7969378749424902	0.48239862597174843	0.6987332511239225
0.3946342783932041	0.8044928731106396	0.6689501681572744	0.6720443741921049	0.41926775481891876	0.37930850146336104	0.8242392636712085	0.5659087586149515	0.4360880713309635	0.029307947661657896	0.9857137620142968	0.6419906203523916	0.3617310179741141	0.7846471962863527	0.23661635646808488	0.6777565803835823	0.2076335987970691	0.5142132875459703	0.5836838364659889	0.0897890927927546	0.5960841136204629	0.5227454139633302	0.2036183418830122	0.5992263632344283	0.9877380830056003	0.5554326828568202	0.19530339732791124	0.41291679854115815	0.04072405057954731	0.7303795020336227	0.6953291831778867	0.7599685148275394	0.7621512300159162	0.24754180987895014	0.6275533332248638	0.985610015008185	0.36395256608891036	0.4541042121417227	0.9687037007423883	0.5266104090214381	0.8894774854778312	0.11803074858995055	0.5122577049374007	0.31898063712067304	0.6977132212868764	0.3300640984119727	0.23618221752379853	0.8648938340873757	0.5791142523241607	0.08607416896420772
0.6704739506618078	0.5569371909966901	0.5268286425464872	0.8620415237488548	0.9613459773855979	0.14320516598913058	0.7855043270904561	0.12837655769193834	0.3411763285399111	0.6066001541595148	0.7446265582515706	0.6775615899302135	0.555773947286781	0.28286579430105296	0.32666839645401646	0.25794059025170046	0.7978005296480473	0.3280270026361656	0.9802491078422537	0.4497946792709825	0.09711785527383265	0.07697929934228231	0.5776462600399909	0.8630703610291233	0.21062172721581607	0.8226015025712285	0.17538488088766768	0.09101321018818853	0.9529208227818252	0.6526713568140432	0.9090191916763599	0.00802040526678871	0.5089093187284572	0.3929912551607134	0.37308923994626975	0.679771132457222	0.40986439123137697	0.8165229600277691	0.4555460306029935	0.7015015591473956	0.3767470404674953	0.2162204786006845	0.46006294710372764	0.8530169348395863	0.778946952325747	0.5568195201606759	0.8943177498216429	0.6326866478812035	0.5892873486591087	0.5483559909995553
0.5014705344125642	0.29161510918211286	0.06798668818643216	0.502561684779189	0.7456664545115324	0.5766021226429664	0.5443442207378227	0.82174593531416	0.5645951061977093	0.036445218273744584	0.4800282140083114	0.8730836958881383	0.10070796775775281	0.011193209343869581	0.5499877452654257	0.11791901044537756	0.0414598241909796	0.2208562473666984	0.3014791053677026	0.15105273147057985	0.24441623759120945	0.13251931976738796	0.48381175862375037	0.7784947614302365	0.3834157730509453	0.916431233669626	0.8909639415597121	0.808226239916709	0.5434538230742939	0.7245857207119575	0.02974321394004331	0.4306838469886357	0.3954322636917369	0.09938278781019427	0.0722019159497298	0.7166996176204947	0.772180894788009	0.46188652310583567	0.819293283030436	0.03937428215338923	0.7037318650696416	0.17017158157514622	0.3748601608402654	0.27987283086455217	0.22309149516091142	0.6999549171326195	0.474506383791098	0.1253392573198846	0.764037260971099	0.1442993476684311
0.4042938415850247	0.23161883406175654	0.010450456205507663	0.6119762280639256	0.9023369444879471	0.6952498098831341	0.8655290001548461	0.5095472100141943	0.8097053589709057	0.45842748156940405	0.4410723195409866	0.4561300502324187	0.5151097258930767	0.8307241047652189	0.20966798442318169	0.12339438579470285	0.821141127501905	0.47827437817092977	0.013034615529946003	0.03834787608365087	0.17810735664689614	0.8562454005482036	0.49100208351239394	0.6302570191395312	0.12588554765482962	0.5676194593908073	0.10888372538170243	0.6596185712430066	0.0387748039842406	0.699248557371845	0.9039440248284025	0.5392293141554854	0.33861436298305203	0.18127994192966668	0.0039903290140396175	0.6504860777804522	0.5062958163085362	0.3070467909735385	0.9874857960741438	0.5400621659578175	0.4748290504350059	0.8210039520210554	0.8137187417009741	0.19509953455161222	0.9888473327643972	0.2990862641009574	0.284651524199972	0.7189397113705511	0.4420647052883625	0.7536747749301792
0.23366163200804546	0.5305500830375717	0.8920292180922241	0.9323198689945943	0.0849648218414304	0.1282956631033212	0.6365156513389881	0.6386894355611912	0.04527607962060276	0.8338450301957483	0.3997370414454562	0.4933907478466346	0.8913991533366392	0.7501053087964026	0.7216536879588558	0.5014728841982767	0.6519805425145541	0.5666402061111419	0.01676034146385541	0.21893928793030726	0.6676822266755048	0.4908259652260868	0.3690407148688196	0.4483691191858695	0.1733031569497131	0.011394461015087676	0.5067801189809279	0.25412686884844127	0.9142552064874303	0.3424867319488274	0.1474930427633111	0.679789417336525	0.2904799302155524	0.9708881238803376	0.3634778438685561	0.7459996764689755	0.32158403799338886	0.8697322421877222	0.5908158354712181	0.35471019773348056	0.7959940202285837	0.6512751680183902	0.4418813155652621	0.7745040569104095	0.6761302059420753	0.3545394963399411	0.14709224575919677	0.06868890757806556	0.42872019028461705	0.2840818124604222
0.8019766922443421	0.8703877369746066	0.12559420070948013	0.8023162994818203	0.9712986138240757	0.39071875680518664	0.45581110153256676	0.5080966225667753	0.9342362868211427	0.23441857233950247	0.8132611412485651	0.4602851944246922	0.9404359911400512	0.8906916818129407	0.6701062052046018	0.8643306827534399	0.6212975807671464	0.10598376846389679	0.9690150324697026	0.8645308257145937	0.9843283176662581	0.34091667240239265	0.09156446443824462	0.8281732810261871	0.3055979968275413	0.6051823369395607	0.12495625805430344	0.11215973315764771	0.11701569048989557	0.08697308974175011	0.5117123553686282	0.9356856877069321	0.8011849419526038	0.13552185207910028	0.24852022015391517	0.5126650725707446	0.9195764124815483	0.5316396237613825	0.038919228807178574	0.06842595591419975	0.5490529598793489	0.347391500239987	0.9042568396626167	0.2564793581411491	0.7630411213362084	0.18557232592228523	0.5391636788091743	0.7331493590603013	0.4647425960182554	0.2873301260673222
0.4726571461775364	0.4499642549086216	0.6408560414450083	0.2946304299971143	0.1607606974018042	0.11720998186271003	0.47233845034476074	0.3739209580087298	0.8137090182561361	0.6697685109566319	0.5300726254635066	0.33872471711861063	0.07326275313797126	0.11632279456476391	0.4670013727067982	0.21661682462196663	0.5016370101767286	0.6469501969396495	0.6845867394628227	0.3665666513394158	0.48780908384026855	0.9061838873927351	0.9969698391327404	0.3784205759963555	0.696814795903206	0.5862819277925546	0.765658732772306	0.5530444404557299	0.6166612910693124	0.7001378373603674	0.83835721501579	0.15213962338426834	0.06494598121784312	0.1348160627214946	0.3227359442713861	0.48883843693452433	0.06434340462895993	0.20485600896000034	0.7385596658666248	0.11216130413088898	0.126008840091133	0.9043844720449908	0.11177622355433658	0.036196575143000675	0.1531240234895448	0.5974874892373733	0.19157074616966951	0.7482179618490725	0.8066628630821697	0.5120253217791311
0.006394814975284047	0.25227632437937775	0.36293965741162904	0.28614862851797396	0.27430612895222584	0.18793671639509912	0.6996202327327123	0.13579663872237813	0.27070300268238834	0.3373634191866318	0.8954863862755321	0.10169919434275865	0.529913045285603	0.750473346960589	0.25909197392670913	0.9452442326702668	0.3625438835978697	0.5182333786674246	0.1264967702824804	0.6503520138377652	0.660175299445167	0.6116867187004787	0.758451701598046	0.7642519709677602	0.6604126290234119	0.12132767460489224	0.7337223837453694	0.8323662228934652	0.018532019095037655	0.520831459730022	0.6131735441747819	0.0459453200795098	0.5969836207905377	0.020223400961113525	0.11110943692489261	0.03654500942233818	0.13530740087255455	0.8195033089204179	0.9150967286180913	0.5586971224951973	0.11039785844033911	0.5870588462671198	0.5531763673043815	0.3167314141012494	0.9570041626759902	0.7524523332061231	0.09271170707700249	0.6670976051854611	0.5383012096280563	0.05566317068273541
0.8464216263695876	0.6352570063507376	0.762546666768881	0.9367165638159781	0.41989200972878615	0.41525300732388837	0.15160500753275807	0.9424680345494755	0.8599546330057054	0.3951856032004285	0.16167440281525658	0.3203245383194758	0.92321444977773	0.8674770954538491	0.9884513287187109	0.5642970464676831	0.30884787311484396	0.40195144887686984	0.49361570176521585	0.31353030943458404	0.6703101544324459	0.19959458033686472	0.7317147595844842	0.8618434441529955	0.831645382198123	0.0754672801848858	0.12437811167768309	0.7325602788255731	0.565859217461136	0.49422316246675757	0.4169309070125481	0.13762973454806404	0.2735861940184884	0.21248371600998306	0.34840064562582074	0.6655936038473029	0.27269051519967724	0.35648373558605917	0.9674352948831645	0.9887120365906508	0.7825402140121069	0.9172080343769299	0.5768596191554376	0.7354025977456287	0.5402965153837112	0.6290422326914775	0.2687882572004826	0.32573550611265123	0.05218928902427633	0.6365260726017048
0.8504009286395157	0.6151328914887471	0.6163898459350137	0.7819161445096404	0.7190993456880325	0.6612530685180871	0.4972560043173362	0.0393469817286457	0.7846199210604882	0.3313405492366288	0.13731559382004266	0.06751541906862313	0.34266809247939656	0.3016281772322117	0.3421789908873393	0.9952329804705079	0.5752826818660819	0.6423786271852095	0.11435024731161247	0.16048000852645294	0.6259815245862742	0.430375868345259	0.8810642056266578	0.5666023706174118	0.14404036762238337	0.3019305803972725	0.42026387251384734	0.10070875220681708	0.04289766119488869	0.199709158327407	0.21897979261931844	0.013796819021563378	0.9841586594070035	0.6941663732954898	0.829416329028687	0.4717764666609915	0.5619945187113987	0.13824781140544695	0.28706873191140225	0.3322152658054478	0.9143542731973892	0.10043589918756735	0.014073427287186524	0.8324968612339757	0.9903142759833607	0.4312757841573829	0.9926804662012203	0.5824435226150942	0.3010578761348117	0.9403182465093357
0.6213998070417552	0.6695940929657822	0.8992861659801429	0.40618478839001104	0.7782089987453066	0.6940548388464534	0.29560798636518526	0.05525574238312969	0.4575920685440038	0.14167427868870908	0.3623974412328188	0.7616334169342844	0.7355189303812321	0.5317929443126931	0.8930008655192326	0.5013294094570218	0.655496069862862	0.029241792294874447	0.09007829062282435	0.30484784767061535	0.18899718214069972	0.5946026520597617	0.11340055943314453	0.15845742623828307	0.1189810753046977	0.14446454860639624	0.12560539492705647	0.7130944952700502	0.8351884593340568	0.9290177803386644	0.00816306625612706	0.4024002144486084	0.9390673859028039	0.3433457371769866	0.29691236562080014	0.9846389356935236	0.3417784857568328	0.8971578982018312	0.4646366899509232	0.701216164124791	0.5961020956825817	0.5435761515017533	0.015408972937792198	0.8337276091139337	0.8196132372386753	0.4309561318856635	0.8648551640677445	0.09573329227027494	0.15501065980914852	0.5799319889772184
0.8675577073007482	0.20537759701491431	0.1477095931513922	0.45786948781652737	0.2658191742542668	0.13969098960521675	0.5934100185778541	0.8544111612391802	0.44172880280178095	0.16181483590353918	0.033141216565534926	0.5762340177755637	0.38921360115029213	0.9280527456120409	0.6699248598223935	0.3971116813910319	0.5585066006460705	0.7980609515819851	0.40623002113756235	0.49361118651083724	0.8622977644267993	0.9144458127922925	0.3292476778135407	0.7698294330488439	0.025643512898042786	0.9371849347512713	0.535348048474699	0.6257196949001956	0.3246530589024784	0.2528575851996707	0.796758839137929	0.15306055920967387	0.6586828526016295	0.17323414730748776	0.8488222170716464	0.9408962108041472	0.3547983075416624	0.12709981664969905	0.9062988819380242	0.30003630409936466	0.2451194250156148	0.7938141966118821	0.43576364092994624	0.09817511151446434	0.48130963675910665	0.5557644058104882	0.8354923819875707	0.8058828224930658	0.8956374693474387	0.6693903903351428
0.70878960554968	0.3246822186624154	0.5043157797257867	0.6168323891364051	0.9350487342675359	0.9248890914331591	0.69971381521417	0.016519707697893682	0.13424511850354803	0.45266121109636115	0.9935765117018823	0.4617064134052623	0.8705637509332393	0.327283622974598	0.8237406118400601	0.4916858341303155	0.5409864263001916	0.4865140192369435	0.17848840409267086	0.7430984291290745	0.2913815467205153	0.14974862574011816	0.48660804591590057	0.5159284258185329	0.6946130053883388	0.9428571858075901	0.32565761080796685	0.12100134801264018	0.3017136373477588	0.9763228881034031	0.5774987984926416	0.5626498372102322	0.9007997003912733	0.041358422277084306	0.36387730483096214	0.0902766816221181	0.09639647834662246	0.4171443761278224	0.7319751836494156	0.5330399915649464	0.24562178470710783	0.5499506773288493	0.9273958975070923	0.6513743339922645	0.7053131903839581	0.047988633192459274	0.3904843237664207	0.819583673287431	0.11423154119761159	0.16282516949513715
0.2587342841702619	0.03040550918605711	0.010950063870521665	0.6646586440301294	0.14283368909581584	0.34777273574374556	0.2821984185398564	0.0023855874525399168	0.0027202115291158346	0.7873697214426926	0.7868618620677607	0.35941466568082436	0.315842143822227	0.5979055837949755	0.7323940383990767	0.015080776619849856	0.6131909520648451	0.9326496951306625	0.6674217722909191	0.3267189197845637	0.8618284362010958	0.8744278483610168	0.2132749863548622	0.8992495330907551	0.4674720032522489	0.940542285687751	0.7455093873631288	0.19010015322465013	0.019669357008072486	0.48726869321417476	0.06776640267186351	0.4028520456030077	0.23605932258410756	0.32507927440407547	0.7327608551608863	0.9613508177182603	0.869251688734287	0.44479851157343253	0.003112301600184164	0.08426044970511715	0.660163229963687	0.28313227363615445	0.8244612609150993	0.2515172452822926	0.061608922284433265	0.24134375182374002	0.6692138337859583	0.991660779505082	0.6538853534860337	0.05941547107704148
0.7169818643305954	0.1628748884340212	0.37445485950162394	0.9988376221437717	0.583414922401758	0.17990957947823594	0.03193517258686851	0.12279827197540749	0.5666266501983447	0.23793419489023104	0.6187462980200386	0.28922963385674527	0.335217203947348	0.7297508062216195	0.5152784668466419	0.34784428820649405	0.8005666779822589	0.722267679157554	0.2488091938584981	0.6872487614952423	0.9582632544979489	0.9114318410927761	0.27681582780423897	0.8269324895626569	0.6326009038209316	0.17447994794584942	0.49573055993690707	0.3323786861102431	0.6986341794150028	0.5652757703496013	0.6171053896897088	0.90627955114155	0.9101028504027388	0.3414165604424251	0.061253152140173794	0.3475241921378758	0.019724438993727	0.1701671112216575	0.6843225232993977	0.14138883237536892	0.317671289645471	0.4817109438016789	0.6198461104597053	0.7406405697492506	0.16039457405841995	0.4609372013435452	0.3328780560096929	0.8993640714977588	0.1699380119761814	0.19267621337098728
0.5384656638682135	0.6220173531049132	0.6706979307617223	0.963552712251144	0.47684528345955945	0.7260278577732564	0.5866983833046008	0.9479072719868212	0.25466748591442345	0.07175783008112369	0.9125599618376163	0.7765837555133523	0.43059236210732754	0.8580768649841848	0.8400051070121586	0.5251763053115731	0.4657313745901813	0.6275075035539267	0.9732567445912467	0.7048537617848354	0.3233386046664939	0.27660410359404664	0.3413114772984337	0.8957203025624402	0.7229975129335926	0.3402242252287673	0.5348204995840512	0.6522625559235816	0.9516722285662674	0.05988650804738693	0.7578911943874632	0.6110139009966683	0.4888469807652812	0.18575490228013114	0.03838875893983107	0.24678365357357723	0.8353940297521146	0.3825511123149039	0.9963435072392975	0.15314208815786845	0.41007437416775216	0.38541205480657525	0.6388073759669664	0.2090966270657616	0.15842549231340186	0.12067531067287418	0.631521756914482	0.40494424373334303	0.7539582796042086	0.18862459674822396
0.7119974298708411	0.9099749375596901	0.09070021401487949	0.5624810601187415	0.659438338022312	0.6230764685935736	0.05267178532742467	0.46614268917128443	0.6674230582403091	0.7091986332926791	0.8143677508509365	0.4606062196759755	0.00883620476867375	0.08307306409656046	0.41361134166403035	0.9695069539228075	0.5095586142695128	0.7576771927347608	0.7784351613876606	0.8876135749673374	0.5108086947973308	0.21256743617971197	0.33238878098626856	0.03374586716527661	0.8660693793956644	0.7810018096131778	0.06890750497306675	0.9815695442844596	0.3772657178689438	0.058930465544592914	0.9947715232511793	0.030655012422297512	0.8073557289795131	0.4746312610140533	0.730852398544137	0.08767799324249659	0.9458247010999019	0.6841955203604106	0.7024517494138403	0.6021373675696761	0.9772727013019514	0.7053570242764349	0.08683059000846893	0.8958403970563781	0.9684162181638587	0.4953944627118049	0.21071925702397198	0.5333045779577775	0.7661458916846642	0.5456089569750189
0.5678525512835967	0.3825965452947673	0.3667356510058516	0.7262659152860644	0.9443803315539947	0.8168301092177224	0.5666348811164197	0.17588018659554994	0.6772352654985262	0.0048414231153594	0.0198768502459169	0.8727894658305455	0.45035433880978637	0.8868498545149531	0.3541222446832367	0.32028068314676483	0.6150244399943002	0.08909950733947603	0.06315656887773946	0.4273110277269965	0.06234500284535782	0.4653072577634467	0.051720420766733555	0.9562111956787818	0.9302555316271467	0.11558033978321625	0.2404414961129281	0.753017188334914	0.5303881905844587	0.6247935656848662	0.8246538562423564	0.020962473782421664	0.6093129870800911	0.14021712315903045	0.7492961063519844	0.9814151233661919	0.023619401087536573	0.8720923368845532	0.1560388131462641	0.3507578825099549	0.42908161275891143	0.8131824160619835	0.29616846397167584	0.8086310932955474	0.24248051693034822	0.5000013113062624	0.8466441376650913	0.47349474197603136	0.371251705446909	0.11362839657863422
0.02923920963011306	0.5547625917998554	0.8360012157550141	0.22871555142987054	0.22794185102096465	0.003018248057394146	0.1758462059096999	0.728066077590261	0.8047540848691815	0.29498648958478224	0.3795910959438684	0.843627898336485	0.0886179180206832	0.4332275563759821	0.25711589563121184	0.020701486029651384	0.38380974476985263	0.6641293393623644	0.5019267372140687	0.15912973492243787	0.6301399800703721	0.7744307308031005	0.591592857944306	0.09747593755311279	0.6416323429591816	0.7149999979833795	0.7439480137669807	0.5487714889159734	0.017027184479961543	0.22361643717656166	0.7570988725280279	0.5880666275172547	0.7844585134653699	0.14947398706631343	0.14809759397121924	0.26679794431636583	0.47962380813959615	0.5380639506887382	0.07797965381048877	0.7619228675324047	0.9911512944605442	0.010502431125791634	0.8105690686939829	0.3108737058942179	0.7845171067499442	0.9793065816235196	0.03067005917402199	0.4362740211195958	0.22552256430198292	0.6867380461316676
0.32372107105872105	0.18898665607391152	0.3464951671754327	0.9007299703759635	0.014517347528147373	0.8321984431746051	0.3849947806349395	0.4939768031996139	0.3881775891367366	0.9049827827442233	0.2306883889115119	0.36242864313792167	0.28832485389447526	0.4286508225658665	0.8456104595731645	0.24921055652243418	0.9774520141047922	0.9071825283668211	0.5604385296438965	0.3069497974470845	0.2313296328910074	0.6439176015689053	0.1086056542814684	0.5424527494965364	0.8575254319132999	0.3850408125153578	0.658232859209074	0.5238634420993361	0.3632602703232366	0.06258918810561176	0.17391489516892122	0.5872180268055854	0.47874265282803874	0.6190589299788735	0.8911756050748171	0.38617645407263257	0.5667896044254092	0.8016194869358426	0.13433433737454292	0.6671255712015381	0.4665329209727833	0.8721936321341724	0.04584934133904328	0.46674608220702374	0.492096169532221	0.14867310306403403	0.12124829778848045	0.6961726733247957	0.8318278468767771	0.7738690746029729
0.9038399753874587	0.7629369473581634	0.018922274707897424	0.19146564654411258	0.15298205965380418	0.10410695887540256	0.766912862985385	0.486469133568479	0.6526507356462272	0.9837239132439516	0.10086791786740101	0.3625146346174196	0.5140660053402962	0.24567890087533095	0.7972295630623589	0.6131663818212149	0.06768112826701056	0.4446208138125689	0.8335761661939061	0.889552464444987	0.315487924578844	0.7867425587426188	0.33365681352201115	0.22856865298544726	0.5569676760954076	0.9879840359103501	0.21706856273344532	0.9870846966105832	0.22888029232754736	0.4055270140921512	0.12926612052077802	0.17370005000108701	0.688395987158066	0.8460118991867421	0.3759421508788642	0.5156663417779275	0.2835998019261189	0.937307326584445	0.8802599862428974	0.02749633053140943	0.18428237641627432	0.7703241137440054	0.7318012280898625	0.23174363465085135	0.4593931094928331	0.5053194889897438	0.8940023675616792	0.6762920348388347	0.9562101125719443	0.28123461679527173
0.565678566010699	0.29681369385236067	0.0921316248744043	0.7507647681821854	0.15173516399066478	0.3855287932948456	0.5767123870443224	0.44336594646796723	0.4074562469165337	0.6191119844350589	0.2120319730979766	0.3999686094329866	0.528384159825686	0.5942390847286966	0.8519290840508934	0.2827198586265599	0.9919921509891849	0.3778071572102101	0.09279383205147218	0.5600057127197066	0.5590449178213706	0.34970305451856054	0.8576504623311392	0.2899306869624735	0.33160696224950226	0.6119209466448259	0.9163905525577478	0.3503497800365215	0.9624343092821762	0.6102083892392116	0.570813626317912	0.30292935611239236	0.35532043257460355	0.7805723193592816	0.18257942873985422	0.8346252243897517	0.3725864572891431	0.21488633810298863	0.2635912120284143	0.4171899911433792	0.5787145594116406	0.42130599081253506	0.48391528057431155	0.10727989303257834	0.8173455024201268	0.5541612942440894	0.2452444186531868	0.09642595034484691	0.0010559773397360583	0.9808088582000679
0.40591752044084595	0.8044230939632219	0.029477473871738602	0.32514206268790113	0.5634014958383926	0.2789941607871842	0.8079286739540312	0.6880847168792287	0.5998202048099178	0.7111148673034027	0.47013313475388274	0.5393954199057823	0.7389188240249334	0.9372821153956279	0.031705458808976794	0.5965414869970418	0.5058751089943125	0.8706448744204223	0.005406646041716923	0.7154604991446297	0.8545527500796001	0.5918100236192781	0.06511255347931322	0.4888817895108706	0.33229570370125794	0.14354331075450777	0.05722437183574958	0.7990722779621432	0.3823425000818633	0.9024463939119474	0.5869040385523011	0.33443646088921086	0.8497818485323633	0.9652518570706013	0.5623876196019301	0.47232577616735905	0.9297129798901675	0.8173603983595145	0.6014924078371066	0.4405410627989995	0.44430868014532376	0.24917575387690938	0.7626868183596283	0.662077302326446	0.4738281459921837	0.7367234595617493	0.130916824212726	0.2729854524844396	0.6838924488246629	0.6173030913043044
0.0556634978340278	0.7422641835955971	0.7975673653818266	0.1579705360444955	0.08623122607298594	0.6265859035649655	0.041658430526413714	0.6757816500085161	0.18423510560548584	0.2840384022871203	0.12342900831420445	0.9533040078264501	0.9460826056765904	0.5467881522143081	0.36230368270657054	0.801029709979774	0.7548058585675791	0.7710747925386184	0.7443770114284081	0.2671712729473945	0.05410457025374449	0.09268226561335258	0.3209465225898027	0.2492307589273255	0.5543661439330974	0.7603584098732845	0.6961294096127343	0.9352250476508189	0.5956522492632962	0.09278614458080436	0.5527601638930257	0.7470704484809532	0.762825888263371	0.22549966814716027	0.17782345048710024	0.40876315933932406	0.7932493797594948	0.626763664642036	0.2984099344781097	0.2578066292947049	0.13937079504088457	0.26390639334263954	0.98975141158622	0.7203335901055437	0.7822814902400781	0.23121702959706802	0.5816063091936481	0.3928012767418061	0.5116398430915434	0.8447952105583504
0.674137083225008	0.6380783966454513	0.8347736990266914	0.4659170535909988	0.27162177615799676	0.8613385221416577	0.681617386174645	0.8436237928910078	0.6931471996534391	0.7650394205446414	0.9212755116160777	0.9859693914039651	0.37465162241219196	0.8173680370948673	0.27899829973799395	0.5335603921243853	0.6141337827030596	0.04503309944497347	0.4390582379994713	0.09511094443133472	0.29157722162721555	0.5654908061843482	0.7705174192841403	0.13205157910355036	0.17871134877135386	0.15260771438655507	0.3118069469855157	0.5740739842755002	0.34446704197683586	0.5090314820652497	0.026798762304309998	0.8836113750740723	0.13859287863608483	0.29043243236501937	0.5766522666098969	0.13596558676052273	0.8531565251292414	0.9812633198478993	0.06063599895751415	0.7702018667840561	0.9010406522241539	0.5362123274858409	0.9794649664121859	0.6879222709907568	0.9323341833806177	0.1333367863091104	0.5931615024411668	0.1293624088915034	0.41439863577717095	0.7776713285861394
0.42764181695428705	0.9328568042294338	0.3560517679174958	0.5169087079811462	0.4152138444181829	0.2860124225813758	0.4199611701892887	0.7566989544596895	0.9687091751263621	0.360884838590836	0.276989876230489	0.34925665870001377	0.37460176657225197	0.3562841267675948	0.5732367720418797	0.022217042941200082	0.7221076070720245	0.8122448365939017	0.5023958801619641	0.5192028748400375	0.12262883483690812	0.029951243407216666	0.27987892069795783	0.22439591407627169	0.9847137162593785	0.4306409955975501	0.43565861915057413	0.793488623846906	0.8403426934004581	0.4465383740940593	0.2001934939653751	0.5176823650856784	0.5143078900940371	0.16056965627554587	0.05844010280704437	0.09538206585913189	0.17901605275455268	0.9623420648042665	0.9404578532253431	0.7235531488052644	0.5413011848726409	0.8866937216964934	0.24426636544164315	0.7297564340908977	0.6435364382656192	0.9803412592245607	0.04789539825545608	0.35248716552645676	0.43895175959263766	0.25652652234661333
0.17255122306794513	0.46152876470694704	0.17647945512318763	0.8451618106475164	0.9589745198851782	0.9079974708193642	0.07668873943173948	0.06919560531294877	0.9912336928075252	0.44036259506152187	0.8866926247380813	0.3066009086230508	0.10001300955698644	0.44322322393737	0.4824934384145859	0.45200246676311195	0.34816615598063316	0.3233967559893721	0.7857176500853652	0.3546674329252978	0.9663522513602409	0.9547251967856764	0.2507164788075209	0.4436356027656333	0.16219255967650725	0.4789884327401289	0.31666666533111154	0.22168394124388646	0.4798443892898845	0.9487163168771188	0.42063882345863046	0.4048956522006659	0.8100968906030231	0.8437232661009553	0.43604407088510455	0.43869995996607913	0.18119705016295262	0.4012443409806645	0.005674677422549124	0.10462226658407958	0.9536341808188922	0.694498569755158	0.5808749741397148	0.566733708513012	0.04042172446005121	0.5409967800792762	0.45909046128641573	0.19407066628318814	0.4657706139654366	0.5744843815761598
0.7844263970500273	0.8643062720909076	0.585705062662417	0.932771335565261	0.9867949769878672	0.4586571961214594	0.45407916852844066	0.19172168422490166	0.44600011108729976	0.9565283803805074	0.0012865712715460775	0.307755883359616	0.8888514157395334	0.7293166488059929	0.48100239076775675	0.27754732644608626	0.07168873537228315	0.999518095667893	0.7254819394368428	0.7403479885535322	0.9692695774526043	0.30547450171347734	0.574486134132262	0.8127340424637048	0.31275671091854984	0.9541025836123979	0.9342458862805993	0.9713019929925472	0.573815386962035	0.3125703146271408	0.5953935379389216	0.7361618860450906	0.8462185698393184	0.11831398559372597	0.18595421974940607	0.9077642980841949	0.8398239151137468	0.3705614461184792	0.8532957177844586	0.27823607361639	0.3519382101417168	0.016561759271446985	0.530787390877194	0.9246044234527435	0.6025940814091911	0.5845180739377244	0.7979575628572806	0.542349025851508	0.056424927393190605	0.012979887318776862
0.017773766004407388	0.8453077031709523	0.08423335756936212	0.14305684469154745	0.3532729998539563	0.39708688666835734	0.25900723507133283	0.7250867765319944	0.6069337646186029	0.8779172394284334	0.5774272332500376	0.6468072942120436	0.8611850943489	0.9318018855691276	0.2960805599577556	0.7961613475854119	0.6686884063984596	0.9192065469724582	0.5764751955778854	0.42169745608751896	0.9691875296630977	0.3392316237536265	0.02275301827593823	0.5027393318885932	0.012046637464502408	0.07635834526602236	0.8193908871575638	0.405872495703982	0.09253633482995915	0.8293453974087329	0.28823704166646247	0.9971559985808265	0.26717012338838386	0.3555384226808046	0.7265846361828113	0.5317508855539816	0.8704353786415823	0.45666798614672655	0.8883291652943774	0.47547738444287047	0.8186225414250639	0.9910565409583949	0.05050777194789624	0.09587748640862281	0.8535128176279166	0.41130729345340955	0.7033457232629569	0.5488238423360083	0.6803315372285695	0.9501100243302979
0.05185632596150325	0.5883750844431279	0.7538961680153381	0.40549435094242836	0.13751111546229455	0.6690097260911494	0.8273487152567318	0.6243400324978515	0.434826445358639	0.16348443738428875	0.9284732098888089	0.37348809063565147	0.5519508378303986	0.42375783969606706	0.46289097079604646	0.001456516318467438	0.34337246207223326	0.4650347339748514	0.31111756633683585	0.41692992656888306	0.29932686575077894	0.8508567550374382	0.3404070065919631	0.07359643463247256	0.5203766826607225	0.47639010978373075	0.827948005896274	0.05904943341044799	0.6576301438975352	0.3420099563035398	0.03273364831909498	0.7847427268189848	0.9217476065304204	0.8062074908536758	0.7890014567521956	0.6465915274936298	0.9664912873188256	0.21986414369735652	0.3015663467849	0.4887659662979147	0.5281347572111497	0.5070597155535334	0.8859057302374402	0.230028110038336	0.16596293425815167	0.4226472332929804	0.010524276188211612	0.08343186053755614	0.47078734044343884	0.3077691852408484
0.5152900176723133	0.7647881684715994	0.8871505667045372	0.5119800919813016	0.4660460604232526	0.419557039067352	0.884087660196928	0.21394538025334464	0.07512722576392261	0.8089841312057708	0.7485218426337064	0.821547345337062	0.6951034586259757	0.2449575985223369	0.5113800939992014	0.8942290181222275	0.044276395130530166	0.07720028024911385	0.7841895894196543	0.25423476175638693	0.26347254455357605	0.6097157061950736	0.38395772948239504	0.7493745599949789	0.10103471124029217	0.9497381264260697	0.9564054578682636	0.03189333056790333	0.16315413567894066	0.7829647485680845	0.7961854514467893	0.861102971664677	0.9482100373484067	0.7800255812896857	0.17598430054535164	0.25956254298885095	0.3456089574135811	0.636281557830099	0.9663261082913644	0.7371492711871096	0.2669110908482367	0.5655070512335499	0.9046526786472806	0.8112924860706101	0.49068806804336573	0.28436712623209015	0.1337350223030046	0.40795424682946313	0.5175688861550748	0.27541244613371507
0.8576316527188755	0.030110282068499528	0.4418587232761877	0.22629264467438004	0.15090530028186044	0.33375440487619557	0.8224595772029082	0.9615592722632587	0.5427309280610673	0.9772157260796578	0.1701099205323574	0.3343337756961232	0.8074945828931877	0.42932505056728554	0.0015304546463206226	0.6895979693016792	0.5046101331100881	0.8019588983046779	0.20983300689153606	0.1880295296538651	0.09022985587333765	0.8596996226968935	0.6522525487466294	0.37070994162326554	0.6778231836854742	0.10131007988185192	0.9779543197744588	0.16726057381695036	0.7980182543829591	0.9565453768031774	0.538737434285231	0.6073810434540854	0.6992111850657167	0.5034582333835825	0.2531068935834836	0.7409207038342506	0.9971481690735737	0.5185813294060228	0.9055255719227375	0.08279916698393264	0.09529784596163093	0.25932083924917737	0.28210111452565834	0.13117458017741745	0.9039411291298259	0.04594837236170979	0.9975397533417371	0.6047303980126502	0.30477983996086233	0.9556246525780138
0.31096415670795097	0.8709220372555303	0.26531404534824143	0.382501795619574	0.5816139639896494	0.4438670046365023	0.3314397520239608	0.1290453353847122	0.2829399684772984	0.5580359913489139	0.009683340910554783	0.3700624374971567	0.34651958373489933	0.45795592037898003	0.5921365554086873	0.7737008872474076	0.5481177274702682	0.41262623368744944	0.19500496407451473	0.06757168757100085	0.30734874391492806	0.8150539986119021	0.39606661580100155	0.24158192002589385	0.5847339583657466	0.12286924719454062	0.4248390072241581	0.11359706502443156	0.9868072283494538	0.26158682053876603	0.9607882914970466	0.3050652471574419	0.8080283566853373	0.5591712091586091	0.19273426051480846	0.9945376926354532	0.6361487887098866	0.41717014814666764	0.9819933624422684	0.22651095449006253	0.5746808667004709	0.08647651195366246	0.7462229994169975	0.00392846868823904	0.41663885294464287	0.595058404964345	0.6966404096277619	0.8783539589429094	0.6330296886328916	0.9709451912439152
0.41585303419880004	0.7736841652624813	0.04841506643906035	0.3715041921040865	0.6832329332878411	0.30501694744000374	0.6655411815481284	0.45503879620538323	0.7655900854800587	0.2846403114921473	0.92666984550525	0.37557672516185225	0.184484109634667	0.5082584814903347	0.557725733449333	0.2509166815411953	0.7699644134675144	0.7008761236864953	0.09925753925083369	0.37951093934947466	0.4625171792934688	0.27744598807695575	0.6123426666770987	0.47305711717312804	0.015506050489735967	0.9435822209094253	0.3466341518757793	0.9501469134877395	0.21368342479670077	0.3964203285498089	0.30268797419532234	0.49484479508808177	0.3562003303517519	0.9000312130119013	0.19115300905277066	0.5173260508910278	0.3977647934876837	0.5236889956147571	0.2130248898645245	0.9511005313912833	0.9011189104674135	0.43390254996355426	0.14052961669521824	0.11991646707993675	0.2222059911853519	0.6373080169618298	0.8012553776676827	0.4945007355029777	0.9631829492696043	0.695092811728521
0.2694719296079007	0.9986429466161552	0.45950218649345775	0.667592356193836	0.7861902646653752	0.5773462995862036	0.7267592330659182	0.4237151776149872	0.8715170142369774	0.31701767672452563	0.7885212682184503	0.21453457864728265	0.2996769448369808	0.6323685528398147	0.8728570041855708	0.01368694294711037	0.10817294996362281	0.07314659017774594	0.670977713013966	0.7004351545536209	0.5779915301320107	0.2649337268024383	0.8523377842676924	0.5519633797602408	0.6544730320205988	0.34234437163200027	0.15253393653324665	0.4113640147642157	0.6564594669346548	0.644319569606514	0.4724407324502137	0.2807811378872984	0.9580969445634759	0.049825308116930755	0.16794590264255083	0.20368113800399779	0.24604371287192572	0.5931844307580582	0.7081248379908727	0.3081179502308593	0.38331478534887287	0.9938819076572188	0.8239334256395267	0.5159903909653439	0.5855951768610399	0.29551824395529513	0.00690315718453316	0.05758129930331912	0.2555274635468986	0.5695008135020028
0.08445562624110048	0.20468270765460606	0.8796934637032947	0.6783436840568248	0.8574506291027753	0.3008483378875412	0.5216836697201159	0.7990559255443721	0.37705111064174957	0.6138028005939125	0.3173306509632884	0.6008876452965048	0.7649638117536632	0.7900986109481435	0.01820599224430064	0.42756541057950825	0.3468363775984099	0.6253458583248147	0.029003761500139835	0.12004477097544197	0.4514458813126567	0.4336743940560345	0.15412798165909258	0.3917310406728587	0.04420315705044486	0.8897331546811418	0.6715096867151993	0.564778037173123	0.12369724903838131	0.5023306655416405	0.07635289808467749	0.7719421209361528	0.020649397257833102	0.8769680687086794	0.34296703685849883	0.5082363135431054	0.5404566688067454	0.825303351428812	0.8998809322427272	0.29735358494587716	0.6104488111940098	0.07296743242362791	0.32325610540233085	0.7928515399269482	0.20216267575751978	0.34136430211926805	0.12734258655823094	0.2949180669242859	0.6703712567607655	0.027913938334503063
0.9192098420722241	0.5267466860839	0.15450417529696348	0.18738689727372526	0.5788146705261631	0.9506300388054264	0.9116022933702091	0.3320350304882155	0.3903800873802217	0.2432013639243179	0.5020027551598689	0.7303598379952891	0.8323236197504008	0.4222397730635862	0.00489864973827403	0.8842750485802863	0.628204905316028	0.7647192054974244	0.13236189462738168	0.9457801189323298	0.9957219660514316	0.7189062901333598	0.3619457407821163	0.5456509931897708	0.8977558176896078	0.6676905074480229	0.5958067853559191	0.2929604453963558	0.5715106289134547	0.6751915332910341	0.3866736298524519	0.784221474939536	0.09211310629499492	0.7396749720804322	0.6082688341943077	0.3535469642562764	0.476438442922117	0.6130425009640076	0.5444303762989888	0.8634324185852998	0.9590426208310674	0.8011091544177987	0.8283275669239022	0.08701021040156542	0.24484133228025529	0.0896614743109243	0.1326126887379726	0.5984177099257663	0.7089090407750721	0.29200266403377995
0.9114062538494335	0.015589004393171235	0.5865307732229781	0.6052434024461023	0.6746025404413563	0.29474733171323253	0.24637251433293073	0.45089967317566626	0.07608647080966979	0.0942648128831517	0.7923916191225201	0.0008101962990824108	0.36873515081545816	0.6945078864398986	0.7119822462947506	0.3962023405106354	0.43904900059450624	0.40468808525911293	0.8634630655958248	0.5539615564269039	0.3671611625809653	0.3957929549991015	0.5324122388432018	0.7726928369036291	0.7767688814897346	0.10813927664676903	0.07864068166446225	0.06225768410178356	0.004884381428135076	0.05999518830834483	0.9134487549396687	0.317983781686047	0.921782617597045	0.6773777814496349	0.5926309266175859	0.3622926230336768	0.09527467085141839	0.12354298978027956	0.45030499083384423	0.5538385767917308	0.09314899688438572	0.035259209168727046	0.576096514266966	0.23540589091319097	0.7731842163981065	0.5060877633117985	0.3665567885544613	0.5239409413903117	0.5074496487159668	0.3179008378572068
0.5725045328538902	0.3794621230418458	0.7177383025476649	0.7813227338661088	0.9052661441287084	0.552189121843396	0.8441752287645821	0.5355471936474809	0.3537411025123218	0.8877517651635515	0.6625953901029663	0.6850469840252924	0.343650311646702	0.27634635592132695	0.8886430317759632	0.8646095346988649	0.9824505503141899	0.6228864903505211	0.763664757277514	0.3950580403131496	0.4170599281062025	0.11236439561367306	0.42181968122185287	0.9561683019483346	0.4843564820491749	0.9854682966631194	0.3367489169659822	0.4243424784308185	0.9025284243584809	0.15215602921171567	0.9764698504135001	0.9649101087360376	0.37255112575504745	0.8389586919201711	0.1421993646411409	0.892259273094831	0.01714898846195989	0.43276573240250926	0.23222474555941963	0.5059096271885337	0.6131459851646986	0.7241936870023671	0.47769424407047023	0.8682612968423534	0.8046538648219247	0.4080880756935522	0.687217659732982	0.23957482258877782	0.786742213320686	0.2812984108895419
0.31200412968660407	0.607272463223619	0.8519325081418049	0.5657350099124523	0.14817892927749132	0.05063869363965834	0.7990092895583731	0.9590084396299436	0.9949938923304952	0.25224961697209514	0.22551665534261167	0.12557925287027494	0.7183521517097852	0.5595585475500071	0.1744348338364785	0.03714184222431005	0.8167763776704206	0.39030204348064035	0.21073306863075492	0.31845199373630806	0.9592941537504539	0.057524606159628844	0.3167364341363965	0.12769805638410758	0.9020588497102093	0.7395652104003659	0.5038832372673561	0.7335281330275427	0.19972868696924484	0.9113698357925042	0.07885986442848303	0.21661163263411765	0.8183802972870814	0.6536535715939884	0.4921482720234397	0.43031219459396663	0.23758784190344528	0.27085553777536964	0.6145784922081666	0.5055256992202545	0.7248154284607065	0.27376144666625446	0.2649633880729789	0.6687083837580367	0.11857130264957105	0.8799912860155936	0.9788937062060004	0.2824792775767664	0.13965681527316698	0.8335862364483507
0.16208307666908028	0.5464451235802769	0.528415042835456	0.5586337297035795	0.46306655862534185	0.8426875543643152	0.05809871958812096	0.0032234979471702507	0.22916550639842315	0.7687712187642528	0.08443418749444742	0.47437222078677554	0.8224885437191847	0.9522898832473784	0.8609862789868672	0.38060377369236986	0.27215890147990374	0.8233232299257124	0.2930628810109581	0.7708138132747361	0.08621673811650432	0.981499833325366	0.5035328572060576	0.9621246270234874	0.8938122573877875	0.5442768145846305	0.06950466419410417	0.8223877741103522	0.4593769752572535	0.8600723840897819	0.43950401973367104	0.22667449061176248	0.5869352210116134	0.24153413014827096	0.30798764587484084	0.9496169305759969	0.8982576457898656	0.10970883634539164	0.7410508986181088	0.7098619402672401	0.28356747639393154	0.5458197911822494	0.9768597407140266	0.280751948157681	0.9961295308652813	0.03754690725841958	0.028264529376545666	0.48085596050827517	0.4506404312168014	0.7249817738876143
0.2567062473855459	0.9908526423761491	0.9634892621391196	0.1628328894279809	0.9705661932521745	0.34201816984760247	0.7339962998588995	0.20205934961606486	0.3402570629234176	0.9644551736199376	0.5744687256489434	0.21405472628783684	0.5870834582276481	0.47752274679077533	0.9124125364411965	0.8985147757915081	0.9334139860943145	0.07636731423948862	0.5814889904674128	0.6780009349691216	0.24113232449991273	0.8906243976293676	0.10603771395223893	0.21713167375327624	0.03402005041567713	0.8633483968348192	0.6717849236342308	0.2759221221756786	0.3715327972550231	0.6337771719957496	0.6022827802319539	0.44357473540033454	0.05710127803517606	0.9614322185958174	0.9615160261630109	0.10468962580382024	0.741288160571546	0.19943064052477366	0.5724057455198723	0.9471037822305164	0.8551463651859068	0.9014023327634578	0.8712642234346032	0.8677879792017128	0.732323796017447	0.6852484617405573	0.9587977531782085	0.6932246412188404	0.6869524444312026	0.7898380236268686
0.02845861495931168	0.20120387522287175	0.8572711962605154	0.7803094066840358	0.8667179195161825	0.4150339534886758	0.3629610506020231	0.09262484324098652	0.4734621761532932	0.3868187602463383	0.9958601800044633	0.2793875498797298	0.3802915995745402	0.423038411243585	0.32228041950449204	0.4797221005899437	0.03670335560736859	0.7890995513654816	0.8779114396762234	0.6604079323705657	0.4490107503180162	0.427325076894011	0.14191389849335367	0.05287551409594371	0.24538994536824332	0.7285433516959173	0.5540279774277693	0.8320309737752931	0.10119863861981959	0.6571539431616743	0.7052739368842659	0.24644948207653228	0.7501315750346258	0.9153371706479796	0.6097980842019204	0.3101807847129606	0.05180356265771813	0.4167692173015092	0.2703196490281192	0.15243833054165978	0.09064167238769871	0.9644443629454934	0.8267530799392453	0.6938296597072386	0.7659168169536974	0.8216278454878003	0.6110494791609933	0.662885524515644	0.26207712334600886	0.7890249785057939
0.3095554678947874	0.6798230831052141	0.3688823882662631	0.4545983084966092	0.5865139006121807	0.2963880746906007	0.4161594805748453	0.8515244552255042	0.31876699978454215	0.7673715984104936	0.18036591735495422	0.5669749855244202	0.6539212227422674	0.5007779996515558	0.6947695978418891	0.5435480882560701	0.8945271885174064	0.7274786504105608	0.596924845298761	0.3634868208166916	0.8429473220997703	0.5736119279781452	0.7906410355755001	0.1427224736235363	0.6660804737017221	0.5745222702785852	0.12907674743842645	0.8100868768382801	0.29134813109423596	0.8559096333464733	0.9268942307893375	0.6335627663470995	0.9457267948052961	0.6350463568999511	0.48687841392516706	0.76180356777737	0.263631566196172	0.08176180953579859	0.8011422601218267	0.4365865070221161	0.5695128871141931	0.30916619621601227	0.8752725623212231	0.22138984859604227	0.7214772919328635	0.6142441301401007	0.8991664079393327	0.9978392306323322	0.07594476180973819	0.1359959205273964
0.2856977439330709	0.8796655159312035	0.8461957391593902	0.09922305556986255	0.6493074528515297	0.32629391142306086	0.3918893611723856	0.38276912141150266	0.05361204732827729	0.1884529620643377	0.04843261945286481	0.7654348486615862	0.7100054112033845	0.38471649016321885	0.15407367107485714	0.9835023120462808	0.172002806999082	0.7263441517310752	0.03026535603880587	0.2945519249789277	0.2252840660617187	0.4326731915440012	0.36336444350855146	0.7365347335262242	0.26773035585992777	0.5603838356833745	0.19100361512094743	0.7779948564294945	0.733648593339237	0.9475542280920715	0.09584141715217531	0.7632836793283867	0.5433128032137291	0.19092228083766127	0.5134016004625848	0.05648735585407916	0.7974102131064653	0.6348123732422833	0.19077747939285405	0.3490886496286948	0.9846465433778143	0.3508406051491273	0.46556458273686663	0.8474031169888878	0.2533383148115331	0.11206458919403872	0.23874782839880127	0.091128598429002	0.0035602223921596954	0.12956399130065155
0.7145452808485971	0.1065171520624063	0.10656449736560225	0.41563222876973094	0.5583872759307871	0.4148455410448566	0.2629929245899759	0.4501994288553137	0.42676090461638694	0.0696719663261891	0.35645900971007416	0.702801865468203	0.3040402588628719	0.3147606331713879	0.7992441344004879	0.17493891190539934	0.5601565695953163	0.5998190004316825	0.7991788315184163	0.6209466205478715	0.7925964866438017	0.4801402834871946	0.11997677231499415	0.445903993247003	0.5922027214002867	0.7788270552266481	0.6274516122359066	0.2454691255466892	0.003700528787694557	0.6647755592827547	0.5631407705946297	0.2591065015108178	0.07654963377753232	0.8716095483895524	0.03974307818932876	0.8975928305785499	0.3153475361014121	0.5535349358405596	0.8180687817041673	0.804532847946661	0.7156000148661209	0.47921700575707493	0.43950422352041274	0.6536560907856936	0.4021694160789716	0.36776943517514427	0.8017470692495446	0.560839964373369	0.44332845929743625	0.35769363519404007
0.10945194985628348	0.054347742687454126	0.7374806565660792	0.5780999490609664	0.8616468034336707	0.31006561587726067	0.39243596125767966	0.35119308097200885	0.5707403621582294	0.1415929084432339	0.6416742347040674	0.2653266376374275	0.7738099271899824	0.9560464258324685	0.475033873686336	0.8262513233590189	0.39989555052378123	0.7797040016922163	0.556435697814335	0.9614256468519209	0.9934678226623923	0.7458482680175567	0.6682223599550601	0.9120097039912645	0.5817652220737082	0.4722863212700932	0.08416784335531247	0.7968106163220673	0.0077682265405332185	0.6322334390192458	0.4263263911810201	0.03256420598352894	0.6342117753696865	0.9331607706929927	0.9659774533262683	0.9320560152989014	0.466638887759782	0.383632268564863	0.1540159925444481	0.5561688596143067	0.816034652429283	0.46544209689261795	0.6899597311249592	0.4432195607009356	0.5075023767559816	0.5327173054706389	0.3254486402333091	0.4052869545883231	0.3633696466701405	0.13534075705312665
0.17644156569933078	0.9140837700714521	0.2705841920436898	0.7276028211525745	0.656334154587968	0.31491038684676187	0.6243910640538334	0.514914519718667	0.8105033634225834	0.244465613485921	0.9201274846530972	0.12822465466290212	0.9206553483106555	0.013215871685116731	0.41399710373783916	0.260473847050127	0.2467761667787759	0.1681522042390221	0.9916376471454948	0.8722963806258273	0.16961378933275362	0.03645465594289077	0.03428161028213739	0.007904369816774337	0.04144733195911776	0.5085263236397354	0.046579861693466174	0.0856077250809325	0.21304424559398294	0.6787565989080867	0.14103044043867363	0.7943268201804577	0.6573674239640025	0.613618845491162	0.13539024837934632	0.5823263507447908	0.6320490841526036	0.2305209567050297	0.012693951888110289	0.8404422327020525	0.00767167556952475	0.132264067681495	0.9582297632258203	0.5271919860099124	0.6434228031876362	0.9405809594630686	0.09945001399509001	0.8168176736494361	0.8822167036063071	0.6267961413339265
0.6147592488305205	0.1896087605354223	0.053389119977211075	0.9730363529571614	0.40730631016496566	0.44444301793192265	0.9818406846284387	0.9478270440574068	0.41669551175784125	0.279094743702618	0.0965119460217323	0.20357298211867814	0.5945614924455114	0.9822384396836316	0.019885768077753774	0.8141698867803875	0.9857093805737515	0.9144434131409118	0.05710569099826235	0.05568077344820532	0.08185766609976308	0.2713320710061503	0.9355540669940959	0.1656977303529542	0.9322646330417741	0.4703233695731657	0.8244959033742745	0.8603256008538106	0.18511943224575533	0.4332848864580737	0.7652717275555924	0.07638792517414317	0.0338706551752912	0.8011827140028162	0.8944637768460934	0.28517503836711	0.1213651291129052	0.09761520868371232	0.8978622133602273	0.013305550038204106	0.3037722848213623	0.33626148118069643	0.4678829995371039	0.10783923595170342	0.802731467459394	0.5219941328534446	0.513800469263832	0.7999410422385062	0.0721710780003213	0.0783726156539255
0.17058422143002172	0.5426458693694747	0.6131428022206766	0.8021984065584976	0.34659438245084073	0.35056547307367336	0.018007042192006995	0.9594566681852474	0.2685990807900184	0.07646750116673073	0.19767474868648283	0.8090923124948581	0.7264201810685724	0.28460149125013934	0.133262063316681	0.7616316039853368	0.2825267264966551	0.03725822029931347	0.5336430873726081	0.3147362014553937	0.8639000441049373	0.6870561725952965	0.5943907567023342	0.35865755445869474	0.13644560108962078	0.04886908760201758	0.06977272923402833	0.9206106266692053	0.6353025361682907	0.7158100425587316	0.30424766433150197	0.4549303614790752	0.06893410158577518	0.43496021450847955	0.6261875709014021	0.15873194669789026	0.5984340332379198	0.8417788571445012	0.7796585951020393	0.9857515193352935	0.5600350093990574	0.9570857041234331	0.9901054825892096	0.9970455539832931	0.5906445607331173	0.15265233696278335	0.6269595331948975	0.06817454536087586	0.424634806782595	0.05962202065741129
0.3492152112039494	0.007776926758989888	0.5987038566053287	0.5680399911635793	0.6471068022876295	0.319257253360551	0.5531862161933133	0.874722780529087	0.95060255855864	0.05896957152497628	0.5876197400449273	0.2375914413370026	0.5330249898022269	0.614853594472927	0.33579929960751087	0.490448379250762	0.9945481759438761	0.32103042767013645	0.1137019412465613	0.31048196789725935	0.13824975565301023	0.23525163338491484	0.48457464994220834	0.5767675131191262	0.6896089695087859	0.9860479493920279	0.3802240543234243	0.002111003243010723	0.06329295973183446	0.43523789673303614	0.24653364956548662	0.5601973249308527	0.34723377740402783	0.000921673698712322	0.7923051150870009	0.1073263015039081	0.15103517273144773	0.19889812244797	0.7909900657292114	0.5240669942745907	0.5227547869631635	0.5145254042329301	0.7283781037377808	0.8864921023611547	0.2511989322351531	0.7945689858771493	0.43398764181221006	0.9569856307478711	0.04005604568925869	0.23493715488175104
0.17699741110852718	0.2750556954106598	0.831724520793307	0.761546885338759	0.9994444934222491	0.09000278895238323	0.1741364398267624	0.8422242589459571	0.506024999323208	0.7686192724854206	0.38922994771110386	0.0006109453437591617	0.011690349644451703	0.513718490063861	0.185948158286252	0.0542638320201102	0.6097061451108831	0.6071942028247017	0.5668383453023239	0.1371463557419048	0.3767972299332245	0.6681531199354774	0.5100980035080577	0.386835985640267	0.7000400265774688	0.6008188107348379	0.7993729189838116	0.9250013970002009	0.22140082233423652	0.2632999893435497	0.007964105928837228	0.3294792713815904	0.6449399369415734	0.6338592834022524	0.48714105759915105	0.4086378813009678	0.6894942486605466	0.6118292574786164	0.8025721642347071	0.17516933333883522	0.8182697399812499	0.960289662136805	0.41388398455530606	0.08245314387776348	0.772807867939628	0.5515739368802824	0.014520440706759286	0.8696370278976984	0.6638868484710672	0.020039272399509755
0.6423730050563812	0.2016282883114192	0.3418219948599732	0.01984189809447645	0.4433456003458419	0.5901206788211372	0.9365911509762725	0.5544327507399004	0.6930855503604735	0.3949757703178616	0.42828182359525746	0.08163539830475774	0.5934184807731446	0.9951668536928545	0.4423539191027236	0.8788432553930933	0.9216781384345547	0.4395614633326941	0.5453852874555183	0.9557776301460031	0.0458379827103631	0.36166775487910974	0.741580455003023	0.3565095024295877	0.8971802157230804	0.5464403936616442	0.30418560617903256	0.6626077282964882	0.4934187097139484	0.6829823345327304	0.9126548670735304	0.6182712388557231	0.5932193476964185	0.17754235003033692	0.13353871471626577	0.2900382021636474	0.9666465493983233	0.6265607122149248	0.14861697143139696	0.1895864930803618	0.03648190526222994	0.29082046311572163	0.3892117258397856	0.6404697960066953	0.15063337383281716	0.201421892555122	0.08089022931303147	0.1925786995644604	0.9048527261014511	0.740792175327572
0.9797590981996747	0.9583384906131934	0.29530177723483	0.5562031381855421	0.31180233268024826	0.41484691564698417	0.6874612405108843	0.7471934260754123	0.7915012021430695	0.0979159740464054	0.44165315930711213	0.6615595714236149	0.5154764760549876	0.12228281308155908	0.3269145589471155	0.5389220970290688	0.8411797449512033	0.40207247273094626	0.9372555161820306	0.02688654135515267	0.6569654546751885	0.36638888066555453	0.057924974876035096	0.6770316881896	0.6259967011637628	0.19324405382140275	0.49951387665417635	0.3813574916306466	0.816985412391279	0.0979838451661339	0.5574469232880105	0.8982828123783007	0.6155135607309092	0.6363744127653339	0.029346622821055157	0.6177395559681587	0.5393023966664173	0.6392185024433242	0.1496229830160345	0.058991434205099225	0.6478512180341928	0.48306200107776653	0.8013040491088959	0.5854507172468103	0.5030659058635606	0.8976519858412321	0.34595972447467127	0.9837528244416399	0.37062031234815374	0.41526256600845324
0.4679474529569019	0.4215414915779546	0.09060607040303581	0.35766673417635586	0.7519606367905532	0.8281930582640468	0.3596924708090665	0.6715002915919348	0.2510041574189674	0.5549340452697116	0.8339823295429039	0.3718250859018539	0.44990034666886813	0.5379470219236628	0.9105149210225026	0.6633406820658343	0.9084244895150685	0.9623360854255292	0.18534649246384494	0.22047999709552024	0.1876188328893802	0.27848325018565867	0.2775397458474699	0.716222971440209	0.8377297250523085	0.10046650825649928	0.4736426313425882	0.5362773867582153	0.2514604270370926	0.978412438241916	0.45124709675668373	0.2332624406994741	0.5372291233450519	0.551941901871667	0.8940821024125452	0.011618815769082858	0.3935250376122983	0.5211371817339736	0.7170937527701081	0.10824160708173902	0.3239076100775703	0.9993585055298584	0.31552384747533646	0.4455029791912479	0.46234952613930735	0.6823339274827808	0.32179344454358416	0.5743154626388861	0.31056838524484154	0.018766203577612273
0.7649926582986155	0.622061930124784	0.39742236644675133	0.03265453215597047	0.7507317509097147	0.6584228815862937	0.8009426648823601	0.4901947787561687	0.7936540516721264	0.611584108186111	0.4524126186111359	0.7918717888575331	0.33944912548642814	0.7350785457364523	0.18327378736563538	0.09283944265405386	0.06089405946597781	0.76539415178276	0.16003435664438181	0.6130475636385733	0.3028118203401807	0.34846868411079734	0.9380342327910958	0.640425243845071	0.0645626892037161	0.4595352571446919	0.24092495000373182	0.2415109349317731	0.14815345797534463	0.2621016948372338	0.38733338264702144	0.08517679364836905	0.8314128775721727	0.8224309879004406	0.23104777286859568	0.7926232678256043	0.38502384464782446	0.8547106820962329	0.6610707930411092	0.20406873918310042	0.9558264223349473	0.20328583397461086	0.05977644753934097	0.08491720675574699	0.5284058819452859	0.42071113740808663	0.8398293159806325	0.8094968934142662	0.7030139200664299	0.052120092761785086
0.0798464645543574	0.8780556652915648	0.9285138799040153	0.13678842192110174	0.7305210545183582	0.22201942131578045	0.2279305496498013	0.9165285865383201	0.007308172845588268	0.7640038488007392	0.3624089274224732	0.8272997922793794	0.04198210559302484	0.7625666624785946	0.2012695936244312	0.4386263886558953	0.2105194018958353	0.7040553755802565	0.46625591854986326	0.6928386078633333	0.04468180652027953	0.8873651528976079	0.766582282343414	0.5643840011348418	0.10663666886587497	0.9717818906468358	0.3357491885844893	0.3004207570949947	0.45964366977680116	0.628815672090889	0.1511891815266413	0.011688532280284103	0.08545650442291408	0.021585587283902696	0.32381780162104856	0.10604142707523889	0.5374175529671481	0.6233766314448914	0.1742201612951919	0.9172685506100009	0.09011588267888926	0.19659809074042134	0.2474790953213163	0.9261028326952553	0.6065852607126402	0.8024722448248032	0.5285317958383035	0.047795675471948074	0.9417760385227988	0.24969620148131744
0.5177520893401629	0.5905313124668747	0.28702130576335727	0.28210539412758906	0.6145973568706204	0.7642114261654451	0.3991170510109614	0.3293056246612909	0.3823811264481959	0.09628695475372195	0.2408933271480893	0.35440658754998633	0.020557992014322846	0.6611019546344338	0.9946077934936897	0.07838649865216529	0.2582818096457481	0.9397183814746624	0.20120175084593528	0.6234665152324559	0.7436941281504457	0.29053128876058665	0.5759062885531008	0.3493696893133774	0.40504923717182884	0.02052497323865521	0.7969518625796864	0.3936240538039876	0.5570395994694363	0.9056388777237594	0.9062478661854574	0.03853345284160892	0.46049945330008424	0.9896868551925883	0.06171857308060491	0.9760348634199087	0.8899340262425808	0.7768413324580896	0.6502067745213967	0.3329809539994113	0.2624349945219253	0.4100592560841769	0.4610800109672659	0.8157644645975638	0.8640978476133349	0.9480454562909266	0.18138068423034737	0.35258249712739786	0.5015045350501436	0.8570050482772699
0.34896145323545325	0.6787998882878007	0.6208709044435333	0.7669702461331395	0.7419722361088849	0.8782799166387097	0.5608094312344952	0.1968542665183135	0.536289956287894	0.6293221619423837	0.5368362857118166	0.6136629345843191	0.3822830882668429	0.9070133500536649	0.9943561293182732	0.012342820845739788	0.43876356274908124	0.25875064016337546	0.6836236282430536	0.7005076960643624	0.12836670498465252	0.3736060853220642	0.7579141498638627	0.20199543063572	0.8986014891193166	0.04783143089519326	0.9813689472238731	0.1947502659664052	0.5390313907398113	0.172358886508313	0.6334781471957674	0.8674778780092484	0.8293889517508636	0.8869833015740637	0.41847870250088737	0.9712192315589201	0.538109379642513	0.8382408266098059	0.6028413660931876	0.45238857115666364	0.02852149303655438	0.5201509305053371	0.927901616200212	0.9278221721876955	0.7108937592416043	0.6866061698856919	0.04984634372038488	0.6256782685124364	0.6039422389825939	0.8016469499426225
0.9570972717220717	0.9500852843739608	0.43352908523421374	0.9020265854209925	0.756710067488997	0.5018781589025456	0.022067851096260194	0.22132029076026993	0.9426434183775043	0.7973091560897034	0.7550942133477758	0.5095489585324021	0.5969599136972311	0.4139778857667544	0.6362036058718428	0.6981439794881874	0.9073178779268939	0.0017124357943720803	0.41646875064879685	0.8934076129869429	0.7984809256478268	0.5295016898466937	0.684599253471344	0.7137117604881068	0.35291667154705986	0.802616307667841	0.6941519013117329	0.20450207112999463	0.6125258571894207	0.27802985860659746	0.2576819576447079	0.3002935276324722	0.24420008446397323	0.8611774884202252	0.5709072919629035	0.2402541380696429	0.18236741998170092	0.2683109097057641	0.9742846727074467	0.48324226138646753	0.050841468947119384	0.5613869135594846	0.09588456124462441	0.843927190673115	0.8891054535331887	0.8796129706058535	0.3229493635243058	0.8220451503734152	0.3899912609282582	0.8617206759857228
0.07952561443354822	0.6892094610589778	0.5426848355161663	0.5642919417772903	0.9492707970891113	0.33082155461552487	0.41304316499521043	0.7108428312885986	0.8688705331616777	0.7051319307295961	0.7488880270251912	0.27605184563971386	0.7245530773152214	0.2629015422697156	0.33798971782546783	0.09153041821804309	0.9235597057376844	0.7209625310175971	0.08085517967389355	0.18643637637503896	0.8988721157864294	0.07769414650995421	0.9500838342416392	0.3977779980599485	0.5827448757884999	0.308788105587807	0.2676590010724613	0.31624588859017577	0.47083603777569494	0.6340671707747488	0.17510667115390655	0.8052746409547811	0.42084003101164347	0.8524897947044862	0.17279161786031794	0.580119373361276	0.3685092211780159	0.5266464252541615	0.29373389089074087	0.8240406124651235	0.7984922816767526	0.8102786471137168	0.7445388805187317	0.9469623930962412	0.789669830818437	0.11599230882376632	0.5897471830103901	0.07626249155176001	0.286547872630338	0.052262837198828294
0.20576683365744608	0.8629472453276932	0.36382378967982043	0.6053688911411506	0.10671740326525048	0.8633539679487063	0.3205011380153834	0.7889903789341661	0.2711399070324295	0.06438819597713485	0.15073221036916895	0.737567904530595	0.5425203441755974	0.5335480104603745	0.9030854642421166	0.3610426700030791	0.5994341510060018	0.4489263701993932	0.9449596292176035	0.2696173663705812	0.8539405793307929	0.003592744597004205	0.88284457558402	0.9856256645484055	0.16590807139459307	0.07853929063475018	0.4615073292938977	0.12408437562654384	0.671931377346823	0.25672345919589556	0.15966746757461547	0.7558355713263938	0.7548818075877212	0.46540661918004156	0.8669106180141032	0.42193443996962476	0.6762559236952599	0.034120081129463076	0.6803226723479716	0.8662590263537443	0.3115734728796986	0.7157127711512377	0.5778144854625276	0.7892248426242605	0.7066215174364654	0.924671701514058	0.6034998644939348	0.554195965580159	0.11530303903185901	0.563325580009879
0.5280597307213819	0.6844847513216605	0.15678867609476344	0.8093505030705588	0.03481553841722429	0.37810972299243006	0.9299641252654526	0.8723429648822055	0.9037957757812553	0.07275319602479502	0.35943708196006285	0.691389719796843	0.43985912889408374	0.6198966578231315	0.6457984093220627	0.25880069477177314	0.10397446076190453	0.19569959891625532	0.4283538597681201	0.8864531363116424	0.3878008154360906	0.8700966808128561	0.9507304392052848	0.25549054175548824	0.001095668974715247	0.04112656177443774	0.5098537353220385	0.6390659370364177	0.8487204618942837	0.2916306077913683	0.123090328590297	0.2990796606789572	0.11334477991741143	0.9517102651745647	0.14889232689612997	0.6891084360937086	0.5679279439108105	0.047319170798189036	0.6081715328418155	0.6547535831871438	0.4325283912629768	0.40672903931412785	0.1537859892360307	0.8300636854814327	0.6836615076975683	0.7132591933242896	0.3369434122238656	0.4132019176077929	0.1593279790434574	0.15390130009265002
0.9860979724763637	0.12218547488492759	0.9819504528122297	0.84972338643832	0.16230677896618295	0.8330943202516573	0.7000717668073944	0.06035079016061784	0.09930718534265115	0.3710715524397715	0.6016616788420172	0.49246352178879194	0.48966998169039944	0.07824894956788997	0.4011491040139109	0.6366524916267541	0.6710910928181185	0.8605918563942087	0.16343697856244688	0.7198448970906449	0.6525577229350389	0.885215477036078	0.8103177922837049	0.7688416723561801	0.6165672143729974	0.5875858865667578	0.0015991764272434983	0.19891518246319217	0.08195721329481509	0.7477224428160406	0.08194490125091825	0.13776610875938844	0.9221124454446216	0.8757953080454055	0.2235667956510483	0.06517209341397101	0.9071455634698494	0.9136091428638883	0.8898432300602965	0.6780909293876749	0.7468011950961418	0.6642365440147673	0.2560116831351871	0.47370714647106804	0.7019455364594568	0.04462974748749082	0.37853306468261305	0.6119865633689079	0.9964570237238086	0.8704869917864275
0.9522263486678855	0.9504147542898597	0.5996667959137332	0.717416398881697	0.14283018105496215	0.2147833322430016	0.2980252604953523	0.5332174410399431	0.9742542253018003	0.6394135394880903	0.3015257685737699	0.8779635868350978	0.042780424453231713	0.05738801897242707	0.8607299924873881	0.9779711051936644	0.8568731454743581	0.5488073127614213	0.885466753291983	0.9172918783369641	0.38182474612297856	0.5029878421634297	0.31997592455468726	0.41092990644996497	0.7427624388369496	0.509509629034224	0.978751676366744	0.28917448405735313	0.5701099617471626	0.9079154487916586	0.17487078981387072	0.2611205472617911	0.2038494961966345	0.8945156796970669	0.06235413663934308	0.7348898041097481	0.03691548960636115	0.10854257031231984	0.8764869891263295	0.050575419653418274	0.7928191782318539	0.18350736446306937	0.043328201293710844	0.8268730421497694	0.14413497753496707	0.3417546206002977	0.5017226940779895	0.5512654998215394	0.08214169392354786	0.5787998832253307
0.7093907941187536	0.9021105784026112	0.473347824574475	0.22908878350258366	0.5301009758339218	0.5470816386817542	0.43113973239392933	0.23251652671250866	0.9229246388298706	0.3136875817810433	0.04941705716201861	0.5360246999398622	0.22436730256472603	0.034626519450187465	0.6687837198698143	0.6943015844014819	0.911866280686059	0.25870191836979284	0.6880338795981193	0.9024413331285052	0.6712248753143119	0.8235202310892028	0.7836565360587036	0.043107972434442976	0.5882846410664873	0.6337201190481073	0.6822686770776938	0.13566587393909413	0.9342641220591185	0.4884256605708589	0.5708256723425543	0.12502439214788208	0.05095487276929733	0.3740673899525051	0.18715058464470835	0.0944902583348497	0.3609058469329002	0.43072570684353273	0.22687450338685067	0.7043889993673199	0.4500062083188777	0.38816160454626325	0.7121709933226662	0.006106334886797793	0.16879354912061528	0.6335396400060845	0.578501925587172	0.5130815264811243	0.04524565335081854	0.5854442019242629
0.22315925049769536	0.39284604878830987	0.19308539851610296	0.5023639215732766	0.536024186629081	0.3885325748756491	0.22022109276955726	0.4874259552471212	0.11920304709443696	0.6644946932289023	0.8667147983139412	0.13252180310926998	0.7016435126901759	0.9412767440663535	0.33634760649373907	0.05466434904462081	0.16644478839635268	0.12483179636466002	0.12477213553669808	0.7530788183755588	0.9559203754413762	0.6379166298511074	0.9708409491798525	0.7977846245873661	0.22369777714296035	0.5787674690252802	0.6746721835400434	0.975427807692885	0.45667780205874453	0.03902413272253813	0.941162933910348	0.42261859260739676	0.46359876626876484	0.6506940561936085	0.016749248555770202	0.7356458100687369	0.9298118354708482	0.5638381750450544	0.34645981319506414	0.36461423726753295	0.6997515847865954	0.6046085496598351	0.5103417287071508	0.6671739615899085	0.47296056674782705	0.12280152020990776	0.7160661685793651	0.36854488726742063	0.5590096003055973	0.742058885377468
0.8934146226659974	0.3074205386139799	0.24926377518494092	0.4716089520474708	0.16781769202199504	0.03693422997620499	0.8322757569550623	0.3473984568021823	0.9130435656541481	0.08196333293564562	0.8453136371662858	0.1364640928646269	0.04369670174496576	0.43071342375069166	0.7302683856232252	0.6980198129462181	0.05468968449308664	0.9013954874879695	0.17043990109567053	0.2431733177703681	0.29170458539306865	0.33993413696847796	0.3672101778549566	0.3336695305089493	0.20092418705974668	0.5798702864684292	0.37023382201857047	0.9415847193363018	0.07096650499865742	0.9561400344059383	0.17862517422312407	0.3067623752378813	0.9414465950458026	0.0748116661131446	0.9733029821387691	0.3464493549729727	0.4984659874566717	0.2452245408975413	0.6843468149477762	0.5968897925404567	0.10666638301042486	0.4287104027930443	0.12339331091266792	0.05124266747735462	0.5175841923069249	0.09096712149537245	0.7315577826114108	0.4141136349450788	0.13218648342704298	0.37940984759118646
0.279456068382945	0.957134190329244	0.008943035517491982	0.9751378854081869	0.2707790282627822	0.11262018625401626	0.42258895826697396	0.45060261300429405	0.03597063277193768	0.9579699621655424	0.24926055499489008	0.31464385175394327	0.07310334593862255	0.8268698013883984	0.5455123964200534	0.5554768103314408	0.24289673325095895	0.4585841065346006	0.17429398862186396	0.47881598976272255	0.7956304918927469	0.05918696835346926	0.47233445473542135	0.1760054096522935	0.6291351600924966	0.9618472747042435	0.7283173860186093	0.7647078483726752	0.542477564699572	0.5150419331877896	0.7969237566795253	0.7405963035290201	0.49518008050157547	0.5949066539418879	0.05123836948759908	0.582032179117885	0.7520006296230106	0.3810338839528804	0.37712411419280156	0.48016996737478834	0.06168680462101417	0.12169275719824824	0.10928779699093871	0.20065907544578376	0.823511911445824	0.868535329089614	0.3132847465335533	0.8438403420550779	0.39854246226537526	0.48445925704900394
0.8744274042050306	0.34146610099572894	0.8860790073446217	0.3592878085968063	0.9730224011284785	0.17974994183961612	0.025066773538259812	0.2763335322147269	0.11817018876637542	0.5959388957452845	0.5235051784633228	0.01509070221478015	0.8550869614851143	0.1914570524628354	0.9866771068793181	0.0013907990924031388	0.19833102460524643	0.07044865511474219	0.8506781295455976	0.2605966356255196	0.755681444074815	0.778741468799249	0.415216310012285	0.9286583009589142	0.620468248046504	0.8204069592415385	0.5166330212388421	0.7448662708455233	0.12286446057002964	0.7399856230779576	0.8084734090917518	0.30312806431224404	0.6384277882271036	0.023237801111509193	0.22325632145265273	0.2062508376389025	0.759996774830604	0.25178585525444663	0.1124335467882912	0.06850560615409551	0.7240807032984451	0.7194209536415576	0.5017914705912605	0.15052986475483443	0.29923925726387735	0.7504019884446078	0.5121872608284119	0.5263379089073108	0.48960459679559	0.7927178173375505
0.5219562103071164	0.2956042549260407	0.733919414291381	0.408348082704876	0.5035943330592562	0.5229085614154798	0.8107959888034422	0.22467051833053375	0.7967163767137244	0.4599571855332778	0.641476541289077	0.8185378987046275	0.6066548910793688	0.7060341659913495	0.056319455830729614	0.7051954376017793	0.023021633466576263	0.6854040330735408	0.028848825760747876	0.06786599022715545	0.9471098913685697	0.1900965890495948	0.45154073566907604	0.034918923026050264	0.20459703645236849	0.741871016237016	0.7131607573272524	0.8939439185628518	0.2678034290793613	0.9456531761093209	0.009434683759653173	0.33689250059476805	0.996598468932047	0.6188219715778804	0.4637544513896107	0.8605980550111051	0.022061716180008406	0.9654025570615631	0.19252557786985092	0.04379217233094945	0.45923157306682216	0.26387172468933384	0.9548418375636469	0.45485120048622674	0.5062398216212812	0.8900000342219654	0.9564969688319578	0.6759865047938076	0.8175841691456867	0.7485798540155185
0.5942264792353454	0.5316313085110976	0.12697482414013161	0.5189811985968443	0.19034255363593455	0.5030894385214653	0.7154416656817779	0.8847427978766076	0.04294637113238109	0.7765555664935644	0.2609369754002302	0.5171601527438867	0.9263344194945408	0.9366054242421703	0.7114646334049745	0.8660546638071001	0.02664109822904459	0.5958116675993942	0.8785976813861032	0.22827058124630895	0.6896194078794385	0.2207857730156586	0.8595910881648675	0.24636256026900616	0.7922269002900473	0.4410053305045256	0.40498759956451824	0.18350664999400368	0.44066019182682326	0.30313829579749596	0.02545203438986754	0.7087511858397818	0.6856315514216446	0.22221825523833783	0.30500795710277695	0.43240699369758373	0.39806486376916406	0.15920615120776216	0.2504695500623554	0.5513239865610752	0.5584159236149178	0.09289190289496196	0.4590012388516125	0.5798782564293883	0.9208807448266406	0.8876496923686426	0.7985079900275969	0.6970254075403174	0.3802323909607631	0.3337768299956033
0.8210594533909569	0.20749290779873075	0.7914727396542603	0.12047660824484174	0.4871270691593803	0.8891834118149181	0.7749382583461462	0.3358896862665266	0.5470679920172337	0.4192709803967005	0.4211374912121574	0.7833676043980896	0.9810527851364804	0.7777099525392629	0.603731075446779	0.5982624291657199	0.4062519821706613	0.9357442050426453	0.11725871832147361	0.7604984996450077	0.42996386622122407	0.03395861595747496	0.6351474424433443	0.45097861317703025	0.8228806238957544	0.11555891315124	0.26387823847279257	0.41527023737131485	0.03482142976688418	0.040712895420581985	0.2263093533984093	0.2729139159072148	0.33438345202020237	0.9239552347022243	0.3729605406889286	0.5610347337267633	0.6562051381194498	0.07396949208301484	0.5583644261560624	0.4616534660102618	0.8610829639268149	0.20700323581351832	0.7833897938536047	0.689898158976169	0.11251630989549344	0.28332193129096206	0.7965427988770244	0.5248545997750126	0.5159490045374372	0.15394829875836136
0.1540682255237591	0.4938475661098931	0.9737816948516568	0.653337707732922	0.9111832468961307	0.8331319432819737	0.860670086344269	0.7606265149664334	0.38531115577463604	0.8334046087761315	0.6246922855580097	0.9187826854382495	0.7103293637184369	0.7679929644781208	0.41110025367180447	0.3372691768020326	0.13113680407309014	0.6613543517333929	0.6079829399318332	0.6882542855561312	0.2127124711252838	0.3988709291236414	0.15709577386625695	0.5258385965198638	0.1440363462492038	0.6028451499907199	0.578718168539091	0.8637888404698315	0.22079555586930122	0.6741721457204531	0.7013509878722735	0.3074616324861428	0.4825780113497419	0.8351148919619306	0.23250337225802653	0.5153954773656116	0.7736145911548377	0.6303997309760982	0.6133730307511074	0.2297471832735839	0.2263296494780499	0.5841302856204132	0.11488187404855843	0.9729052107323577	0.9044924253137894	0.5395400775807169	0.6818153701956133	0.2243770447788117	0.9896441373287127	0.9429309103133673
0.9127114430291998	0.7366024741730818	0.6880433260324088	0.3574849029988564	0.917570852657074	0.17704721410119562	0.6417226601338489	0.5915176698327378	0.45289398735345143	0.17655540100342637	0.16243548681525355	0.44338775881507275	0.7381436389521441	0.7242664971165669	0.0027874942466462604	0.1309203555254832	0.3229579587793212	0.21780156232049253	0.8372426379882759	0.08324750053209817	0.25889146263628193	0.908719245862539	0.12491806456387677	0.7357415535000015	0.9363201582221985	0.6563356039219228	0.08804544842704487	0.8550064900103699	0.9817940087821349	0.24836723341935063	0.26102685189891406	0.8890085169787457	0.6265525951571469	0.009026927562573617	0.8835466199196804	0.5093089594614105	0.6481385124683735	0.07556178438086703	0.9763355028534527	0.3386046122476697	0.8398587220368924	0.6999715913203117	0.871632271121801	0.5634000196950514	0.22563770872426703	0.023333038389960592	0.7335180246110987	0.5729064025489559	0.6664961965621374	0.9957978323205335
0.6829088861574467	0.41589587715890663	0.3119361026031996	0.908575237900264	0.041358890310798646	0.005160246205208718	0.1324613661156634	0.05184292576192728	0.9200814351180567	0.1254240759030114	0.03873065331155334	0.09550160845475975	0.21574964095765636	0.5560344297406212	0.3843192831346752	0.045424006724067656	0.570591411547406	0.5053239519963186	0.5112460036483618	0.29360111664293254	0.699600088155066	0.9101218960168508	0.2174103088417424	0.18393020132245308	0.8156739706663417	0.8848450606400489	0.7306885767300088	0.7639442530995781	0.5784403310249612	0.8688512170354581	0.29163117059150834	0.7038781130417691	0.9374622297175493	0.6251047724498138	0.7246570992233772	0.603218129906401	0.8029619995148592	0.361718770205111	0.4979777868711772	0.26173442397724966	0.6664772986682925	0.6526917862565536	0.02988562914013493	0.18530049241332125	0.53840065863903	0.02776065604169886	0.14313828945554496	0.3012177809203873	0.8323019985698475	0.2970691755147612
0.9785611818459989	0.4676545172624924	0.2174080355156358	0.7755989079927758	0.19856457071939404	0.67242311648662	0.2781276836149844	0.5640377602787826	0.6868173950894314	0.9107758107816555	0.7833967059452781	0.5630559074739016	0.04545866136137566	0.13834638454346337	0.7235244723532788	0.26275220940111044	0.9365875928571393	0.21693613863166983	0.014275507067002868	0.9399856542975916	0.4260838556566774	0.8498294414424773	0.053288044252883804	0.5098981494214871	0.08602417655224537	0.8296669647123514	0.7297124102370959	0.35392162087562495	0.6846821735537977	0.6054495464198253	0.5278962513122535	0.7601915983450543	0.5198881386247938	0.43047966159257056	0.053237569256655015	0.5418222440559047	0.8138517355528583	0.3192596600641182	0.8707290901389894	0.45224450353653156	0.7170261751556394	0.09015918993826211	0.44601941875790585	0.7662990131116649	0.12398147787934755	0.632590891617391	0.8738262149818479	0.45269974342415753	0.18570828370880288	0.13589862949532405
0.3822684287973409	0.10715667456734279	0.9254882312123001	0.9311019326290386	0.7849377036931329	0.4993893186305254	0.6253245649357989	0.18243758079055883	0.5818674709259763	0.29617923341743857	0.013060221518902182	0.025967935123075603	0.5874671458254942	0.7213568853688023	0.8163913427950958	0.46846196952237507	0.4572931476578803	0.676431213241746	0.41340275156131434	0.917027940723999	0.5941613632702717	0.06549195778504147	0.6542255100335941	0.366914514150382	0.9648768294860829	0.06381073540838744	0.04317268014639297	0.14527792632332548	0.07267260780734253	0.13915957493243092	0.6613012378620156	0.38998666036527596	0.030452736992931606	0.7476167377203695	0.09465769603072194	0.7322503774950427	0.22728887815001164	0.8483726794343983	0.1484872580401949	0.9378026380658123	0.4918440832685971	0.48354856603264196	0.20896399470255844	0.6594977819962689	0.657884439579254	0.384620593708473	0.6636541532208857	0.8988364068694551	0.9719919080336552	0.5420947926299081
0.8837943946143071	0.6452758175930928	0.4390613492660258	0.8465504325611278	0.27307375146326307	0.4347103278259975	0.758824419808996	0.42473192383668323	0.9203228691984159	0.3338727333441751	0.5333334988013769	0.9321579759662217	0.9018848305416663	0.7386899459836722	0.34810246069543427	0.7116123352723628	0.872841873063979	0.2688265911326462	0.3652129504401245	0.3070877201341615	0.46809482361898824	0.3505572620173809	0.9960302456163181	0.870754559340048	0.8600186332394522	0.4742803400192187	0.23450999449040255	0.7708262722913809	0.36637669722042854	0.05305050623965768	0.16788379000440734	0.6935759792876011	0.6368699647090333	0.16001657828214055	0.4858038331876725	0.7425820374644458	0.04698811196642172	0.9128735524518745	0.8646958452743766	0.8920492812355355	0.4200859095846077	0.7067568400444031	0.3187313287855834	0.8131421071206338	0.36542606078596207	0.8188724248434184	0.44432473864597044	0.3603032346799526	0.7828169629258978	0.8461243339369123
0.3646772374651469	0.32170377015307283	0.5882846817053361	0.3729446000279215	0.679277775612705	0.30483740443488216	0.5664767251754288	0.6216752485000331	0.6922140629179185	0.7588311914064383	0.40645096410939363	0.31545758575593597	0.15780504253625927	0.2662119828416475	0.6572276762778326	0.5336856685104855	0.6027573280141109	0.9237701745582321	0.37526019741406547	0.5130417875061803	0.6044806023118208	0.6020228888233616	0.8101572275030513	0.021739644192822594	0.510475113715411	0.3154889839050421	0.8995274776743631	0.9115486649585838	0.14837020078914331	0.7242617778807116	0.2688618763526004	0.9041506443671431	0.2602273875908141	0.715290061602773	0.48704385534379424	0.20793757704850302	0.9805124492987469	0.42998365362833035	0.640495270836061	0.012481353965263953	0.26756375009187894	0.6103825909296138	0.6404269621952744	0.32362972182152194	0.3508919490874639	0.9297833382054141	0.8565305617439748	0.7966507511049363	0.578283339672786	0.9528406207967799
0.25207602715631117	0.2387032598004203	0.005015258627552588	0.15433341230144837	0.7509530500590854	0.11322491017162972	0.2462238656739547	0.7910028588014949	0.8057051435329315	0.9887564997757503	0.9267483129401453	0.670362117106863	0.4217204214793209	0.8976182743353817	0.0773183458709441	0.6667188036497219	0.6924463947155038	0.8967648588798168	0.575712459013178	0.7141163767283006	0.222129127658385	0.7114720400676661	0.16030898292069684	0.14416422848366006	0.6896655530279475	0.7384229324857879	0.6561268191730312	0.06705641499128967	0.9734948819753781	0.8408432670174847	0.17660720710154332	0.535112615615034	0.4270909255225599	0.144554060352435	0.46451332662951006	0.6532080769501365	0.5011889862531965	0.9870992679427261	0.5588792329363775	0.48170789286583715	0.5183173229367426	0.32247085507158424	0.3141883158795723	0.04756526065859923	0.572045250446817	0.16769845522325533	0.9755988417081519	0.0015078234528632661	0.18249733337862906	0.7899385607798804
0.007261256508191427	0.39293184008909054	0.7262384403217379	0.45224326501253653	0.12511847145156574	0.4735543821512441	0.16246470313132622	0.28492109413378996	0.2785133651891536	0.43353523874492783	0.2647697539032906	0.37291807283781586	0.410326012998284	0.29727717114090146	0.8274248763869372	0.6241687599052725	0.09019592541038857	0.5786738121019688	0.24891706383112677	0.442817979953812	0.07710511224786898	0.2777473749004138	0.2728154163586908	0.02929375052847616	0.056566380725033616	0.3904580630866644	0.7654304789926197	0.9981260193805452	0.7560252445764275	0.48736122804588733	0.40995384435402027	0.45556135463820646	0.6908940523116339	0.2330276120494077	0.41458704134376	0.9599569103620444	0.41360404351098634	0.8401509082810844	0.5606067722816227	0.9616519502887712	0.4271237015437631	0.9663650196821638	0.8477230630476152	0.9274091001254148	0.8326592966814635	0.4392546522590276	0.4137687219161431	0.9586186571945569	0.7162053895901555	0.10357884979073151
0.8829624513814994	0.2873253636308061	0.6647478361114962	0.762491449257093	0.38732022466860583	0.8645842774795136	0.682739846095688	0.6358485868866356	0.5432762401382346	0.5116676908451324	0.28205354862118415	0.6383362210866707	0.26648876896875007	0.37608821949922233	0.25699891792776686	0.10303617026921086	0.6484709153006379	0.30967496804479466	0.16996334308885974	0.7388660430453146	0.21109038233126176	0.6122094476097246	0.7166040109820226	0.4140365417137447	0.5627500325891003	0.9722127194156581	0.9252424371777288	0.020608050081395657	0.2578290858826502	0.43437718644003276	0.9303970359019228	0.030584885624492797	0.4045680233692768	0.41017783396248486	0.4603894938851537	0.01532083502963677	0.6773419734903469	0.2334786076944415	0.18691625358463226	0.7926569143024376	0.07602990796869913	0.19100735375438338	0.24645632313738686	0.5339208467648471	0.010266656034306654	0.3200238439158162	0.20097407505334475	0.14234264969277455	0.07148854906721491	0.8414548045494266
0.846390908686131	0.11847023914974064	0.30604578249909375	0.2870138421970949	0.16998352118259286	0.7720235152594547	0.6517664831285139	0.8419853028663653	0.19696943734007433	0.2104892742493094	0.6896955619890627	0.8910551542396994	0.10521727007796455	0.3628669901032936	0.06361640990778439	0.6451800538905293	0.03408731048747027	0.984619974620513	0.31733707343398043	0.3745909878046404	0.8615444890451595	0.6455721955375993	0.49174244884758533	0.47316789249966373	0.2684727251867516	0.8243173560662286	0.08743700559633416	0.3009470312809328	0.050621020200810385	0.46471597892444205	0.7385630199442663	0.9169203758010641	0.7356098135577857	0.43530947549891497	0.3312526360932899	0.8697366109835212	0.9159585331617314	0.3071092723192882	0.06327659433616606	0.043334785964258105	0.4745459230131104	0.22732553633739627	0.10113178633631259	0.9137381411893736	0.03675695885243735	0.9447923091404056	0.49381562596024653	0.975792253197416	0.7359905410375105	0.179236743713987
0.16123603612735593	0.9895272005222812	0.5470550328898707	0.48778148565053703	0.4554304222616763	0.5611746238978135	0.648625499976042	0.2643843666806409	0.6349556236974002	0.211074305350612	0.3908547286097346	0.7294765545815846	0.30186018246231094	0.5433063802433888	0.4178822126849183	0.22282900021509133	0.36743827679798147	0.4193440757876681	0.09801378291482521	0.8058821432020123	0.37236057479339624	0.7824353113666411	0.5702215442822596	0.8813036349797095	0.3519663075790027	0.17299336595027137	0.16255326214463361	0.6147607048414188	0.4415727219840784	0.2661392043324915	0.972553737118544	0.5055797861441961	0.15100846739994933	0.6904329736491784	0.12764096428954141	0.8661625981628953	0.724193836186527	0.2627429035290205	0.30925502951458084	0.5369968681318552	0.4540343906272143	0.8919872461030633	0.8649371150635715	0.3072569845119748	0.4011497855449645	0.9682831970478551	0.5631262238647341	0.11337302632620294	0.9664568338565663	0.1676112240585581
0.34361871783231335	0.6421301556937425	0.7603849627418102	0.27884361431589433	0.39930141598891056	0.6024000757681274	0.8261897043985067	0.6272169863583479	0.9435184739144196	0.6707802467010406	0.06876905467867056	0.9764473214043469	0.6435664951175937	0.7661994057137116	0.4571955601547416	0.9165018193799747	0.11578846464925074	0.4108184392795594	0.6377348344195786	0.9905804840893119	0.4868981847636117	0.9275525009312012	0.6191283890589566	0.9921904718996916	0.3874008196873916	0.7557146987543216	0.8840636033293817	0.8210646670806978	0.9921305941813006	0.5319006449765213	0.5963097606877217	0.05172984230938538	0.5889062731826402	0.36480677666314043	0.5719946762658557	0.3283661502438052	0.8197378071687885	0.6285212902847315	0.6595117506885413	0.7677659620355884	0.17832532886620633	0.3488465468832773	0.01576059801511609	0.06832500816015252	0.9800897318999362	0.32613802265811875	0.6387919467454048	0.11959447089011499	0.31321509691475635	0.10081203422030116
0.3251188104507503	0.9669288271566531	0.24123261820873854	0.5591836373087705	0.5664059254819209	0.893068101808888	0.3509941324832797	0.3891597784124412	0.7332502350476707	0.04859719532758899	0.708082873465971	0.5711224765600983	0.964398062644673	0.5087224081482511	0.544299692866147	0.5100037130334759	0.3758727971711171	0.7035259523823116	0.1666290821093862	0.4730909219729693	0.008155822902462306	0.0785873594923675	0.75450152722686	0.2936367639910641	0.751744618991655	0.7240140875483032	0.49706865611872386	0.8584212864101589	0.7670237434115074	0.18206168024760006	0.9494851268586294	0.9930923941457193	0.11536772847241827	0.7741548772253942	0.6155623875575775	0.33657891588258104	0.17745745348921382	0.339773592796198	0.3549453914663411	0.9333467240639929	0.4496030583864271	0.18869350588334166	0.7883091184970501	0.5845848770299247	0.41495458486119285	0.948961907207191	0.8535744184793209	0.20693691645205747	0.9708592136554608	0.4455917699594817
0.5364886866708085	0.6400836631025301	0.18196599778526157	0.6478827413867095	0.643027547881441	0.3421980484299526	0.38378457934674715	0.17571833575065798	0.5016098748017361	0.10579395475888065	0.6839000087822582	0.4201502467710554	0.08640173412864793	0.33301464667628367	0.37049240383332116	0.4932018416771814	0.556404427053673	0.2763993808245371	0.22999851352678224	0.5988164502506336	0.48905249500537107	0.5264990239753434	0.0679270599228946	0.4803285869138927	0.3514977482869488	0.8536536493049715	0.7789517772137831	0.47524480507438605	0.23358551010873385	0.9721696025533998	0.3173551092794342	0.18920121699710157	0.5559261737096821	0.021502370050320296	0.617640678680928	0.259103868023699	0.8115668854592247	0.7632710569643653	0.42577180046874075	0.33853685775553977	0.5175912236922404	0.6816507124394685	0.9477058201094325	0.4248136398108944	0.6981959961525583	0.5094906171839908	0.19231817153944375	0.5095268905156486	0.469339229098801	0.7521234687852251
0.05943339479318377	0.3687934221052884	0.930525547126414	0.039969023301062556	0.726177770282479	0.6529259175568051	0.23484160762860684	0.2591248274410969	0.8252477123169568	0.12550482047754452	0.7735906085737304	0.7203756963101993	0.8648696496961236	0.4624158490778981	0.4956367249769734	0.045555573975328945	0.8375847672770033	0.39587594593980346	0.6671409115967887	0.7625485945642891	0.7500056387412777	0.7654286939830874	0.0006723931062014854	0.8506628260753522	0.14954699896068768	0.5071721116143169	0.29316207750560364	0.5099118813333718	0.3097858596473215	0.11635011262758055	0.7790865038486856	0.5302232354803849	0.4902981201489206	0.47181375955697624	0.30353968650261265	0.4157742194435169	0.8563995809321244	0.3681509444954151	0.10646423341560174	0.7859340588153264	0.18533761458016762	0.02184185959079543	0.5081407958994253	0.3069168827102078	0.9815326414692048	0.26696297784329637	0.24577004013256665	0.4263867425796588	0.4460800808504275	0.5081565826240934
0.036460915108435854	0.05469220708242062	0.7876840384441927	0.4765437995262184	0.12155968310902354	0.7468799082671083	0.9326474804773414	0.6159257650891169	0.7701407402709388	0.9505780027509522	0.34591032550048917	0.6380866601056611	0.8700486669462993	0.5653258939634348	0.23495708707815954	0.6205264282632532	0.936106125527262	0.756847011236629	0.4054567332504899	0.4565943864493889	0.595826069093995	0.1740815636562708	0.9731704443458961	0.40769844216376605	0.5482831359369112	0.5206333683823633	0.034827142210527406	0.6260129371802718	0.4901334436157274	0.4132005777384683	0.36589931610604765	0.24017339487529088	0.5992148433239992	0.9088055674329755	0.5262219201877966	0.46528336354505506	0.967321628438733	0.4613156578749571	0.762758599056728	0.4821797028466738	0.5634801868342738	0.4210363964617625	0.7891044176653156	0.2712175561511636	0.343647477671843	0.16906583312039858	0.21766998315423858	0.5042109419858469	0.9878856003837344	0.9487067995026616
0.9898026409715666	0.6170969300345913	0.2829992795537146	0.2594885549393461	0.5482323738242882	0.49353893084246847	0.960852628188897	0.06818201403106472	0.07367692410533755	0.915484182283083	0.8971759835946951	0.6525821790265014	0.7714739861253898	0.07191933527866046	0.07468646881480723	0.9586127722290129	0.03938869850719162	0.4426207849489574	0.14937473729783435	0.19769803998834623	0.8694996985721359	0.5501069411658662	0.06929984889029617	0.10321676044570072	0.6422635091583544	0.9435290328143081	0.35049211580231165	0.36045620484142826	0.03700394939039631	0.398195525101808	0.5086128704537803	0.016608066210816563	0.6577917856777072	0.8457047949359761	0.03163280369077004	0.33781790818448076	0.4886336482735887	0.508265979194242	0.1654194663735602	0.46919184898821753	0.8087210103617074	0.5408285855803021	0.6624240308192977	0.2029332288036736	0.1626513787012327	0.277472391591131	0.12350458301493927	0.8473624336064803	0.5093804663588406	0.2064198896611522
0.12558073292373195	0.12484030661202328	0.25625773418767994	0.6018311771537627	0.20333514508322414	0.7713057960161673	0.1558373882521653	0.01840435253664796	0.4362743095293993	0.3624039816325527	0.13054936909239434	0.24645988207371194	0.14285964289905684	0.9576314449723045	0.7686177063126509	0.2793663400602392	0.4847136827823597	0.7813436155525324	0.18141411064141377	0.22054584579070824	0.21176455490754542	0.003059435016672718	0.8150886368298383	0.2655720731615828	0.9075865877404543	0.2178189874018277	0.16487029442587653	0.37496075071522283	0.0867166733504916	0.17892118655747435	0.8368579080292462	0.06511011097506336	0.392569504685903	0.9563810919248427	0.6825619143430908	0.8652771520599061	0.2553800812393965	0.9870060127164859	0.2158269804710553	0.05961869059539737	0.04054974617597218	0.9445138904146348	0.7649059671255827	0.03838352041571147	0.11833679665840635	0.09915322285135009	0.37022086067380766	0.4235343200394388	0.5960045881552237	0.042274558597160894
0.5857871088924042	0.07460936799193607	0.09844161581623712	0.5204697897052329	0.4000906125688357	0.2112693028449939	0.6597227837078934	0.4541559327767615	0.2395771191864876	0.13146355287994216	0.2961086952308478	0.641778286440411	0.046745269749240315	0.13467901032369745	0.18377713757946423	0.16491598540229624	0.9938223816427865	0.7123963307194455	0.13147783812789504	0.37922889649087343	0.43099185755645186	0.8855754887342182	0.6132239032020129	0.16548641909495787	0.19855593543222183	0.03799523951015249	0.5296273913876952	0.5401625083231785	0.8774896333738731	0.22763482583205485	0.21055592380478616	0.6442933480088913	0.3500224639921886	0.8721229033169624	0.6120726096628053	0.8359539113905332	0.30287675511601964	0.7449411265369525	0.7881023290858996	0.41680149432291236	0.8017371625541055	0.5369460746117852	0.5660577095735073	0.5914989519790858	0.9973408066519087	0.9530875418713147	0.9697049267766871	0.5152730794817526	0.4145261457011209	0.681438497349114
0.2894567155656811	0.9399818696139217	0.31955500600647946	0.7131732860914906	0.4492950250362877	0.7966881104852375	0.10180580897743441	0.9902860758135472	0.0065835989965128405	0.03701796970320537	0.004239517569549434	0.40033393091070135	0.8667536947077737	0.7570378183238458	0.21689601763465804	0.28463528001764116	0.47830883453472095	0.4133808943063534	0.7018023703243098	0.27023234163479204	0.24028453815758366	0.2546446685587823	0.630065098648462	0.5814751721457442	0.6414256497182964	0.23627094711824248	0.3346250154980419	0.07020895331753674	0.3669717199626631	0.8304346658778661	0.5569037021869955	0.4056742550182365	0.7620352234844272	0.33586930230521295	0.992487681576476	0.3608096194999577	0.9284326858217749	0.8401628388506795	0.18075693927150338	0.8555376473070623	0.01419487266614261	0.25368747730859975	0.15164466334065874	0.22701740897065992	0.06801969788050632	0.643102042393169	0.5290359991524222	0.06520449131027262	0.3218740672718765	0.7919332754855591
0.2401391899385963	0.10768088704601142	0.10893723036827996	0.6538147186426664	0.23260419312840408	0.9520343160784628	0.5958041637439407	0.17670360845804367	0.7966066878330667	0.20988151310065828	0.4825505595015296	0.644679834230536	0.9217517921907329	0.5253102848555257	0.19623854717232403	0.12617176656011564	0.1527022190033025	0.017368918414805368	0.928725393765207	0.25971745575961347	0.7328076888283508	0.33837419604465235	0.16955505217404132	0.2836037674984099	0.12010941421151988	0.34023202456185375	0.27714480538297137	0.40861972279365655	0.10867839492455211	0.7833023967336079	0.47970846623403696	0.8498921877812592	0.010558346297767862	0.044755763042732766	0.34213358047275266	0.7706364214884716	0.4630547257025466	0.678861704133309	0.10271411837934519	0.6223171678789148	0.3953171029062946	0.19115867216893068	0.8660787784356752	0.6183579234386023	0.3243537345625349	0.9023875368869212	0.8968115136654062	0.1052315519132011	0.9085539361247545	0.4612960499187383
0.9225457014312599	0.08598335095481147	0.47089057490719133	0.9692822605902789	0.0776258419271939	0.007253665477866544	0.6805954581800939	0.8249373364740455	0.3420222578747707	0.4151119161293575	0.8163180229761834	0.5934426593442017	0.8258619460001803	0.7372347486385727	0.13223848197350163	0.18303486270550617	0.6704152199577961	0.3488404794548787	0.7809391370026945	0.40005100611707534	0.06212651533449931	0.06387997153849156	0.835027464691442	0.8403501221312796	0.35175654898870057	0.2812191950520878	0.0965905965819912	0.9320434361948258	0.29542106809306723	0.05349980525128106	0.3536552898105866	0.47491714191366563	0.08230587783027665	0.14960491647723106	0.24930374275664435	0.03469893808735636	0.3169813541816914	0.26818384338655843	0.6643899374950735	0.036750586711201016	0.18323609200092172	0.7250601222288107	0.39967103419634376	0.1605667266342622	0.7712048625859668	0.03422370775937422	0.19908251335056348	0.708070638496967	0.06590851822899102	0.8095745321339111
0.02900664860972202	0.8956119083087695	0.4993022524474403	0.6334744244023475	0.09926037780919739	0.37367072073497387	0.5126701458604712	0.023828494922762178	0.488963188656767	0.021185090351550584	0.25680969543906074	0.12370706985041602	0.8820882137225111	0.6258149112608025	0.7521968074642845	0.026051734308021213	0.15094339062806716	0.14816927489770626	0.8074585538692053	0.8908411613376167	0.8822701240140769	0.9167031234500618	0.968453616987531	0.22500653859532427	0.7159514821708084	0.9308395304297932	0.854207533836901	0.945850096472886	0.8919611253739627	0.5788145552173981	0.847867403956083	0.29819956398049874	0.011972979363782721	0.5416281056362078	0.860060825135528	0.7166281526648208	0.7102741437100233	0.6224347083499224	0.3522907553023563	0.866631498966522	0.26223269151108	0.23451156995587374	0.6963641392018635	0.17166633066925818	0.6863265463235813	0.09721767460208186	0.5747732314691959	0.418798385136415	0.309186120770537	0.29622061331538097
0.9184304621083906	0.22776787250235186	0.9870131615103211	0.2816733737588021	0.470468737336459	0.918512228105144	0.13135381813209057	0.5322838715366621	0.8199730496519575	0.425747533595747	0.010871008725885534	0.56518167192676	0.18485685527871776	0.44950417662777853	0.5810154140677358	0.5095655878755164	0.20355591364943937	0.20781667088148825	0.3000723014801826	0.3755524316121943	0.10765178972218903	0.35525556534557956	0.026806955869777993	0.4458915131898803	0.5572240425356056	0.14911408812563742	0.41214044341660294	0.9395738438712574	0.3572925760349267	0.3653363642587413	0.7971096472937887	0.2948087304768924	0.7760788872649342	0.031025311576335035	0.31434368547861613	0.5633583971682359	0.5590302334156487	0.7723209293770362	0.7472941849561823	0.39742623477229433	0.8142474122374134	0.9493532265185599	0.7041075503102443	0.276200974408073	0.31645107282850016	0.6539468388974051	0.5908286805398699	0.7501904721814512	0.17633398823359814	0.5682378638528341
0.7348886885290238	0.9088723461252342	0.18736555491724471	0.1367273649507228	0.7857361406657613	0.24528275032965607	0.09291510691133742	0.728665209402436	0.38093613983921404	0.5793630654052586	0.1339265026040134	0.74525618524775	0.4393341046737357	0.7167469877555908	0.36335867866659655	0.10952354311411483	0.005840200300065712	0.30978557051710787	0.5379478306706779	0.09138776998483744	0.3788935609205337	0.4983323819206399	0.476379864348748	0.9476681707708902	0.11756658466477277	0.9348636035503827	0.23710501092396452	0.28799786625199986	0.8953842113214671	0.47108152043918905	0.46085950042918755	0.5639400593423822	0.1164062179369929	0.16670713726080866	0.06271018217777324	0.4978343632157116	0.6246372462516816	0.230505521348911	0.18501647280069577	0.5799893406153743	0.6125090783514676	0.2342320414670208	0.896168042685337	0.8480277659308867	0.19957296388925283	0.6443835149372584	0.2087656250795762	0.9773430951020986	0.41380948240829085	0.8178253738189828
0.963070815460783	0.39161298314483206	0.6593593178648638	0.12573399220519565	0.5935012815813016	0.45551959550519416	0.8624389162895908	0.9417936771851159	0.2897387419473946	0.7104478652374664	0.6686551031805029	0.7451183384455727	0.9333155915921453	0.6774165554769385	0.36324011225760744	0.5546771943834741	0.39477422348963764	0.8452650243300667	0.9059627752118722	0.03567069322906902	0.545460398820623	0.6403450044072377	0.26447350314416374	0.9799380941075754	0.611143108625775	0.268698828944561	0.2514209848300075	0.13712576115350827	0.11812377019793907	0.7535619930271276	0.9084947407882893	0.8214491275766014	0.6529933180609758	0.9062900197881812	0.41630045334274846	0.8040776612270625	0.9670023842896707	0.28240843917400293	0.5681572024060971	0.4373292226606451	0.426381932893659	0.0634598716704311	0.515633366912897	0.03783773024539716	0.24882157532316584	0.039786770295148655	0.7752282537260571	0.8240746539706619	0.06692663811870003	0.4981203325451894
0.774661872701876	0.4431039292623622	0.5136414951944905	0.6633159989390308	0.880024718760912	0.5897366606796207	0.16395435784763168	0.5408787933624408	0.8899111908513762	0.32156390909982324	0.9691978510755824	0.6176887874938778	0.17960005848838823	0.603920466158101	0.48858167399095587	0.031187166587662074	0.9154583319435405	0.22472242583431046	0.7616901315192538	0.4033108496613804	0.09634771826533617	0.568156725709505	0.5706762607516677	0.7819883374675957	0.12851479433594515	0.4591594511324453	0.33580801348941935	0.5045724593305438	0.27421435332619915	0.7698812920766602	0.6217020663499432	0.34223644342902415	0.6480348070226426	0.3375994491169976	0.7268115272355316	0.4980969964810389	0.043864256134442114	0.33529515919746644	0.8772880475410305	0.9392200967175118	0.3474590290992261	0.4926448518364216	0.0752740872120562	0.12442480132358003	0.25793385098404276	0.27224782093590083	0.7241525775649276	0.1812643264952004	0.9505366310844362	0.1046405806972438
0.1463703725525195	0.6255691353719083	0.27015086729149906	0.36535099609271326	0.7500851332136856	0.3409805285898502	0.23895375584991452	0.5787170146604306	0.6138526501972454	0.16995073581569575	0.3927780693714318	0.8512878663294484	0.06411284387478966	0.47708797605206066	0.6486560439861553	0.9408410211483468	0.962587192954202	0.21823325608954847	0.2459163622203676	0.2572212578609513	0.8932290760359213	0.4142428430253714	0.9671712178924506	0.7529689391665018	0.9278055405838358	0.7681409419983355	0.1582557961822948	0.25641431857733465	0.7562591526789683	0.15314927492588226	0.22814555821819293	0.5992100273561709	0.17949922838314658	0.5655184866934525	0.45477735593826996	0.15494508681810637	0.8175594539213837	0.38757113703112245	0.13901233925089207	0.5005515790948771	0.3182436841847558	0.04295707923037251	0.09825717862897232	0.4313717498178048	0.34959725795822516	0.3933202014942384	0.9358704480496035	0.6200993289929325	0.7612364256473704	0.47183447631436737
0.5598481636279434	0.17149987970904756	0.22598159157223197	0.9446350861152913	0.6524648678967712	0.19749115308763265	0.957114425814619	0.49941601439681826	0.8137816859592159	0.823904051843635	0.8317684703834215	0.5712125166819356	0.008265479733435055	0.4620152918115229	0.4993321761136029	0.590545809512463	0.468953517264321	0.5927861450731801	0.0744381279523284	0.05590559353786695	0.7325094383634319	0.7802874543351209	0.3395721000512234	0.24857452431862248	0.5367135934944512	0.6733105293766525	0.5244440035403851	0.8481851600589746	0.23722120193838903	0.16500516919968133	0.17423542092504218	0.24575707679800163	0.6929794038951458	0.012829623638414889	0.247409916264981	0.5665679275891813	0.900001028803533	0.6408587724203502	0.17423557515946775	0.6949419274611944	0.18907969625070664	0.013713404454326672	0.4771823350789406	0.1697791933284446	0.9861493447879198	0.9095521881022596	0.6193345885218035	0.0932776167895275	0.19172895332265272	0.9505751813200719
0.8611070107133498	0.6396210848918543	0.5133221201202869	0.9802354908521921	0.7974836310825126	0.3350723227849306	0.2549694730211449	0.9590145013028749	0.17250699657370883	0.7872553153307595	0.9290002225192235	0.125433457233461	0.09176637598823034	0.8428429311623398	0.5209181957396813	0.36341141298108537	0.38326055882912147	0.039407692042077724	0.1168363777715169	0.12368379326452827	0.15201855059201153	0.4813340982254428	0.23312552955458554	0.5036663633565656	0.27123227600942357	0.02424989836821423	0.3608115068716984	0.4496859304847096	0.9836400807975608	0.36940460772462347	0.04076791457364448	0.9372616670727366	0.2114491180283825	0.09307363991214612	0.3734135896277878	0.7818064524330129	0.36699753904828303	0.25840734142847277	0.6252375427425555	0.9781441282991675	0.3589321889492786	0.32669778975401653	0.4957091579056908	0.8440980785611335	0.24551773459421633	0.8103008769065376	0.46491493315095	0.10956676895607453	0.12724557099200562	0.736037143190421
0.7342955660555176	0.9246719613845749	0.5387906612280584	0.6031155074769045	0.06227683767872949	0.8714592859978681	0.22050207411844736	0.15359538993957944	0.7069960168925556	0.3375485648120464	0.8299663038018095	0.4681510043421675	0.6893787417540739	0.3019168026607394	0.49273954348983096	0.30322022299759455	0.07454325564618869	0.5716493005981973	0.09589731181839123	0.2803024083678314	0.34148648402072757	0.6757227473421353	0.12444574394150121	0.8668666219224379	0.49013907169211046	0.16995219689922358	0.0668005547933368	0.48922555353536656	0.7073316196466739	0.9062959490017742	0.045644154119059865	0.5125543186034922	0.18312261426976406	0.4690581891748564	0.0668159168359298	6.000971612829531e-05	0.08006451780680635	0.03501343064290385	0.751955810389851	0.8820769864872358	0.4492281603396321	0.8031427649013272	0.3996231460256081	0.8401196736365882	0.6656625854310535	0.3319768388492076	0.5949258917555185	0.7862696050531774	0.14160897257985172	0.958105172678223
0.6169621060819922	0.8376033132147056	0.8396627630448836	0.07611800805702673	0.3501887009446736	0.4773625899810814	0.6814286538869921	0.5394987348349729	0.8394706855286493	0.8525156438496767	0.45834118121650336	0.535660911859523	0.22377668860967725	0.6848569462475328	0.5739284725455397	0.9555776537412712	0.8278319554170895	0.6928177510045198	0.9369295952365861	0.1803811490510181	0.22008647541035986	0.07892436094001454	0.01972253474419039	0.04847214776236142	0.21229509695171322	0.5018263000806865	0.40632346438144606	0.1747480666960567	0.12368585158503387	0.7909824370828683	0.6092395345719308	0.2102525890291963	0.8621995688416451	0.6678799403472193	0.8138690450192572	0.10661900986895256	0.2323617432851609	0.6260873870557795	0.8263152818109415	0.6209129688361988	0.5939953834894529	0.5444996229291026	0.8973775643450592	0.44078063037333837	0.3897630343776818	0.9352725705717954	0.13615976871692947	0.824009129910448	0.5540338157926499	0.17054008809128318
0.3553910353771549	0.3679232239384047	0.2293004784521916	0.1534317093064682	0.3104945105138548	0.35223277777437945	0.2500880431257907	0.47538082514528424	0.21588868149374274	0.6749104481612281	0.2706992068323667	0.42916479159896037	0.8724406334804082	0.5321839710860868	0.7077325355438728	0.9313692913464559	0.12838300721954565	0.12077584771448435	0.3859667730273877	0.030771582020223343	0.3805222250247493	0.6090128602353778	0.2664542120992214	0.624816429114006	0.23246010244684923	0.9162744178498324	0.611224949339463	0.09587677656043858	0.5769399527788112	0.25672658210531385	0.7106415292816366	0.9835600840302365	0.9870854790059227	0.1698400671100475	0.9012919475402006	0.22658225195705184	0.6960890379185561	0.7136499813482342	0.44530428298646063	0.7071147339147659	0.12006923890072208	0.056940209602505454	0.3451538166480219	0.09659281886473381	0.7364358934708198	0.5102484389265011	0.313131621143664	0.2995194811683676	0.728705492121479	0.5178358139531576
0.929127242320977	0.5615748785117537	0.04135807433029681	0.34463189008737505	0.05408989009407683	0.07299444250682374	0.40724467836153233	0.6377092413630469	0.48777330589986345	0.8654552997307065	0.7066641326006259	0.6676492947305438	0.939366064889354	0.48609404771898246	0.42638431530958554	0.02364362122369601	0.9715902237778357	0.012408660151236761	0.8339622622185006	0.7757344042180527	0.03303831864825735	0.45820098347144	0.8922218682312233	0.3710666479780834	0.9694754132933482	0.824057863862372	0.8287014959226794	0.4198854035815761	0.8901669933714541	0.5917134598005652	0.2503169979202804	0.46137166371528815	0.5155842003871346	0.20663433489835692	0.46157082538282557	0.9152477357659956	0.1912431008810057	0.8353062873103589	0.150639128091403	0.4536721685221191	0.7499307782547174	0.6228268830640674	0.41619604481094163	0.518544961742775	0.14965366632139143	0.91918460740611	0.7680144706843651	0.2979366251770428	0.624688134959888	0.9480703250109758
0.4820637681969254	0.291325403679337	0.7478171889740691	0.8132181662387562	0.35290670265797386	0.8303517988446415	0.40007288726654733	0.901281930828121	0.6137911351338374	0.30784322155935073	0.5315377726356736	0.7001771969376585	0.10419635461303056	0.8112881135265846	0.8245575742302952	0.33608811169044017	0.747577867999989	0.9712237161873764	0.7374503441227402	0.9227057385927798	0.0722724496593884	0.4931571905062303	0.530437046486634	0.5530563971240111	0.2679176015303748	0.8748060906944116	0.20860781395322148	0.09207044069867354	0.43451464360151637	0.07605241411700203	0.7412056131994785	0.5436058741157175	0.19396147935256247	0.6829059167097357	0.11548678351871233	0.6176815433536814	0.09431885074376323	0.5696179791159609	0.03610517218249942	0.05896189008527719	0.5383811471763941	0.45597214668840924	0.5228485330804846	0.5310254386856449	0.9732101479795251	0.9907780636172718	0.7821523804114479	0.8236540646476445	0.19195326728413764	0.059255862359356204
0.15819983006649518	0.40840901348843583	0.6076002115540077	0.4599236392971774	0.5743201893772201	0.4360745148963683	0.9664027417380818	0.147234448686831	0.34993450500218015	0.47913217822715337	0.42428612784952435	0.23779169830354563	0.3247234859585588	0.7083188149652014	0.6679467973134207	0.9859604463751601	0.9405176647204438	0.9726853953277058	0.628822435737044	0.021534140434838478	0.7481316086127727	0.7826105659582091	0.8432700962183327	0.4825932909142766	0.641630690453272	0.5883635743436414	0.5572470068020687	0.7215680548826353	0.3255417005854422	0.40510118467701295	0.35057507331364945	0.6487398697076331	0.5683425481111968	0.7641593066590114	0.9204091857099586	0.752596089044591	0.7325556602509161	0.285114895418904	0.2713225111060299	0.3475946925371032	0.6270353887931498	0.05456777098158361	0.6825888536491814	0.79784382737968	0.30500489398450104	0.18013675357928782	0.17093453203192144	0.5563011853176035	0.7708171233880851	0.9420379530216889
0.19193647058155328	0.8902864250117661	0.9680469020619311	0.620684978732421	0.8034992681083631	0.3128979302567766	0.48953753719947646	0.965835641331492	0.6155040146201397	0.15835203802705622	0.8090035100818098	0.03634583411941472	0.37032389038333235	0.14344317182960475	0.015503882639495203	0.1929181430597936	0.829514012118556	0.6114475097643173	0.9941954754923091	0.1799575515739994	0.9595662531150153	0.9809723910536933	0.6015861604049177	0.26554698792958886	0.2878655912210899	0.7959515851213197	0.8997819323289149	0.9735363714517266	0.22733231037447277	0.5741933337868546	0.1323486238369741	0.6148862998408593	0.5737853862128205	0.17255082843372893	0.689548835829503	0.6855719324546	0.9041805385804752	0.6095703311260962	0.5043253430360967	0.583553942899924	0.4699322904464629	0.41997009630090165	0.9268899127602279	0.563846828207125	0.6690002512087	0.09582048613788285	0.7310534714164806	0.122363370362633	0.0942439184790157	0.41951460641124294
0.6556410952378365	0.14545754378899778	0.6947762115665621	0.04911608979157944	0.4750265371035445	0.9284452057322937	0.9566281081275905	0.14015855832900315	0.323642117378234	0.47992940922746496	0.30438658812429853	0.9740584243916413	0.6522873419973317	0.1722868769839534	0.4443327255412669	0.2885351489221879	0.7806938313635984	0.3370014012313305	0.7590055889072934	0.8335612700660062	0.9220823511323505	0.8835953457296335	0.49955700639369505	0.5538227030049896	0.8192576516118902	0.5953306999638346	0.6939289822621508	0.3289132398662329	0.04292614566064534	0.021548492738252545	0.5063638384505653	0.4155757320441569	0.5833947705203829	0.5426791729838496	0.4986389012232011	0.9211234348444836	0.5234564143457677	0.06402374763480656	0.40112240711319647	0.2666005831162298	0.23226953584358545	0.6068704699881343	0.4311446045175754	0.7191613463474277	0.15359924525751945	0.48615641317950387	0.6838567745948089	0.4663617047876566	0.16791384472422388	0.4260463371691725
0.6479787262779317	0.7668635932928162	0.6302594026962546	0.004891762000722832	0.10824901912434948	0.037015109956471504	0.9200520632667459	0.8613765102577172	0.1823496129082055	0.49020308423596914	0.6587788082310873	0.0010191860820851772	0.11696062192994638	0.9379833650384946	0.8538043148923986	0.5358864725373363	0.16974102519635248	0.832511820865206	0.9507158943903405	0.9993029328581894	0.2813483717791082	0.47038292093794676	0.27386755515229555	0.4581854076742121	0.4423578509496898	0.5808313066487972	0.40267987819422224	0.7568855755000448	0.029894561370860995	0.21945062090333534	0.10384600539047051	0.666673400898697	0.9658550055059935	0.2878659763090652	0.32927915565108234	0.6791549854462828	0.33444757138613823	0.9218827599232362	0.014249786676084675	0.671773383435459	0.07588131187091363	0.04024109323388125	0.9496549645947413	0.39643310405962673	0.23816411183275243	0.7804531278168542	0.8317177202735474	0.3443763020144892	0.25683587541545383	0.14132903257966611
0.2103841662295688	0.8543861652026762	0.5619161637112503	0.7710261132435478	0.27663869455674406	0.3335002501511263	0.2978475802184849	0.4024650646393857	0.0700850929629967	0.21315802525506855	0.015671623827683945	0.9927267910571136	0.9209808905761958	0.1527894975347891	0.25301846431864095	0.25631273760714535	0.49921331765924404	0.04225822824278713	0.08766115618539017	0.8633964507569833	0.43375425390738	0.44465950832309575	0.4581106020559901	0.5849480307674393	0.8514392659496304	0.7452138916837641	0.8863918492007332	0.7357942077038705	0.44822676681016416	0.8254093834832604	0.8302566446781758	0.3886759265010771	0.9029094183111702	0.8070966529081596	0.1545884393235708	0.1742289662948392	0.799047132714286	0.3342335387468962	0.48622155979999804	0.005073298648572533	0.6220457389957353	0.9093470876661153	0.42509058433201896	0.8996154429382146	0.7262877709209784	0.02751941666408142	0.1524985758289662	0.2779803846122807	0.13716841826525605	0.1944812004896429
0.17981453112550216	0.8037200761513216	0.5854376733265031	0.16564329858066207	0.13594254289512242	0.3588835355591681	0.20489105325793344	0.8226557968923454	0.37654306247741565	0.4643775178759286	0.48204138346538505	0.568051891878456	0.5560218833319109	0.7369247402781233	0.017241012264386013	0.3692553711813943	0.3254760664843236	0.3124745047626005	0.9889142089738651	0.26611357406000913	0.12239954121593244	0.40423160421796034	0.7329800831661993	0.7390762885732698	0.5606728844456436	0.2307752262978271	0.3293991057650534	0.813987601093987	0.27603662393428885	0.8528519525194667	0.6552271207269896	0.9016066613505548	0.42794315680661477	0.4763023506798578	0.9747476180344702	0.5891505703694069	0.4137518902890437	0.19942103358966046	0.4909846368373578	0.593858647630531	0.27998659530272907	0.7795062625291179	0.8848463998430481	0.5935942836205579	0.003965762320843447	0.6989804661601666	0.7060521529222938	0.643221345910511	0.6195963216637219	0.05684204789350866
0.24635968433717192	0.6943427421701392	0.8935394306799475	0.6500445323707134	0.2944071960642669	0.7076365451475762	0.09215328531351263	0.248016821838695	0.6363601834372125	0.04695188310407883	0.22947235254393206	0.276101101109122	0.6284578357293383	0.17307592987209364	0.17222603883160936	0.35260314346490007	0.3054860192807851	0.740105801133769	0.9637798158336707	0.7636597362183741	0.7005397583117694	0.6593650227370994	0.641307989746336	0.4179813884687098	0.7906741275597629	0.7563456173740337	0.2553495098428463	0.5598581172913162	0.1183736461840712	0.4639826252823256	0.35463425233832246	0.19923988312404117	0.43060561574141965	0.379168912919168	0.19812714313507762	0.06774786731805904	0.7528984801568717	0.6626401957453252	0.08047707177859098	0.10789445565999456	0.9217870937603574	0.16046996639670785	0.22369399114111876	0.2552473159300881	0.22605471788084242	0.07885282341744448	0.9286155586845918	0.47248132869514015	0.8684361323507435	0.6800136782987878
0.0537590999308174	0.020857989376493413	0.2516181319539482	0.3717841734227765	0.34082496776955173	0.6899277283789241	0.4182704009924446	0.2853894623945977	0.4713452064491416	0.9138455109758319	0.5410313988560891	0.7571060964480667	0.9607724354253436	0.20189046922298803	0.1894145662587865	0.3101264827860547	0.10248208384142943	0.56341539146022	0.6228644828598813	0.6682335964546763	0.21868055444247014	0.8066022077402949	0.9643401853460755	0.707404277377799	0.9870023851402168	0.6344431438554627	0.8512121740797101	0.7701297007525113	0.9117794896094349	0.22217013282835674	0.21635427835769638	0.22014933427854233	0.17539262974635184	0.17890473035483445	0.43474753181882386	0.7415920722932778	0.14280931335719416	0.8109414965418283	0.687764369906803	0.9740995130294868	0.38036483727367965	0.5241057886359868	0.9003342749097285	0.05372460891021036	0.9285941422278835	0.45282126085461083	0.7511802093569363	0.5410029430790744	0.45103901720197404	0.604093235367657
0.5205801492120943	0.2785192400370051	0.8263928909546744	0.5847808713415161	0.8474476072239087	0.8426164898778249	0.098726493869987	0.005434037176020534	0.9316414984710333	0.5585775225805396	0.08492528531016896	0.032075580956599126	0.7511081431385908	0.23218966907365834	0.17949556617911844	0.6496591797508321	0.5729539743007379	0.19509170892920769	0.41317168284773753	0.6669129347336494	0.34577678070304774	0.16797114461160878	0.456359933606144	0.294406115664436	0.612069842363313	0.30169546604257724	0.6936100928583188	0.8441834673601546	0.2451246555525115	0.0001304060722470135	0.48069207090709676	0.6514152710851141	0.9180892589427638	0.8926219730358351	0.5104400313133772	0.6972332277882793	0.5057685814268646	0.40206582138325286	0.6221193461474972	0.7010421222679663	0.7494799970307384	0.7045040100323386	0.13968871138482253	0.5877636619741985	0.51024652717684	0.5075525376314853	0.49422532300341426	0.46493223089891356	0.705349811050045	0.6624062172725008
0.7555793852635098	0.1671590755438549	0.7254707711863702	0.794100402457968	0.6759564725316183	0.6369077129961461	0.06362883111289341	0.5742774461044216	0.24445218838789962	0.4303385095687925	0.5642985700309724	0.1301979861513679	0.8365196453520263	0.4050587413645357	0.2624431798231345	0.055443251737395505	0.03391135235561071	0.7006619926982486	0.03190210107852276	0.6034684841677933	0.26006784765561	0.5976647085873037	0.16162341628207832	0.4319410396165251	0.8211014980128026	0.9151636432108629	0.8466622170309012	0.24846717500835958	0.9718294630441473	0.1933750747388162	0.27216792087077457	0.8608358806400528	0.37934042101825916	0.7309220545693652	0.8697675186502948	0.3961312381911605	0.10338447503593617	0.22377987987041492	0.5722685925552367	0.14224364816711565	0.864963979141366	0.851639238434881	0.9865177991112202	0.8446609867357021	0.32823008497945716	0.4889495499032136	0.07128532852405245	0.5620696306323877	0.26329306563385246	0.2655092266770891
0.7951848714486361	0.35004275650060546	0.8019182468729583	0.7402694433325595	0.6826819085359382	0.9743725323167477	0.7541743655957412	0.8371074338222361	0.02888758141237735	0.1071878003625345	0.6577401899136934	0.6914672134755646	0.32595406425879836	0.4444007397453713	0.049575530531037026	0.8505778121637627	0.946739382822411	0.45566664477393903	0.06687699961663551	0.031077430274348172	0.062245268795016795	0.007496434471407021	0.40432343135404303	0.013467429881391713	0.0719957057506192	0.55792542553118	0.08592419232559956	0.16414697061246752	0.9954648177852754	0.30113741834256547	0.44928809361275945	0.10505276002532604	0.21815313516400203	0.9679329247193409	0.5392341874741529	0.0751112660866744	0.07297087475857822	0.86410088850162	0.14609713170493377	0.557119200255207	0.6188836413188787	0.5436847106132736	0.459012746247907	0.843685255290248	0.8786668331760135	0.9378255899266876	0.026621236324415487	0.2802125779234609	0.44882203640247875	0.16411567786438663
0.2196667171826855	0.12063638883589034	0.8934840437471738	0.7218976663075347	0.9735028570368889	0.5175738201043044	0.2724602982594003	0.2670341510189237	0.2694314815754971	0.4623251591872012	0.8134214444001377	0.7615230082739025	0.5063265806339423	0.24447320973952613	0.8101113413535912	0.7000905414519625	0.297928411028649	0.050212259233113454	0.9619315071703604	0.8068387032464749	0.3049623797159441	0.30397950148875885	0.09621837642145892	0.7029184849858809	0.180760346143914	0.4681268052638421	0.4141456662679477	0.5017915884005452	0.5834629363114898	0.004962652221081054	0.9566580875860008	0.6389665379640739	0.9825293396129157	0.947481935309374	0.7435444873511678	0.3617016551197345	0.9039500537821898	0.031345728733152556	0.21640284198459858	0.09370480967739814	0.6438293607558273	0.2954346218909637	0.35161404321970136	0.4089279706912562	0.05792002446288491	0.5868018301139867	0.18621187807731876	0.2298118399665322	0.09485399768696035	0.7772313589257683
0.5508684983530141	0.6223034296117396	0.3480261418489743	0.14813781583330377	0.8115739696006182	0.5640526422097822	0.13080270960618012	0.9926340322059385	0.07154378494650004	0.8928708236585025	0.3039442834277509	0.14150380810498275	0.134729055417096	0.7858231445079773	0.5979906309248392	0.6464872152359896	0.27698106864316596	0.36877156371059017	0.11612934253270679	0.14282928271847162	0.9012912986128746	0.4496452659111614	0.7121085852447262	0.1835519284274736	0.47517338898822725	0.12469950514959827	0.5310280687626526	0.5345009420812669	0.3949603057668054	0.17393040314125519	0.869931349356993	0.5057913914176971	0.4429747675917314	0.11958849093262369	0.018101011368149678	0.7551947632236095	0.17620544073485223	0.0038326750227762885	0.03777139694457232	0.8130158469477337	0.4225755065865604	0.13890758267018966	0.33480979266723265	0.7379535689971851	0.20188346925896328	0.8435074063613217	0.9768087278520907	0.31962660561472234	0.5812125953342804	0.6196224326385831
0.29039368531815946	0.9577984307714961	0.03579897570701551	0.5866794267735647	0.7414787056721469	0.41563921442421814	0.14955564082821182	0.03432214344745255	0.0630035341794869	0.5590269232737185	0.883149259897538	0.49511847836848855	0.0758076322669865	0.5338615926387332	0.8069401112506089	0.7432337765189412	0.23834246443906226	0.5457240484948616	0.4408201378009933	0.2858542405629382	0.29996968741428554	0.2948085748858179	0.759580949922022	0.04270049051254887	0.988967478062539	0.8339895568704656	0.651866978789636	0.7099878793328007	0.334992456043091	0.7957171422360003	0.6132529520164873	0.9775911578340566	0.2980949834891964	0.39856427976050535	0.13322581093220875	0.49692466441771654	0.18351615172611357	0.9651932242580403	0.45052778011957484	0.6861737943368863	0.3027871506563211	0.999332827786586	0.524676805052539	0.5724378021074706	0.6770885606545155	0.5642908370880594	0.7166857416718014	0.6469507645773777	0.5698744452861154	0.6891675726834123
0.8232816752108076	0.2357456821005961	0.06226366033380659	0.7097139277616581	0.6261349622508026	0.7791892471477083	0.12572121301551564	0.5914426071620833	0.601152845925894	0.23891742877426358	0.058133397848895596	0.06787171967094763	0.5199562354429715	0.45251854136593805	0.9223257287913137	0.4799326942465284	0.35096603871293863	0.9246316788321933	0.4032471311370558	0.14704401640951903	0.7976427482001854	0.5540763497058364	0.1708121110445695	0.8951016373672682	0.4776315319291038	0.9812958760144361	0.21610202877645368	0.7648036312999509	0.0279380767688282	0.14419753301829696	0.8618488735395413	0.46301208072114775	0.45180506954936606	0.056020179291764394	0.031705103490552666	0.7778592319737002	0.286236932866728	0.5139536259433513	0.6384653219835806	0.6102403910872974	0.9420225738562278	0.5494094936020056	0.7326118585340792	0.8442817101800083	0.38642048541939844	0.17285726337866736	0.19158994409096508	0.01371674202044526	0.9779116753358404	0.4640568498651121
0.9337766313794558	0.20528806063093374	0.5247323387675843	0.893644039442016	0.7141056093461916	0.6557319577132149	0.2678691487641771	0.6870222532209921	0.0911533124554067	0.5178979990494488	0.17134720434241368	0.20771775846339113	0.37988616220039906	0.5928443558919471	0.3770448261673828	0.2864398677713975	0.5135896601070483	0.8127392870116995	0.195009405568772	0.48713401112182997	0.9197314181282658	0.7700479267260848	0.8238152333007398	0.646581614394793	0.22586567609018682	0.3051928431530253	0.13161118378112147	0.4575625035137284	0.24805916663604077	0.6970049477331469	0.7374706232815237	0.466034329600408	0.5528920390849178	0.22953509716692921	0.19667055690918966	0.03263405435400013	0.7686670039767776	0.2261862672871503	0.43977108462621717	0.9262419974170116	0.28668851626846037	0.20180722359301617	0.5545911759395312	0.31279904193654495	0.6125819465328421	0.4044758119127069	0.5562742386030677	0.08143359524996974	0.32561615794111887	0.8804375518448379
0.15952608276326097	0.7117600079723568	0.4554801948922783	0.20401875337138597	0.9325634384494121	0.7801237712202395	0.43413584924780346	0.286446580666747	0.04663334754366821	0.5713382374387508	0.15897515754526692	0.8077181532569174	0.23300107666889613	0.6131555948682191	0.7492507748220879	0.04364037075828997	0.8929412764302054	0.2658060981128736	0.1829759682101436	0.2744272034846711	0.7777332705952579	0.23966213028453665	0.35072867063110347	0.8476726657349524	0.3295588865472907	0.13804894021657166	0.8553439012247551	0.7990282785265126	0.007781081302854709	0.8245374221357062	0.1662709800450305	0.4735561117376811	0.35532420857174063	0.4816130369811782	0.49027324633442204	0.8373869988885835	0.725164722135804	0.11016404951841274	0.06949260222495723	0.7896403449997341	0.4558112254196618	0.1413626339781514	0.18593660366727494	0.8103097176503475	0.8413304965733295	0.9618291788032262	0.953643615620964	0.8369438560954329	0.30448339284120274	0.1908761255130016
0.48643663951589655	0.12199222137818888	0.407773076288687	0.8174646451612793	0.9454850765181514	0.442837379872665	0.8374679392977669	0.3207822419793469	0.08121743210360632	0.6333281757371542	0.36439353519733597	0.4522592301549343	0.415291296491319	0.5713795909675925	0.7802709425054788	0.9116830320592985	0.8772645428305974	0.5054137004101232	0.6337402783316326	0.06481450964014757	0.5155283735920279	0.31108972290389725	0.6290434718786465	0.5414075118524958	0.4318982075053306	0.8219775012022484	0.2611968416150028	0.9249572840782132	0.8550841712085177	0.24484654167167297	0.8599968925447063	0.8451289579251181	0.7393853852024326	0.7387376813314829	0.47498529599575523	0.869229054350023	0.7549989590019655	0.3057696651877386	0.6378844929459224	0.13544036531854697	0.19628868783724218	0.1964373292724526	0.5314641080180535	0.6130824236355736	0.9801270502616554	0.9412408692800592	0.5715418208132232	0.8822582234540906	0.2740128664816057	0.3545696093570392
0.6677741567862399	0.8417022794310843	0.3757074844333258	0.5938058720064242	0.9190886844823685	0.8903730075083914	0.07396505996574454	0.40026572795235915	0.6856675404620491	0.7519773715748148	0.1546125823913308	0.5540385678735821	0.3149024034681105	0.003318142165032012	0.6472840616673112	0.0605892170925828	0.5390834559495625	0.3487397709828576	0.5040536364180817	0.04534290519832862	0.35103712934311426	0.9677649987969419	0.3309542946647067	0.9255409973303155	0.18747956680129352	0.5433204448695473	0.3527210672363138	0.4871192566239352	0.16468950738389343	0.28358639593528123	0.23161971819502125	0.5657011979667124	0.7267353349978786	0.5252460298964133	0.8665079079166016	0.6817091021648075	0.699885981001328	0.6940486860853482	0.3698818719500482	0.2711096682985281	0.9268499393897704	0.7010277655472152	0.777598748599194	0.5482446252690333	0.6262381027545878	0.11090363707405881	0.5719452650647951	0.12124550741497164	0.377817721472154	0.2374185570067322
0.6209572082946536	0.2095867334776177	0.6624396962833659	0.5587869540245654	0.06943968632758224	0.19259935465336975	0.3924280498018793	0.14086889960683202	0.8652815902584413	0.9859129572521305	0.35983662328256716	0.9156386878696079	0.380486258537439	0.9113379510355161	0.08848269715291723	0.510398152644349	0.04741589578760619	0.31263965811199523	0.36483647147566356	0.5026058437556747	0.7531811322056953	0.5881893455934839	0.20764316282016615	0.9006289052947161	0.3611238786429395	0.3127539274633848	0.5925304888717411	0.9373135020056935	0.9777519240666085	0.33242521420863413	0.8198965522779441	0.6123618081507582	0.8585515375394405	0.2674513887334641	0.3760457905203366	0.9675591058412447	0.5672292894992235	0.2340973910030093	0.6465646969272265	0.4633783681839633	0.5586276938272703	0.45486841784451515	0.8819657154962888	0.2538916119108403	0.2568155357881974	0.03297998812118408	0.7216790106889708	0.9763963684073826	0.3195484987685896	0.09588976612433919
0.7608107653236081	0.4625655035134496	0.9029363522183146	0.5976499903809293	0.10104238608979443	0.4305775123828318	0.5699176094492395	0.4408495222505524	0.2445781179215306	0.6759414660307307	0.04495518143509647	0.9745762708987633	0.8484850098348996	0.20034954475125066	0.03801928421262035	0.5700956207062967	0.7630633916325582	0.27553445420483513	0.16502380911526993	0.8586072605094452	0.5134937059851097	0.5866530733695585	0.45245476496583314	0.3765974235348365	0.3078398646055176	0.5421172831189293	0.6079636653294508	0.04453295728881301	0.145721404445584	0.5823521509414629	0.7069623278004902	0.5069482588906171	0.24971972317186863	0.059365052304259036	0.8886329065177435	0.7002825704693033	0.7280506948634408	0.5535158826852831	0.04655122908680753	0.6303551164941495	0.8705284590811144	0.9749240360000183	0.4459800714770815	0.9141706821550638	0.5086488020003853	0.8562378062791761	0.7789837123379668	0.27666348802982443	0.6327060998015586	0.05642550388575096
0.9303167093318336	0.5530146391659758	0.8219740931928414	0.5793797372300995	0.7466490864012042	0.9499737761129627	0.9446324124665544	0.11200388975745879	0.7015922283794246	0.34622480870874506	0.3026003124152816	0.29698058967435925	0.2078170337115367	0.6052808958172964	0.36080198221717164	0.4727809558063013	0.9122594868962669	0.8779615555143728	0.8974690374744531	0.16267759123351921	0.5056580637110928	0.849604435117652	0.28275255947840683	0.6713404108959763	0.7072139294374037	0.6751913187135618	0.6066931359487169	0.7730909148857108	0.7830821221749559	0.46067845096875193	0.007477756203301489	0.1891802191633566	0.34055874267619746	0.9531619700871136	0.4784411378315965	0.015018398552766321	0.1405107500727153	0.39637584881702514	0.2060189972330002	0.39508300642594263	0.9196969687247047	0.46238640763072303	0.10224468867371928	0.1267959178969914	0.23429474308888243	0.818588720125641	0.046877387708053386	0.9846835381179698	0.8746674061144805	0.8529008836894095
0.0490934226342008	0.4804116606283625	0.9497321143990194	0.42853947593752795	0.1710978416834713	0.8147875429784268	0.06685657898747077	0.3432938672759396	0.7653899250863947	0.3527199346836971	0.30644184830809373	0.17667533358772558	0.06893412390322584	0.2894217226334871	0.43151114114738287	0.6918109314964307	0.6722376148019833	0.09686217622556326	0.1071652537673391	0.9671571489246652	0.6319332939150095	0.20206111487183942	0.08165476553284545	0.5095869179058578	0.014473067024317388	0.47272505897820416	0.13647369767847073	0.45355477629108565	0.42190601565839236	0.8781743818412933	0.3527105368293775	0.20598455636928636	0.6622436908551321	0.9743834383675787	0.2792377641828132	0.12702140559944253	0.02791711102860317	0.024416478209698944	0.8997659042080737	0.9074874663855101	0.9619924632703646	0.15279880431880621	0.9035949134537168	0.9409136967642073	0.23676612008081466	0.569757693539304	0.9154992011120895	0.9638174862534712	0.27660300876855115	0.9615965731252702
0.7270615434979285	0.3669069130025192	0.8226536076430085	0.02845711452568067	0.758595721383199	0.5366918166765842	0.8753587041805819	0.4432783747253163	0.25403988273786515	0.05600443335254246	0.14333820512318862	0.7760984497584665	0.7627664572656961	0.4582920254025846	0.10002646922059011	0.5843059898386234	0.5990252215118512	0.04198016234534796	0.012277666743329307	0.05468687630304847	0.04929936661132572	0.5529192670435107	0.12876137213963157	0.09839771659283436	0.9653123734503367	0.0949302223226498	0.723116016406552	0.5788591904097934	0.908152725521498	0.40640830873102185	0.2876951810851833	0.07167796168217977	0.2247079327467697	0.7804110816982042	0.4284488118349066	0.20091810906994645	0.4381956117510972	0.4377902365836496	0.5007705392796187	0.5112070780602713	0.15075190550604245	0.2282229532135217	0.5408051819936905	0.028816809523312337	0.7966696508942258	0.681157073666336	0.9212237362650901	0.321866202957771	0.4018262578727576	0.32274997348746914
0.06173551960067114	0.2125960075587493	0.15826538981278415	0.37031391384408074	0.500650982188949	0.5589105655810093	0.6411483154846533	0.20773569470488573	0.6543206785193474	0.7032191798678187	0.3449480818329006	0.5908076354214925	0.07800633401532175	0.6037264050057367	0.08861792602834251	0.6698647576343006	0.6178209148977133	0.3180621166863534	0.15287144153819276	0.6322522094338402	0.36534950639059727	0.997121032053876	0.8065178356691322	0.43139815883774046	0.9361561495183479	0.29904560292201854	0.8621459674812652	0.2954388397746237	0.9610902710829485	0.94393542793945	0.07947663883841638	0.9828325314577431	0.09822506406481868	0.33943783138575667	0.16705812725675717	0.05804169742839038	0.23798381679521174	0.7200955787358229	0.332244005211191	0.5426045147888935	0.12991695564502437	0.9319293962440446	0.819922465177036	0.3882305475529332	0.42539892022839176	0.9433832544567577	0.09147384477158116	0.4954981256638199	0.29283159540292325	0.5363173020370295
0.1449284968524518	0.7274097499719009	0.8847212502343762	0.015603311572253586	0.2733823670215465	0.7261020064818168	0.7051423382056022	0.4684338244189947	0.8552427029364338	0.1426233880769615	0.8024329018978062	0.4383347009330195	0.8012283186039332	0.06395271817860437	0.6962996905554761	0.21045074938424424	0.9464466945534564	0.4751847052257331	0.415711363585344	0.5561885536392095	0.30631044069661184	0.7082341161022108	0.6166261313976461	0.3920989173541988	0.5982014455762995	0.6655766342658155	0.4009712891898968	0.45370637627388277	0.5264438743631542	0.09337387284067267	0.015105196517662955	0.9194275754699347	0.7134400767184582	0.35827203966338805	0.2359459490892778	0.7671369872948688	0.07506047728553122	0.056789074363495784	0.9000581192630093	0.5576592959442456	0.31479230761898713	0.7277714188011972	0.06703660502341013	0.8936368513552361	0.42965633962689886	0.41324175949081476	0.08139370151632064	0.35244091345256234	0.40007000662432557	0.5406098515522679
0.9524095212116992	0.18087819854871934	0.4798119018627556	0.7417080858937776	0.2628657271400503	0.39334481916808617	0.7276582667420194	0.10516850101475095	0.4395009193302807	0.8909094282428468	0.14236194587339168	0.11574105010696711	0.6979692665871045	0.10289086149361149	0.9846582522780104	0.5989109454508137	0.6931155195154247	0.7131331671359018	0.46901845670846143	0.6692126370908362	0.9069365810345701	0.2796561598362354	0.18158818373635655	0.8747366998207837	0.293669179755064	0.09068798442868675	0.445463144863401	0.3657008619563069	0.2648717301818797	0.24003210606684477	0.15817685803090087	0.656170771716828	0.6297568916084507	0.279170186419494	0.4242532188268743	0.06184206822216809	0.03590755224529196	0.9562228407765032	0.5333458380915405	0.6634954733012355	0.5834908938615642	0.7024897161224521	0.10486605808926508	0.9073673713934407	0.07391590491186151	0.5561916726828827	0.6418562576816745	0.010769460828733535	0.8451004354036362	0.170125965255986
0.664986243376477	0.09970102803389758	0.2704747933401527	0.8547751442639392	0.6934846172468918	0.6601837221343488	0.3698007094638346	0.37315148553134647	0.28875139330227484	0.226199869200586	0.4302638848162972	0.014110012576657782	0.9859489235153843	0.30190088923232006	0.3164673580782138	0.623869351485804	0.1996966992913889	0.6584574737611815	0.25357599349854587	0.7304356704067082	0.05933563495651395	0.5074699044539535	0.02853580599223826	0.15494158752396758	0.6212202920490653	0.48870011114369727	0.7256774243598253	0.0011968484222614206	0.26065298098178513	0.2724721200279622	0.9392480316504574	0.6290726953542731	0.5603561709628507	0.998300513061425	0.9303657413215142	0.3627477403484084	0.870656022631314	0.6064119467184202	0.622914374971682	0.9512330014363393	0.98932370527047	0.7654220342073499	0.7963619077251421	0.2802082939509535	0.20340108433191406	0.802510648690324	0.0880176580018237	0.8923502038356097	0.04132546863286801	0.3493629789975432
0.22433791388033486	0.16890956495386067	0.8703163039318444	0.048103348636351906	0.15882783210085316	0.09009948608732399	0.5509260283364138	0.3954970634930861	0.6327781094538573	0.5088475851698997	0.020110903958223236	0.05024857658247173	0.34706800819588934	0.5089624086934667	0.2033748570712518	0.12681803506682188	0.7739300786962949	0.0693593974013641	0.6227046337018088	0.8088782910170356	0.31058226053222604	0.7459803956139679	0.5186926472130727	0.04076876376418315	0.2757422297523343	0.391848712680278	0.1552238522049445	0.6393473129537042	0.8201555639660199	0.15459756348720932	0.44650101322228974	0.34716510983100934	0.253170876189174	0.2188562651628041	0.5002532113380626	0.3809398858590991	0.5955231889991912	0.022058190750654072	0.21348025220551203	0.9230166592221682	0.9544437925091951	0.1536256775171968	0.8150002076808748	0.37335179801584806	0.5348603477854944	0.29333171322067375	0.4846054210271479	0.8632469428538828	0.9995913122816906	0.9885830747788652
0.8304074578724213	0.4658575285326324	0.7814423083845786	0.1573496285051933	0.9802683488100435	0.030451841298381188	0.2526720474327825	0.15525209021677455	0.6494491945066477	0.25028415678621196	0.9809996229454853	0.0585063474874421	0.8232061282542156	0.22091991835345737	0.14208153897828468	0.9140595192932783	0.6604233571720627	0.5414915716541548	0.8995687877139783	0.9364441972402159	0.8009871870354668	0.06858703992448967	0.7247638334451163	0.8377385969104263	0.9038562851495855	0.6631288722526084	0.3909887247687216	0.25529140045818577	0.7110878286234088	0.9360277873947523	0.11551274330575045	0.6572051866425992	0.1379145022150855	0.711270543027384	0.8714892835550289	0.22686483686391112	0.6269144718104317	0.5634148866291827	0.19573518484904895	0.8347100041585885	0.7724951528132575	0.502774923557015	0.7395682706713793	0.07976223303244812	0.12108084046252043	0.7685896785554575	0.44211715953389885	0.3100537939652618	0.7200587910556144	0.76607618655872
0.19972322147701949	0.34099571241991566	0.8200625358396487	0.36701081333948393	0.3384856878348871	0.09971889730859862	0.34597184941502956	0.4073125714181698	0.2885757168754639	0.40659276544595535	0.4663354875334387	0.43187693520698867	0.4944100085154782	0.9233003435686451	0.41474191461332777	0.7033912097648949	0.34535607710841987	0.772182050335926	0.3187164832176681	0.017362653305280307	0.9038759015849284	0.6629619957923896	0.3503414272759289	0.8843676009396532	0.2236828499965856	0.20140958307667756	0.45886542800091634	0.2606760296662135	0.46193727818211816	0.017419243093021897	0.46947185924709445	0.7955917886822448	0.40807193856482504	0.5028979447398118	0.3469868004123332	0.09758458302857453	0.9339793904117916	0.07813302687640777	0.9838344986039471	0.6994354274333487	0.4328295190217867	0.8400845496252125	0.7801255503642996	0.374082079794656	0.30428007591798567	0.7170585151543274	0.7777892774650194	0.8373745637648857	0.941421283459205	0.4960768796549231
0.48880238740616566	0.6260725978347796	0.7579285376915513	0.20350081202905324	0.4670691959175616	0.02283303710244755	0.39003942179385165	0.6277292619181478	0.3828580820983637	0.6960859245578376	0.42943609682873796	0.8167882387639137	0.3423232845692834	0.6808378705863478	0.13403536835580498	0.8062614425674104	0.9054714044031702	0.5458237954113971	0.04857282695425602	0.04315482036108953	0.8994246069144949	0.9718957621832036	0.3753900928175292	0.4151534426376262	0.38171569560184826	0.849298772857668	0.2718827339232437	0.23632781526407987	0.2561006710341014	0.8443884369475888	0.5433105871504145	0.9927249116927425	0.46189285160589466	0.5381766033020464	0.8939840381697136	0.9377128730940492	0.5691783626281779	0.9443500995949075	0.9786804495920961	0.29011186310565396	0.33256806993238863	0.8047866634006284	0.8858055317204384	0.8349569124230238	0.21427156713469986	0.03747471689839388	0.7784158986265186	0.6753758119677777	0.2648306012402045	0.29620272415169857
0.5897800120282758	0.03311322647031312	0.9439597445220441	0.41081048525967145	0.3978664556848738	0.38063422521758106	0.8228150779224785	0.5494793971576691	0.9070818857793898	0.4103972849927041	0.38713962367829324	0.36870199234319434	0.49621475686504757	0.06924376326560866	0.8656172751921055	0.32403801588900527	0.9005909565994121	0.518335028064944	0.6306557950176079	0.6877253257404452	0.069909104592913	0.13665236368158917	0.026603571906675616	0.00511613533377131	0.678837470502254	0.31606885875764457	0.24250627371699607	0.35776471373256935	0.8105562780255271	0.7294203072002317	0.4877755923319461	0.9620207876526129	0.08014496669834326	0.21296737824859402	0.279582740220115	0.6789988785174331	0.7901674020587415	0.9631540770146929	0.20875551692603822	0.6588879403024539	0.5818680181315979	0.6065008448695888	0.9251066480403393	0.8290546459625385	0.27243847462254966	0.15300213521501294	0.1449437114665375	0.011114562767147174	0.7480712141181144	0.6527372855954683
0.10714788784734386	0.68663462630841	0.6655265579640391	0.7390961656940246	0.12279084487039282	0.5207649740604473	0.7391801307037882	0.29608118613434165	0.4868029194814807	0.2664118361890244	0.23663969763076065	0.6542130219062986	0.4250833648825122	0.890319134945054	0.21876625818312623	0.6936321333707793	0.007824182059568918	0.04788132215321361	0.9009547111406391	0.35041810250523053	0.8310243305816079	0.7573955385236119	0.4493382700926146	0.7236799337414686	0.570466310801295	0.6928639828645105	0.8436745639614709	0.3831555764226243	0.34486626149253397	0.656804453954809	0.9471278559961613	0.7277650784899599	0.868755870762298	0.7966895910186305	0.662925678197186	0.328681845571707	0.6700392731647955	0.06615545161626513	0.779500946654978	0.6489185283714063	0.7267030116191106	0.6745848247900504	0.024816681597862433	0.017318917808106682	0.21006550237238586	0.9806386680316327	0.9014821956067036	0.34740504283340157	0.5014447827854179	0.49594694326477906
0.14843625567696617	0.24402002324863825	0.8997868273219022	0.411381221926015	0.3449742367284856	0.14419575522491257	0.45816654562972114	0.2052721252654851	0.11517037700242294	0.09011868847108262	0.5973463924568956	0.6298246554934239	0.4270313058122909	0.8803386286453917	0.7691974761577047	0.31524815081456836	0.38262303811661413	0.7172380344510272	0.7802362109889563	0.867134200553167	0.07400258554030703	0.5752478921639861	0.4988450226974602	0.9419163585422814	0.8246685548291636	0.2645903436585697	0.8138653924333586	0.763615402098956	0.14473539017328074	0.9466661343391372	0.3430919685805425	0.2850857983890861	0.5922582670966685	0.06956986361533068	0.1537145816686467	0.9850593706461599	0.1630260223660196	0.03721501581278952	0.17713062430315207	0.020184301847390285	0.5053993535380107	0.7082980262900759	0.5039616100458066	0.5606270480156832	0.9559443883023052	0.5386995224966609	0.1042278364937711	0.6044186396324113	0.10635913712714029	0.29164373349100015
0.790189004855049	0.27027834945540885	0.16379823870190646	0.9730053620068949	0.16657614346117466	0.12585584916331316	0.923241361466435	0.49496027704184076	0.556049027122382	0.5672322496887691	0.9615461470470347	0.4234053327911713	0.9317743067424297	0.20054132778267209	0.5429276233155089	0.5349548526911985	0.1334384271114839	0.1458757790619848	0.7543745053493601	0.3929458187695225	0.28432713125077225	0.9740599277795665	0.011856738196332595	0.25915607393352147	0.47087920403693206	0.5786154632114006	0.42476794388762806	0.8086896898946002	0.31078021964739344	0.002695469109961768	0.9569147163001777	0.43598354226673586	0.9142753444029277	0.2824940806945635	0.10475894136148511	0.9088204444586498	0.44512609065201814	0.6821877141613037	0.4951486543456147	0.998518774204675	0.7135241940133303	0.027654178237887628	0.07237572780883084	0.0851787743144895	0.580171647807092	0.9340056041584869	0.8684060732544024	0.24376303685015555	0.3555883202267196	0.15655692256745535
0.04539018156472008	0.8978115520592322	0.6014031833131098	0.8133574263311912	0.4698725263006699	0.4780165170098003	0.6088446541715721	0.1572763293467513	0.9745044573420729	0.055968828049686836	0.8464043156102934	0.29421500523744204	0.03985951291251155	0.1652791349990258	0.22067199239074475	0.9717578883315804	0.44335749760960474	0.5828570755600446	0.9463706782364568	0.32389759980969	0.43681429080018164	0.708363024182565	0.38015051096978836	0.4603423278755251	0.26963349969965966	0.15084779383503555	0.9457940982197935	0.43260125234569236	0.0018136273399967928	0.908506213777033	0.22061987918646075	0.8770772486101962	0.5558019072528044	0.6839376751142735	0.21362991960511934	0.8939079749060369	0.5132550209402471	0.19001270111039403	0.48148556136741727	0.34199991647607264	0.15394297489294928	0.38684723314206426	0.3242276160933939	0.7300687128916193	0.2045929365983522	0.9548790019534827	0.7775501224010997	0.6411553115451116	0.709627947476638	0.2617552253284837
0.685334554534638	0.3381549329497271	0.6128051367886073	0.7078434515472267	0.9890679820250805	0.7802982980818277	0.1473110604348119	0.24407140960662055	0.41230025259028935	0.7178642832463672	0.6029360925804466	0.7969285523467816	0.6160646398807235	0.04548599204794468	0.8077718143501178	0.11664692648288932	0.5733898827252988	0.8915492191939174	0.7902155828356533	0.4938634771319833	0.9201260703688756	0.5696425343697882	0.7806161520451004	0.43649623731985077	0.6166538694917626	0.9615420824377348	0.8734898013853215	0.3746858730437752	0.8594743265257334	0.19790645373087545	0.15521755093651435	0.5757758259981105	0.1000588884457192	0.04114125160349347	0.07724747264261533	0.3648226576949851	0.7155037048275664	0.26658328610580784	0.7514727383735942	0.19323525036099354	0.417733763718652	0.5104114981977405	0.9688760987024755	0.18459307173565276	0.9648543553281864	0.034444442550564225	0.5960838952429816	0.48039087234806677	0.5077497567641484	0.7780598666203635
0.9168810129808017	0.8701858077553806	0.3267302039842285	0.18177823591263775	0.08739336220398541	0.5472140296075672	0.29271332056013366	0.25014418098907953	0.7574289492178928	0.518281127684313	0.3996486407580153	0.567996817043386	0.2949531089384205	0.33548752776776103	0.7612495088496123	0.12680854512076922	0.311226132420931	0.046441749198642746	0.31366442670523664	0.7754766441376041	0.7149492275102848	0.6016367124844119	0.923340578979136	0.5295013465434837	0.02809660352773502	0.8872278415321534	0.4693840009081872	0.38431115064295673	0.4397249182620292	0.0473943294842607	0.04416878916749134	0.028336700679303495	0.5317832872665903	0.09010632157437548	0.9398528790090419	0.3169390454791874	0.5484685572297773	0.6476540699411409	0.8352387741321575	0.34031635306824914	0.5046779271949376	0.7684567720296324	0.7831354344391056	0.0448980272545868	0.7643957985130085	0.9797104847180947	0.08534901840774134	0.12433853653476667	0.37253857199205676	0.6481445701429709
0.4597301003564742	0.5876772795403967	0.3928050445762833	0.08017153707085578	0.24482027458871825	0.9074817448211621	0.6328111226083418	0.6023659138209374	0.8013053130444466	0.33544302344254795	0.17277312555921143	0.5750226786804911	0.5201988197781395	0.5391531304108295	0.2002085167851051	0.16678878927248908	0.9831118801144539	0.22337256273454587	0.3642311387728011	0.49343485969872325	0.23648139707965432	0.7944710503893199	0.7134156281059474	0.6784920178180127	0.4005029931006022	0.4015533489380343	0.9366927143400819	0.5439153824141507	0.2897818066032375	0.524151977540226	0.20722334595151437	0.854864373505669	0.510403625466149	0.9617638030538465	0.37540826826639906	0.24917987275599074	0.13060906222643254	0.022482148854053308	0.5228363563921195	0.5214154697843052	0.9378108248054996	0.8736615993715283	0.19337435461230346	0.4796597896114576	0.3050837973638205	0.6605752010351366	0.12713715452083085	0.6504188742079734	0.6176801739011673	0.7765844090101495
0.5211800113324159	0.226207957126204	0.6805350560063291	0.47523931876475767	0.27385683216592416	0.24014298113441812	0.5170879115364542	0.3754624032312396	0.9990277439662694	0.08795865562304905	0.7167988897765171	0.7528344075425624	0.9807464180319575	0.4941684819479487	0.07765538069576827	0.7969107244034237	0.5025097416482748	0.4220661566563503	0.3713244028095234	0.9107609611906651	0.4637481755452192	0.9035477424746015	0.5203639236146194	0.7041900189034094	0.8839822429847323	0.1521225714367761	0.6469005608457331	0.7188183610836594	0.15140304596368737	0.8133016150525747	0.6785849037085228	0.8344060609985182	0.3583640565402195	0.9653573863012357	0.717946959075164	0.743398614121594	0.061701000398835526	0.7486604162645996	0.09589541511117727	0.8651804140890578	0.5250179945767847	0.1754460275700871	0.1428271584135421	0.4809124989265744	0.1368181066538703	0.20186571500920358	0.9182562581205769	0.10056412748742316	0.3426904199450369	0.7466669060301654
0.2328340518629367	0.553407919069913	0.7489999358604132	0.656487788418999	0.7424304660656316	0.04907370888653939	0.48880414872161104	0.07710845281871814	0.6243664985932835	0.9587331716111469	0.6432054674090846	0.17079516471406897	0.8803462484221212	0.04532919275054259	0.0023387638948517697	0.6807572708389907	0.05040085223267354	0.3845601956522551	0.006197973830487036	0.4044623986535467	0.3673500443023885	0.24267770219770002	0.5193130274783481	0.7736144461688556	0.3896892908184193	0.4281678257645357	0.6947345882351081	0.9132136161895477	0.012521640071191609	0.40795128412290116	0.9957658690482957	0.11019561334139016	0.49133665257556725	0.2950759386828262	0.6658142722870783	0.8206407882935584	0.49580113894951205	0.8763578100805361	0.1841548031550312	0.06625376648973869	0.6237685232440723	0.7678021573630982	0.36775945293835133	0.08047437276806324	0.496151023858454	0.741009922568936	0.3727137850424245	0.7562661580597466	0.7510982598959492	0.7142883265597035
0.5286789612500238	0.6381811375817962	0.5573427546667301	0.4662041039470072	0.3670864672958346	0.15706073395531184	0.19545756436704498	0.610682431415261	0.8357021642704608	0.9289095255836324	0.13839813762153697	0.4468588003224516	0.22032778822010757	0.26214856135255005	0.8006348743965629	0.6788270474096145	0.07039445209418049	0.6869470160528065	0.5677695743296403	0.8048187894590461	0.7506359850338488	0.7542069049798189	0.6486426922798729	0.376527813262328	0.45679162256200234	0.28591714607048635	0.6013051940680947	0.02414449424190901	0.6146565545239874	0.027531450742064312	0.7766529453323999	0.08371111637164719	0.9281679253470226	0.47559270195986014	0.8744381281526273	0.742368826977008	0.9770217663561998	0.03554050011922705	0.20065029873668905	0.9749157341646355	0.8794229432616801	0.006011884924377431	0.9416145440616779	0.9555316430914215	0.07750528520762578	0.18452501613638972	0.9270790554521778	0.28176528509209464	0.010262375165215443	0.9946954989795058
0.19456139080354706	0.2161823328247503	0.9674633672163074	0.8415921569636596	0.32115556122294053	0.48222211978311946	0.33919063222053547	0.3726125135673122	0.38811822188994716	0.7047630363747285	0.7023304114930747	0.23435157303829823	0.19782647525660657	0.8943096641849398	0.020429910370008963	0.3878750562924892	0.14260175955141807	0.9014504875639671	0.6920615581176158	0.9956034240696018	0.9754237857689269	0.18245118136036165	0.7681413248887816	0.9085735612622983	0.0961931952908559	0.7890873824499328	0.9802662237742024	0.04368616200761388	0.4833860087742733	0.6962844612696937	0.05507205464002862	0.1362479946872579	0.9979526050302331	0.7255327350454371	0.5882205377740657	0.3717566567413829	0.18979294794594437	0.6289502206923868	0.7374806613534652	0.45176023858749226	0.3138933770293759	0.9745963467450376	0.3127876911547298	0.961283529247327	0.43383049618016667	0.30399983349815407	0.5281963563163253	0.023810975379981558	0.1707529243627416	0.8101663543612134
0.06254239568446662	0.22054858640123887	0.6650179737125853	0.6425104453944126	0.25764560699404315	0.3988865731656325	0.8466795560383731	0.5489259260634762	0.4385873441909779	0.18868362597442367	0.5814759165941507	0.0691079629585658	0.125927476953273	0.8292771419069708	0.9801607528901538	0.5253402941647481	0.9079410529761647	0.6543195967174765	0.3338383485546145	0.13633921639704616	0.36174203268089544	0.9364889135538303	0.6847861499616937	0.559203850230437	0.9181416284894608	0.5828815476238794	0.3929200200103127	0.8196022049279973	0.27723374770841835	0.358623495854964	0.779602245891337	0.022056507899340327	0.6250812919512521	0.43319478445597337	0.9832152633262221	0.8880644339359748	0.5149010888933432	0.8907366184340179	0.7953947165228076	0.16398218571580225	0.4146581222948963	0.6744014972618654	0.6514882894754996	0.9475806599732104	0.5594595920249742	0.11231762921533339	0.9354642579859733	0.5456141356087512	0.5945330323440738	0.5844397100819089
0.10502393103762342	0.9006876501326683	0.9525387302882808	0.5926256698049308	0.028098161174220926	0.8411495131630633	0.38221443981915904	0.2965716453840118	0.46463356760886976	0.414210718233079	0.5518185275506269	0.589057929109594	0.26247571815061443	0.9995009860290003	0.8795836806142323	0.2241129544455165	0.03315073022726145	0.5246278287551052	0.9112670983255026	0.5691620934914706	0.3610924147848419	0.15773352118713013	0.3466570122828796	0.2604217283759074	0.22968121690978494	0.5621656624420768	0.8767550197300878	0.3287896895923038	0.5676351347954763	0.7592850810069908	0.7887423094445244	0.6571828924656076	0.2670720218311904	0.3193690530493183	0.1959772969157979	0.02044913789139302	0.41246092650057675	0.5114409106284648	0.2580241830379747	0.1612196746480008	0.9827612517927399	0.3624429804435729	0.655695745568912	0.8532831645693838	0.4389703854507174	0.13560864508714177	0.12471913332270923	0.05335467770017022	0.511098680019196	0.9937992500247352
0.13768671047519487	0.8757802700320024	0.6287235028567691	0.21729304138378425	0.678955046848237	0.4825462306356172	0.924463880012731	0.8505987143108296	0.10378426011932496	0.62183845852198	0.14322030380393858	0.6029259372098685	0.09946453416740231	0.2725288733938497	0.830262526853407	0.5687293724879867	0.7468538758472321	0.02509485882293716	0.32751535130540144	0.08625774496042693	0.06766313476466068	0.5869002050306894	0.3683661428161298	0.35401945272918833	0.47411025423947395	0.42753139381528005	0.49088655063359066	0.580123997993365	0.984858836084682	0.036661577430871284	0.553259442615007	0.08212247756949853	0.6165032891448397	0.09762684733350491	0.5268422909719541	0.4968737621834891	0.20670407432595683	0.7938475762844475	0.8458350727901908	0.23441113650222611	0.9311240341065073	0.26250466572772924	0.05645463260479544	0.4690024494930749	0.027643480107929275	0.028833131151429492	0.31614875070804216	0.15421421391001577	0.2530884404999051	0.6760841507686934
0.7772987556866964	0.21448798961285398	0.9201351686637191	0.9059391101378919	0.020057396965479257	0.16236337090179287	0.42722510860905716	0.3866684772949379	0.3508521735191876	0.9561426457835844	0.6351510284014353	0.4290471087177111	0.8522895257426538	0.7434507468956368	0.08840452423580092	0.49385323106236667	0.11865385523265481	0.6753794768683025	0.8710107715340927	0.993179139172714	0.5072162638593433	0.08300605875954248	0.016984408254467565	0.3276106657485869	0.2803506381094406	0.16656436170298916	0.60056698433454	0.7816493135315743	0.8090682127967841	0.69966343391343	0.5396685539005918	0.37472062590909094	0.6681169959415172	0.7330528230845026	0.30159661606968313	0.38463681972751784	0.110264362532282	0.7038131394934851	0.29879838962106076	0.27585564352809144	0.6231249432015349	0.22748508822663827	0.2711334290179601	0.1346945686162817	0.7550864550784752	0.5054900486505367	0.6056789163521596	0.0862376570478437	0.4197127539168386	0.9572186545528445
0.9815935165354788	0.9352929045347355	0.4675639067043986	0.37094111996593593	0.3591789301251883	0.24611059178302952	0.9586760384897524	0.6299484544506557	0.45762795529908296	0.36653176896858664	0.4246360156561949	0.6778090403934902	0.6306898744240891	0.9318782568330491	0.7883851613642174	0.2563365647019653	0.4355419595592973	0.1254939528547282	0.17358216861513387	0.7885909045082317	0.9790553821494393	0.6822059467348861	0.5983209075805852	0.931911281144169	0.04453706939655944	0.3769715598410862	0.9517595754332068	0.9163914404893282	0.7714860027197123	0.6212792666313377	0.3595548811504822	0.5895564315393224	0.7666187529305721	0.7286122784714096	0.9213051684333712	0.6885669284656233	0.07348341151314297	0.5068622883223012	0.17686945838971113	0.6357472249077853	0.04501189441126541	0.7363945886906185	0.18974024383417332	0.08825911229602279	0.8422047410791537	0.04168620574783455	0.8364453068769673	0.2581640003212251	0.8120719704629463	0.5399341305845988
0.8538986076128643	0.2632945607338065	0.5918818143704859	0.5954840630934022	0.4200734132718238	0.6738938281281881	0.3442316970954695	0.2467844974435628	0.5250766236648341	0.8950839028807563	0.6786465523143543	0.6552687579788199	0.897502452304678	0.7217937558350506	0.814325416703992	0.7729724156417805	0.48418213866045723	0.984099338857406	0.06054990219773704	0.6777739156905129	0.7386362121772516	0.06904450837160425	0.27110796622850686	0.9949090285561148	0.6805911977823584	0.8896792807971782	0.5258358811373574	0.5090664592956496	0.33067649020313605	0.8297402498873847	0.0202049695302845	0.0006869557615521993	0.7065296740704137	0.9728760986891869	0.2909183375328348	0.9336581671503168	0.7483635783982807	0.5626796333811436	0.4767814762054212	0.8263070612576617	0.5337070435141291	0.38912184086120993	0.36840762788202286	0.7386216553557832	0.3938647058138053	0.7302479443978958	0.4137912548103213	0.9896109707187069	0.9517672983487367	0.318838202162829
0.18148826085392966	0.38950822484647496	0.9593845441896652	0.31152097848371463	0.3700290467145001	0.09722753673715623	0.14051118470421387	0.0412286481718841	0.20579434652053707	0.05343695298678708	0.6441566755028455	0.1273233390773053	0.8476534294595452	0.9787414186533184	0.06773882199471393	0.8793418108960079	0.5049268586965127	0.09240077228132759	0.7476100758119696	0.8714115883743702	0.5372550861410494	0.33185882735296923	0.3812424877502322	0.13159680345986557	0.1242741472976101	0.5214520482555591	0.8550451494942906	0.22002221482028217	0.7927331883717977	0.5349268728148253	0.44649549934640365	0.789229231512337	0.04696181109196618	0.9259377657597232	0.7805352161358938	0.7108454045575704	0.15822503920491693	0.15381097837065927	0.019723854397837304	0.023977994432986538	0.8414031468949401	0.795287072061274	0.8382025845807254	0.4686787952092506	0.6467727492048408	0.8812859330899946	0.9786191805414579	0.7696280960999158	0.7596425729056487	0.37962233530406886
0.20273929857701423	0.5348635395992393	0.7840943996869946	0.5023009112873875	0.8036879229778594	0.6951732671525169	0.9014328398841736	0.13090067570983777	0.5389461135079255	0.28620975628574097	0.696679950262556	0.7551925086993484	0.504811926239032	0.8970257833194767	0.4011938081156806	0.7851983508031135	0.38151355392487096	0.6651021902187617	0.5609931263686517	0.6065152738961026	0.9298734607519913	0.20811553201674782	0.8048774510432508	0.7128555711653578	0.39684472338653587	0.9152174605188704	0.6654605897888922	0.24293704480851908	0.5634617509055094	0.16243207816682204	0.5830422407185504	0.6126445808137121	0.8672665218662321	0.26498157096727926	0.5178249596299982	0.5438139874716782	0.01012706042165512	0.2024315988148977	0.24324655521215888	0.30703009758768796	0.9314387032313035	0.3829965198584804	0.08745571946108677	0.3133490244359054	0.42937626588046685	0.5699425846942625	0.10395206066726026	0.923230625741937	0.6561132244184398	0.7276090287469276
0.5400332569538302	0.817159995225381	0.8916367395177679	0.15288684974033107	0.9547655523913463	0.5317599371051444	0.40173815556772263	0.7928139783582119	0.16455213460449758	0.567952402132483	0.8458535593712075	0.6364195956377228	0.218788118523064	0.19430310337869083	0.5958087247319221	0.9954450725864168	0.16238352643267628	0.993980195377564	0.8622265936699076	0.07080455221889459	0.7985486457578848	0.36328737274007394	0.801241724639365	0.5211176689589719	0.4613226086230774	0.23882827359129122	0.6590561326585673	0.16618817236695804	0.7271737358156132	0.24295657671857962	0.6179683301767326	0.4903877364536775	0.3182593594588492	0.306925063306297	0.9037224353752642	0.2546636994328624	0.5087411977916962	0.006377366753304359	0.9575867234596239	0.5146240039540125	0.47617338658707864	0.6598982023197376	0.5167568574359868	0.8226807889884096	0.4140498153125961	0.46986780793146277	0.1523010275771418	0.13621852626338016	0.803873440514853	0.9072414935924383
0.5554915805270007	0.7529630589275126	0.07263417618386914	0.8392837826206739	0.043268094949640235	0.8607752216700262	0.4713785029085886	0.017056464303396468	0.709567740199889	0.6592681759617776	0.9230696839729085	0.38339992208993745	0.43116253557164075	0.29592122719932834	0.6994748528236308	0.8977723531445763	0.35661096641463463	0.5565343990542024	0.1598081930898838	0.47992059510950724	0.8154472779514232	0.5971142001572242	0.14463452391058473	0.28908402012804757	0.7482431593762562	0.008414424122405673	0.44531335000075034	0.6935009737165351	0.006918649582019265	0.7117997516030357	0.05095594192072639	0.21103291357737386	0.22404919356011666	0.48953313595877257	0.789970634947322	0.5562482204126307	0.07903907497284046	0.5667911095953116	0.8979677247682951	0.39001421474552556	0.808201253449855	0.5607458666619727	0.7637432171199626	0.1100877059583214	0.3026032564426012	0.7505433572006706	0.8393780999722327	0.5651003176067131	0.18326457684256925	0.8271095153920832
0.7863758131345606	0.5753460302890229	0.522900565239874	0.8701554673942764	0.7616818015281699	0.15780603561746764	0.11256506426641666	0.16129673633689057	0.7107148964620722	0.5395959154613041	0.5810863341367668	0.5133420082007842	0.11539091226874176	0.10518818415289499	0.4271315384108123	0.4976764431789916	0.08293409846726185	0.22339545599065624	0.0038193877036430957	0.0648127738255152	0.9926657404038279	0.06965563433684108	0.39979869671351986	0.6813255849711357	0.057005468749368404	0.005618463500176918	0.6725293615926892	0.3817053317056591	0.06501550822879021	0.5078805408502648	0.04550655701546902	0.5395164933097033	0.9342539469102172	0.7160452485427202	0.2853760365690593	0.6721903995170618	0.03112114174861158	0.8452984784267997	0.4999225920985596	0.612973183806195	0.06722836560377587	0.3420805119118955	0.38367577298657973	0.7955538661518589	0.08848668798122072	0.306900873122946	0.5954039186232857	0.7570111309018351	0.6195263144202374	0.8038719832332181
0.07140400971122096	0.12934686946079355	0.5392501734027111	0.3646526891645864	0.2519065571250174	0.5223083780122441	0.6291318714577536	0.9323469799511933	0.5477298812593213	0.589162946639367	0.19619832174935037	0.8714866383115338	0.4850949580268278	0.23143810063084014	0.2721219836198643	0.8403941393300883	0.25794552924600056	0.7523423544639312	0.36939983601037363	0.8488592887673522	0.24857233750281382	0.732467029011371	0.12583586685998438	0.8588666301610124	0.16914616626333434	0.30886401281941067	0.7392766855213198	0.42137100432618024	0.5978877474148481	0.04685996510021595	0.11173483557363184	0.3104711558915304	0.413296388896771	0.8003923772631762	0.7427141822192698	0.9975175447561209	0.6806853573899297	0.2596833467098092	0.7586555392524625	0.9968484491426488	0.5959495325447717	0.6745328064322421	0.6644214195242394	0.20453899979393209	0.9449556928716925	0.3987957048126809	0.03401684433190366	0.17873805193504044	0.7732729545317591	0.5530046200813876
0.8528941663998926	0.9231324702953899	0.8801498567676594	0.883990140823573	0.6041022993569108	0.39179730790174316	0.39148698061993537	0.6056010508624281	0.3203428956841946	0.021360738700299975	0.908179823776477	0.40052176927018557	0.09842342844014473	0.5018813880734089	0.19637922713426137	0.02239547461105973	0.4293502144073422	0.4412062013825685	0.43366989183107163	0.09968103202442757	0.0817614607708016	0.7793463892608922	0.6541971474623304	0.6463893889049384	0.9807679445584142	0.6238411370287502	0.06910576083214648	0.4452400913963577	0.4391598645807768	0.06974917524099622	0.8811088482052641	0.8911991079640258	0.048194595430890996	0.5778270141837908	0.9297115322472814	0.218425799973488	0.2709752957393242	0.9037880903602914	0.7342702380329537	0.5678816456760407	0.18040203428970436	0.0643971450826526	0.376426261057735	0.5695461778446528	0.2591510621712455	0.6631979190125551	0.31088087514862583	0.6489075693972429	0.09517195418968283	0.22061912156978436
0.9863240531127587	0.4417425325629505	0.39340021556631566	0.21163335069749	0.7974432123675714	0.1795734418443402	0.29448633610150143	0.18932719960808497	0.30879508650265797	0.1727929121868792	0.9794973058321147	0.9541618896386079	0.033612991207093046	0.6044583530663635	0.8821685354294182	0.16151770993066372	0.6584335644005154	0.35494890041268135	0.2076778647993528	0.011119695672586194	0.12595592990204452	0.24137496906178324	0.5263392649845091	0.4088103001755653	0.5835380895144883	0.48997892876926363	0.1611794143890849	0.20137629513711852	0.2681339452847734	0.6144004899020218	0.1677541303739335	0.6543005215659364	0.5664686547636727	0.6702376405695346	0.16833549299855521	0.44589135606534025	0.48646587103722727	0.29828527543345507	0.540627727352378	0.9426578631372917	0.5463783148617551	0.35640712783228734	0.5936481621191192	0.07354510206204001	0.9658552727126853	0.30391591607095225	0.08736398104861287	0.054100536633852836	0.6041528774346365	0.9627668557539439
0.3309137853390749	0.08977396700716789	0.7912920358541277	0.10516041829426981	0.8544163906646149	0.781789471618529	0.5467198898110028	0.4112266531358315	0.7820774505764106	0.3987787839097269	0.08338445712497666	0.9292258617338932	0.7294728407253137	0.6204525213808234	0.34216962629576086	0.6338567054367057	0.5086238256269783	0.33972079716294545	0.40303475465728245	0.262877148116617	0.07400607415761373	0.9619242103218139	0.16256113362974756	0.432822031733609	0.9547279230946968	0.7183427060452309	0.7194566878388715	0.1422981241147504	0.244818356170996	0.013150822021289033	0.634361275172774	0.5128591188999515	0.23884623207700673	0.5629432255604566	0.6878008411026811	0.03683083133597309	0.07406192423524949	0.9369457960086898	0.13858671135803258	0.8752898391329723	0.5694179147572478	0.6388671592184995	0.6908031286030166	0.347744683483976	0.23244574884270097	0.5440695865485725	0.19012946047834933	0.4097484799673319	0.47691288585659364	0.592355186783386
0.24951237582222097	0.17735307789255428	0.04946991515974941	0.024789524136738073	0.8093783930631023	0.5862150277696192	0.21298971237573527	0.8623635721240172	0.0072528972585691465	0.2724560935082744	0.3095932696917021	0.3507695151834572	0.24657533142922117	0.036176336810875065	0.24996132586484276	0.2406637013204549	0.7566835538839229	0.2950428483898645	0.5788769137488579	0.9544953224583649	0.8824897675307398	0.6060435806931144	0.07818258750999019	0.048508621771545246	0.6142648173560515	0.25029111951689853	0.3374813646539543	0.6845723610721903	0.9295573228934649	0.08242650968468945	0.625170686211859	0.4421252832872278	0.7628739794227937	0.6356228555152651	0.4165670253380225	0.6902279143351411	0.689435777274301	0.4112879933508159	0.1938720067451024	0.2297463110000414	0.764343483391737	0.046195535017876765	0.8374760227429975	0.8026642013272155	0.09447922722666369	0.9432393964398834	0.4748569015434273	0.30479605882299743	0.1094944370780615	0.9461459328391288
0.06491300565223812	0.377191063436903	0.44925782302764616	0.2605811303256601	0.3709552275011295	0.8184328829931287	0.4511182553074855	0.3278325139982948	0.5254584996473085	0.696253443416592	0.06007567629719457	0.8017431612396652	0.8029863035586337	0.19631678818197085	0.8876825912590515	0.5903555897621933	0.5895705881631278	0.7279849347229214	0.25533865354631735	0.9178180457982521	0.8623617811974423	0.9428820393723907	0.3376440409276402	0.302697435284762	0.39841440687195684	0.8291198148014226	0.7912038577883664	0.3011574280771342	0.2852907051890169	0.4906552330124425	0.18670740480418968	0.21227355983942275	0.5184224560418625	0.9842941444070432	0.7692630752834988	0.45689912094883833	0.8864327117830877	0.20154683043593902	0.3334659906549412	0.40483994126506817	0.33022229269367975	0.879700342866798	0.1663219327393498	0.9835231760587411	0.4730238232668521	0.3961591539877036	0.689035462713888	0.4300134633179892	0.45783471501027784	0.9946259708425842
0.8902205018986804	0.17435367874793906	0.9230232850403269	0.6348546292751311	0.8596031262890673	0.26876787801412305	0.928406112377781	0.4234274447894155	0.6602986082334985	0.02544357854624346	0.8217018298115056	0.22317998825716379	0.3145699953456377	0.5894328998009747	0.9050875315419891	0.23036509572672204	0.10877749612298815	0.3310555737098062	0.12476896303098084	0.7236886097945363	0.5304568334292478	0.2612037233701786	0.9639712494410368	0.14101668263480938	0.8706497322624615	0.5143845201714345	0.7356326586560119	0.4474961779635055	0.2890021330311848	0.789562541678048	0.8422869160563256	0.4445510476489205	0.9790608033806315	0.3138415794109153	0.12331219596536858	0.5570982056486244	0.5016727847532142	0.28304593938947586	0.3038655449147747	0.14833303961998845	0.1098434292592263	0.3955749363239741	0.014647501746616332	0.8471721677187893	0.2947469600640974	0.8070019049444916	0.08640343876795253	0.9210789728959641	0.29371498256391115	0.9412293607048992
0.1531714926741361	0.759118659831122	0.995348792017927	0.48483223541214193	0.1575541665331729	0.7494967670624912	0.011154462454685987	0.7872553451043844	0.8312813443697593	0.48569903970363526	0.9435318340448754	0.3404839423637558	0.8559418311344373	0.7598337860286	0.8321701360139165	0.01560363485527183	0.3731933462791799	0.3968745141124722	0.696906223874475	0.9083518000238477	0.4009334630627045	0.987856035001876	0.2720668532858711	0.36275738394556023	0.6803430650152728	0.05087116019898441	0.4579017313914293	0.5561005341194413	0.10353823057747902	0.6290126774657899	0.9523710299394254	0.6884146699091409	0.9222303745959914	0.7192991534616427	0.43828668588801367	0.6078184852308041	0.36069078574058855	0.003798827658585857	0.49588040784997256	0.22973781486103217	0.05265129421456305	0.12269028262593873	0.06976216050052075	0.20598306193546712	0.2509583947911982	0.10891412938220868	0.01192725077521306	0.9050020627151907	0.5119347897490701	0.9363797546605048
0.6873346977510056	0.4579655925646462	0.47337529736007133	0.8601197691935781	0.2839316196563093	0.7566570924369354	0.8742219151993483	0.8690504832290256	0.7545978422359094	0.1674057648733187	0.083466247358149	0.3476915415768934	0.21609359308117937	0.9150692907369784	0.0849278094417778	0.1269358224566366	0.39813875519873954	0.17885053837307474	0.6129066486610205	0.468530105879439	0.33553895952741886	0.8408397565072552	0.9905727387477352	0.039961812667707264	0.05490733138584669	0.9269890296973249	0.8265121068027399	0.31816110998818536	0.05737619766401625	0.8962799396084256	0.5853851764311029	0.0060547011093242675	0.28136382917281133	0.3372849781660281	0.7678536975056647	0.22494460714200026	0.6814284832607708	0.8597342289162991	0.3179333193966012	0.9451886129518217	0.5029324555814818	0.5007168653346634	0.11366535944637546	0.7255602333135293	0.33593225452318587	0.3619995222270054	0.2968765544155335	0.5877396170653898	0.5799279491844255	0.7484977674669163
0.9702368413061824	0.4402013643332111	0.48816046491667175	0.5640538999362454	0.9392100967498614	0.8756923928675089	0.8173993038115064	0.8569257272258236	0.7793845355624696	0.42014181577007403	0.9212494750441736	0.3643182916291683	0.6760093362328566	0.007088094453653437	0.05422574430901894	0.8465690236754698	0.9125417070816912	0.9150065378604577	0.3399008090927691	0.8571307762237792	0.7339376007460066	0.46376916408618163	0.13666487234755953	0.03325289624174599	0.8021558288922858	0.4095952585442748	0.311530980859823	0.022784204733006796	0.1805764576819563	0.39768897008862614	0.12350334982208533	0.6861134160582121	0.4117968101430509	0.9352357740859738	0.6606074204993527	0.8647910231471347	0.5729706798161298	0.48906906078644896	0.320199128305818	0.5304708704856809	0.2544022448551462	0.396283984147316	0.5606778138761597	0.43126669566124365	0.28213533878949637	0.477663417205233	0.41077746333652687	0.6184376775705505	0.7041970437974447	0.4644894143052153
0.34683030871638754	0.1756301913263344	0.20815072114547895	0.9558268083363356	0.4139841088285897	0.6292276185311475	0.793283690945356	0.09511572226933518	0.044017723716589074	0.13552929863372587	0.7950153294126839	0.011930735937350168	0.13633127909123177	0.4065046871729151	0.07146660538496108	0.9632209441330237	0.5219524584190649	0.6828205086776932	0.23628179200236787	0.7004286842853062	0.9439247589878526	0.03321337661695878	0.5428575927900391	0.22840523207098418	0.8195963767465869	0.7894585390453803	0.053226045886149764	0.6889280951200553	0.536191009690536	0.25505594079129823	0.04067155724379701	0.48133613332448577	0.7257681646161382	0.9460234578879708	0.06114605242542792	0.2608881133359183	0.06719966640951602	0.16547642058397938	0.756500047671134	0.5095172773744626	0.7004744566492049	0.1035503848517002	0.1823665771299976	0.7067117415297629	0.9922350752217267	0.4027772229579365	0.6513799275323343	0.6518834526367415	0.06766785446499934	0.11445633009932188
0.12849407979657312	0.11611960335807325	0.3884159224919692	0.6071008226897785	0.5670624260639423	0.43346020914572714	0.6138525913353374	0.40960339818720115	0.5180339692164058	0.9798052784676374	0.22833844154722993	0.40342815884396743	0.25703019556757456	0.2562552454073175	0.20258141121635687	0.18563614700464304	0.6066712598185618	0.029686979729493745	0.6934316640562823	0.8838199731519297	0.1865117627581503	0.9738452995041396	0.14314288560569643	0.6186223541480974	0.4842570898901085	0.41677006895773716	0.5832189269096899	0.49582631785091447	0.558327945212187	0.21965117497165854	0.054620177007831505	0.22217244353261456	0.5804779972840296	0.5117122338489188	0.9103077279202432	0.5207750351699009	0.05695507603127559	0.8399479970179305	0.17939200797732047	0.23475208431732775	0.8959093607689291	0.25153271834124624	0.8832855919151728	0.580128907490175	0.2755052060395258	0.40332566613117526	0.6338953289124721	0.30397476367758747	0.47782644892199055	0.3430245329838577
0.252714126686988	0.806834785314841	0.47360105201688163	0.6418012458793385	0.03916219514292474	0.2941884750177338	0.5559732171714992	0.253669842514038	0.1488577409192433	0.9470591560267848	0.6152092524442135	0.7582747218250118	0.12389558110004806	0.208287479338634	0.21713571265644527	0.18518690306157903	0.8246774989824218	0.03670232566406606	0.9157160334047975	0.14908799993922361	0.4242074460985156	0.3205493337765014	0.608337886160773	0.594836844293823	0.46614414476114396	0.3548781902099626	0.18210677047367196	0.051728128347917735	0.20936027133690294	0.7535650380946562	0.5528778514057571	0.4561586496437636	0.9374263243317364	0.2173161048170713	0.7942778637209977	0.5213243511514518	0.29528680612323477	0.7507518408208355	0.6831181976307603	0.02887679103617724	0.40092104386077	0.042727897182879726	0.9781365002268172	0.3467367143226664	0.1379022548371257	0.17488742930385548	0.8722095387008899	0.03991276001092592	0.19986349516756352	0.6888748104209096
0.48365443168019073	0.36712546513279565	0.9130585467566245	0.3216134792248384	0.3595729939728909	0.5108487340493116	0.8903416531317978	0.8628425040958899	0.5678496598343103	0.36930545613989096	0.6450755266903699	0.6024461155636558	0.038598082141108714	0.13517834080844138	0.4722216809506513	0.15133450948800853	0.32187860306111415	0.6688614910036058	0.8480343679081865	0.12011410139427026	0.09131124289016546	0.7469717928440226	0.6108513980221941	0.17309309001875106	0.17129605374159362	0.5761976966874809	0.6316769464376544	0.6524371611896828	0.6515384942576262	0.40650548200274883	0.05490631561645798	0.9559894060256455	0.09850284103934359	0.21340219418613915	0.4098051651782918	0.5516596074570415	0.8041745605959417	0.8025258440984626	0.4678838123695013	0.39041906001181004	0.5616039372618956	0.9554241776966598	0.2994730872026167	0.80234121837615	0.23437291314804765	0.1890100417968854	0.33665501023303346	0.19384537086913223	0.4325741298194399	0.45632701156747835
0.9067960730663503	0.5784707678579311	0.22498731348974177	0.021702306444041475	0.6433598905007186	0.8932518296619545	0.15892674413422903	0.3510894935088419	0.737704694956749	0.31539425665736753	0.06994030457990119	0.9977465999977178	0.5693173320612643	0.5418825791508114	0.31271984486340654	0.7653111581465303	0.4022144738095581	0.45045856670373574	0.10498227279554695	0.9648540642639818	0.6553472970985192	0.007000752947389999	0.985974468987334	0.9537198167583332	0.2215886163822478	0.5939685876092099	0.5172545170186794	0.04174536571809395	0.8591759021942452	0.8670102781110794	0.9046313378465995	0.3438104800115741	0.10680774505887469	0.7089263050798011	0.17365861307675	0.6927621895203141	0.35092968640754085	0.48821095575202966	0.9120715754917087	0.00605001874080513	0.9741463633584262	0.33097148393714615	0.5924075743752042	0.2912423171582824	0.6730116971645369	0.022782161076800866	0.3140404682408081	0.5598959717662858	0.9866880611915316	0.8415638717084047
0.43660417891715864	0.5567480936119249	0.3841739241817892	0.17432054554363707	0.612830961322147	0.15482295284417202	0.5450782835698279	0.5518582687850482	0.3204715232910609	0.11414527661232365	0.3921025459022641	0.3783485398581048	0.7864193749564996	0.4051576847005445	0.589618310215115	0.17747283908005962	0.43441331976573894	0.8859542381318345	0.24690962268813899	0.9759436856114777	0.6145183459361371	0.0444542698643835	0.22842903082749388	0.6463055025934151	0.21524032053749598	0.9086243210541664	0.604538752500675	0.8174660132698051	0.47999005125420735	0.3427672611283168	0.4894298852948702	0.3579398840008057	0.48337257481903406	0.14467466927199812	0.94352523737498	0.2735538038050451	0.667519631811308	0.40579078128220647	0.837499385040147	0.5094353879482034	0.2731165073369608	0.5707807756990058	0.3438314939658135	0.6448252830589438	0.7504082974490903	0.6730695418403917	0.4357009096665765	0.5264509566212828	0.19028300453605984	0.2754276575129304
0.861522097810026	0.12612370263265105	0.00048328209430414937	0.2826976316099803	0.5347647174522895	0.7305104958237605	0.9480460601203855	0.19517925173739326	0.3421114200385531	0.32669618418827706	0.20921745106512002	0.9388042998526367	0.724545108568686	0.00196103152247995	0.08223532142727974	0.34852435571202856	0.3699246001468741	0.6244377345808919	0.7962185927319575	0.26215351696559686	0.7057233130265177	0.2472305229893973	0.4713005643385877	0.110769204368111	0.5539644556630536	0.3020674139527252	0.19554459477373898	0.9120156150843791	0.9747288841537326	0.9474765937502801	0.4341546798343634	0.13236594615997443	0.033045758725799845	0.08564836243379337	0.9817225630248851	0.36947531700652736	0.029117218039906412	0.33126104511556553	0.30212946305537314	0.03983446188853346	0.13098616392897355	0.2486297471958533	0.10143864581855289	0.21330325835071973	0.7181989191532223	0.9958585284390281	0.04949776636497338	0.5235758198132611	0.6632446688227145	0.15827713335809257
0.6190370592688091	0.6348074004670886	0.22369831294429599	0.9304539591078814	0.6367050404633814	0.7285674279077575	0.8745759750040722	0.7019520289960192	0.7562282214935797	0.29709542726862004	0.137131276253613	0.5996757091664268	0.25618546787390906	0.28835990409819534	0.904877276658557	0.20724010350423938	0.26762384785398385	0.7494643608015649	0.476144396411063	0.35794199055220577	0.7388358413514649	0.023826017889849282	0.49501079342031595	0.9159462985597269	0.5059173479657173	0.27243496621285035	0.08588875552572883	0.7955731742875383	0.37750143860873353	0.5258747537577684	0.8708130297094718	0.3404817353302724	0.24928438573085832	0.004904290157902169	0.8849680058943363	0.40897848781160895	0.4380501822401289	0.6485573904112656	0.8610262000340178	0.47487935526842573	0.8412858081936171	0.4331061958147828	0.46645051481312927	0.9884263939600694	0.4898202504399577	0.2318855136932393	0.18242249715283543	0.3072866168347449	0.04485239997487722	0.7491621382757473
0.9678557030097233	0.4794577614975173	0.0303356639575173	0.9481238895260179	0.1742430215077544	0.5164315700884247	0.5703581117575869	0.4477769129199902	0.13809840368986925	0.6812278963348815	0.14856650488173295	0.17904422135136466	0.05911323163619253	0.7512114513822996	0.27597391489960366	0.9736660873120143	0.3744941377468173	0.2613712606924664	0.35429282142665075	0.48678782206249294	0.5309988218074955	0.5177556851476683	0.5844846750070828	0.9563734542276008	0.04006291897317871	0.509936057208482	0.7127254905682722	0.8377511966708513	0.8641936990070996	0.12031047863706301	0.7109233400431648	0.2679582303366246	0.8795277828887018	0.22689056662758944	0.07996226547946927	0.8238880907863572	0.5015804405868075	0.05233409429468672	0.7670000568220594	0.9929830322642462	0.37577984190054114	0.31261137407322104	0.9966215872858173	0.4540701602385453	0.9915594795568353	0.5935875999619918	0.2392728811587571	0.35717348722886333	0.08580396228407716	0.4049484322354986
0.8663282421192935	0.5918485170265702	0.21068500082266917	0.7391943911800414	0.2298895391974678	0.15571997650248748	0.7708197747533905	0.3112559516048302	0.8480773617945522	0.4047741895956012	0.03410980019942711	0.4656223297747625	0.6077534733205195	0.7133523434763581	0.7780210726978671	0.3341268347794909	0.7288347602904183	0.6850397879860243	0.7629962298697818	0.4450918837920188	0.163858139691195	0.7155356711913032	0.17052342575988977	0.3273159358306281	0.2993643499541714	0.9469565961275076	0.05788377815844192	0.5703595508373364	0.1437181136871718	0.17947988559377637	0.7904733725783546	0.7254909806211816	0.3481535906926876	0.8487121654810708	0.017523102005360225	0.9236092554180035	0.7573801007308121	0.41681812828343767	0.0564106578808975	0.7935214605913977	0.0538936612162475	0.215753735199956	0.17435027402886283	0.745122736864344	0.983849493014853	0.693214264540313	0.9098117541341825	0.9996825921433193	0.31485695178670536	0.4492088865178412
0.15521455981192978	0.774303985183757	0.9099893421376466	0.018312002742864042	0.8871475606485002	0.3982635969952406	0.12109569219437388	0.4637143002705477	0.5836327783914833	0.9974370980294179	0.7415711913508031	0.3422978762450445	0.3122406129574061	0.4813684491123299	0.014543900453037772	0.7560270190510807	0.5244125824599839	0.517628259247807	0.3758227444014942	0.06737451306682074	0.10899988721332465	0.23763541172121683	0.9052143656100062	0.34447600501011666	0.8289569376120764	0.8239428334742205	0.38772035528657356	0.9573640804911034	0.010864628154190537	0.8316963335034042	0.25839207324929425	0.40370147823815017	0.6637663029027877	0.3301907412946208	0.9228816284912585	0.8608935923311275	0.053550332419154634	0.8119839899063203	0.234122193682907	0.6944949914189924	0.6732013707839068	0.9114671734877804	0.3389918590332287	0.4814064010451936	0.8099565567262783	0.009965677914100524	0.1800438406866406	0.2452756060191369	0.03830953519660818	0.6425773405678649
0.3643543176351173	0.8815828045210422	0.4619450745345567	0.3362015957819534	0.7264417870484022	0.017820435576375693	0.6544736466041043	0.528279412186882	0.6175697998824312	0.8864221479340577	0.25093429130313905	0.5779519980973341	0.4083895769944411	0.07185681963579171	0.7552197140850853	0.06038030822654361	0.1461019995781867	0.6091127970860843	0.07906945596519466	0.21010058404797105	0.20654127914199194	0.9602252263228569	0.817649345078877	0.12822343885124743	0.769566089368151	0.27505986717052955	0.08920497233326552	0.3289949380282765	0.9770842779029894	0.14444127799566353	0.32224920419971237	0.781456509374483	0.5759383720198471	0.7805659639505831	0.5942071418671221	0.41026872619306587	0.2885535684535957	0.31482566324194317	0.4179083601899022	0.2694856814792199	0.09976615425525148	0.3003049281849488	0.07930819612685058	0.6805163626656082	0.33160847054501064	0.773178028755889	0.3779851287721717	0.019613020658806546	0.5328590163743948	0.7603556350484525
0.32191571005850594	0.38720588212274	0.7581379938877972	0.5155281671098002	0.10240414111108787	0.8650355683062229	0.8884172504784261	0.48960221020854733	0.9916056641299064	0.554920862391591	0.2851324616910287	0.03109622367141207	0.751465960379769	0.9939675830525931	0.8113465834711052	0.7976542374263651	0.6223482320911802	0.16714133600920378	0.8130246655965123	0.3320692840198082	0.8777586381902927	0.8228568260051314	0.35881579058338364	0.1458295417354063	0.6084960109993415	0.37859974687915465	0.1902494084716847	0.6120615732022167	0.35061344092346236	0.8466218867262993	0.4717807778605593	0.2787637073595851	0.4254545120375689	0.2943000807642556	0.6928279147166068	0.8120810190328459	0.8192699775969703	0.6039481404999067	0.9974758118968997	0.7925720678709945	0.9991661304211448	0.994962841515304	0.49798185796426253	0.4806280714890848	0.5814957897308367	0.47284136477696703	0.467393259320223	0.9866263729529634	0.7772473560637145	0.6195456530292601
0.09496617515071992	0.2596799323047322	0.043812398537507735	0.22852602985756687	0.16480087455909587	0.4930371438866218	0.5683795501530263	0.1955806876354057	0.5417453174097686	0.022925938901126264	0.8847664316563701	0.4921996257036496	0.05575256335709933	0.6386327184688164	0.8953742426583681	0.8280300903827661	0.7370067975957656	0.8136633594050333	0.6941616713414861	0.39508355652554494	0.7483229778201983	0.44544065623234286	0.737062218057535	0.944709732874504	0.9359125335025956	0.6330010755379912	0.49246972700534797	0.8048654594566182	0.30510775016295943	0.5404905463703236	0.7774882170736476	0.514021352892073	0.34743070509145657	0.4936110073501331	0.9001185321093331	0.03793930740314688	0.3523185796799553	0.18259848743815832	0.6952252751535873	0.06847845183623402	0.7739311394223657	0.17011151921905543	0.5918470072012915	0.9438426375147699	0.22332657821322066	0.4618463718349476	0.06822013990788423	0.13378987584486235	0.8650662257456577	0.007895771334830215
0.25989265319269605	0.5284512451713056	0.2408592666733712	0.17380436107505037	0.6380342686533484	0.6341084018790167	0.5588922713135854	0.7662756453531531	0.0720986896449638	0.555865722744861	0.20299302462272095	0.7352935066501353	0.7280645240367367	0.3400742486722461	0.46629301669740064	0.36265420947812	0.32387891615221487	0.9110155429072783	0.32174493138502513	0.23885352579922958	0.44575616574999055	0.8523310759427337	0.3123136527759963	0.28579856898652134	0.9122349906969522	0.6160471943033755	0.9525393700933978	0.11335590753217095	0.7267796202403547	0.2588392076587642	0.3315261739542156	0.5017165471534644	0.7095991135819221	0.17915433570128203	0.5052788864959237	0.6890226500669905	0.01646142505397208	0.7544136224446631	0.25984041758111975	0.8229918703766144	0.39588699407694383	0.5752442313530897	0.41403503462509317	0.6195960238192538	0.94375224410813	0.9334752892340826	0.5875373020759573	0.2831628831737003	0.2608533725090535	0.4842269162548376
0.8838190033843976	0.9686547916230541	0.7468836474272023	0.8307730943643475	0.3331816976793106	0.7364244423200779	0.8390711832999806	0.4930376367099517	0.9347888497732771	0.7395258253022323	0.5975468747158322	0.1216152825831962	0.5080951905016664	0.5681971635729527	0.7513765264896033	0.379706931961317	0.887421694748237	0.4157665477231135	0.9667804037411548	0.9116512230750021	0.6163743665042055	0.182038612700807	0.6314005397797446	0.35105416038400583	0.5116674863955404	0.8403199054954625	0.03358411343561585	0.482756825652111	0.7986802942634061	0.7127395787656686	0.9956597573297522	0.12609827161500464	0.5835148188437549	0.9754329774296261	0.6883818109853426	0.6871726235861826	0.4430558755572772	0.20808818118056338	0.2706465307350938	0.6804229050347264	0.11276825971011373	0.5910488812203465	0.04179861880518687	0.028501870705100796	0.9049647736135743	0.4903862435310138	0.04448318498636672	0.472524440067577	0.6730136772773884	0.9816225889014004
0.35116274878644016	0.24329266179141829	0.9656112187589827	0.1117374129247174	0.23248501626897644	0.08858018889190067	0.08966422237031368	0.5849131236852382	0.9921750791420129	0.9149566208872553	0.6707640096635433	0.1735052542448191	0.8568972343265006	0.6821155826852782	0.472506663103032	0.13836811135331162	0.43766814856050407	0.3343353144248751	0.6849146921368532	0.5525976068980608	0.16465202003435875	0.7086454251168364	0.3793769018177502	0.13241593493635317	0.35205323130159805	0.04391317982726106	0.9938192148673652	0.668773409926095	0.4605683604188182	0.0030178963423882488	0.3779721136701273	0.8560480234674097	0.02759854888013591	0.16228898889051102	0.15305471784940938	0.5918277829303485	0.48858403972727016	0.23288469396064204	0.7221418725246089	0.2069064123190557	0.9896632366252002	0.39102322776901566	0.40568127297638457	0.799040101539029	0.9764619309112017	0.7725751204963267	0.13819134979135972	0.08710625539935424	0.3785585365851277	0.9416239584051859
0.6550628262142331	0.008236049273296797	0.8390172860218098	0.2619824778652723	0.3922334801820927	0.15125919538946708	0.7878992547571413	0.4203115501250001	0.1465198526492687	0.27094847266040434	0.8640083501740707	0.47916122361838864	0.9285237947675107	0.45147817037143523	0.44955215096794054	0.7041576892329614	0.44266848808291215	0.40791264463662946	0.24081222503060562	0.5655441990873682	0.6148620546760968	0.9256457394547978	0.10222779052591302	0.7986090962600709	0.902735980822158	0.13002585767332486	0.35818454142721756	0.7704210193608255	0.6790818661996157	0.6340345383020645	0.04549084166769002	0.64859309162227	0.18510616562937254	0.3996793479462981	0.9348430727257563	0.7555823675408884	0.04738880023341163	0.5568701102615017	0.48748871137856653	0.006813355590855719	0.19201181648805898	0.844883788385315	0.7781319340024957	0.6176777035962899	0.31752386219339346	0.5811830766621148	0.29953178797930236	0.8524822228065293	0.8842022097953696	0.4476898260527311
0.7727454603885467	0.32356523716004937	0.1667540056412734	0.285474290746911	0.927081610315841	0.580419605095774	0.259613553022648	0.2799928195618875	0.33440415197298856	0.43312942210518446	0.47192482079812337	0.3235214157867645	0.6916987197809881	0.7675212681314085	0.9660585085674794	0.3985401994980877	0.6272842723335273	0.8998437177516955	0.9929519824294502	0.833816317753855	0.5592612581306433	0.9463916652145843	0.058624568943796196	0.9438448063019207	0.7381284505271202	0.9559515874790375	0.026956462783688573	0.5133936644386523	0.885181786337903	0.4151369068444293	0.3737750106870673	0.6612987152986948	0.4609072929196478	0.7740582983090458	0.8540787013504149	0.9861556824044919	0.8220561364001926	0.2725590308789889	0.20357451190759823	0.640984576550334	0.9826706644610756	0.46775191115314685	0.28506148834256284	0.17381339744245194	0.07433697298872999	0.9186476270789365	0.977555145380219	0.847615672953219	0.21344568037925815	0.6604259743195432
0.6456052668376541	0.3732813323575668	0.9503791415451618	0.7982874056906746	0.32535603102660593	0.5252243032090989	0.7053384369451143	0.5231176208796099	0.6765032529492386	0.6639401942278232	0.4456642508330908	0.27887594499294266	0.004313988277233949	0.42587889597245376	0.43070325139359267	0.7561988720617829	0.2559103272835883	0.13275907933044573	0.4034946259108	0.0367057612701529	0.28660899782493865	0.5296256712891483	0.28399571506208343	0.08842281362525484	0.8919166720076793	0.6521021465178682	0.10084493838102138	0.6454000987166478	0.41680535113721373	0.6960926480976097	0.6471559026069916	0.4699330029521177	0.30352909697063746	0.7868680435610054	0.545823586307596	0.3660790358579056	0.29512682210861274	0.8670077867669114	0.29384982796718284	0.9968866842511304	0.793623492289773	0.5436342810449996	0.831456846803206	0.5930507356088939	0.488405712130616	0.789440617264315	0.006076127708980472	0.050005122269392244	0.8312447329141694	0.49601233504418707
0.46654495151436504	0.43888476929692877	0.05694834550749772	0.2464311456474284	0.33316344031885714	0.5781166343759864	0.8324541855895399	0.9393238881961736	0.4485872623808036	0.6882056464400336	0.3577832194218997	0.34409024761143614	0.3957939711567271	0.2492300878033371	0.9141079406785891	0.7001200065314688	0.317586213680097	0.35806701696114984	0.414958297908408	0.5246629002956543	0.16882864251669505	0.8048853098027496	0.7408804511142707	0.558765558938553	0.8452836035639314	0.14085036632364145	0.6002310787180667	0.6858574605511061	0.07560386621738091	0.9985318724614245	0.3579931761929762	0.5347552728209866	0.9492529752659902	0.5782873757941142	0.8113698899646149	0.956228332328866	0.045266856042163406	0.13894459895471012	0.45909747707932747	0.7809146015682865	0.4828259373124395	0.6599977117080209	0.03142053790714272	0.3715797876588126	0.03302476112273778	0.025462444702663456	0.433841005556742	0.14560244733215388	0.36487277750351443	0.40176788496125004
0.7479996781319553	0.36961311167072286	0.9150213856976627	0.8661236879932671	0.2616041134198466	0.8116838553496554	0.5504806523988347	0.7364737686240332	0.7552538242084228	0.708124528088374	0.9198152866639758	0.18046207204670517	0.18333406692238396	0.32341427658372	0.6150292266770758	0.5052917593120434	0.932522849466536	0.8889124538205904	0.2823930094582885	0.28391886955140166	0.6594957381733554	0.6632859427738472	0.875238744848596	0.5500607836885836	0.3976621946298995	0.5551025610906127	0.06083110563657068	0.10792515181790263	0.10849656271399455	0.7254882063672146	0.9928915647047833	0.37099748049824255	0.8645684907742331	0.18079803480564227	0.06992961152953692	0.5584458369666683	0.5281980501862985	0.42533946100990383	0.06919131480498408	0.6243396184897434	0.15029369439377072	0.8790734198020785	0.4858895778737832	0.6001608525297955	0.1048224960653138	0.8007755353583815	0.5134368333895036	0.6758274551719001	0.12542771573477896	0.9284741879522078
0.5263550614000623	0.6214316459098387	0.5852313240880915	0.24564193448771343	0.43150211428692253	0.42554214052649075	0.1001594923741419	0.13135616574937958	0.009529593550483106	0.6968752252579247	0.19195802082677826	0.42314761031826087	0.10419314095156329	0.8488894051880903	0.05115332850400722	0.8207886931399678	0.447522008367205	0.9093009993081536	0.5439617344187176	0.36121413186446194	0.5344548996322185	0.7077964983794112	0.4670016343119221	0.780545894434147	0.5364424699321735	0.8894629316703977	0.4911330586627145	0.06801198510607842	0.2756563703329341	0.261286070799723	0.6862164287553355	0.10815265502906157	0.02259303819504266	0.6833858509075843	0.3194837996608598	0.3870425486615299	0.1706348851705255	0.14714653467402505	0.3226811469869214	0.7232172235534671	0.27446713434481906	0.593512141875036	0.2392562303324185	0.24224630718878004	0.3213148934748775	0.5984405236527389	0.12944883144544028	0.5983788392088654	0.9751994330068895	0.7641422945509881
0.03425299306217089	0.619728017281587	0.843333442021934	0.8998003662719543	0.6824238980412165	0.7053048119651995	0.9517890476975978	0.4476704464720631	0.8532362663235308	0.559339884974216	0.8270025168594088	0.1169161388171377	0.8697859414458415	0.4322388177863262	0.17269214052864945	0.855204096090625	0.06047553697593122	0.8591983844249155	0.10266758982808	0.3456961461057222	0.08663921659646279	0.4218169731319855	0.3275621640505665	0.8626211722211193	0.4772877732317422	0.5637136106993929	0.4869365827421024	0.4745128721584939	0.9489506809724092	0.35016628968418273	0.47076611434497107	0.598685039182451	0.3571128862965699	0.2656058262251374	0.4618273719553325	0.33572321302743224	0.18624166143785392	0.0017613856836887765	0.32422927321197015	0.5154349401155071	0.15866936346719607	0.8624291428642861	0.9825609704546535	0.6253809924511592	0.8630897861847618	0.2025125411601829	0.654480449763079	0.10169758146735253	0.3907436788656531	0.7602683112846147
0.06144463321969984	0.8697011004672679	0.26869667414283316	0.04374512891643967	0.26079415793453364	0.5098565786490901	0.5252775072886721	0.5871276272405463	0.23484655899357054	0.5751188975576333	0.07404358568813552	0.672488649494269	0.8490656075768456	0.3254145940711911	0.06491912332732108	0.42991557340107667	0.29071154551762035	0.951631696955563	0.6822704565123923	0.7106981521053926	0.9441977051149939	0.4261863525220866	0.7073040268784822	0.6054793006795472	0.8644361755597785	0.17905474453109926	0.8828601844718273	0.8944812738180057	0.14180932830104576	0.5290485567332802	0.3074614285414221	0.35142041793673595	0.40412498425372645	0.10959313693884865	0.5556440309086638	0.9354633639118969	0.8336425854888683	0.4851803214876331	0.5819145708289466	0.9434306677162468	0.8613541360854231	0.8145925104051914	0.8509377084136253	0.27099076610434125	0.5962493172019271	0.702278082993813	0.5272196288618352	0.8610775679149615	0.4498865104984806	0.26626242665916466
0.5209549653704898	0.4097803319480049	0.32142094216761175	0.39336689575229444	0.06252060552188932	0.7481435585463938	0.582719771919512	0.043785741759706176	0.4755691805026321	0.18445950636344288	0.9157767845527104	0.8439517764402102	0.9770226362507506	0.25512365866004094	0.7782019389260534	0.3542929734987451	0.6261033317241469	0.2731034083520818	0.17482503600487098	0.8228124231660864	0.7080062762743421	0.12208094549059934	0.5592367136023068	0.45176094458380056	0.961397461067931	0.7839147212232814	0.016280400818908358	0.2850762239972462	0.9344601440479394	0.0585645235346014	0.3870042656806152	0.6129181555662012	0.2519717638391149	0.6976292700222201	0.37733706288017876	0.5016855511844182	0.43060906958224276	0.17033974457763246	0.47221768159874666	0.8208775468606962	0.46273242162943207	0.6590692587357114	0.20772194971027336	0.8349319756497073	0.856027712185141	0.3617495589323969	0.683989278927924	0.8489664580450831	0.33196944520826355	0.36996410912420885
0.06385071386473795	0.9191675166442137	0.9795466323041384	0.18263682336377318	0.41572375486512336	0.9433907153066768	0.16834589111255005	0.7164638168919376	0.8834041093051915	0.26501462863268266	0.23886610567491495	0.3202887390631618	0.5331856458350552	0.24280025724664656	0.3662798142339744	0.4793981920289576	0.969642962494047	0.9189582668589523	0.7043272712461786	0.8228771670653066	0.1124711900520109	0.10657104653743255	0.3191740290651234	0.5685289484135319	0.5083396579177664	0.45801363442995857	0.38014555099300684	0.696351308872017	0.8202398766584471	0.8230600328389729	0.4000903547734407	0.3126337076772058	0.27786587856652245	0.6002606332858388	0.7833762079105056	0.6275436146629556	0.023924636778634434	0.26004640204469753	0.6803862100968326	0.6945384293150085	0.30967160631876944	0.5134472640489934	0.7013517420006031	0.3366587274032474	0.948734482998384	0.5796814905325931	0.26679345532635	0.9620729583198285	0.3572371319579658	0.929217431031309
0.641504034481154	0.22186620396208945	0.4628282442439491	0.43921043444027474	0.0967535903767418	0.4624419940549116	0.9321477012845661	0.4221684408344476	0.4138384020127903	0.8884735755655105	0.19532869752872128	0.9017597084445569	0.6189318434903879	0.06634847015551137	0.03038926048399726	0.921188253262209	0.04443226173134773	0.11809891138520245	0.7155467286682199	0.8745936727954874	0.3434184957067409	0.1337273480907143	0.11650488057499031	0.36418337382990407	0.14299555808777398	0.5420543100897799	0.9800804469262658	0.2937793204399629	0.6492235667876625	0.8926653803853759	0.4908640298680049	0.4703700753357438	0.5372053676794888	0.4312077511472675	0.6301242958933606	0.042933555623602904	0.6590411331562134	0.15936420392142958	0.8157468006443623	0.020955793859996685	0.40558343458649093	0.9232381347767039	0.7151445539373418	0.16418213987524555	0.7428433317578057	0.2418555419284758	0.34329753226328397	0.7913558058156753	0.3591718551073394	0.8723449416529936
0.9213312316246204	0.9775092900962701	0.7792730780713397	0.0008467712574838915	0.047842575369644424	0.24125355357194622	0.14948968895438908	0.024640263083403502	0.7560730050220277	0.28599739097690957	0.26871595773056767	0.5255373988404434	0.020386761066179093	0.5377273301095101	0.9863971853898823	0.8970617151300209	0.6338165708096103	0.4036771118800757	0.8960551138539319	0.037962809420613475	0.2646564935224104	0.29599395596072764	0.4858561382811619	0.9355470179222581	0.7631081638551671	0.668946483737066	0.3839130696843138	0.1225836129816078	0.4759581093415236	0.16393491967328722	0.3402434579226379	0.5862545106534559	0.5944176719141682	0.01542022995036929	0.178720369234189	0.9571154809463666	0.8029621218811976	0.738611978398926	0.48129889225590994	0.9482455269316595	0.1832443951830267	0.535126227158966	0.2269588917328479	0.8804797656206294	0.8202142317578927	0.14007589847407886	0.04662511476406739	0.8761760946417537	0.8865039386474765	0.8548209830392398
0.33194712505651236	0.045337172707488604	0.4267996208352143	0.6669601601991095	0.6046466035896931	0.9023499892591351	0.5084096778749986	0.4101640076763595	0.9566408185246837	0.42542375653683506	0.4522880987187303	0.04695196577735916	0.16439173861367828	0.7414556961669724	0.01076156800280792	0.08922137527438467	0.7826191200531902	0.33884412032686606	0.04925597378716162	0.22903308740521555	0.54653430643803	0.2536660112141089	0.5000543888020231	0.6825678843540766	0.11680776754894107	0.7096219797159149	0.3320684199485593	0.214007893161703	0.7882052388161366	0.4444390804048477	0.8371119101181926	0.9344235872063466	0.2902176893835192	0.007175159223246852	0.20934020771009776	0.23535778188022827	0.12531982505615935	0.2852400057582708	0.5811337744824462	0.28067416581397797	0.5339924231741026	0.36780441377593	0.11322993899523237	0.900570327428677	0.4410129635167671	0.8314828449063608	0.421789442078238	0.5697310725234189	0.5929246153501282	0.24210934260565453
0.10656412854371133	0.9235344394520807	0.2565109503980707	0.8643638412865476	0.7804449736083484	0.3891615207107102	0.19798831373441816	0.7772066025918661	0.4786334376166208	0.8720275329292697	0.5362653830838472	0.824923635958276	0.2858834539351125	0.8234015783101631	0.023149851247726394	0.3605709591373434	0.4034546985362796	0.543502576945819	0.7216059165876878	0.8599839779857926	0.15831606279402033	0.8865343402140144	0.04841947073342523	0.29569237168629847	0.45648891980114825	0.28686758711114324	0.8484631171650487	0.982508869034361	0.08882669849105129	0.454472399867053	0.8149299666323587	0.7289611448438664	0.8128008383036766	0.22017839835025654	0.38254703134196943	0.1479872865839411	0.30547064376721167	0.2594896243246011	0.5652207924297292	0.02435659731971318	0.3735858959043178	0.28030690021498217	0.1822513275394022	0.8670442398578813	0.2606816468231151	0.5126682132011607	0.6982173597331296	0.07959552606417297	0.039479593374148636	0.4582908614798358
0.4351851968737649	0.34104691151357125	0.6850034441582363	0.4756155884029303	0.09472018971372254	0.5171040709889169	0.4950432291314386	0.5006028365453219	0.5862852386671756	0.10543860272373362	0.5024671287260751	0.12214020321983832	0.6018302332018513	0.8144453290363673	0.6019582289401333	0.047161494589679775	0.7821129035823059	0.37027231738221855	0.6122289965589257	0.815924335433456	0.17307523869745345	0.5806020936052634	0.8178927742364794	0.2651356181562575	0.28007160735425063	0.10002007487008624	0.931634731316975	0.3331928768791711	0.4988502687634204	0.07603027583814159	0.051641419895628426	0.30476566920886217	0.399904430067192	0.25508402334907787	0.48446536186687883	0.19189768138562802	0.014562579080384608	0.01653391179737762	0.016029094208933836	0.5100645197667208	0.7195099009211348	0.7133117632520165	0.22379482699290054	0.04952607099122497	0.47884291848622984	0.4677081181656194	0.4635944183968962	0.00231479027279069	0.8396403293272571	0.7958725622149957
0.5581524126992216	0.7194059559928105	0.33833814162423126	0.5344150259391589	0.6844226584882508	0.8811675993607992	0.7110067536803011	0.5663588395916326	0.9195060477689372	0.9558608363830028	0.06712272915299311	0.6752486997766459	0.5932579456444727	0.5954325674366535	0.3254035164312852	0.13284320187721632	0.33261176230484923	0.001905066848185255	0.8870000145443894	0.34149626696850566	0.9128596803383843	0.1613514140758866	0.12280780460429508	0.3977090068247072	0.29512531820255217	0.29342809129573644	0.45591217777866544	0.19922283058069068	0.5416497125149639	0.28727098694626185	0.1758197630175613	0.9243539781916147	0.523760141907927	0.940450956783167	0.7211092630842908	0.29215046993825744	0.49389446080707144	0.25937022468268045	0.506918649967597	0.3895780920242764	0.958252299169844	0.7908320850290679	0.8827489946534208	0.04990712210347403	0.7576186286258968	0.5912959187210063	0.6743431211014977	0.09345940145899256	0.8949963907834724	0.3191331825238424
0.2951927086331805	0.6320696970733396	0.9978873756797407	0.723125109170822	0.16551815956274063	0.04820008518548269	0.10247978654528844	0.6672361230064358	0.7092822654229167	0.4641143507665507	0.5395516875727661	0.21254695724043504	0.6410924107809427	0.05134064875654509	0.8471698155063098	0.2884902669188044	0.05235142363767775	0.5103185276858979	0.4922519727219993	0.5836690846966418	0.7803773469650104	0.5680074143595066	0.40340418219028207	0.3752228451197437	0.5367644358798346	0.04365530936820672	0.9915560118765687	0.6814849491812733	0.7320080153268921	0.9108778779103058	0.7457647730286112	0.5812312851596431	0.32532387406919605	0.5339493110650769	0.7319738963044339	0.7560093535369735	0.8990704159552889	0.08448466004126465	0.05951833888035485	0.5163675210919719	0.39199548573035914	0.6070549538919842	0.6298095971097997	0.6917017027990048	0.36878877551759326	0.1212374364496226	0.12193824730040748	0.46578010564191885	0.3459802222196934	0.1808070656521168
0.43268005080199723	0.8043381100594275	0.9791464347319477	0.5495515311463312	0.20845321360335112	0.7964733793300134	0.14504866471523659	0.4409793942601399	0.6052027941213304	0.5158232456556988	0.13657690641186981	0.15305028210207872	0.6017676087681405	0.7373658430528977	0.833898232768872	0.7317644229429754	0.9983040322213488	0.7416460864725849	0.7081263559028428	0.7383996587623932	0.6533234003877252	0.9464813429400438	0.04757847535799331	0.895102993476115	0.007428428654456254	0.06562247290322654	0.9851688400410328	0.0594490207636289	0.08229567759120326	0.7220488974888508	0.5264152283006243	0.699203216888552	0.7072552578854527	0.9164119757353502	0.11453986001701755	0.3537518011481311	0.0288019746285616	0.17987302831035856	0.38623080292334255	0.27840794714330874	0.7413528398585116	0.46687931844407227	0.22013342825663318	0.37680113969198703	0.731196361450638	0.777718671084012	0.14563352679693942	0.9770383575121087	0.057131429140158674	0.6052468265813475
0.07071030782138121	0.7071424569833386	0.5203378693939874	0.8338201427731716	0.4285330626003123	0.4359804138562363	0.517410564969127	0.7807685272096799	0.5758761754123384	0.6693371853436637	0.8138798342075156	0.39657069064671235	0.7115319569717837	0.8405278914082447	0.39754542328880516	0.3484255744214605	0.8735800088580371	0.7860167321643827	0.4681600610313267	0.7427450619032772	0.4179612916945519	0.28793602915906946	0.21037074121700672	0.43214778159369494	0.8144545875339368	0.40153647674393567	0.8532628471721405	0.6792596124543578	0.154001799051519	0.7987496125339308	0.19383426406772464	0.8780650440009841	0.7432996616521352	0.7550892484242141	0.9243994660620867	0.24159175118000198	0.5539412085493457	0.6108760265866545	0.8520887137083972	0.8455905431587059	0.3246433546192744	0.7269048870432182	0.22724919202446536	0.016759298973494374	0.40148423038317604	0.10801953061781189	0.04493770432631217	0.20324647432550236	0.42050295473617816	0.10319721032521345
0.020534209671538073	0.0520221087649243	0.09922206269173917	0.7052533236525388	0.3823004220018107	0.558097781968222	0.3322394551780553	0.21033932232180996	0.42149527361395245	0.8402150212333835	0.5892459019738062	0.38113700619628654	0.41081000731752493	0.43928951193996957	0.6560891330744033	0.009618547722991089	0.4901764012620099	0.03148125580549188	0.10116919028992477	0.949427250843414	0.6324946614972053	0.8407056341883318	0.02508773216428528	0.9245980745960845	0.20310037469011233	0.36216623145096316	0.9103558186314181	0.7837243875417094	0.4616830822373924	0.11011290794487139	0.8530396321700094	0.27821320378117276	0.05374422772182841	0.30150351484482785	0.6704137296434344	0.7740970061823259	0.6365288327219109	0.49714390483452564	0.1743525800116852	0.2746757478438343	0.18585471341313542	0.8395993847772434	0.8747423282720822	0.11520538267001812	0.7184155103888733	0.7821618669788412	0.5996461386063606	0.6537225304605211	0.8822835275877478	0.5216455481653602
0.824392186785873	0.21243670208650312	0.32936405892057563	0.037147219072454774	0.42549000095939415	0.6850065862392959	0.21535482339246526	0.6593178550080272	0.8599575678713488	0.24197646346133916	0.7356429219421171	0.5449742865894609	0.40343055796085325	0.014947165236663396	0.8268381984497916	0.4989342214313788	0.8898281246623517	0.7913935208125926	0.4616136241352212	0.02417313112769537	0.4254368000939034	0.4860013535306237	0.8925914505276533	0.5811945697372961	0.6211909020452575	0.5145798369866272	0.7166183305695877	0.4394651697178745	0.4805957527278967	0.19243334590927097	0.9775494902411727	0.03895637642773919	0.8803081232564938	0.6032336917508266	0.5217046507128449	0.7802619412119796	0.5991024117933609	0.4001520876310004	0.3179700011044104	0.5670782131182203	0.13662735818921867	0.10035867545188859	0.8530660750148104	0.9218095888173031	0.8135535377210125	0.09096704427180557	0.6640630798394236	0.7147405216179346	0.9319657469521607	0.2517265800126818
0.06728503792181684	0.34363493076689855	0.5884169921241393	0.5132268908463886	0.3505256373226916	0.022397699003672833	0.752238687713291	0.8177997254955297	0.6064699718104133	0.9186026673663663	0.7988395311766938	0.940636373759324	0.5637235787463052	0.7550608028824636	0.1670968623975344	0.6221453084369154	0.2856426203957809	0.16043627466324306	0.04761001216731553	0.08206792565762988	0.14646481903793718	0.32046263550479726	0.9227178907994612	0.15846488203726317	0.9413141252117279	0.28181529041890396	0.9030742572142315	0.5738685589615787	0.04401085618920275	0.43195649547266923	0.6572327986854376	0.9553500385889824	0.38598319710942464	0.3133062189757041	0.7170271180115615	0.04299889911268584	0.4986321474155614	0.939554890003855	0.30820353019052615	0.9260514812982761	0.06646908195641488	0.7035297771593189	0.8347914449173263	0.42150294034192326	0.3290758817391306	0.3445447806047419	0.8130309127779695	0.4114330895637728	0.6020146624134003	0.23291324827545123
0.9385941828435005	0.915435626533604	0.48341661771027045	0.6623750585460694	0.5337353750125495	0.28021695328859864	0.38774887511996914	0.7100999905758506	0.5627190806968811	0.9820648589482933	0.11815439653673576	0.6505613560935481	0.8336798733761239	0.4189272550908283	0.1959758111286105	0.6095242941224731	0.5784450262527397	0.9327708684349508	0.420366631194924	0.6350382325032993	0.4109952089482032	0.7226525564430708	0.38567308104540454	0.5689760384433694	0.7205662674783876	0.6306684881034107	0.17602066170738973	0.5906735268193941	0.8549916723089491	0.22017094535412307	0.9671156860595423	0.9777846451392948	0.7342715668823532	0.3197798923555275	0.9260079704130224	0.9989594810645855	0.25100041320383915	0.8231180039029246	0.2894674472745885	0.691816627950902	0.629082029430735	0.37419600837950573	0.1255860258604522	0.3856330254409016	0.9022116781528959	0.4744403453903492	0.5308696262707988	0.20925576497651588	0.05002464866432954	0.9832174774743166
0.6638228596373683	0.8408196472789132	0.751038346205736	0.1432766244174709	0.430501492144298	0.0030197720802264127	0.10818032059315852	0.8445420694604772	0.22558194616254612	0.49996533303043234	0.1372098036967937	0.23103755439153484	0.769441763845965	0.7606825784925642	0.9470242532485852	0.003052394923301671	0.134580376866539	0.15330529357725253	0.3256269826354298	0.8095755740590658	0.9240547549528731	0.32588056924655195	0.6080865050222198	0.19690837160551067	0.34138076283143204	0.8903290973830117	0.7506770470532967	0.14122985424119938	0.07731824531794707	0.22679902473390257	0.12411726857672667	0.9963339810504489	0.06306601443739446	0.9293709420521234	0.7842738480669975	0.8590001402674199	0.5603618421749114	0.8400038693226387	0.9113409885286239	0.9695314548154105	0.1668116353403033	0.07708033507467626	0.4896759346518249	0.20280166292780177	0.4867802394390599	0.06551293081001253	0.8852271375332419	0.38609225011871984	0.5327544639617823	0.4965829446748983
0.2768214389257748	0.15675012221214701	0.24637926878180538	0.868647819409116	0.601831665520317	0.8108438551948106	0.6446469764782274	0.6313025632621955	0.46628210752154875	0.2756476581426428	0.46938613493057657	0.24656073315613591	0.969841117467172	0.05374969438429811	0.04999907223199784	0.26730384801570795	0.8735029719617942	0.6245981173927383	0.11742142838687586	0.17707842268576768	0.8043238627062549	0.6143839802564536	0.7757535638550991	0.547034484521883	0.3892563553904391	0.16556738493238154	0.09615941955748353	0.9404864236415141	0.4336312989874016	0.08499680275806809	0.10969917764344372	0.002710832891508086	0.1339880321713527	0.727042427811987	0.9580385794352477	0.8795598597149648	0.8856169376797276	0.7216301464178325	0.49289254960514683	0.9172832384598149	0.1912817139588865	0.7545379878905488	0.15214384914289114	0.48900921783336326	0.9546183805223857	0.1713347266125994	0.4796780345661553	0.1325378332797521	0.5913637744505931	0.23384684657228194
0.37251180146882146	0.28439009054887243	0.2135280030176422	0.45780517115338426	0.49287708718577194	0.8885168975601365	0.5460914007150521	0.4482482452066544	0.22715542594882454	0.11608674752338644	0.2852189901806551	0.05794264042060082	0.06534181534733896	0.3220382530200653	0.6974879500769391	0.1739978848268784	0.5667893279765314	0.6085464476048311	0.6007007153648666	0.08563286023464078	0.341314346214433	0.8104511454699698	0.2806205058778597	0.43860973319678764	0.9407313806811202	0.407339326999719	0.7995699652245043	0.29302561343419864	0.5520658540806574	0.046969347913627724	0.9681294727909924	0.5917626243028262	0.8325811047969623	0.9197857334837348	0.3341235945857406	0.10545796528866302	0.8131674826211122	0.44303557664977955	0.7357878518724835	0.24067048543163594	0.9485387763774171	0.7931376775544703	0.5704431767958973	0.7362910656919398	0.9011406051150144	0.7846282884186863	0.3739408153060366	0.228866473759053	0.5217479223548451	0.04272474677409921
0.4848014207461474	0.3738428946562118	0.14729250951546458	0.14346780220151756	0.5371756866502266	0.5295493670907266	0.44289712189688735	0.4697240760424536	0.541411822057855	0.536875498352781	0.7783031147537415	0.5395684402455628	0.827102232682317	0.8210287482475791	0.6981607289164635	0.26473481909295116	0.38055328540770395	0.7255310445689735	0.8914444051768439	0.14371669526821584	0.3639440941151948	0.05985331369450819	0.4360230619017016	0.5509610896060072	0.49584593872572813	0.5401288652040867	0.7322048407134185	0.3600994744752375	0.773865572878952	0.8373973238563227	0.1831020494341169	0.8063402922119398	0.6547775737402648	0.5332780972783397	0.22135080123044493	0.5670195271538562	0.49959985968079657	0.6038823187326775	0.9933345547727326	0.7404388368126955	0.4844455231745882	0.6567773687657692	0.39255270490162564	0.3219129658784412	0.9726101776394277	0.5421885108612455	0.3613153078311847	0.7982662321730545	0.4692700964806903	0.19135390982902256
0.8955371830078729	0.05296005101128709	0.036877807074785496	0.41107225900048594	0.6853902032116512	0.9433084787847292	0.7704513761073104	0.5661753791747813	0.5984361939479543	0.36628655873691585	0.6979077956284381	0.9727995876617103	0.23475145006460474	0.32654075260555415	0.8864578416018845	0.900619214261528	0.46990110833557974	0.9147641102892462	0.6812949259351122	0.7660918338731468	0.42675695584758855	0.20562138070451297	0.05365517254212593	0.7725813443076017	0.10553882477057086	0.5914497403922662	0.7494067874131827	0.5474318090640721	0.9603661828135764	0.8325600045273202	0.3299773778561147	0.28303458730317754	0.8412701590983055	0.5939464142779918	0.22478647107273453	0.5255370335031183	0.16378951860141766	0.09854666276801416	0.5151951397138648	0.46305983170015264	0.008120260090378029	0.38902388288300205	0.38201693764015043	0.297384126512405	0.9492759095368963	0.4248110442102496	0.14040391884596204	0.6834501349376759	0.6759638884501824	0.14876400708414184
0.3736433484077063	0.7572565313686141	0.334218715527105	0.8501393269373768	0.5470471472100176	0.3073655642788592	0.7943827715979573	0.907210274293749	0.03451639447416055	0.611255893665232	0.18009575721589433	0.8018779718721901	0.7837801103570083	0.4708770142252059	0.8865330911694915	0.14194161835963737	0.9498226804192293	0.7370779040956543	0.6991997795929884	0.40973620193285154	0.9581886003613318	0.9962153948773264	0.2536438322645539	0.6311099108896783	0.5315386912779311	0.6738762669034031	0.8139298061798815	0.2678999339288909	0.4966441973847999	0.6977977111441064	0.8730203953411789	0.11540224897621076	0.907877604507376	0.3486601845464483	0.13899957175307176	0.05613269876840454	0.4244252060652831	0.21112737328893416	0.33434307913214467	0.011700364293235288	0.04699188485789951	0.7539520856067374	0.9839522690667889	0.9039898796392332	0.49282303914939196	0.4560066199259104	0.9647704386871796	0.5832603461992845	0.04913793999681315	0.45217253623579445
0.5264189324287434	0.25860726424560554	0.822534128786223	0.5337417411433291	0.3341250719064641	0.3626543380743539	0.3387303938629228	0.16706302942672036	0.9750784656681755	0.8047861407857321	0.11985243449152494	0.49506139986996445	0.46039821771500933	0.05738900418985282	0.42158153894906625	0.3404628572107493	0.5807379328560683	0.7862116607254476	0.4392065489751721	0.33195328549656056	0.5162661816013531	0.8691855156887317	0.9558514459256788	0.8205897993654467	0.01182190578504605	0.14872737215920084	0.261328733393995	0.3734905749916494	0.7493498310382021	0.389843718845867	0.4726879115213052	0.029299909607896413	0.29187999831772127	0.3493416820705362	0.9318251416221938	0.8721457380211369	0.8366737309575228	0.4731605378600613	0.9656981074686907	0.549124141124253	0.6181006527820471	0.6531663830844782	0.947562872745983	0.6437745381981527	0.29208812819377084	0.6097474328437633	0.30142114930310393	0.614858449534304	0.6514503673137739	0.08261306026605808
0.6191598341749297	0.9455170938883043	0.5274765374968938	0.8556530114321429	0.22005233353437081	0.1129001478879037	0.09513189337288575	0.6322701272468606	0.37833831259073647	0.05345301981190942	0.06716458483314058	0.05138112223495217	0.48417609379354454	0.8337139243515889	0.7202679958504143	0.2518093367022093	0.9065052359949018	0.926884281067611	0.9535903120267816	0.5609551601732654	0.1198851539960002	0.07769736892786483	0.35051828433365717	0.9572960468266715	0.681460288045881	0.5615393557200994	0.8965949064284536	0.1794434023832655	0.7472292932951133	0.4315391684195444	0.06713497853223449	0.9510283448290364	0.0009889042092143807	0.5312037659368312	0.07696951150879183	0.9061707448214312	0.676899685181385	0.6087566286782168	0.2631014645671911	0.5476438205380109	0.25092007263992766	0.8959084423889377	0.3262628961516084	0.4917594088382423	0.9578560743427104	0.5222369100405491	0.8558415157516079	0.44068694665827324	0.8473531259520656	0.2707523822908141
0.24379383751155637	0.07314506022586131	0.3995500973383419	0.9405449942377639	0.39129503187500936	0.7235360394907324	0.12860138657629616	0.7984013010517559	0.9007483645382358	0.5573400678886827	0.12885905382971696	0.03681277158560459	0.5035861512093132	0.921999176004919	0.4058853457939958	0.6482990819657822	0.16276440408684267	0.812869048530554	0.7402630677065426	0.6513899255127887	0.4971714851002381	0.16147785864975184	0.7334726553346866	0.33166141626243306	0.47933955823589325	0.8599793030976669	0.6321563647525836	0.6443705377302925	0.026633148975968468	0.04389366318048715	0.028339911883778268	0.700419655409956	0.27068488594249507	0.8701294799776162	0.6691080381949406	0.3544545432297942	0.41304378198372815	0.6391333325720608	0.16461898720113433	0.9365784357172531	0.5409113972418821	0.9188067036078399	0.038789918429797066	0.08918305362459289	0.5896955050720872	0.23151085082810896	0.9222711886776236	0.5131975204267275	0.6330238464326706	0.6097747963433232
0.2784659657666191	0.8449479312422913	0.39798506888172736	0.6505521420735246	0.1463963724604911	0.1797658556473387	0.7647773788378202	0.4459548133791391	0.24054750234913913	0.07186421808192345	0.17009751714853416	0.003241685585420151	0.228517873842774	0.7841944806460842	0.8836120447867155	0.6249481979291502	0.8543544461535646	0.518971228930386	0.11270548342385855	0.7419985906620151	0.9041717051148854	0.3452531751529001	0.3809446802709505	0.7621376039391731	0.7147241203872755	0.43999889925482616	0.44064445941082486	0.6367213998699416	0.4550634677466807	0.46012124493875406	0.030824858495066776	0.314397286018823	0.2599130343609475	0.7348109415240643	0.22027379146656645	0.6149415392989328	0.04360727755398852	0.12658125804799092	0.5294022295999872	0.489206710153548	0.720046287008222	0.7242373028172658	0.9945653950429254	0.4562776121414027	0.5252582255029954	0.3891798881381886	0.8835596784787468	0.7072930351702057	0.8355810517200715	0.40138546970747924
0.17901821832490272	0.9420211324153714	0.9705726136130982	0.5374342840760125	0.33225780926402493	0.20086681786926908	0.711480666167484	0.6621932518553187	0.9049221667587641	0.8259482202931573	0.9568036774730122	0.535396835917163	0.9829296093289958	0.42057119902634843	0.7245354850983026	0.027809516504320064	0.2518916730704259	0.6573751959890355	0.5184947834736501	0.5097901674850498	0.011806342635323763	0.5250260903294242	0.193493051018657	0.6792156624814797	0.7690551023552796	0.5717240354449235	0.2139178741231319	0.8528241622698994	0.13327999196680895	0.1733617912476294	0.4831769986608818	0.7674411398241512	0.5501142125943786	0.7491945890367049	0.7031208004066188	0.5091551025465151	0.8484361978456535	0.9334332811989607	0.002174800190254622	0.5239237670003782	0.8914493795515793	0.2658502010543663	0.8364381754120704	0.2600658327855214	0.9316032590471499	0.06437153429213005	0.46260954496983864	0.5470423914839245	0.49926016643792415	0.5043988662552283
0.029344624843473888	0.9431838534517495	0.07885004922866179	0.7104781706133725	0.41473822145346884	0.7565117096005688	0.6773519742431392	0.3936312287029182	0.6248649069521441	0.9296465177160432	0.2071187391638848	0.5006740603954745	0.22884084644460645	0.2843312961251834	0.3976396321464374	0.39386007317056215	0.6824919849498522	0.5599914594584883	0.5522167745825548	0.9198534370382804	0.19448613510583967	0.9059330196083133	0.737612397644503	0.6477065326702989	0.9187810081174217	0.7882877542625956	0.5797118152861267	0.5586511383016972	0.08987828722369184	0.7404281744325955	0.28379155982735516	0.6473341692221385	0.532082593068812	0.8775738778343465	0.547182794360255	0.2948041623566411	0.8124947483011649	0.8028422271225358	0.43493763543133956	0.8697209739926102	0.37947437287496755	0.5514792988420621	0.18268956756851074	0.5371401168580633	0.6860357711082058	0.8774530162902872	0.9214668329614644	0.29247313909223194	0.6174140648564849	0.5140474940740032
0.7872131005821722	0.5449236265032256	0.5230629781962636	0.15103552103523266	0.1811582977019084	0.975711169950883	0.2584339577459327	0.9670678006475677	0.5175039017082996	0.6438996425638417	0.871413994857748	0.8996712598519938	0.24224123048449664	0.08254811238408688	0.6473761010398329	0.6898928529293175	0.10136148971271075	0.781660447347577	0.4159097642300269	0.3185760592713637	0.9058256323818409	0.993051742471216	0.40696443909326596	0.41598057135869804	0.24941458079036105	0.12434177687067793	0.014932688144730477	0.38331285806197335	0.8807896978006957	0.04872946518077037	0.10347940293123903	0.06480344511877356	0.38039635739373456	0.29835991588632305	0.7730638194462853	0.3186028187097807	0.681155465208682	0.7081913160183448	0.9334575994194775	0.8848009127429701	0.5696183528143748	0.9617222734911809	0.5119751723441027	0.7309971040425429	0.24079172487385603	0.9336620654098224	0.5096466800587502	0.8829935568692229	0.9885200315462518	0.027212926891037825
0.09795153597031114	0.6265611210113886	0.03749958182161528	0.4961398147105093	0.6956919480030695	0.6815253011659111	0.25044435073624705	0.8795100282574785	0.4210248591614626	0.7317599602184438	0.043714624193562424	0.5866037092354204	0.9035560369687728	0.5586214466027557	0.500738566926119	0.24183162109982614	0.9696004068667725	0.010655245808274927	0.8557056383790298	0.9426969999951416	0.2776477930058431	0.08345382215949226	0.840494271129036	0.7355980773438645	0.4091863848710321	0.43825581070282404	0.7339167840112703	0.4045438849399583	0.5516786111125338	0.3737281653381189	0.6771737790471378	0.8787210856698189	0.22045442036232543	0.2188349137413923	0.06150331645668161	0.29345268482440956	0.4199107220510173	0.3743279050537912	0.5391933741262681	0.12817967074303582	0.07754225329330056	0.9793594864950541	0.9617222472362071	0.270856825841727	0.24398871170335568	0.9853580878538966	0.1269832400356108	0.08220139915865954	0.3632106818648687	0.674981573113958
0.03228503135701066	0.21264599710992194	0.4893180448205797	0.08519210895190477	0.787799661596413	0.05625269078189998	0.2848920978319588	0.7810305491338009	0.04105370343096704	0.18760245257556518	0.22920121356831136	0.5511893827765217	0.46674357177894044	0.01499642771682863	0.1713380371298362	0.3863703455392359	0.7659377148317366	0.9616554112677138	0.4636395653494636	0.22724134012932629	0.8331139913992143	0.2917773219600597	0.8366053029735724	0.4778351892689745	0.36382397541431444	0.5035919149249142	0.5813895039382027	0.9941631001554857	0.24275524514059588	0.16264133665916702	0.5729309686866949	0.8647314406915272	0.4443830812375503	0.13869058436467074	0.06607709677022289	0.26771559381371535	0.8777930572266311	0.6602171994648619	0.051241038599560196	0.35291265755849377	0.15383323864228005	0.21813065715711122	0.9166032243779723	0.3440348222734232	0.15830606138204928	0.334952406481571	0.4640081269826367	0.531974252088386	0.40369245914476737	0.007120799305475933
0.7759524104652813	0.7208025807965177	0.21099118318520704	0.613399676613654	0.5905526211537289	0.3680424776831426	0.13990920864481116	0.4338886140830204	0.9425548914378663	0.4873441144180356	0.8308895369529793	0.6407384542652537	0.11090189729456945	0.28314717222994	0.6550764160276146	0.07148799221426194	0.5899702431031452	0.5756470624133381	0.2707779262197798	0.5694607634709056	0.7041398732401439	0.8846474888672465	0.3461526095582087	0.7991535609705047	0.2581484439739533	0.3478857594921245	0.29565442888513027	0.42069994658177656	0.01416376447434653	0.017576533554111706	0.6918559468801606	0.950785115364968	0.3688962685943835	0.4448841387381296	0.8469752031646631	0.3785309359312269	0.6235221928348172	0.4990316261986144	0.3877535434652235	0.7838971272055641	0.3928554458751775	0.27258620045141646	0.5180745212931289	0.3323445278626177	0.8041048512069882	0.9595081526745965	0.9452370057156337	0.5080416557133739	0.27258985945029723	0.20084091231608348
0.455533163516898	0.2452438973682125	0.36499254114674096	0.6190187052128053	0.1172452427121814	0.6846194821497504	0.917908771753006	0.4938928512031129	0.7628375588815961	0.7919151276059141	0.20724836852323025	0.7721766716054875	0.9238612560187871	0.7802301360710452	0.9349333378062035	0.1625602952630555	0.5395311248844101	0.00899988571662802	0.2910805360790951	0.4796904984958149	0.7537619290289072	0.8767635312098222	0.7800892084289524	0.21215859472435994	0.889739700040043	0.28757088410769516	0.3768998925272813	0.2528030130006226	0.6155581646348208	0.819807212518699	0.6006885042987099	0.5371966755161509	0.10779840066500612	0.718225916101725	0.22323802472308618	0.5319027330403093	0.14812589271428234	0.18173482895984172	0.720598878018175	0.32845360252695543	0.5328981924128029	0.004948335580232999	0.18483197579564958	0.9522210637864782	0.5136025188607499	0.8846194969073164	0.4797911748827929	0.0632948796852989	0.6796880852031253	0.2742916273654058
0.8661858546678524	0.005833609357208225	0.7175743762082979	0.3059440418289807	0.38553756916843973	0.34925053519632143	0.8949729677531618	0.41247826867086523	0.733963172756573	0.020833752308863196	0.7401695154640309	0.28088161019594016	0.08724897057313263	0.6003254515154302	0.530131907740602	0.8998232928409586	0.3934590983903473	0.3701699415411206	0.7069819930953863	0.657581793240859	0.6730827506628869	0.5888392747432832	0.09084827754977542	0.740173891675563	0.2853618522345329	0.08308141406529201	0.8501474769924104	0.6375158479733352	0.09242387146807596	0.016645370571722662	0.7706492118009951	0.7695307490074674	0.759183552556742	0.08607712722930261	0.7821770440688441	0.6693503652618146	0.4814533813557531	0.6047111415543868	0.3460018011653324	0.2646125914378906	0.9369574739364984	0.9759153619739861	0.3254909301538287	0.7592110533152806	0.9973424154824324	0.3807369323592287	0.5672089225765965	0.5666361842664118	0.693088613576899	0.9041335352750842
0.2395684840330562	0.42719639800528086	0.01313301687354873	0.7713635693197776	0.5413379437781182	0.09847586103834993	0.23467769520150916	0.4470048646740924	0.6647166164170537	0.868269494929784	0.6543932010633267	0.11830231905086686	0.4449764340838255	0.6178441612305016	0.4051461659516281	0.30040645072515393	0.238640780215034	0.9003325359334595	0.04033340230325455	0.6168767985099675	0.2878969408066051	0.9349517826786238	0.7074212441358612	0.6446342993212435	0.8258164789756106	0.2533001840316943	0.43017720324230335	0.16895721535765884	0.4847811223134031	0.28961972360119637	0.010517309104530081	0.8017973400956301	0.8464138889529901	0.7547933966897036	0.9323062106509047	0.2454440497634508	0.022521010638502537	0.9924796134791559	0.44412295377731126	0.29317100659924933	0.862490128371161	0.2753549333117611	0.9777388958592658	0.32524307636009553	0.521947455852769	0.8754753182323113	0.30252222216266533	0.0476073264660728	0.8162333022652644	0.02621337038851601
0.39255428192924724	0.16619917439775667	0.31038035272394693	0.45464140409735776	0.1776253480227552	0.32346134781688585	0.7461493129364911	0.16681459905910356	0.9963725468809165	0.8244885246500341	0.12811044071435806	0.6878582138873994	0.5448190641509995	0.7838604352325624	0.6310617093619496	0.1923464216847206	0.6305108091562408	0.7376392856527669	0.66869584781582	0.5944149640498502	0.4460199379568863	0.330105626084498	0.8664464665655591	0.3403706212888088	0.27592094671710643	0.9757331813798142	0.25613311948238526	0.34050500754427704	0.08088056788253128	0.6339347795304162	0.9536819988555794	0.5724954980204042	0.897977884065855	0.7863929303419325	0.8941197925804547	0.47880085859401567	0.9721282509469528	0.335700968967809	0.4882291542199647	0.1703618807342533	0.9473633048008018	0.9123609491575712	0.7015411702862159	0.2724150235809183	0.7702206846052055	0.015190152235561083	0.7219702160453788	0.0023065857351356467	0.3866002087061411	0.8804939542450237
0.5815925827791545	0.30472383600975217	0.3996937342178465	0.24952130910473058	0.6939439296085833	0.5481678425709112	0.8164743150269373	0.9014339204095646	0.5444863894511309	0.41058427110708395	0.7745850022124582	0.4643935487487233	0.1938966951665433	0.5856711932496138	0.1626177471932626	0.9666226301321786	0.5008800668193633	0.6757804024891271	0.790731571323622	0.4573223566483361	0.7998909434290319	0.50402388895969	0.12892674246476044	0.558555307476468	0.3412303434000885	0.7869404204150651	0.6485976204684832	0.5818215377257265	0.7949219918736163	0.536889827394462	0.7955913147721234	0.8082569090208093	0.4662190147867583	0.8965501341610236	0.7393422748927133	0.8689351421934317	0.42043696861791824	0.22882245456708816	0.032636929547726234	0.2260078375793867	0.6797868718787704	0.1093565748884352	0.005161606482427139	0.05262454832753416	0.10157050270700063	0.29764927224533055	0.8582817230702401	0.10036668488824507	0.6091041848369849	0.9840691827524279
0.9833652121557382	0.8702663993485169	0.1390413666013477	0.3144435989743901	0.10484635426382083	0.8889910218233826	0.14784771030951382	0.1766658795148236	0.9901611799145178	0.27489860548382783	0.7588315342817333	0.8768870218249633	0.8983295876411747	0.7709768348992704	0.2899339884055129	0.31573273444671457	0.6345594995494539	0.4404086734392696	0.5698039632799794	0.022454902881683836	0.9753129498090942	0.38770121694591264	0.8263742136272255	0.2544752111647475	0.916755199262284	0.04172305272842447	0.09581142270983933	0.18517572601947974	0.5482792989086316	0.29883117994226127	0.8916142378779258	0.9295874900188619	0.19830190828084182	0.21863960526381	0.5919250884275609	0.05330698093083652	0.8203198400296041	0.689547557325728	0.48741225924063925	0.40838101584031905	0.33399013139202327	0.8595701200612013	0.28764323477131426	0.9199498311169106	0.7319149111451427	0.11344756027383074	0.47954242830910154	0.9897629485309306	0.7547036624009377	0.7551977747686528
0.4841660864193599	0.380264469912698	0.8650316279686083	0.05519555267357723	0.5739486969742251	0.9498818043984217	0.8909976053016869	0.4389898012175987	0.762823596879187	0.021842534987140283	0.986827591805115	0.19109387472834094	0.22711826702098048	0.4239999989734915	0.3334347254870714	0.5807497054990731	0.7977186294142876	0.9757098565272664	0.9710643929683597	0.09643672998746666	0.9011664614098236	0.27972081457750153	0.17008038751518684	0.06332057856754336	0.11633618222007958	0.6321990372682595	0.35524285233486586	0.20337141796964808	0.5491916013266789	0.13506173959630152	0.19351610707310563	0.066627374912136	0.19977246755980416	0.5697881390096659	0.5673840197931129	0.3089058960542489	0.9906480512560837	0.723479903289033	0.5486295147439506	0.48272097676913817	0.6649993241351935	0.4664139112414559	0.41725563720100123	0.37763588202644804	0.630506459430402	0.0010445980983464498	0.40822342701753067	0.026606930018654107	0.37373934380044616	0.8002786736128992
0.9804546149013811	0.6422952341900211	0.23972518247470087	0.28852663594962247	0.0726238959598342	0.8246159746786702	0.9861409683711512	0.06691454357561133	0.8426783484039385	0.29804315230690537	0.6683270822526521	0.6272647900118248	0.7282049778282376	0.02738942288402557	0.5878511545920538	0.13089518557629465	0.48222542171986627	0.34398733900565814	0.15139125882843074	0.1320079999863658	0.25792197528204375	0.8969138287695587	0.14858863049174498	0.780011631958583	0.15620822074038454	0.14733562957786694	0.7738509021933181	0.9097063082299247	0.029738477175324962	0.30086705278624903	0.7799271091063822	0.1522252428117995	0.5928206728248703	0.11677957050361376	0.7227076122858205	0.2514316950145209	0.8853875790938792	0.10643934678481426	0.374719823341469	0.6696671957520834	0.49244949235527813	0.6654546590536167	0.5735773238453654	0.548071427563348	0.23627824100521966	0.28481801243414595	0.30153849090053897	0.8379097149483622	0.27918975274615	0.06526485875273136
0.45688446507840386	0.8418331791198538	0.19870525088246394	0.5917474070618193	0.254960846559653	0.6345764293644905	0.06624620629220246	0.6418267485231139	0.4663651051989658	0.7180367752726712	0.13783224336374778	0.8193009668480075	0.6472824987043665	0.31454886492040157	0.7702007005073487	0.030241552919238024	0.227626844215171	0.39074219217305417	0.6917758778241494	0.8424641153489982	0.49609025417875163	0.8299270352164266	0.9160519190177829	0.17500513008078566	0.6146122449360722	0.6058871391778968	0.9304599814649858	0.5522981709949762	0.17334698622080347	0.8739887230969392	0.2463574582154474	0.45580602899066625	0.029794341284451575	0.7924347339543981	0.7709901496182968	0.07728015104383623	0.2918440614183716	0.7702012163793327	0.08835575306848842	0.6039708292358262	0.2701789706095157	0.42981158464750713	0.35662353778951295	0.007574492714141456	0.9361286569493482	0.6215679899481529	0.3599793025376449	0.5753760620696882	0.6789533162131364	0.48762543077633935
0.9930267154589013	0.8699092172756244	0.5622880531748214	0.7445610036300809	0.22907081280864594	0.6353745981350261	0.9791145018215955	0.2943059454888768	0.5959365534026018	0.044641572691240805	0.5152121413249634	0.06303556871607918	0.31087351171233757	0.6129698153373524	0.3864636064498618	0.640236176977794	0.7551724952886869	0.7468467964443083	0.891486868008919	0.6969751998558068	0.2773075133001017	0.7812519118789977	0.8251202525634173	0.600750983210526	0.7373646649034014	0.5873816086282196	0.7704789330482007	0.22099232994133444	0.7348934032999652	0.9140073173245213	0.2837375529247501	0.7590490777203632	0.6597066652402404	0.9829253068919672	0.4053108144548785	0.31884761529104777	0.9739883505589441	0.5064202065518719	0.24900282584224942	0.628303153298563	0.05923450186141743	0.1427758204537598	0.241919376238528	0.061232945431695884	0.5871450423637044	0.582454513280222	0.8532786395099993	0.6998687045240176	0.18037083397782572	0.9591541060627948
0.4195688995073621	0.6315815195199872	0.6212267219707663	0.26263174941882417	0.8387543944570052	0.7059513412065969	0.7187924655819433	0.43917005153011257	0.7560853755538673	0.4892656517974451	0.2661587234964199	0.05090335235070642	0.7552774986018215	0.4143505116413827	0.318240222376878	0.16463495968656428	0.37285425238037717	0.024850775357803223	0.8075062150011212	0.392310029918438	0.8219399350835688	0.7825508409521643	0.7190738496802591	0.19182091993866413	0.26713671293436014	0.7430302612112616	0.8487462630914838	0.6154601256110244	0.2746427528956935	0.14774910006770303	0.9876714215873036	0.3640986715151957	0.9784102428596486	0.43890431590194656	0.5825757861547152	0.9926968011340115	0.9092664814663726	0.10572769773462265	0.6800535210242921	0.7970054943792811	0.23546695494188885	0.660430696263357	0.29177324782799474	0.3183747023376634	0.127256355325006	0.9934968668440946	0.044058449980185266	0.4168852280158034	0.32832024224564826	0.7010773982810029
0.4075718065948649	0.3099072384585866	0.2759190085053804	0.6102132464980905	0.0013655320441925412	0.5772133071992469	0.024150175424256903	0.7050126672145822	0.4673111537313195	0.2950141865519418	0.975705082198145	0.22554707140673036	0.8677703175406346	0.2834238961713721	0.4373850030894326	0.10516155310243036	0.3568061004725578	0.16472823169976858	0.7238605573964982	0.9600365884906163	0.05137690091144942	0.8478610374612322	0.9495031877117248	0.9773903590555868	0.9387736885217949	0.32467597572007867	0.03568118075133775	0.8823253865389127	0.5219064179590406	0.09802731125221664	0.11851294832478476	0.9829731470855193	0.8192672248418654	0.5541276630844068	0.48681181012892016	0.14830098172883754	0.852635296914298	0.1075402679371974	0.8985271804969446	0.5615928996678081	0.38439083013064523	0.06562980032752364	0.760847383272836	0.3088058110014801	0.2688200686314701	0.6673156867564468	0.8783514186710019	0.37349287088638106	0.35819830659883445	0.03084041411037075
0.9416493553634371	0.8663733302524054	0.9937187819413463	0.5652833374118046	0.25110076262423153	0.829355274927162	0.12773927119597261	0.48304686117018314	0.8961966843110462	0.14404732069681747	0.9960731685096527	0.03438674390909735	0.5589903610045217	0.46218003923807716	0.8546422245381669	0.16969032058015	0.13231406909966636	0.41547165203825454	0.11588468574659849	0.06851044664262596	0.46943977497864087	0.007737740266671955	0.42819460497986295	0.905117060858602	0.5232767769923101	0.28088071450938656	0.8185825126268234	0.2182114711128733	0.20955902302736296	0.74803986504587	0.4302505928321946	0.19001697737525403	0.6253923796688934	0.9772780892456084	0.6407028638334298	0.036086425249276854	0.15604069940921428	0.05326737557834105	0.4222372369517473	0.3621860129799557	0.6706621367311119	0.0512014069382184	0.968613386146745	0.8478121778434571	0.6042547706268697	0.3490058972625071	0.023518335145897185	0.6476504180918213	0.30350182162105754	0.8198309931914204
0.1758968561298102	0.19896688234477	0.208939214289677	0.520197641915478	0.012655706831162128	0.503279197979456	0.20449515951218555	0.23765482173400687	0.5187756041535551	0.5115705622850256	0.0303385237406546	0.6179703001449585	0.11110417385238802	0.6179496478309561	0.4025084019563545	0.05452423623653935	0.8601006294782874	0.5887993863038801	0.8651062262340893	0.9067687378644895	0.7360820109227696	0.3957766941128894	0.22525023695735524	0.6538499841593447	0.2597268344085436	0.8784316652720494	0.07857689583376082	0.9524113824028406	0.6060379763789787	0.013158254274495684	0.42683143163300197	0.7099293133532426	0.48347619518447216	0.17909993303840543	0.509929004948954	0.4770918887536709	0.8361681583278268	0.7875839433954906	0.9351066526917146	0.7453031631997157	0.4808274146411027	0.024974161869406042	0.4864113333787615	0.12369799123438929	0.8139878589476751	0.48807017624329996	0.31960393168764634	0.38067399122208834	0.8431164115712731	0.6461458676245948
0.23720957360579376	0.9541009972831084	0.5487067438915395	0.18657243587827943	0.9644948460073585	0.1316110800660888	0.06738820250792221	0.6953019284896647	0.9338987060377051	0.7310010292205842	0.1353435035020205	0.9826043621987185	0.31003747621086586	0.6914763393607032	0.7702692063316373	0.0029178492002438494	0.10067477005221881	0.16728921102675887	0.7821941621382791	0.2827416640582803	0.2218662843789002	0.9088133721471919	0.050847199771690055	0.4356461001195885	0.7976766315029923	0.5979533560801681	0.9578070587971196	0.9397928291464055	0.23381465943208246	0.1252656050518326	0.9939090647476754	0.5278836457178295	0.13403544807969592	0.38616899176363717	0.2540340654969796	0.964622821846639	0.28048679402133236	0.14256297088468917	0.5213763229142914	0.5910258686966661	0.7821237663960063	0.9600214705105038	0.7900405463429	0.5450746718980508	0.531115048943501	0.6565396955599161	0.3212602133822835	0.14728816241206366	0.08105242614473407	0.01983764457591819
0.540511002515495	0.17176335050802416	0.44107344855730346	0.5624036459155596	0.9570641735535012	0.963571096561379	0.7920412231757259	0.2353468709186255	0.13715370346709732	0.2868428819592692	0.3507950857226497	0.6555786453526808	0.37501414515389264	0.8096434922113606	0.016818146195236028	0.9803978800562777	0.6559010023263318	0.6480140945954889	0.7383075730298609	0.023783343953504232	0.5625657487352558	0.3806538546270809	0.34387520684162465	0.2780005940050806	0.423717128380101	0.3276172736946835	0.2962747580902836	0.5821094293931566	0.9531126128240034	0.054987448090054514	0.7638307247805433	0.9212531087561718	0.5748968720875312	0.6555895149443847	0.39481253369401204	0.1316116273945671	0.6631919701393821	0.07061285286991426	0.3096611941699957	0.6458128317621462	0.10320479442855579	0.11122041291161788	0.5842174064585813	0.8162918808804647	0.9948530572286064	0.3557489817059156	0.7974074308504885	0.30242409764523803	0.9047825246045722	0.3704213459327028
0.26223299991741034	0.1019649612244804	0.16269825025604445	0.9757749425941392	0.6604338190680664	0.10130431675760299	0.9102818947596838	0.6355546349719837	0.43513866219401	0.05457907095356895	0.2909728892551	0.7225194438138778	0.5268882653059497	0.44833309205209604	0.3606103881712067	0.4956437526397468	0.24758703340275445	0.48554800579502144	0.5326514099647747	0.518765768611996	0.4944425431696229	0.15784097608370606	0.9734042359635884	0.8918801824434147	0.4486893899964357	0.5451672273431876	0.3636548153354162	0.39873716998811615	0.3186227453424765	0.7866453770756001	0.08290369135552711	0.4449933088722351	0.950535991462126	0.6266373054059684	0.8875786523294031	0.5135281059301546	0.4944655208662784	0.0457026212362075	0.9771070020862812	0.7878672044303893	0.778973142110078	0.8005185222086957	0.36962087510954433	0.21767224266023344	0.13388296523890708	0.025771314048480543	0.8984263971902956	0.10957749009674311	0.6805611763502026	0.6071925694106449
0.25254255988574303	0.9721153461630794	0.017114406700216467	0.10182428357114803	0.860306883076517	0.6769736848561851	0.8060243974415174	0.7403739576348082	0.9920552612390472	0.328820306820085	0.2651874321468719	0.7203128485664877	0.9692697622254534	0.5733002185972897	0.9639747429231843	0.5438773909247372	0.14551706099345385	0.4561914872155678	0.9449887366024	0.5940259049340109	0.19757283611281462	0.35184316663597137	0.17706468690059696	0.12647052713459372	0.5144909206969384	0.46420762429214923	0.7852578527862166	0.9576168316875121	0.07512634628785841	0.7009602923307411	0.7869873897920503	0.9143184388121396	0.43959987284653856	0.4141067364203592	0.5769782201233579	0.16635694964506775	0.5852988793557582	0.8455372521565825	0.7825048805923245	0.8886269271912752	0.2099537802735162	0.6295858338940368	0.21792199579134397	0.04788480680646123	0.44395334997475966	0.7168800201961095	0.4930636915313301	0.8019207080407854	0.009591690900612404	0.672741772818223
0.07167659199860754	0.7391505471080306	0.889769676128482	0.3510926729137167	0.7189181024846544	0.8877501302459144	0.14224097802399727	0.6644679296159115	0.8020883634571937	0.928445947607819	0.42981473446619123	0.4867894372425776	0.06517343304953727	0.4945209879184973	0.8352103963130432	0.253318073094313	0.4278609582429185	0.10054896146236847	0.06010627279437886	0.7433226382628129	0.20117032900894238	0.6508600676010934	0.8449741214710063	0.9762911851000594	0.5213902239221755	0.3381728183972673	0.42889334082021735	0.18301172891415307	0.2711685539680023	0.7808718888450469	0.016279687845850543	0.34161999888593675	0.4993759983460794	0.038012196039248214	0.24961354731221674	0.8825375411015616	0.7567692860210029	0.22866959338645887	0.8870957307644587	0.07354369050617049	0.4813378583506299	0.3377762917614523	0.08113442580706731	0.5234821008978372	0.4651695034106621	0.15669164108418465	0.02213132073300339	0.8055163350548479	0.1964248313475222	0.5797059030460688
0.6040611956946327	0.7678809882585834	0.5536155515283683	0.41918293085988445	0.8127016414208026	0.22346654217691198	0.023020095825090015	0.5151420368139609	0.6562983192351375	0.4474342705128004	0.5410408195472199	0.46308291704301097	0.957580850340551	0.8859379095286998	0.7061635502759952	0.65210764685341	0.3157832633313872	0.10000706953757521	0.32710795204852905	0.7817344730715278	0.6512157176242415	0.36373490773162287	0.6401255787073964	0.7995879589878059	0.9623396213333495	0.4316670583924552	0.5593486885480786	0.3337717402866942	0.4273958587632659	0.5186125189757202	0.18462372950217942	0.011851946763930532	0.3880442582857113	0.27069207503037385	0.06478256724108533	0.633825772123	0.4136619360630479	0.7026464286938874	0.7628689281295769	0.2567416851924682	0.7366896220061976	0.6468296939609829	0.42724501525784164	0.035750753820272374	0.8460660145827732	0.898644314581071	0.6803169401351046	0.9773070584625593	0.3622038973088124	0.12179824343532852
0.7622395616983999	0.9812944436119145	0.26560622624241215	0.7626652544948938	0.39336384509977074	0.2966065146469008	0.8612217724317989	0.1897621498529689	0.766425088073517	0.17583691648390298	0.9590785550686378	0.8316052149616652	0.08677754951954852	0.03983622103345863	0.7993365202374443	0.7912748148673444	0.14656966596749565	0.008612742938724716	0.38637263915552167	0.17296824784567522	0.03702623972386199	0.45239207423358074	0.055454495012878136	0.049509032699697864	0.967257679058877	0.8648178879594269	0.8643022958839884	0.4028130043930649	0.5281974548272661	0.9144166131281801	0.07118940588961065	0.23942017228437817	0.5216259195320151	0.6455148478816097	0.10138578917356855	0.18936336980089996	0.3102489206244742	0.5277461186259004	0.358875744230049	0.7030593488236423	0.8006484258323626	0.4519499070138283	0.3048194985658361	0.1833504866898089	0.3151699786608454	0.4818570865348468	0.8472153883320814	0.22860580177517154	0.27253947091051023	0.18234160540533217
0.3401096198095065	0.2986595403145583	0.17777282975571662	0.9119971416783551	0.822859228470134	0.4103703756888625	0.8429723120869479	0.7783584214238636	0.5657732663044619	0.4918080068679064	0.3868103016887421	0.4043780456298999	0.9585158179166503	0.6335590008463277	0.8208903688127572	0.7117604634642634	0.9163137396421593	0.1650121923753778	0.34966533255075727	0.14065457247281	0.7358680807832563	0.44706346980274814	0.1649654013584615	0.6060190172514042	0.6422718272270813	0.1931161417689835	0.7175064580351485	0.10264635273330514	0.9282265242064276	0.6475187815903167	0.45225006958117864	0.30754889242678307	0.8948648475627887	0.38090721668178407	0.5037639434639589	0.1593037215683336	0.8744661654864972	0.6501967326807776	0.4783697429202822	0.7711104616248595	0.8353631424796655	0.04268939524306459	0.5644529971246114	0.09527616412464157	0.4020727627200046	0.7746141140719414	0.4270447997470699	0.7308489022731136	0.6920142929425028	0.10622784755486403
[truncated: 589 more rows]
[truncated: 950 more columns]
