# Supplementary material for: Vizaj—A free online interactive software for visualizing spatial networks
Source: PLoS One. 2023 Mar 23;18(3):e0282181. doi: 10.1371/journal.pone.0282181 (PMC10035906; doi:10.1371/journal.pone.0282181)
Supplement: S1 File — Data are available in .csv and .json formats according to the Data import section. (ZIP) [file pone.0282181.s001.zip › data/sphere/300_nodes/sensor_coordinates.csv]

0.7482575889146273	-0.06811098918072228	0.6599026244715898
-0.45313527410248305	0.7994307365670158	0.39443493860963463
0.07177334124336686	-0.31243749263916404	0.947222994167749
0.35982367521756164	-0.9058704565663956	-0.22344045889927067
0.6684540410138609	0.4336480264463414	-0.6042504317014865
0.5237291524343994	0.8518512527443093	-0.007564263896540968
0.9497588711068643	-0.22500790413613989	0.21755351026833947
0.2066617826957956	0.9632369123785349	-0.17165534714788944
0.8460666882823276	0.4553878131971826	-0.27711567723689434
-0.28582595924685766	0.8028735667126308	-0.5231611194409924
0.09613325667939887	-0.8444446898794307	-0.5269455025850822
-0.22754993326628317	-0.3208212410643854	-0.9193991294059494
0.39648519479542055	0.8023787732973292	0.44608047981267984
0.05206696258070179	-0.2595231314176307	-0.9643322952524234
0.2839889109308421	0.9302719898023913	0.232259173031796
-0.5435866327815047	0.4331694845786092	0.718942118874091
-0.8750941700137771	-0.4556938790691173	-0.1629517787164021
-0.4513802351736206	0.48905703360159175	0.7463773182375109
-0.5723308838461463	-0.3216637031300024	0.7543008825956541
0.9446345864064423	0.22827107712648026	-0.23570705019631055
0.39806668077780183	-0.20232392322041676	-0.8947669795802942
-0.4990824382077993	0.6608436734241052	-0.5605375626734508
0.05248004276143279	-0.8503049432217533	0.5236672117331855
0.6115585096792062	0.23122905813055955	0.7566566671317994
0.912743533523062	0.22298392197471012	0.3423118644636953
0.8844001843741633	0.10529367797197517	0.4546972127230162
0.040348712825500774	0.7873950306002255	-0.61512685452628
-0.6246606597410407	-0.30994754939568503	-0.7167507075653969
-0.6521470515426833	0.3878716302481353	-0.651352302224256
0.5611237562260263	0.7407818842908697	0.36929978351640513
0.11598610339380741	-0.43306858833582	-0.8938673400546309
0.3005086396698981	-0.23708751711952628	-0.9238420139341172
-0.7797035197750822	0.10342432209691581	0.61754824171812
0.032945251617992485	-0.14103449723290948	0.9894563562816137
0.5376749597571479	0.762149285862203	-0.3606024177815279
0.7969716406676597	0.3833156169766008	-0.4668033223460888
-0.8805009321374623	-0.3669702279703685	-0.3000849217945407
-0.3268749524115505	-0.7848095208758374	-0.5265232961879132
0.9153522038801853	0.28150180013184417	0.28790116250932174
0.2181953390617349	0.8603880387016032	-0.46056836286369385
-0.5102875823854519	0.7974085030848106	-0.32209666634607137
-0.9573337395202558	0.23767927268084366	-0.16437966575604257
0.4486879984401268	-0.015276275611823223	0.8935578970940967
0.46430401942090227	-0.6243218562173428	-0.6282069701928863
-0.23090308763948575	-0.003410893892260813	0.972970775471395
-0.1399435158065876	-0.8187656763071833	-0.5568110807849751
-0.27863379108715824	0.8987604380362847	-0.3385157093625397
-0.7928414058049181	-0.6059564342429601	-0.06495617784967189
0.17998655596299756	-0.092029097984608	0.9793546266785684
-0.4084841036945385	0.07066440188038028	0.9100259772862298
0.11496995806438917	0.9777894519946536	-0.17524182237887098
-0.40873705154755247	0.3176006468087271	0.8556073000149611
-0.9888043465183993	-0.03711554783415287	-0.14452819937746364
0.7806538528853213	0.6203570033298393	-0.0757413387452639
0.34352260784208477	-0.9369246693022294	0.06453202270409153
-0.979599645032241	-0.04931614261308566	-0.19481389460321674
-0.10607290316239712	0.9296459568916069	-0.35285540104947977
0.000510047372317073	-0.3149820806021831	0.9490974811636568
-0.03847256927219264	-0.6638813050229746	0.7468476914703484
-0.25848329768131195	-0.8083691284898411	-0.5288910444735939
-0.15344532615241624	-0.5664444846510538	-0.8096883213251755
0.8744108297015247	0.42385761974597597	0.23611526652033077
-0.49039668169645034	-0.8682781748508432	-0.07486057479607577
0.8592280600798391	0.2161118542466986	-0.46370551778633184
-0.6721794982276847	-0.23350634130589024	0.7026019575352143
-0.2417151894551492	-0.8372624504603932	-0.49047462343705317
-0.07378948688717257	-0.985663958155451	-0.15172894654039193
-0.3898431457965536	0.8321223764142062	0.39445490533928096
-0.7312471311222736	-0.600437192163511	-0.323655390025013
0.9230654884656884	-0.2993304405920442	-0.24156032649955717
0.9153663968296445	0.3396804595288601	0.2161516712157836
-0.07065918572139292	0.7675739580289284	-0.6370537641588774
-0.8966383176929139	0.09616117223157715	0.4321952755408949
-0.7558874595642575	0.2710523911039948	-0.5959570032731389
-0.27933513361867357	0.20396578284130626	0.9382802580019314
-0.49255227776597194	-0.4773401078563916	0.7276940807091956
-0.3224617235582523	0.9170797937134824	0.23448473042455853
-0.11158926911095927	-0.9105091845687959	-0.3981467817716833
-0.3417220119584902	-0.7449545711751114	0.5729474264086953
-0.5017561699986154	-0.7080916876266728	-0.4968369025971511
0.5719098142309516	-0.23388095926658276	-0.7862689497105055
-0.07020376294086299	-0.30479526922918865	-0.9498269713608103
-0.4500228423711484	0.8909603570310476	-0.06057296049641847
0.31473780094176973	-0.8201544189603994	0.4777937271648389
0.4985726141233819	0.8519330453270747	0.16011069522650234
0.9470458456992538	-0.2088805890893921	0.24387100205939571
0.9978996268264234	-0.061889839547808946	-0.019130670151131568
-0.1290113809682401	0.5931011886959988	-0.7947245079573555
-0.7887426119843677	0.5223014712913702	0.3241701175724674
0.14784734351748816	0.1604498253518285	-0.975908303356104
-0.3133041573033015	-0.019561047061661205	0.9494513523368744
-0.910171877941882	0.33345045909595433	-0.24575993150317443
-0.5277777878911465	0.8473664392643038	0.058486957668039796
0.5152040839201186	0.4260341978571317	-0.7436797793192051
-0.7029278315698999	0.5783963268241334	0.4139446251864962
0.8144960941590386	-0.38131418223057145	-0.4372591989078116
0.0876006217494702	0.7441609155422132	-0.6622315779608228
-0.3563796926124757	0.502331475942887	0.7878176203731915
0.5914043312708288	0.47477658084302254	-0.6517883975932011
-0.10911454079739082	-0.8245594453543836	-0.5551537967657663
-0.9127240581382882	0.270083024726303	-0.30657780978124616
-0.04633599348030049	-0.7634160827056562	-0.6442428582254864
-0.3621953335281126	0.622069525586233	0.6941498726553066
0.5547385289515079	0.580580504385149	-0.5959793976511294
0.6793731510491617	-0.7179505807842221	0.15165449279573284
0.3290735193698405	0.22894115964527456	-0.9161313029636222
-0.5588036578230303	-0.8055337479115235	-0.19711380717548854
0.09132992568273342	-0.9117061243113712	-0.40056308812461094
-0.4698323509774204	0.7103453694892711	0.5240868420597689
0.9072570750115109	-0.2372392691437666	0.34727817238877723
-0.09964377326366719	-0.9741072443178499	0.20294382231855113
0.9633961233641293	-0.22311959885148355	-0.14861209269544728
-0.6348232118044342	0.22200531673215718	-0.7400764346315569
0.5634391355527697	0.7148605026090793	-0.41413862695604986
0.09537920489441434	0.05445444866048859	-0.9939504616905168
-0.2501742699746386	-0.8293442417211898	-0.4996008040091222
-0.6528473620964468	0.3391910388891501	0.6773033005537548
-0.5175364223836288	0.8481920266268627	0.11281106981573075
0.5019305313126965	0.34034890297080994	-0.795127892846629
0.09818617977956756	0.9406338639952018	0.3249113848509322
-0.30380108481645257	0.8487106918354318	0.43289151346332644
0.7106803632279208	-0.28405087010113333	-0.6436214139671081
0.9226674353523493	-0.32681264237853064	0.20464188359639635
-0.30373720750636707	0.1681354229986906	0.9378028515147976
0.02717856786410018	-0.7416404668611163	0.6702467779578518
-0.1666991670400615	-0.9666549364978826	0.19439552837558827
0.5283457262603061	0.8079818010429581	-0.26079916166630457
0.6687744846619526	0.2034144955272742	-0.715096658973124
0.9812037487354912	0.15443191126167258	-0.1157151167803323
0.5925189129783164	0.7656279544975281	-0.2504699044893923
0.2530066644007653	-0.9657434470358348	-0.057682079332685765
-0.37126225172690036	-0.6262371637930859	0.685559155089525
0.903247844030276	-0.004493159678349879	0.42909572798008977
-0.41576250419246297	0.7343862669371081	0.5364870464808922
0.734155728882801	-0.48962454387428295	-0.47040745294315167
-0.9531221063644254	-0.04749509821029432	-0.2988351820074664
-0.3659355957297908	0.03117720262971145	0.9301177999662564
0.5326231508744007	-0.2204574303027098	0.8171359131606879
-0.8418406244547295	0.20411076919107582	0.4996430294899534
-0.40610586995728715	0.12786159226490693	0.9048366900218612
-0.7349185745311858	0.14722515258993932	-0.6619814523488698
-0.08458125174156766	-0.7113193335899364	0.697761289779677
-0.6648816026556917	-0.7371282583866285	0.12072441815098855
0.4924351195457471	0.5984719248047429	-0.6319327561208328
0.813267758427422	0.09117591390230316	0.5747021018114655
-0.420898847370572	0.6066823392805079	0.674374302214471
0.22840145367705383	0.9283217261677741	-0.2933454425810855
-0.08662351553115095	-0.04492009054444588	0.9952278894919009
-0.2453093630530205	-0.4831115703219929	0.8404918363788785
-0.8436786466210169	-0.5144993206218016	-0.15328662797333004
-0.8658239681651398	-0.26234078417759726	-0.42605887986034774
0.17055535766811866	-0.7391958556177215	0.6515369191444831
0.22859974623924506	0.8530608606928141	0.46907283440142633
-0.3255568571594941	-0.807288468897833	-0.49223780913398474
0.6748984684610326	-0.6679349074296218	-0.31364791838291395
0.7094316486929477	0.6910715907692635	0.13829964665336525
-0.41137822564335985	-0.7955009548404639	-0.4449114364841964
0.360793677029551	0.17528244016373956	-0.9160261943775085
-0.8935855157860555	-0.3578065581259561	-0.27107082642627955
0.8330663608025919	0.36610329867256297	-0.41469122633616684
0.022316012420564725	-0.7912581715291047	-0.6110748739541358
-0.7565856714241705	0.324471418485966	0.5677115644245254
0.20085394481895913	0.2855250999409703	0.937087568028923
0.7560410101095778	-0.6069473938445347	-0.2449833711455056
-0.8197138675533294	-0.36214530641879944	0.4437566364344272
0.5569084289993905	0.5634215767829529	-0.6102533314328091
0.8219151368345862	0.3297330928543625	0.464469154324461
0.37644611037729725	0.7106693971084582	0.5943377272185439
0.9261382668658781	0.06790692304210295	0.37102097036369974
-0.9729314007268689	0.03768861674504423	0.22800012641991652
-0.9528472631869825	-0.2684729646226122	-0.14143677139917687
0.055404324736931056	0.43676298376681577	-0.8978688416531408
0.8308523251877256	-0.08892196756863335	-0.5493426047685295
0.6295746681947453	-0.7760470278709852	0.03723906148235456
-0.23122632759612247	-0.9433540725209159	-0.23794427768831383
0.12552447365002536	0.8885587353670057	0.4412561391276857
-0.48935751882731326	0.8247744414053102	-0.2833307953113009
-0.3859462767170182	-0.49328806792153	-0.7795590763595244
-0.8131469070248508	0.10851532117764226	0.5718535937332487
0.5729132984168278	-0.7745548357231163	0.26802081813748546
0.9518184502411294	0.3061501227568752	-0.017712710592252323
0.2966347448098608	-0.7091405748311875	0.6396307319850116
-0.9976149858726097	0.05968679467561035	-0.03466736943790805
0.3720409911006339	-0.3867671169412692	0.8437989678790776
-0.44644217099273065	0.8477931847176386	0.28624483210290674
0.749209823293809	0.6359354948139185	-0.1851234375108568
0.7226260491853478	-0.5880293225975947	0.36336360412703606
0.2580607449236507	0.49091350004879314	0.8321109225333447
-0.3520785814826398	-0.10301550484793785	-0.9302840846870899
-0.29450797845614785	-0.9228851146335552	0.2480889272286917
0.13221094718231088	0.6586084097339674	-0.740780148271301
-0.17037417103584235	-0.8538210569409767	-0.4918965791383827
0.20927100437461169	0.6554468325362541	-0.7256687236241017
-0.2962812815365159	0.8804577149471579	-0.37015079954136176
0.1003115504943893	-0.6182746519523104	0.7795345069916155
-0.030682868437664938	-0.847952196205689	0.5291839326117014
0.3122736967186083	-0.9388901809374233	-0.1448114859981322
0.18720461101007937	-0.5969827890889369	0.7801063921979865
0.3770304479983271	0.6677545487010547	-0.6418347949209606
-0.11765268194274385	0.8588948081396128	-0.49845516847806604
-0.3398547228947264	0.936761059580099	-0.08353133891252407
0.8918923969179284	0.39569223154924965	-0.21898769420122077
0.11016294549220325	-0.99111510092629	0.07453175267194401
-0.8157842944453293	-0.5574567265072528	-0.15407135687127016
0.04598724387385716	0.6927424854691401	0.7197173210552352
-0.11593003535097579	0.6688904605799699	-0.734265468784034
0.03761869731606876	-0.42871200424853667	-0.9026576599273086
-0.13474422788301765	0.45352540141813696	-0.8809986965488241
-0.7277877755394261	0.6705092032555346	-0.14402208901762958
-0.306659526930746	0.9510053220251777	-0.039354949147457186
0.7018413044776305	0.6907806380653244	0.17389908971354973
-0.15369617370858235	0.9817717814764939	0.11181080128419119
-0.9361847297021585	-0.05595233682447342	0.3470266385688239
0.05321254433432244	-0.796710359658836	0.6020141426393204
-0.9975792748658893	0.06338747529120368	0.028594026198731637
0.7275422939969249	-0.26650704577710876	0.6321836797931832
-0.4518600935902915	0.7239311954073288	-0.5212927010199635
0.405232808247563	-0.8100926208669962	-0.42371726037138835
0.32093255112871	0.24998595651376695	-0.9135148160658999
0.4427772155182195	0.24427874845750835	0.8627144547705026
0.26394010177023375	0.6234055862135555	-0.7360034631408008
-0.7074897390167194	-0.5615454518871397	0.42909786139169026
0.8146420985369466	0.40855789135001613	0.4116293244011513
0.6271188873520984	0.5241437989261534	-0.5761902282870877
0.4518248517127444	-0.5534898110725439	-0.6996451474952401
-0.5774005860202625	0.08931025264932149	-0.8115616070485172
-0.7008953182153839	0.3274722332047737	-0.6336463440939544
0.7368872102613538	-0.24439388793585234	-0.6302926835152358
0.04987396265626626	0.6059693825730129	0.7939229781490411
0.44335564825610085	0.3518169654461043	0.8244153030989341
-0.29632731501332876	0.38273186717993835	-0.8750465360321984
-0.5755605415188038	0.8016541178843364	0.1614953198258946
-0.40426048395833175	-0.29492321654110143	-0.8657908277724049
0.5021717795851118	-0.6558543662607887	0.5636298023037649
-0.6734893223610233	0.6472513120627512	0.3570404342630349
0.6895284216302164	0.3794140526147057	-0.616924251786739
0.4502167993919037	-0.8496999879177097	0.27443535500724825
-0.3913627495530867	0.6975773734866378	-0.6001841436273803
0.8335816342383259	0.3346372124758133	0.43949925493336095
0.48554964898447484	-0.082610377870391	0.8702971123927532
-0.4678080271083546	-0.8550960086417595	-0.2235318003728346
-0.8861263375104416	0.05829694862316174	-0.45976252538844364
-0.6250232166252496	0.1264658747367267	-0.7702936850361042
0.4292063512446652	0.9005441145345875	-0.0692979496692141
-0.05115616199498921	-0.4682968281966722	-0.8820890702139319
-0.2950347270672571	-0.9215170397499807	-0.2525091191913307
-0.5835468317641428	-0.23967407718302333	0.7759055560211547
0.2639266361822739	0.8291414028440085	-0.4928156499172678
-0.9536398615437351	-0.11538618253379311	-0.2779515125972938
-0.7233271773406152	-0.26739246306922154	0.6366310275302587
0.041378742918581506	-0.01392148918964434	-0.9990465413449068
-0.007793733443426564	0.8573271682059862	0.514712914521209
0.5634829932547186	0.5381565390683114	-0.6267969813031329
0.36886014425459307	-0.8872056021448843	-0.2771433086026327
0.9186542849554303	-0.004155396570583455	-0.3950405516049815
-0.04032021834059462	0.981199812473803	-0.18873581534605655
0.3118497251342541	-0.9317434958192142	0.18602098519328392
0.1830213728472311	-0.028286355546709295	-0.9827019177609251
-0.24979893082808113	0.9638984616763803	0.09219679894147759
-0.6550847197130123	0.5865921280723543	-0.4762076073332626
-0.4489834722847779	0.8935087268361136	-0.007483093131275043
-0.2842200358551903	-0.9557741301977047	0.07559618550757174
0.9638810715717007	-0.15805609881511543	-0.21436312531108626
-0.25813988585024616	-0.24967962350514758	0.9332866038573304
0.6360070630053198	-0.3669146261950206	-0.6788730904164013
0.3866494576129499	0.9118460390171503	-0.13798187582557797
0.614569423944391	-0.7716713473870351	0.16379180313598463
0.14288914738994182	0.6053331338268321	-0.7830418179443306
-0.7548393550993725	0.4635957193516491	-0.464000600206498
-0.32166508153575096	-0.04082379530381877	-0.9459730403439575
0.5529822620140372	0.6242203273090162	0.5518691881887077
0.9698732615390966	-0.21741516957445078	-0.10989313258993039
-0.852892981017912	0.42141395160868883	-0.3081944910603194
-0.7786294667579337	-0.49552661738740017	-0.3849539257584693
0.2365795986208007	-0.7025303429688708	-0.6711789707108393
-0.4424507856637942	-0.6238588761041141	-0.6442339675704805
0.1395836235475115	-0.7336860346485654	0.6649971538277519
-0.6227823698373187	0.7640819920353827	0.1682879355956759
-0.6005994557798016	-0.7960712486642287	-0.07450409899584054
0.1456564867603927	-0.7031384155802957	0.6959745371777986
0.5676907366664244	-0.12711847255291278	-0.8133683799109397
0.061709200501334716	0.6574705183079494	-0.7509490609417941
0.7127137219043712	-0.5040181099957565	-0.487857453981718
0.6747985544288612	0.7343990856977848	-0.07283470235387246
-0.25480310687475966	0.9646655933642452	0.06704975545204128
-0.7566897519381031	-0.3554399287164735	0.5487103756863727
0.714495807672821	-0.45944759346203734	-0.5276396968385773
-0.6896906235520757	0.06360203975238134	-0.7213054999954496
-0.2346162063094878	-0.1762131412881362	0.9559833495277579
0.12224367665672756	-0.14998733221677268	-0.981101566450661
-0.8539267329337942	-0.06761898867393554	-0.5159814019436464
0.30794549163888396	0.30078990941777173	-0.9026045671121627
0.7770086290076454	-0.4645580168568833	-0.42478634561583895
0.34157710841872485	-0.8414669298994836	-0.4186388478030203
0.6752156115475254	0.6126966811874803	-0.41071480955079775
0.7635961284058296	-0.6427781455581184	-0.061296070644816014
0.3405101611764744	-0.7248961805175568	0.5988141260914184
-0.8847349239284438	0.34172618249928294	-0.3169658192546916
-0.7297846610063569	0.5211722043505644	0.4424860246066651
-0.6745002128518953	0.41608494204117297	0.6098547235771332
