# Supplementary material for: Vizaj—A free online interactive software for visualizing spatial networks
Source: PLoS One. 2023 Mar 23;18(3):e0282181. doi: 10.1371/journal.pone.0282181 (PMC10035906; doi:10.1371/journal.pone.0282181)
Supplement: S1 File — Data are available in .csv and .json formats according to the Data import section. (ZIP) [file pone.0282181.s001.zip › data/sphere/300_nodes/conn_matrix.csv]

0	0.5053128873029327	0.06003146675496529	0.15355388412919235	0.5812420033486785	0.8721239339105489	0.5097369434657739	0.32876383327337355	0.2649026926803646	0.9296397341661885	0.1455938511643089	0.4619976905286104	0.8213500871208389	0.9613519462224585	0.9451484107169849	0.5906407100531266	0.8642320630418354	0.6434067572315163	0.21922391089600668	0.4830177344514214	0.39174488874083835	0.37176771459570446	0.01029811785185586	0.8355403607188523	0.3996054577473952	0.6214677941717496	0.14475502684751296	0.7563047000073222	0.05364564228068669	0.8529764788150351	0.40691276518080766	0.4113555497305552	0.6082178077361534	0.20682620417483333	0.24288722145456454	0.1170133086398214	0.8336549862047452	0.7923236594615997	0.9046639748710661	0.4073250765871834	0.860861222392055	0.8505880702987332	0.06292777188804055	0.10441579823410196	0.021722347404474207	0.8832427675709658	0.7494207594343102	0.3977377306120108	0.7251133341948836	0.0248112377363211
0.5053128873029327	0	0.7286128132935159	0.9303544296372809	0.03306406490705571	0.006848361310462292	0.742605097158519	0.776489454394071	0.1528167180339367	0.4738578693028326	0.835626525503491	0.9982250767475863	0.9276558291701803	0.8646323722264632	0.40769152400331243	0.5093958792314593	0.21713497936151238	0.5159857328717644	0.9128249776807987	0.1028019933931984	0.9134974822098185	0.24338643362814827	0.9884540189058664	0.36505025576214634	0.870901240860834	0.47340854262586196	0.21105545438337892	0.3911820619778047	0.31232374413590314	0.3899113359932084	0.19010079567621796	0.12677139091560596	0.4264533877505179	0.43066810767891406	0.9092944164976651	0.8145337246367884	0.5289685534349312	0.571945325698714	0.5747861850663265	0.5761774691296624	0.29759482910646184	0.1852634133392418	0.08734777958771145	0.14730577692997038	0.7150837693950742	0.9672007017867688	0.4496560221142989	0.829590436169563	0.3061651553030196	0.17819034589477822
0.06003146675496529	0.7286128132935159	0	0.5087476739548301	0.2790568879988743	0.6292860141965209	0.4139007158353524	0.5902319295053866	0.2618319574901391	0.9022480015103724	0.5528843483409371	0.8277734168899175	0.8519820917640394	0.3242742423307682	0.4941696647825866	0.8380973892627457	0.11389642930576094	0.10824263069393814	0.1923045622389168	0.7869912776486349	0.8390874797198044	0.14217457935625655	0.13359583189544055	0.6957226988610354	0.7407376487782973	0.6435615871536906	0.9475509440482008	0.20410734062323488	0.05699328623663247	0.8900388517479355	0.04927103802067978	0.611316932586638	0.5174543414538404	0.9329674477615004	0.712388025685061	0.0684811257925737	0.2128283897818446	0.38371345631738374	0.048320827366739816	0.9739432260221619	0.5613306078352713	0.14292149677861932	0.19274584540670092	0.7279474767386502	0.27249650412108617	0.4107264666490188	0.1346823470755426	0.005129659743372761	0.9643310434085106	0.638156333125571
0.15355388412919235	0.9303544296372809	0.5087476739548301	0	0.09185769421126055	0.8293627687917456	0.4377235859876045	0.6982935180841832	0.12628490898733258	0.08125554998318896	0.6203236953642457	0.11372168800167382	0.9623062770858242	0.12922293697501264	0.6361834358329665	0.08719261837942782	0.0980201831326668	0.8943235715596111	0.8706326933732847	0.44979515994033836	0.9676047964007739	0.23430285366783798	0.6737751466764952	0.8083144622802259	0.25392758187975983	0.6557781640601301	0.2898837564059621	0.0539775376380105	0.02155428143402205	0.7562421323807635	0.7973691306904039	0.7407121617085762	0.26599297165765845	0.02686292166660531	0.18493565576672633	0.5443663288644551	0.20315401694345592	0.0734188557236296	0.6879821394876282	0.019925662262341826	0.5752212736247123	0.9723287765299359	0.6752522653696016	0.2157834152028426	0.9479482251491563	0.7809194904926084	0.7509709030774206	0.8854231825714937	0.721111933362385	0.1910482310287005
0.5812420033486785	0.03306406490705571	0.2790568879988743	0.09185769421126055	0	0.28487929205706475	0.5493069056030426	0.7827701193248056	0.3088610368832204	0.5650156436124019	0.005498116589922497	0.9985323632792441	0.5577269561309097	0.0014232300388675734	0.40361293292831035	0.7965197200814962	0.41871227015880297	0.3012548214298644	0.48777186311049714	0.03115046678929112	0.6815403337585337	0.6801927002454917	0.6206833691271212	0.7522578624727917	0.02465193798454146	0.8040899176297341	0.2568725191274227	0.019393933562139254	0.5826685831732646	0.8398632869445211	0.6819387747439207	0.654173327538164	0.43843085379544655	0.1931693984425451	0.7860275368921013	0.787935012199306	0.7915214750791777	0.14435258979336385	0.8388673730951611	0.6678261173240909	0.869627623839038	0.40046666452173774	0.31060432167042606	0.20363119660509865	0.07718741484462666	0.9952342558470884	0.8746723833753077	0.8129548236419478	0.23080164611387088	0.3328498559101929
0.8721239339105489	0.006848361310462292	0.6292860141965209	0.8293627687917456	0.28487929205706475	0	0.6321942570480065	0.858360719688785	0.9626504854129899	0.3394387981071282	0.3491790395921751	0.7696469842952124	0.5545047533837455	0.053175788000776936	0.8374552903884025	0.3276278431270535	0.8386787628777154	0.5185331481264265	0.1537827167182182	0.14179050110981206	0.289739186931837	0.571225650231579	0.6103922853891653	0.7187803426310833	0.6331173339142289	0.4717805719050976	0.058450720337405726	0.667648952304671	0.21538116121865403	0.48268253202989864	0.9733404315622238	0.75914138507306	0.825630922020228	0.5930626515816683	0.6220379667946523	0.23363053244735132	0.4497540925553606	0.37551932056246384	0.6154405757508142	0.2380841805215551	0.09773319549252757	0.28861564094510817	0.8867380191693847	0.0496300636075937	0.4698875388022302	0.5768038705034504	0.4580433544839866	0.5770254162856246	0.7415441627459581	0.6996332310109666
0.5097369434657739	0.742605097158519	0.4139007158353524	0.4377235859876045	0.5493069056030426	0.6321942570480065	0	0.872986016319665	0.08314886301513158	0.5444922663507705	0.9988178462321066	0.20687034524077152	0.15004913202502457	0.7320850547996424	0.0538933051360031	0.9684981600592534	0.8586666628875284	0.5680717812617744	0.3986023133600036	0.5519129210447452	0.08877542257571058	0.29727709105776334	0.5676184819511243	0.2393628368761609	0.30217384485816434	0.5146573726430059	0.8687492690073353	0.6502223566500769	0.1454916853923338	0.2737482105214074	0.3433907439319158	0.32896007044132136	0.5020245786733539	0.008163273339821031	0.9087531656903687	0.9224060957717068	0.2916929919041973	0.5552945318862517	0.8523035784734732	0.6839599326115122	0.09733880989236054	0.9370365473532316	0.6156698173750915	0.10669595279061406	0.027194530370817982	0.06439624678719946	0.6841092572092472	0.6633308321493082	0.9506072071903365	0.6625973197471592
0.32876383327337355	0.776489454394071	0.5902319295053866	0.6982935180841832	0.7827701193248056	0.858360719688785	0.872986016319665	0	0.4162548686277324	0.02717522878358869	0.42399682953752227	0.702729629083509	0.8137858223562324	0.11510355905298619	0.047898553423242896	0.4911856067137096	0.11150286982783386	0.8183711494458817	0.7828045814781167	0.34273324975388164	0.679797190410494	0.2685720182589445	0.019628115167010907	0.00910047367155975	0.7860368534173965	0.09502974606923931	0.658918906412095	0.3353193580441277	0.46103617925257256	0.669341223046457	0.30350096578798447	0.11822689727244173	0.7736385699740579	0.99789128827912	0.11416851316329468	0.2985247682392028	0.7358086112054171	0.9509492726784939	0.11788351142962594	0.7722815259778482	0.6074422457291286	0.8809192683132978	0.3494227863872774	0.26842437981000344	0.5880728051762196	0.43158603043049293	0.7283940454933703	0.8751068194285394	0.6270566007123939	0.5385004478493186
0.2649026926803646	0.1528167180339367	0.2618319574901391	0.12628490898733258	0.3088610368832204	0.9626504854129899	0.08314886301513158	0.4162548686277324	0	0.2033723018564788	0.03436692089783322	0.9828126627119369	0.180440091530797	0.7649968669053215	0.045278149336162477	0.9318581850972187	0.7638677677924273	0.6361100463555114	0.024049821375050295	0.7487921063046651	0.2414477282413291	0.24306319985297675	0.9819157505144448	0.9906220145176344	0.8037924146651821	0.611822124602016	0.48651902683612924	0.8248659746675832	0.5980872399891445	0.2812551634710261	0.8383527871736502	0.7811440321382724	0.40794456893146724	0.45200334322111213	0.10343654417815407	0.7828136933370639	0.5798298526313113	0.5214938493560801	0.3648560862972662	0.8859282610828838	0.16396172478533622	0.8371933729825428	0.2693604300286351	0.6378089453760073	0.5277489045660755	0.21911102470012356	0.3696288778016783	0.14605936896349114	0.38993512286229304	0.5031703904854706
0.9296397341661885	0.4738578693028326	0.9022480015103724	0.08125554998318896	0.5650156436124019	0.3394387981071282	0.5444922663507705	0.02717522878358869	0.2033723018564788	0	0.20005749305147802	0.5029342925195109	0.26989740048420086	0.15143252819052055	0.2127068972858316	0.7959676740010693	0.6805333166277552	0.5492132693494268	0.01923619006144206	0.1336642831624517	0.4493330007936619	0.32655769894873465	0.6050192047274077	0.7195879266776876	0.2602825264619305	0.30087415031484277	0.1600728674992823	0.46695937467262305	0.3226865458529372	0.691433261461903	0.5070504624707153	0.7974012734187435	0.08045259275454841	0.13073736045288842	0.30489858260855496	0.5753138035241513	0.04829819624306886	0.053396561545426935	0.9787988070551942	0.5050491387181105	0.7896538796080944	0.8397244000277153	0.1453879411443857	0.18834894227412902	0.028504206756322814	0.6933973859368212	0.7440513251717398	0.534910496620588	0.653854549334231	0.6572310640475395
0.1455938511643089	0.835626525503491	0.5528843483409371	0.6203236953642457	0.005498116589922497	0.3491790395921751	0.9988178462321066	0.42399682953752227	0.03436692089783322	0.20005749305147802	0	0.5842312172120687	0.06461551503465446	0.5850828664499673	0.7562236429311936	0.607469585845563	0.32942782667687165	0.7690661678790219	0.06178898301352309	0.9855959201565925	0.1381391042497242	0.28200702121104604	0.6119772078562943	0.7267856776351868	0.12289045710801005	0.4156846925926946	0.7491656844072014	0.6660123747069185	0.19911830863478097	0.653634154759706	0.1583957892613307	0.7847445504947786	0.2908758602600149	0.5773771361117537	0.9548865382946241	0.5051414670957152	0.17404573638944776	0.6605107166406599	0.34994317317479984	0.0306229131957807	0.65861115648811	0.3391284302630485	0.9863598123681193	0.2519762730264554	0.37112228002270486	0.5837705604614372	0.04021490903245695	0.7587866918059373	0.8906232980575071	0.24799730601739178
0.4619976905286104	0.9982250767475863	0.8277734168899175	0.11372168800167382	0.9985323632792441	0.7696469842952124	0.20687034524077152	0.702729629083509	0.9828126627119369	0.5029342925195109	0.5842312172120687	0	0.04899824995419466	0.8215748744110841	0.007425913681715635	0.8322015888904613	0.06010396757448566	0.9008692680880633	0.08670537812099988	0.9929626313725194	0.8473251866095073	0.35272974612925667	0.14947521292929822	0.27158396066529733	0.43537924672094375	0.6303957127509902	0.7743221107571595	0.8173603237743342	0.8063669872976531	0.6537145431722002	0.3906168599233629	0.6237167059464745	0.22007011157352852	0.07805281684020193	0.45692708608766797	0.04872004536147545	0.18852231332454483	0.547353535700529	0.5243858752050974	0.6773283032348196	0.6152605172838237	0.6539574259665046	0.3494890103040602	0.13473094233876914	0.03519992022878926	0.5135500962243574	0.3163129106129986	0.18580477667740114	0.6773226097097863	0.89844172212795
0.8213500871208389	0.9276558291701803	0.8519820917640394	0.9623062770858242	0.5577269561309097	0.5545047533837455	0.15004913202502457	0.8137858223562324	0.180440091530797	0.26989740048420086	0.06461551503465446	0.04899824995419466	0	0.9545861029245756	0.7362346435946244	0.26066172880807026	0.07224894001676863	0.8819542071527678	0.9022933169971191	0.8946255469970865	0.4358371824997097	0.9230230316029878	0.2922625803714246	0.6846341206282219	0.9537459719919338	0.7250357843274653	0.40295825885356806	0.40048027442618206	0.7217580379361088	0.10746308383273695	0.09157345815709983	0.23700980344638223	0.6396478612629701	0.9960555577169096	0.6262509024567914	0.7765581622000468	0.6499407568632077	0.796799502767569	0.6893939548888203	0.21068589569808327	0.048242677789252064	0.13911681145763544	0.2909987482776377	0.42704550775696926	0.048805270308182935	0.028434193633508853	0.9785198229086743	0.11111392033344114	0.03414326776230314	0.9696356306073559
0.9613519462224585	0.8646323722264632	0.3242742423307682	0.12922293697501264	0.0014232300388675734	0.053175788000776936	0.7320850547996424	0.11510355905298619	0.7649968669053215	0.15143252819052055	0.5850828664499673	0.8215748744110841	0.9545861029245756	0	0.04837907679463216	0.7312814826997056	0.7088230255077393	0.32004322520257455	0.5285716724261844	0.8554794849805406	0.2457380056597609	0.1357417886366502	0.1864616933026383	0.9477487245350038	0.30423804702423707	0.1234517032719542	0.43919336671029485	0.711020232073437	0.3099862643980097	0.33759777557989656	0.3410142258838782	0.23130843175252103	0.27979665860113456	0.12848200056153602	0.7167237239471826	0.06321321910015387	0.6784786119699739	0.6735132134049909	0.7627375168362894	0.04360785307031134	0.014164277570152373	0.4658720199994114	0.32762683008717686	0.6993861503934546	0.7419121004241344	0.08998642752987573	0.8208379597742826	0.08075454512382652	0.06946635611211616	0.6157096555212508
0.9451484107169849	0.40769152400331243	0.4941696647825866	0.6361834358329665	0.40361293292831035	0.8374552903884025	0.0538933051360031	0.047898553423242896	0.045278149336162477	0.2127068972858316	0.7562236429311936	0.007425913681715635	0.7362346435946244	0.04837907679463216	0	0.37782213391292774	0.07392609152529384	0.6376181593986898	0.17548850470746435	0.9570619389724139	0.9403916848517477	0.13263404561580638	0.8308060643515969	0.04381943357114648	0.4043400219657355	0.09239417598311506	0.5134845843813216	0.5554991671159777	0.014781108633389772	0.041008067171658724	0.7380848509791965	0.4736562222391808	0.14637033835763746	0.7988060264255387	0.7907041948756595	0.005712267772756907	0.5784438515170701	0.9020859956565224	0.24439464628934127	0.3885328222692338	0.262323394696074	0.5173789200957486	0.7983214196218226	0.17313816138570337	0.14586663876178074	0.0527935709983991	0.893160290710396	0.559393677543194	0.557124620464412	0.002075556385023436
0.5906407100531266	0.5093958792314593	0.8380973892627457	0.08719261837942782	0.7965197200814962	0.3276278431270535	0.9684981600592534	0.4911856067137096	0.9318581850972187	0.7959676740010693	0.607469585845563	0.8322015888904613	0.26066172880807026	0.7312814826997056	0.37782213391292774	0	0.39484708043008	0.4035143456820387	0.43559033890522947	0.20757797036308245	0.31989281518255275	0.25609017874563966	0.7118519822878863	0.9891848513877044	0.5851042016884691	0.4377416803432371	0.10554632109470741	0.7670555614653795	0.3955820949866724	0.8091223369467879	0.36008094429195636	0.5257865567441002	0.19910506086417057	0.3185525388815088	0.641593643770557	0.4683300344594732	0.10321423735073043	0.6683094613827104	0.9312325742042252	0.16207517479104816	0.4296220923169104	0.34207298069404124	0.9214173499027797	0.39047247980470845	0.1653400377183154	0.2133896206516488	0.46562393999200147	0.5717653262401395	0.06730037178181436	0.872696097320364
0.8642320630418354	0.21713497936151238	0.11389642930576094	0.0980201831326668	0.41871227015880297	0.8386787628777154	0.8586666628875284	0.11150286982783386	0.7638677677924273	0.6805333166277552	0.32942782667687165	0.06010396757448566	0.07224894001676863	0.7088230255077393	0.07392609152529384	0.39484708043008	0	0.39765993147886114	0.7657787903044364	0.31170771338801306	0.11838142405923158	0.18106128303485913	0.9795081557077955	0.15313148875021343	0.2446461433753181	0.037196025390295984	0.043845731273839395	0.00657392903961862	0.30993592271595916	0.602676561720385	0.17889369727975546	0.8163725519060006	0.8440382993522786	0.5842996614058127	0.9842985465551892	0.15255838936587518	0.0011456510524238128	0.11319104968829308	0.8007255548399184	0.4217931992860694	0.540957039745181	0.3544855279026311	0.595665011081543	0.6427971572795342	0.13046605919870935	0.11891773376916825	0.3493775412520085	0.8231513289605664	0.20307793084781145	0.6363716888492545
0.6434067572315163	0.5159857328717644	0.10824263069393814	0.8943235715596111	0.3012548214298644	0.5185331481264265	0.5680717812617744	0.8183711494458817	0.6361100463555114	0.5492132693494268	0.7690661678790219	0.9008692680880633	0.8819542071527678	0.32004322520257455	0.6376181593986898	0.4035143456820387	0.39765993147886114	0	0.5343798317122651	0.996768851742334	0.061971085158307515	0.7219809611183786	0.34494924136608873	0.24448933890593605	0.027316142789503672	0.7841725011958263	0.7296177960002547	0.5058681270138441	0.7698457906635644	0.877127502470036	0.46297200581928577	0.8104893160446913	0.9124862059513046	0.47058524897916276	0.383180567267288	0.3282251299640483	0.7217925595834005	0.16601037323690127	0.8444840727435522	0.30671427879284907	0.2381159799095668	0.7762655567503521	0.14772294339254022	0.4158378565261184	0.9186469604162454	0.6358736714946412	0.28504592168470877	0.007620742126058122	0.950655157707667	0.12691176741117682
0.21922391089600668	0.9128249776807987	0.1923045622389168	0.8706326933732847	0.48777186311049714	0.1537827167182182	0.3986023133600036	0.7828045814781167	0.024049821375050295	0.01923619006144206	0.06178898301352309	0.08670537812099988	0.9022933169971191	0.5285716724261844	0.17548850470746435	0.43559033890522947	0.7657787903044364	0.5343798317122651	0	0.2201624209666646	0.25157408762197	0.6161726359179526	0.19387800213499684	0.25199675441667546	0.5409794529444849	0.11450460381764627	0.9031801179628451	0.6846515039811563	0.853102630443688	0.7685826456520293	0.5112450073797485	0.45166910519682124	0.7351266400076081	0.1653638959543291	0.4518348949530612	0.9100224635452832	0.8102662092175289	0.4967787565343267	0.592615052176168	0.2656978153525611	0.9288709936537782	0.8867885887647482	0.2587505125034151	0.5518518404396072	0.5750901398798582	0.6848184035388304	0.049591683356866034	0.6255115884591029	0.2763938044319926	0.031058211501299726
0.4830177344514214	0.1028019933931984	0.7869912776486349	0.44979515994033836	0.03115046678929112	0.14179050110981206	0.5519129210447452	0.34273324975388164	0.7487921063046651	0.1336642831624517	0.9855959201565925	0.9929626313725194	0.8946255469970865	0.8554794849805406	0.9570619389724139	0.20757797036308245	0.31170771338801306	0.996768851742334	0.2201624209666646	0	0.29518962980915	0.9682500822604224	0.5756500768168147	0.7401601843847548	0.33715801783165	0.33064739244558805	0.3248169822379844	0.746876653271338	0.8978773490456793	0.7168404249859841	0.9964135623649429	0.0300409021366862	0.20401501714591697	0.8247764889247452	0.666091101111963	0.36511371558051586	0.20200007590135471	0.9167390213901068	0.27342089630238875	0.328462869288342	0.13291056685682245	0.05447506223237486	0.18367131262085856	0.4169667253046643	0.8469352423296008	0.36266909258936075	0.3739539851378849	0.4761429989605257	0.809230801719926	0.6525573755728116
0.39174488874083835	0.9134974822098185	0.8390874797198044	0.9676047964007739	0.6815403337585337	0.289739186931837	0.08877542257571058	0.679797190410494	0.2414477282413291	0.4493330007936619	0.1381391042497242	0.8473251866095073	0.4358371824997097	0.2457380056597609	0.9403916848517477	0.31989281518255275	0.11838142405923158	0.061971085158307515	0.25157408762197	0.29518962980915	0	0.23006249904539244	0.30780635569679393	0.937509444295746	0.8321094962597956	0.16140967861021793	0.30261713853241634	0.3255068681031662	0.9655692550854381	0.6487930177157973	0.9235012035047103	0.30114525310844054	0.8709915015827819	0.987516128120741	0.4859885166517288	0.30215102412367556	0.9673986708699378	0.09624314177369442	0.9079524683666228	0.45046284354015553	0.6463116334003275	0.7617211425858628	0.48373026913051365	0.6574292809554423	0.056742789563180906	0.06508548302909967	0.08954372195892069	0.296795292407913	0.20013963673012836	0.5281968832488699
0.37176771459570446	0.24338643362814827	0.14217457935625655	0.23430285366783798	0.6801927002454917	0.571225650231579	0.29727709105776334	0.2685720182589445	0.24306319985297675	0.32655769894873465	0.28200702121104604	0.35272974612925667	0.9230230316029878	0.1357417886366502	0.13263404561580638	0.25609017874563966	0.18106128303485913	0.7219809611183786	0.6161726359179526	0.9682500822604224	0.23006249904539244	0	0.22958574607489046	0.7305138198413699	0.42044487596639957	0.4115232547038904	0.29463241408141494	0.3014347328246222	0.6946190748496133	0.3509675073315256	0.11559047033537617	0.2462861695804175	0.11258329580364956	0.6602157714412065	0.137201702788743	0.8727059400696835	0.9605060586014966	0.2137859788985852	0.6850603901033324	0.8339315876931737	0.08387070961798682	0.4564098700422228	0.5541666542836468	0.2496177481589531	0.029425328595935385	0.7163085930982045	0.4793404257570113	0.38324910448118277	0.6484394922414942	0.6038875357022839
0.01029811785185586	0.9884540189058664	0.13359583189544055	0.6737751466764952	0.6206833691271212	0.6103922853891653	0.5676184819511243	0.019628115167010907	0.9819157505144448	0.6050192047274077	0.6119772078562943	0.14947521292929822	0.2922625803714246	0.1864616933026383	0.8308060643515969	0.7118519822878863	0.9795081557077955	0.34494924136608873	0.19387800213499684	0.5756500768168147	0.30780635569679393	0.22958574607489046	0	0.08295681552124046	0.6497949923128779	0.21731898221580803	0.9536901707410393	0.42174320503321516	0.7263579152661229	0.30274961180893134	0.2651974851951172	0.7900310424644048	0.20724225954956377	0.5860874935478573	0.34264941676194227	0.8624742540703328	0.8752929435868948	0.22812819654532812	0.1734539292730618	0.09779685541434957	0.07133517466660766	0.8007606117715896	0.7967363396397856	0.44637482512628746	0.940419708228499	0.31337908461861663	0.16882775193975275	0.7251240899752442	0.06206129938680871	0.7122953927196222
0.8355403607188523	0.36505025576214634	0.6957226988610354	0.8083144622802259	0.7522578624727917	0.7187803426310833	0.2393628368761609	0.00910047367155975	0.9906220145176344	0.7195879266776876	0.7267856776351868	0.27158396066529733	0.6846341206282219	0.9477487245350038	0.04381943357114648	0.9891848513877044	0.15313148875021343	0.24448933890593605	0.25199675441667546	0.7401601843847548	0.937509444295746	0.7305138198413699	0.08295681552124046	0	0.4905248531209624	0.8663432560508886	0.7880838685034769	0.1650258853505201	0.32619678585462797	0.9996587710620021	0.3528944392605359	0.0894314693419358	0.06447128184711182	0.829065153701514	0.32858523672119266	0.38834986610638067	0.1893727477913668	0.3886922964797167	0.2736043167853631	0.39540352945818513	0.6233368747839776	0.28565810490040333	0.1105024114179819	0.31741571080771624	0.22210987898517176	0.38975835939422543	0.16309587859915808	0.5614391536867199	0.6672994715850796	0.4301195255136365
0.3996054577473952	0.870901240860834	0.7407376487782973	0.25392758187975983	0.02465193798454146	0.6331173339142289	0.30217384485816434	0.7860368534173965	0.8037924146651821	0.2602825264619305	0.12289045710801005	0.43537924672094375	0.9537459719919338	0.30423804702423707	0.4043400219657355	0.5851042016884691	0.2446461433753181	0.027316142789503672	0.5409794529444849	0.33715801783165	0.8321094962597956	0.42044487596639957	0.6497949923128779	0.4905248531209624	0	0.33484798195135557	0.40625352953967375	0.32939247710639863	0.15690957530065786	0.6465201000509527	0.6594581401062801	0.9406999807367687	0.9545301206021415	0.38130634507469463	0.3111151062340217	0.2110005768277896	0.8188382065929508	0.3359510549205942	0.37464847418201763	0.41291943362666994	0.8987187081299213	0.8943613638687117	0.22463938244677661	0.5543473527882409	0.19754628378061867	0.951946344078597	0.3906807934152584	0.2447048681711368	0.891074080870389	0.7145039812659143
0.6214677941717496	0.47340854262586196	0.6435615871536906	0.6557781640601301	0.8040899176297341	0.4717805719050976	0.5146573726430059	0.09502974606923931	0.611822124602016	0.30087415031484277	0.4156846925926946	0.6303957127509902	0.7250357843274653	0.1234517032719542	0.09239417598311506	0.4377416803432371	0.037196025390295984	0.7841725011958263	0.11450460381764627	0.33064739244558805	0.16140967861021793	0.4115232547038904	0.21731898221580803	0.8663432560508886	0.33484798195135557	0	0.13663666584839973	0.09467137823494987	0.0024857242911887623	0.08539844691221454	0.48166271394573934	0.1527612514245269	0.9021268591375675	0.6437584891908968	0.42866131399434393	0.7393983705912635	0.8352355613724471	0.4814514222017474	0.9815606580713602	0.9922500279468507	0.6406801269807745	0.3255028695646688	0.620997761889515	0.37329016003443294	0.8681809663369073	0.20575413043317237	0.9997713547386473	0.4678662414406932	0.6541084790782092	0.01697183790769552
0.14475502684751296	0.21105545438337892	0.9475509440482008	0.2898837564059621	0.2568725191274227	0.058450720337405726	0.8687492690073353	0.658918906412095	0.48651902683612924	0.1600728674992823	0.7491656844072014	0.7743221107571595	0.40295825885356806	0.43919336671029485	0.5134845843813216	0.10554632109470741	0.043845731273839395	0.7296177960002547	0.9031801179628451	0.3248169822379844	0.30261713853241634	0.29463241408141494	0.9536901707410393	0.7880838685034769	0.40625352953967375	0.13663666584839973	0	0.30375601906723304	0.8995548665274685	0.22979407348783287	0.9292632964210367	0.1844017490592762	0.32102087605938856	0.5660493928462231	0.7027568593063165	0.6988615298777922	0.8744732218326983	0.2841147965498889	0.6098600080337788	0.4722911889919389	0.5022334383580428	0.1274301062930917	0.09535526868914967	0.536290592830727	0.10355514330930382	0.12717614990445403	0.23544489785889522	0.7247239470851763	0.48603534201244425	0.9017427990632318
0.7563047000073222	0.3911820619778047	0.20410734062323488	0.0539775376380105	0.019393933562139254	0.667648952304671	0.6502223566500769	0.3353193580441277	0.8248659746675832	0.46695937467262305	0.6660123747069185	0.8173603237743342	0.40048027442618206	0.711020232073437	0.5554991671159777	0.7670555614653795	0.00657392903961862	0.5058681270138441	0.6846515039811563	0.746876653271338	0.3255068681031662	0.3014347328246222	0.42174320503321516	0.1650258853505201	0.32939247710639863	0.09467137823494987	0.30375601906723304	0	0.5444547057315593	0.43541302359500256	0.8932120246078425	0.17326600116911428	0.8582987191088706	0.5606147704292432	0.8335670163274892	0.6277834840343841	0.6516044795414799	0.022328294712081864	0.9870850974705169	0.3607549739013747	0.39732717018618646	0.8336244679572116	0.7030472406864917	0.46807129082213283	0.12417958787970385	0.6275332593937716	0.36069485440521254	0.49009337402242326	0.6476091600496184	0.0941448222522362
0.05364564228068669	0.31232374413590314	0.05699328623663247	0.02155428143402205	0.5826685831732646	0.21538116121865403	0.1454916853923338	0.46103617925257256	0.5980872399891445	0.3226865458529372	0.19911830863478097	0.8063669872976531	0.7217580379361088	0.3099862643980097	0.014781108633389772	0.3955820949866724	0.30993592271595916	0.7698457906635644	0.853102630443688	0.8978773490456793	0.9655692550854381	0.6946190748496133	0.7263579152661229	0.32619678585462797	0.15690957530065786	0.0024857242911887623	0.8995548665274685	0.5444547057315593	0	0.921970760409279	0.7780837601499654	0.24889942959202194	0.9504887066197154	0.1280770657177559	0.18788458064666336	0.8978786554059723	0.6285130934194506	0.9174365093445297	0.44377261019732817	0.18730244893241643	0.4763970436902324	0.17854948827330186	0.394620362403023	0.33810174367809187	0.15549223778721755	0.6084536434508411	0.9717385298842967	0.8328929553782995	0.1264512834222079	0.46608284346488416
0.8529764788150351	0.3899113359932084	0.8900388517479355	0.7562421323807635	0.8398632869445211	0.48268253202989864	0.2737482105214074	0.669341223046457	0.2812551634710261	0.691433261461903	0.653634154759706	0.6537145431722002	0.10746308383273695	0.33759777557989656	0.041008067171658724	0.8091223369467879	0.602676561720385	0.877127502470036	0.7685826456520293	0.7168404249859841	0.6487930177157973	0.3509675073315256	0.30274961180893134	0.9996587710620021	0.6465201000509527	0.08539844691221454	0.22979407348783287	0.43541302359500256	0.921970760409279	0	0.3686546963426389	0.07360407971462413	0.010380612068643491	0.4290597396992054	0.9661605621980163	0.38705318066400474	0.7005473881989817	0.34982777264352005	0.5312590965000965	0.349272100876872	0.31087165317651755	0.22493438120612885	0.5995376910936532	0.13823380541464902	0.607795945473113	0.6220159712782244	0.7316746858624397	0.47387853190023876	0.34478249918159876	0.2864614190990915
0.40691276518080766	0.19010079567621796	0.04927103802067978	0.7973691306904039	0.6819387747439207	0.9733404315622238	0.3433907439319158	0.30350096578798447	0.8383527871736502	0.5070504624707153	0.1583957892613307	0.3906168599233629	0.09157345815709983	0.3410142258838782	0.7380848509791965	0.36008094429195636	0.17889369727975546	0.46297200581928577	0.5112450073797485	0.9964135623649429	0.9235012035047103	0.11559047033537617	0.2651974851951172	0.3528944392605359	0.6594581401062801	0.48166271394573934	0.9292632964210367	0.8932120246078425	0.7780837601499654	0.3686546963426389	0	0.712689218065678	0.7755147931754695	0.2606336649976869	0.8042675871232937	0.8217130842075028	0.6866983922789001	0.4413422275597638	0.6141953422985187	0.3690059108109064	0.11528103986752614	0.963063629178205	0.9520023652082491	0.9265755151872552	0.5228537823107036	0.5648954557323225	0.5275437158702518	0.11672384913152156	0.33719937168819725	0.23413343772813844
0.4113555497305552	0.12677139091560596	0.611316932586638	0.7407121617085762	0.654173327538164	0.75914138507306	0.32896007044132136	0.11822689727244173	0.7811440321382724	0.7974012734187435	0.7847445504947786	0.6237167059464745	0.23700980344638223	0.23130843175252103	0.4736562222391808	0.5257865567441002	0.8163725519060006	0.8104893160446913	0.45166910519682124	0.0300409021366862	0.30114525310844054	0.2462861695804175	0.7900310424644048	0.0894314693419358	0.9406999807367687	0.1527612514245269	0.1844017490592762	0.17326600116911428	0.24889942959202194	0.07360407971462413	0.712689218065678	0	0.35987902139158434	0.3376683526370956	0.255065969245757	0.7474333266312152	0.8568102396172599	0.7973530456198326	0.17452741116353043	0.6649005908736835	0.7184001126872628	0.4228999558092137	0.11257564452989355	0.09210754705039781	0.48143103394229225	0.2946103278068618	0.06892426930912754	0.5254054208597561	0.23931201831711058	0.8718041559615275
0.6082178077361534	0.4264533877505179	0.5174543414538404	0.26599297165765845	0.43843085379544655	0.825630922020228	0.5020245786733539	0.7736385699740579	0.40794456893146724	0.08045259275454841	0.2908758602600149	0.22007011157352852	0.6396478612629701	0.27979665860113456	0.14637033835763746	0.19910506086417057	0.8440382993522786	0.9124862059513046	0.7351266400076081	0.20401501714591697	0.8709915015827819	0.11258329580364956	0.20724225954956377	0.06447128184711182	0.9545301206021415	0.9021268591375675	0.32102087605938856	0.8582987191088706	0.9504887066197154	0.010380612068643491	0.7755147931754695	0.35987902139158434	0	0.9068506324290599	0.03934584901029159	0.11723506085774615	0.5095372504535896	0.9393958172955374	0.8069381251034049	0.9924243775381525	0.5055616031429068	0.12896237264841603	0.9951440390095151	0.32433388412544584	0.9259075597805648	0.8343413030957173	0.8169009080248326	0.6196970664986808	0.22574938784907173	0.5642205767230808
0.20682620417483333	0.43066810767891406	0.9329674477615004	0.02686292166660531	0.1931693984425451	0.5930626515816683	0.008163273339821031	0.99789128827912	0.45200334322111213	0.13073736045288842	0.5773771361117537	0.07805281684020193	0.9960555577169096	0.12848200056153602	0.7988060264255387	0.3185525388815088	0.5842996614058127	0.47058524897916276	0.1653638959543291	0.8247764889247452	0.987516128120741	0.6602157714412065	0.5860874935478573	0.829065153701514	0.38130634507469463	0.6437584891908968	0.5660493928462231	0.5606147704292432	0.1280770657177559	0.4290597396992054	0.2606336649976869	0.3376683526370956	0.9068506324290599	0	0.6920997352808456	0.8818677668254101	0.9779540505996072	0.6056640591574576	0.18614696379191997	0.7427251691021817	0.3753773916328762	0.6464013777990661	0.9934455389065995	0.7342939727891734	0.13186298166311206	0.16088448468490868	0.855270853421896	0.006981994479172804	0.22960637017701924	0.9425534246862566
0.24288722145456454	0.9092944164976651	0.712388025685061	0.18493565576672633	0.7860275368921013	0.6220379667946523	0.9087531656903687	0.11416851316329468	0.10343654417815407	0.30489858260855496	0.9548865382946241	0.45692708608766797	0.6262509024567914	0.7167237239471826	0.7907041948756595	0.641593643770557	0.9842985465551892	0.383180567267288	0.4518348949530612	0.666091101111963	0.4859885166517288	0.137201702788743	0.34264941676194227	0.32858523672119266	0.3111151062340217	0.42866131399434393	0.7027568593063165	0.8335670163274892	0.18788458064666336	0.9661605621980163	0.8042675871232937	0.255065969245757	0.03934584901029159	0.6920997352808456	0	0.327502445757338	0.7785092165473947	0.2513756483935101	0.18825114105969898	0.39720117240315345	0.4393702363042291	0.6647654427249516	0.09946607708507083	0.9717122950718622	0.41165435361975944	0.7784947613389801	0.28780088636817314	0.67311843925115	0.7169145879371683	0.8834523793669872
0.1170133086398214	0.8145337246367884	0.0684811257925737	0.5443663288644551	0.787935012199306	0.23363053244735132	0.9224060957717068	0.2985247682392028	0.7828136933370639	0.5753138035241513	0.5051414670957152	0.04872004536147545	0.7765581622000468	0.06321321910015387	0.005712267772756907	0.4683300344594732	0.15255838936587518	0.3282251299640483	0.9100224635452832	0.36511371558051586	0.30215102412367556	0.8727059400696835	0.8624742540703328	0.38834986610638067	0.2110005768277896	0.7393983705912635	0.6988615298777922	0.6277834840343841	0.8978786554059723	0.38705318066400474	0.8217130842075028	0.7474333266312152	0.11723506085774615	0.8818677668254101	0.327502445757338	0	0.7699285530547563	0.6305112629455492	0.9254948825475716	0.2821176502161964	0.8863861008938008	0.73687122199396	0.35568510873828807	0.6112849995693244	0.8688522148710908	0.8931043305801009	0.760579054595448	0.2703467492693521	0.9092174128450454	0.5947960763166085
0.8336549862047452	0.5289685534349312	0.2128283897818446	0.20315401694345592	0.7915214750791777	0.4497540925553606	0.2916929919041973	0.7358086112054171	0.5798298526313113	0.04829819624306886	0.17404573638944776	0.18852231332454483	0.6499407568632077	0.6784786119699739	0.5784438515170701	0.10321423735073043	0.0011456510524238128	0.7217925595834005	0.8102662092175289	0.20200007590135471	0.9673986708699378	0.9605060586014966	0.8752929435868948	0.1893727477913668	0.8188382065929508	0.8352355613724471	0.8744732218326983	0.6516044795414799	0.6285130934194506	0.7005473881989817	0.6866983922789001	0.8568102396172599	0.5095372504535896	0.9779540505996072	0.7785092165473947	0.7699285530547563	0	0.9583990817766357	0.11816049628734016	0.8092609821897002	0.5211623915167936	0.8160595412617169	0.7012636204215484	0.6431343254308046	0.7182212036869696	0.6261348887032849	0.4815311144077611	0.5278891898891732	0.5860172952778228	0.43112003116150777
0.7923236594615997	0.571945325698714	0.38371345631738374	0.0734188557236296	0.14435258979336385	0.37551932056246384	0.5552945318862517	0.9509492726784939	0.5214938493560801	0.053396561545426935	0.6605107166406599	0.547353535700529	0.796799502767569	0.6735132134049909	0.9020859956565224	0.6683094613827104	0.11319104968829308	0.16601037323690127	0.4967787565343267	0.9167390213901068	0.09624314177369442	0.2137859788985852	0.22812819654532812	0.3886922964797167	0.3359510549205942	0.4814514222017474	0.2841147965498889	0.022328294712081864	0.9174365093445297	0.34982777264352005	0.4413422275597638	0.7973530456198326	0.9393958172955374	0.6056640591574576	0.2513756483935101	0.6305112629455492	0.9583990817766357	0	0.5506986727920017	0.6474973456468223	0.39750617375456443	0.12456746235577587	0.13688585050446034	0.34508274565710806	0.8220486266994163	0.8425087867607328	0.6305779740528404	0.30858557745775017	0.8117768473411248	0.3051322234388303
0.9046639748710661	0.5747861850663265	0.048320827366739816	0.6879821394876282	0.8388673730951611	0.6154405757508142	0.8523035784734732	0.11788351142962594	0.3648560862972662	0.9787988070551942	0.34994317317479984	0.5243858752050974	0.6893939548888203	0.7627375168362894	0.24439464628934127	0.9312325742042252	0.8007255548399184	0.8444840727435522	0.592615052176168	0.27342089630238875	0.9079524683666228	0.6850603901033324	0.1734539292730618	0.2736043167853631	0.37464847418201763	0.9815606580713602	0.6098600080337788	0.9870850974705169	0.44377261019732817	0.5312590965000965	0.6141953422985187	0.17452741116353043	0.8069381251034049	0.18614696379191997	0.18825114105969898	0.9254948825475716	0.11816049628734016	0.5506986727920017	0	0.5405969518594591	0.246777836021442	0.5525424890790163	0.22438933926692917	0.2718243834997741	0.5241872143341054	0.15728408886745382	0.12313990250591489	0.2627489396495465	0.36410480205732954	0.8069740365797629
0.4073250765871834	0.5761774691296624	0.9739432260221619	0.019925662262341826	0.6678261173240909	0.2380841805215551	0.6839599326115122	0.7722815259778482	0.8859282610828838	0.5050491387181105	0.0306229131957807	0.6773283032348196	0.21068589569808327	0.04360785307031134	0.3885328222692338	0.16207517479104816	0.4217931992860694	0.30671427879284907	0.2656978153525611	0.328462869288342	0.45046284354015553	0.8339315876931737	0.09779685541434957	0.39540352945818513	0.41291943362666994	0.9922500279468507	0.4722911889919389	0.3607549739013747	0.18730244893241643	0.349272100876872	0.3690059108109064	0.6649005908736835	0.9924243775381525	0.7427251691021817	0.39720117240315345	0.2821176502161964	0.8092609821897002	0.6474973456468223	0.5405969518594591	0	0.49305250567027814	0.9648046287909606	0.2344414439609226	0.04834732137009545	0.22963275876636813	0.0020629352664175427	0.8458177801859277	0.13350532989017128	0.6585506396732377	0.24046450721746193
0.860861222392055	0.29759482910646184	0.5613306078352713	0.5752212736247123	0.869627623839038	0.09773319549252757	0.09733880989236054	0.6074422457291286	0.16396172478533622	0.7896538796080944	0.65861115648811	0.6152605172838237	0.048242677789252064	0.014164277570152373	0.262323394696074	0.4296220923169104	0.540957039745181	0.2381159799095668	0.9288709936537782	0.13291056685682245	0.6463116334003275	0.08387070961798682	0.07133517466660766	0.6233368747839776	0.8987187081299213	0.6406801269807745	0.5022334383580428	0.39732717018618646	0.4763970436902324	0.31087165317651755	0.11528103986752614	0.7184001126872628	0.5055616031429068	0.3753773916328762	0.4393702363042291	0.8863861008938008	0.5211623915167936	0.39750617375456443	0.246777836021442	0.49305250567027814	0	0.5216844563652919	0.350166955342753	0.9112172595134634	0.7547242403473323	0.14051307796978552	0.32761242629126064	0.24496684474247699	0.7893473384840067	0.6104749312172564
0.8505880702987332	0.1852634133392418	0.14292149677861932	0.9723287765299359	0.40046666452173774	0.28861564094510817	0.9370365473532316	0.8809192683132978	0.8371933729825428	0.8397244000277153	0.3391284302630485	0.6539574259665046	0.13911681145763544	0.4658720199994114	0.5173789200957486	0.34207298069404124	0.3544855279026311	0.7762655567503521	0.8867885887647482	0.05447506223237486	0.7617211425858628	0.4564098700422228	0.8007606117715896	0.28565810490040333	0.8943613638687117	0.3255028695646688	0.1274301062930917	0.8336244679572116	0.17854948827330186	0.22493438120612885	0.963063629178205	0.4228999558092137	0.12896237264841603	0.6464013777990661	0.6647654427249516	0.73687122199396	0.8160595412617169	0.12456746235577587	0.5525424890790163	0.9648046287909606	0.5216844563652919	0	0.7669115245166523	0.08775031471024852	0.6412974608096185	0.2734448404473183	0.0021393895664190143	0.7221410339883121	0.11459655124033341	0.7638506699102988
0.06292777188804055	0.08734777958771145	0.19274584540670092	0.6752522653696016	0.31060432167042606	0.8867380191693847	0.6156698173750915	0.3494227863872774	0.2693604300286351	0.1453879411443857	0.9863598123681193	0.3494890103040602	0.2909987482776377	0.32762683008717686	0.7983214196218226	0.9214173499027797	0.595665011081543	0.14772294339254022	0.2587505125034151	0.18367131262085856	0.48373026913051365	0.5541666542836468	0.7967363396397856	0.1105024114179819	0.22463938244677661	0.620997761889515	0.09535526868914967	0.7030472406864917	0.394620362403023	0.5995376910936532	0.9520023652082491	0.11257564452989355	0.9951440390095151	0.9934455389065995	0.09946607708507083	0.35568510873828807	0.7012636204215484	0.13688585050446034	0.22438933926692917	0.2344414439609226	0.350166955342753	0.7669115245166523	0	0.7165185291525756	0.2000942213660416	0.24508965352017775	0.7476720571751158	0.06003449935863825	0.9366747481766321	0.5372812589513491
0.10441579823410196	0.14730577692997038	0.7279474767386502	0.2157834152028426	0.20363119660509865	0.0496300636075937	0.10669595279061406	0.26842437981000344	0.6378089453760073	0.18834894227412902	0.2519762730264554	0.13473094233876914	0.42704550775696926	0.6993861503934546	0.17313816138570337	0.39047247980470845	0.6427971572795342	0.4158378565261184	0.5518518404396072	0.4169667253046643	0.6574292809554423	0.2496177481589531	0.44637482512628746	0.31741571080771624	0.5543473527882409	0.37329016003443294	0.536290592830727	0.46807129082213283	0.33810174367809187	0.13823380541464902	0.9265755151872552	0.09210754705039781	0.32433388412544584	0.7342939727891734	0.9717122950718622	0.6112849995693244	0.6431343254308046	0.34508274565710806	0.2718243834997741	0.04834732137009545	0.9112172595134634	0.08775031471024852	0.7165185291525756	0	0.010620294902103478	0.4370678049514306	0.08516757283862109	0.07825891878976043	0.871578872762411	0.7132373386388289
0.021722347404474207	0.7150837693950742	0.27249650412108617	0.9479482251491563	0.07718741484462666	0.4698875388022302	0.027194530370817982	0.5880728051762196	0.5277489045660755	0.028504206756322814	0.37112228002270486	0.03519992022878926	0.048805270308182935	0.7419121004241344	0.14586663876178074	0.1653400377183154	0.13046605919870935	0.9186469604162454	0.5750901398798582	0.8469352423296008	0.056742789563180906	0.029425328595935385	0.940419708228499	0.22210987898517176	0.19754628378061867	0.8681809663369073	0.10355514330930382	0.12417958787970385	0.15549223778721755	0.607795945473113	0.5228537823107036	0.48143103394229225	0.9259075597805648	0.13186298166311206	0.41165435361975944	0.8688522148710908	0.7182212036869696	0.8220486266994163	0.5241872143341054	0.22963275876636813	0.7547242403473323	0.6412974608096185	0.2000942213660416	0.010620294902103478	0	0.9304249457838077	0.8695952106473959	0.16447123011035625	0.6211881206616618	0.41582877921814654
0.8832427675709658	0.9672007017867688	0.4107264666490188	0.7809194904926084	0.9952342558470884	0.5768038705034504	0.06439624678719946	0.43158603043049293	0.21911102470012356	0.6933973859368212	0.5837705604614372	0.5135500962243574	0.028434193633508853	0.08998642752987573	0.0527935709983991	0.2133896206516488	0.11891773376916825	0.6358736714946412	0.6848184035388304	0.36266909258936075	0.06508548302909967	0.7163085930982045	0.31337908461861663	0.38975835939422543	0.951946344078597	0.20575413043317237	0.12717614990445403	0.6275332593937716	0.6084536434508411	0.6220159712782244	0.5648954557323225	0.2946103278068618	0.8343413030957173	0.16088448468490868	0.7784947613389801	0.8931043305801009	0.6261348887032849	0.8425087867607328	0.15728408886745382	0.0020629352664175427	0.14051307796978552	0.2734448404473183	0.24508965352017775	0.4370678049514306	0.9304249457838077	0	0.4782493129717007	0.4973462544906523	0.8046004799399903	0.37272946616775016
0.7494207594343102	0.4496560221142989	0.1346823470755426	0.7509709030774206	0.8746723833753077	0.4580433544839866	0.6841092572092472	0.7283940454933703	0.3696288778016783	0.7440513251717398	0.04021490903245695	0.3163129106129986	0.9785198229086743	0.8208379597742826	0.893160290710396	0.46562393999200147	0.3493775412520085	0.28504592168470877	0.049591683356866034	0.3739539851378849	0.08954372195892069	0.4793404257570113	0.16882775193975275	0.16309587859915808	0.3906807934152584	0.9997713547386473	0.23544489785889522	0.36069485440521254	0.9717385298842967	0.7316746858624397	0.5275437158702518	0.06892426930912754	0.8169009080248326	0.855270853421896	0.28780088636817314	0.760579054595448	0.4815311144077611	0.6305779740528404	0.12313990250591489	0.8458177801859277	0.32761242629126064	0.0021393895664190143	0.7476720571751158	0.08516757283862109	0.8695952106473959	0.4782493129717007	0	0.18916755092154047	0.08061177099103212	0.4448822507960284
0.3977377306120108	0.829590436169563	0.005129659743372761	0.8854231825714937	0.8129548236419478	0.5770254162856246	0.6633308321493082	0.8751068194285394	0.14605936896349114	0.534910496620588	0.7587866918059373	0.18580477667740114	0.11111392033344114	0.08075454512382652	0.559393677543194	0.5717653262401395	0.8231513289605664	0.007620742126058122	0.6255115884591029	0.4761429989605257	0.296795292407913	0.38324910448118277	0.7251240899752442	0.5614391536867199	0.2447048681711368	0.4678662414406932	0.7247239470851763	0.49009337402242326	0.8328929553782995	0.47387853190023876	0.11672384913152156	0.5254054208597561	0.6196970664986808	0.006981994479172804	0.67311843925115	0.2703467492693521	0.5278891898891732	0.30858557745775017	0.2627489396495465	0.13350532989017128	0.24496684474247699	0.7221410339883121	0.06003449935863825	0.07825891878976043	0.16447123011035625	0.4973462544906523	0.18916755092154047	0	0.1497285253914481	0.3253760732208133
0.7251133341948836	0.3061651553030196	0.9643310434085106	0.721111933362385	0.23080164611387088	0.7415441627459581	0.9506072071903365	0.6270566007123939	0.38993512286229304	0.653854549334231	0.8906232980575071	0.6773226097097863	0.03414326776230314	0.06946635611211616	0.557124620464412	0.06730037178181436	0.20307793084781145	0.950655157707667	0.2763938044319926	0.809230801719926	0.20013963673012836	0.6484394922414942	0.06206129938680871	0.6672994715850796	0.891074080870389	0.6541084790782092	0.48603534201244425	0.6476091600496184	0.1264512834222079	0.34478249918159876	0.33719937168819725	0.23931201831711058	0.22574938784907173	0.22960637017701924	0.7169145879371683	0.9092174128450454	0.5860172952778228	0.8117768473411248	0.36410480205732954	0.6585506396732377	0.7893473384840067	0.11459655124033341	0.9366747481766321	0.871578872762411	0.6211881206616618	0.8046004799399903	0.08061177099103212	0.1497285253914481	0	0.9598951026291112
0.0248112377363211	0.17819034589477822	0.638156333125571	0.1910482310287005	0.3328498559101929	0.6996332310109666	0.6625973197471592	0.5385004478493186	0.5031703904854706	0.6572310640475395	0.24799730601739178	0.89844172212795	0.9696356306073559	0.6157096555212508	0.002075556385023436	0.872696097320364	0.6363716888492545	0.12691176741117682	0.031058211501299726	0.6525573755728116	0.5281968832488699	0.6038875357022839	0.7122953927196222	0.4301195255136365	0.7145039812659143	0.01697183790769552	0.9017427990632318	0.0941448222522362	0.46608284346488416	0.2864614190990915	0.23413343772813844	0.8718041559615275	0.5642205767230808	0.9425534246862566	0.8834523793669872	0.5947960763166085	0.43112003116150777	0.3051322234388303	0.8069740365797629	0.24046450721746193	0.6104749312172564	0.7638506699102988	0.5372812589513491	0.7132373386388289	0.41582877921814654	0.37272946616775016	0.4448822507960284	0.3253760732208133	0.9598951026291112	0
0.48432125225851164	0.7062411723164146	0.13796831489808725	0.247681771727413	0.1008876498638932	0.28303811468070306	0.5031924125437627	0.11852231576634631	0.9733859278629393	0.5977478865349897	0.5127934195944537	0.04704935541739108	0.3761324852054685	0.8835682012232786	0.5155114977068426	0.8113138457424673	0.09756532093253534	0.35617929310310115	0.8008874577794722	0.6246973789788117	0.05508022091777531	0.30101874471242174	0.602340884763112	0.820259867808477	0.76175396568387	0.9199951761680536	0.13807329867951135	0.2878465915459504	0.20320226277030373	0.8559442503016755	0.2304645909483518	0.0002600886239064737	0.628720080731613	0.33485711768261095	0.4538138461504009	0.9575602869881288	0.6713825610268712	0.821294543121929	0.41627749642358036	0.669842699296088	0.5767566675428903	0.029446675732250016	0.3897458868972675	0.19465834700681894	0.12853474556869515	0.916524172967992	0.9763607906231491	0.6910930990014896	0.8926219629627148	0.8847753576249507
0.7461529040421397	0.6375619061889791	0.38212875027990445	0.8455777742994417	0.8637496693880115	0.1056162845629357	0.551926495045161	0.9441754078054967	0.3768176094976331	0.3089850324459925	0.6123093967614319	0.866856065879153	0.3113894980351989	0.34928935802557026	0.8461745595303433	0.6167378889777699	0.31693927739865047	0.859847986203362	0.3716624395382744	0.7528863915188952	0.6924322910896138	0.7205800363332814	0.24276523424631746	0.12530236010264784	0.6040808273100787	0.318254139873685	0.9680371895934619	0.8209129205056245	0.748701032363945	0.3734599216803207	0.05891223616570629	0.773264510782911	0.7425396834196111	0.28936378156044806	0.017626869024875758	0.4548271571598186	0.8448584157158033	0.84957156167999	0.11839623132398558	0.22658087381783165	0.48436134909280915	0.9381837082103957	0.022641438485844434	0.12632663424420343	0.35899138199972	0.02545021980055273	0.8178469643225985	0.3621655000768017	0.7089414774574002	0.5811246850148659
0.8566368132399257	0.1734669482778819	0.6875132268194709	0.3330863745623087	0.4026655652749057	0.4673037953229259	0.1399741133999708	0.3277270828381389	0.09874607594207485	0.8874757864864562	0.132112587897651	0.7888751203079503	0.9405553838602088	0.9020961409142181	0.6969841635675874	0.6846602885281612	0.46448934661692787	0.050013293827350425	0.18733535675202984	0.5635526331649567	0.09205532805480088	0.488844259031186	0.9633410178732764	0.6959394835200733	0.4250571288002093	0.8343170043600715	0.6063937384060261	0.8128702074020174	0.2834143831232726	0.15112760569361916	0.28771088054701743	0.03464064568005443	0.18551170614950985	0.9809680983037424	0.8407288039363974	0.6113279029622173	0.08798611773168596	0.9069792486180472	0.23452219963150345	0.6381600472231385	0.6195184141709321	0.8524363416806071	0.9294362416177463	0.03144886615226361	0.5924341625028092	0.23742930172143673	0.09647117824191742	0.7474128221168197	0.9490664450675279	0.5827137030173432
0.4570300038123324	0.6711502810768509	0.5984356186434612	0.08477259042886975	0.6791765588124236	0.042221087563068305	0.05074776258441416	0.965608683382708	0.19870521824033016	0.6969147208524356	0.103961026993445	0.8520570735230162	0.8710203098945898	0.3976490021480288	0.6040892442286279	0.9895840644191397	0.7928127370596006	0.04951712389417806	0.18828359992765398	0.31089121251281104	0.5597684851400514	0.8436406917238614	0.29978343567722265	0.6108824608485335	0.3211017134674503	0.007614744457509648	0.27753780269091954	0.4875041960861376	0.02940653524909631	0.27666486616892727	0.11688615895459997	0.659171623141294	0.5625571887943936	0.25097541321565264	0.8713216982056763	0.7107402351741912	0.23581408665384085	0.5359558670093446	0.06190141671333782	0.7991715582019707	0.16011576865808785	0.676072488668333	0.18857364754558625	0.8705042553311133	0.7161677791399451	0.2590096448589747	0.6480586305854896	0.3359114327145447	0.9477942735587307	0.572702952993206
0.34199810586254387	0.7348171718881457	0.5695763655810541	0.1799376691902339	0.472338573916521	0.9708258123109911	0.6660353724990647	0.8776404265130727	0.23577183583340355	0.5125839997417103	0.23789652247315896	0.04967416995654572	0.832471170159531	0.00955317627274943	0.765852445989822	0.6156710285741115	0.3435506294715256	0.9249374918911197	0.2832212661301421	0.6401071873886028	0.5484448881260536	0.9187788911201865	0.20375132947039343	0.4735263823613036	0.9989585265163057	0.9675516273902821	0.3593195848290265	0.24815907353124156	0.5974230618031003	0.4392494555830788	0.4969982677758721	0.4134119678980569	0.8047684904960918	0.12880935373403646	0.7117756569582799	0.3609484948101208	0.8168105033971302	0.19796876682716014	0.24697966030935747	0.3845408299393963	0.22109738659478284	0.7277298771737741	0.43437323851123766	0.8708238996400905	0.4154933543491457	0.4021569818263876	0.24169054245705535	0.6048593864613588	0.6892075646654235	0.572385063570711
0.3106716812985689	0.9451901163562412	0.6321294103670317	0.7419444010197929	0.15822886823834603	0.030410783980995726	0.6285046899688524	0.011834040940971957	0.18417020038053866	0.7571617664322196	0.8772634216759941	0.6570201357622615	0.05089793437436052	0.049562288731815674	0.8625356793792968	0.20870982055243692	0.9038009559618604	0.06878004455276687	0.10934304433485442	0.781496601506222	0.5285289966605818	0.040851549475493854	0.8657947274664165	0.4660162441039557	0.9845431328419695	0.44867035467815297	0.29021074820879467	0.05956346384794298	0.37377794911072126	0.970401971080625	0.2806205461418566	0.5367370927994467	0.9420067894764276	0.08270270966476512	0.4773116767645815	0.27121908345398404	0.004946054837324132	0.7316336370415774	0.555739655038535	0.6283396072128031	0.6907903001972235	0.1588108938820787	0.02757993684763882	0.3064578866212472	0.22615086715586175	0.3356129191663173	0.5618250805365752	0.2677283824958472	0.6685853038278378	0.3381940033947711
0.3819668678039564	0.25649971631359514	0.27126877685100037	0.042231838044646364	0.13628046756859868	0.4492755447099308	0.0733241329864267	0.7050161302504406	0.19438424466049287	0.7385420372201987	0.3576119254817761	0.60132790051014	0.17426482635828333	0.017242781236163962	0.6551677442896168	0.35022671486581547	0.10505991581604524	0.6977100661301059	0.7231312658255855	0.10103145222465704	0.6409766967405918	0.6036431372476304	0.10732171345680142	0.8967857374698143	0.7465005722103788	0.9769689390352839	0.9292364374127717	0.19781170453812325	0.3650005065213079	0.056049188771146286	0.10180842624225184	0.4939681080310141	0.620621424146579	0.808273246491124	0.7155601719820502	0.264563310106001	0.6658133632266946	0.7135703681241816	0.5401466037957573	0.16088887262775997	0.9431450050269587	0.5780769683729635	0.9086391442055994	0.3340301699218795	0.716135072693571	0.11835025769229524	0.3424466219872362	0.16371446247498245	0.04625639215719202	0.9484558150392226
0.05341066657597038	0.3008983791611439	0.0509346442212546	0.9541720385493813	0.33097632750799	0.03552995543599413	0.8366941026857877	0.15809524661501684	0.9849342071186246	0.12709738264364245	0.3867890643397709	0.6107234207922231	0.18437055664846458	0.5525196508880881	0.6608955305798904	0.8254617970749989	0.9821652418614168	0.33956238624159485	0.06107619423704347	0.19862211116867656	0.529708790548025	0.5597617130592456	0.9663915731675413	0.672513169034128	0.6699890088130084	0.48146822369042686	0.6640219969594248	0.07108917288000738	0.39117485513599415	0.9511130378523546	0.676014529775301	0.9405252565087557	0.6915044196459638	0.6907934550322916	0.4571478160048982	0.35273661841595305	0.17202339490910123	0.11211598149176749	0.5674492554519684	0.549366573077725	0.6444464741027244	0.9101834898568381	0.264769140891173	0.08303378660468808	0.3485815051310859	0.7450728855548719	0.16501371640234175	0.6338357469753049	0.37904149620579874	0.14258729442948592
0.38909905640836073	0.5593212340833399	0.7708905543261858	0.39476176136941743	0.7711498387643	0.2243645343864823	0.6443689324902362	0.6158246150188116	0.7348235817649474	0.7258057237446229	0.4053336562255837	0.9949364703690956	0.3430195997857879	0.7830328306384226	0.23523404904144385	0.4157507471461759	0.03649902577182773	0.8366208850752698	0.8657453783174991	0.2887421941517698	0.6666926222647248	0.35372171421526133	0.2753180477642089	0.07549199606487944	0.3216350313902401	0.21776652486924286	0.6608251912478161	0.9079048336204248	0.44760015821024723	0.4893949383696735	0.533156521551668	0.06968806562212637	0.023682534836069857	0.7524192903271554	0.36856304242840066	0.8321865581205853	0.9504008059063203	0.6602186543463592	0.7217491357719035	0.5916363559260048	0.9756468566516256	0.9856377997896579	0.05569763710310505	0.8461404347813297	0.6606865379241539	0.10886928492967607	0.7518481619163228	0.5357918046054646	0.6945875266212358	0.05798293875604055
0.9067196220396063	0.15204462265452656	0.5499284135389808	0.7964187885057749	0.8954047098556153	0.3953337764571033	0.136295589034917	0.43643583844072675	0.6266346663889187	0.26455734142516274	0.7867631703855615	0.841822003149924	0.23791402850993282	0.29264969717582057	0.8740966153313543	0.5951859683099061	0.9994995583346941	0.04233823356702704	0.379971377123014	0.8107827006642132	0.7198196559731481	0.5598551202521836	0.0031805240897716525	0.2861664359414441	0.5781982445250761	0.20779370503991412	0.007143096261093329	0.1899774163298119	0.5698495160909999	0.2694910173291919	0.7314548252646099	0.14207207357652074	0.06641000556380006	0.8037965884037297	0.6482344507280268	0.032574715546377586	0.2826680330695637	0.7485379056330961	0.05709031047243662	0.5133917490840201	0.6815236577695535	0.9142321405692957	0.16189326840634322	0.5988679841796142	0.7896586573721102	0.3779553153834213	0.36871779751826117	0.6113429021684043	0.7772343627900312	0.8984518506775228
0.8216961726510655	0.4732379129376716	0.2834224914121011	0.6969026561904132	0.7421864172822177	0.754872149004231	0.11086331772586078	0.568987488547121	0.5190315608663146	0.29501113963477954	0.043303193634951054	0.4055497917806614	0.1820492936853838	0.9739933641478594	0.6915954471957269	0.484033671777366	0.5901580884367417	0.3329228781228869	0.9699081420947034	0.11304097081794295	0.07535994465482998	0.017596707068733952	0.3012670499887574	0.9429366961612407	0.8709807003777996	0.9275181988558506	0.465060995045394	0.35883965875495094	0.05136161106359649	0.4844308756625546	0.7900356220293075	0.314328119569383	0.95234676697616	0.38199052030882996	0.17633686130469117	0.22506353739093554	0.33363523272859363	0.13797305962226003	0.8036544368675149	0.7334819277047618	0.26209769283302464	0.9364530571624649	0.09580455497274687	0.22497717296027264	0.02538623725681488	0.36377232126772086	0.919168015015055	0.44613535279008953	0.4437966361957463	0.8509300028680127
0.8700088286162139	0.8618317353004734	0.08392709072626481	0.6784067320772285	0.013756770684911657	0.06023054663155625	0.19434816424892054	0.5970590160722974	0.8141165363494951	0.5272317502406747	0.6771205681298171	0.7447020419792503	0.8359935415797287	0.7429483978570619	0.22762646041211299	0.7461141555737267	0.0018550433768040886	0.4592127383879925	0.46245342905945575	0.1187690344261666	0.9280910853681356	0.5377116634117769	0.7630095555735915	0.4531019770239646	0.8424766856358462	0.26579738048118473	0.010495762302303535	0.8504574339817987	0.8477639826685855	0.9432182911595405	0.45548557201429973	0.6259526033375364	0.1720929004973213	0.018978516532732526	0.5577371967213685	0.601961653156562	0.9993207413924247	0.41291392048537423	0.14227340583176173	0.7032400582926837	0.9939619132510673	0.5915040106635868	0.42032641053360564	0.015749840411797722	0.5073180606387263	0.22327712840973224	0.6651587284553477	0.6572148430257911	0.7080686618207965	0.25182860575198807
0.276834077219293	0.7759197051312222	0.8063171997024473	0.9534851262889258	0.858293460685085	0.5667498288278607	0.5898055767602652	0.8951124351571879	0.836505748901981	0.10445287720195717	0.9790929615718371	0.6454912588457771	0.5121752994063732	0.32211164946141857	0.2052921389538106	0.358664212715747	0.5996415583645192	0.6611838783945572	0.45305443311238147	0.36303842204644976	0.0034030544293663922	0.7757880062542702	0.8426701570367742	0.19991087204545654	0.6930673892640756	0.5915439936218719	0.28428879045539723	0.8485996086757643	0.06603847217104941	0.5351463576138455	0.8152910535246605	0.9845203119311051	0.009408770328335425	0.2636754850908176	0.4492203500540658	0.12004607378566456	0.9117276859126817	0.9631585675818609	0.7259127111256714	0.32893988327649837	0.9642443720280739	0.9489336227041723	0.9534813083369365	0.13131014146130238	0.9168196443790199	0.9214771613629527	0.46765316034403337	0.19705950212643542	0.2212072712035148	0.4584279108404987
0.20697244179652852	0.35952567119179235	0.28278224620527603	0.41431274239557825	0.5219367543028212	0.049660309950984916	0.5746032768393228	0.4703762649574934	0.7303447449020213	0.6016716427224554	0.7934139172938273	0.4462981196292636	0.9914017552324969	0.0874158494043582	0.3117692925490939	0.27613903031823617	0.8774118399643382	0.5736904366895434	0.08276098842972646	0.4591381128945514	0.9687549431446467	0.39999922315493774	0.45543648589183394	0.20283870253118108	0.16585415232730105	0.21873038987795168	0.9366845844241616	0.9526553372931696	0.34346598363430836	0.29143169510871014	0.26244975998487563	0.7881406250894338	0.5615382019301708	0.751536473554228	0.6813944676378664	0.14576068264547437	0.6839044127809245	0.15768414775529804	0.5704003532608409	0.22792150369152409	0.5017192477518201	0.8723681132667648	0.10206893725192034	0.18307436682684242	0.7062473465010528	0.1429704564911337	0.44994180631520597	0.711487491929741	0.5632866843999946	0.5259723900579348
0.8697343057417382	0.20819735150684693	0.41139894653313547	0.06826022697656298	0.7815305859784044	0.6880894292158117	0.4325798300840187	0.8879222972680975	0.13933714667849328	0.7034737459486045	0.7218789758742153	0.1693086228286117	0.6727545589107853	0.2400937676023619	0.15384425091795262	0.023707116704449915	0.17302426528126635	0.8156587543085639	0.07122939081239388	0.8384230044989192	0.9909689979314076	0.9306635399860516	0.8789885388954826	0.26267759045678907	0.5014777935001263	0.11848432408187237	0.8913240415288445	0.5093926176443447	0.3535865734291206	0.6388419625541811	0.7465186538640564	0.36359301547136735	0.12925449504884468	0.9495867425469041	0.4455425559322155	0.9294132379824472	0.5054905177154424	0.108003174977644	0.6835704456007695	0.9884610753948749	0.6877351645739819	0.02240551680230307	0.8906335664588824	0.6185314155074504	0.8308082085498576	0.38128719101131003	0.12997008017261402	0.29686632560732473	0.7476638116471219	0.20518628042744247
0.4278829963926649	0.5852744343748775	0.30992871326213367	0.3421391184463587	0.41022372413752073	0.6436974534583358	0.7011650769808816	0.9236594971254825	0.021663365558125314	0.19178143368980927	0.05442200625453264	0.6761758451744863	0.49273368344620705	0.6779423148832132	0.9490964797562453	0.9299259181307786	0.549966574256517	0.11949395407131691	0.2649015035379849	0.9627346437901738	0.48408488642446046	0.6364752410701344	0.08801824391387736	0.7673552463292589	0.3992845453714374	0.19010887786040187	0.9114081528811891	0.27291206235147303	0.8673652284801003	0.37066011025952617	0.3185878746125551	0.5279716738471557	0.9765340535746303	0.9324925320412173	0.16526877422644504	0.4493203046308515	0.27464326895041136	0.517888322568713	0.5452065104647781	0.8652678564846896	0.3129197264809118	0.1246329504495357	0.06032142256261219	0.030813960065541046	0.8769712829884554	0.8805045737660062	0.8100471807906515	0.12551359215110158	0.6852108070829045	0.4431963589320843
0.45553502994945283	0.42361456005133136	0.14440680374434078	0.7138677692843944	0.39669820336097283	0.962087974538673	0.7406697855722986	0.1507151113020827	0.6959775157512901	0.31589387818350545	0.26997931873686976	0.0007874447418899644	0.008271526487836134	0.779129190390379	0.7576342199474402	0.9973617992396118	0.3395839503424366	0.5979401858682777	0.4086032448809296	0.3368791028146627	0.2285577483019855	0.7116739846357832	0.7450050647467099	0.017406265563616907	0.5366757304394378	0.8587416830194635	0.8880613951937373	0.8096480677291916	0.6813309121939682	0.5381764310437387	0.45667561862414907	0.722515655620388	0.979687402113468	0.85044936289174	0.2827219820773812	0.023966482534756195	0.5166879974989951	0.7892386277051817	0.18988768679635726	0.7059206971599415	0.4596871546113873	0.09400499868762036	0.7124262692684102	0.9491832077253598	0.5880604798588263	0.2970077212672644	0.9373492778749388	0.34881568185211487	0.25978763953776796	0.3193243912595152
0.5872888568166024	0.27540684656376546	0.9017410941306755	0.09137349285738494	0.35351203168119216	0.18474940159797038	0.6480539122438792	0.08763585626237325	0.36619980584038725	0.40015231137952323	0.9571313522728905	0.543794985611884	0.36519777460723923	0.15917734384250515	0.7810997912731541	0.6502635861377302	0.790533345623026	0.9492534546151168	0.7557048081003985	0.3132449403169546	0.04592156618254439	0.22251032373477508	0.9798305949593197	0.5546561812583726	0.9162124382315636	0.47859391006606744	0.6878410025397934	0.06157912630262474	0.043678737400857814	0.4472200517790049	0.6386279980340234	0.21103723841955535	0.9111088121498975	0.37306302801366686	0.5938464439435608	0.43797199807468434	0.16560462063075976	0.9762632154331079	0.5498189437190573	0.45302600324023745	0.004296558808076112	0.49015046079781266	0.13337050634198033	0.3204955742423625	0.622667134059338	0.5932811262586177	0.27694433026888177	0.3512801464642836	0.5869208679101721	0.8327741758609517
0.4068585870382476	0.6521581679658461	0.9718726536765261	0.8609545199213953	0.8414972491555271	0.208734979052827	0.755552732523847	0.7634363148197362	0.3221527274782231	0.5204244498503902	0.9316978276570995	0.23139632960159684	0.6592074718595804	0.1950517584324799	0.7794416376010985	0.5554065792409918	0.8327301343770711	0.15602163748517295	0.3368788382452732	0.5468565563528409	0.4964637820982827	0.023905694480566342	0.20530309133348912	0.5892835224720067	0.5738006806342947	0.6592536595724326	0.04578603071224796	0.358002996871548	0.12246366228883665	0.3105836995323735	0.4922668243431648	0.9338602020372252	0.33096200756242866	0.9165691327090054	0.3545591314841381	0.20727506612802804	0.6230790698951095	0.6325384793637799	0.8842893647514648	0.34749853808307896	0.8302818631572183	0.6513177236086989	0.5030559945112866	0.2965454277678309	0.9830493803413433	0.7011595899119188	0.35220668682794	0.5342305427926345	0.13671294673686496	0.6153791981329736
0.743542700597195	0.34784009876097255	0.8754568743991953	0.023116644287973442	0.1557463243139211	0.6348704495552995	0.11527526121291554	0.5664575119293348	0.7572561768731241	0.209719828985503	0.6911766404052427	0.17051175398838914	0.6776247662762797	0.38011512031851236	0.6803169714017131	0.5713631891616465	0.5978364207144886	0.2791062296463537	0.6107261666639385	0.8962346390875854	0.7136838159558236	0.9058539100471109	0.2040619243194497	0.13358319563619248	0.10382526540195836	0.9281202902192518	0.6508229644862403	0.7362182805123476	0.2450498627422405	0.01652410594615117	0.6947799137632108	0.49994438729856927	0.4821992076363778	0.18107154269623127	0.20762606491755042	0.12366557575649961	0.33332010469349593	0.7798474555970012	0.6680944986128983	0.44972117541171575	0.005414272469758674	0.477989341862594	0.030349624362101757	0.5114114767628672	0.12085073789165834	0.9911237036869738	0.7380035309865585	0.04516233545968762	0.341099859598175	0.387046573923442
0.26069193556517267	0.5600796443251137	0.4028184917562927	0.435098541335194	0.3291807046474543	0.7159905997767712	0.19377440052720551	0.5506489652776229	0.3988224723186782	0.8010778008353955	0.1856524064340338	0.6848732745634113	0.1816839925982826	0.920899233401253	0.8793998094523786	0.03704086262776962	0.5285141820356993	0.09065754999473452	0.9505068628195427	0.3355787634760129	0.9862018648160922	0.5077213481837308	0.5028028236130001	0.8870400636539436	0.838150609332567	0.5422698896473497	0.9480415725963574	0.901921913652594	0.5143734780622173	0.16702933632585104	0.7614964032298678	0.4570102893416359	0.39865074524609123	0.1703471240497061	0.7334714042379294	0.7681141178587011	0.9906708667313987	0.7549336804080777	0.5701790618614226	0.672915187569609	0.5191204585534295	0.4197001830416607	0.3886173738524571	0.8328815444150598	0.17385885079066954	0.9227030252251455	0.7129151361271232	0.18173420134942475	0.24444253131053084	0.8220021446186769
0.35342670472237303	0.01906040186890612	0.6618008561027405	0.8207680602227911	0.64049296488403	0.8358905143009194	0.9326000576428873	0.7317101777397356	0.4593545092157246	0.5701994080404476	0.5114595765855091	0.9709286334133967	0.6005270283180422	0.22812405667604074	0.24555924946314045	0.048951442981550075	0.4017184590863774	0.8186670989132604	0.31739488205264277	0.6912306567324412	0.4441873326988426	0.10700000275872212	0.723250816151523	0.9617392254141641	0.6425632812700295	0.9383949706483498	0.44734560828510517	0.4391615198183495	0.6297765897268612	0.8230995697924144	0.8988471584754468	0.5801624993046725	0.3189821915022344	0.19195005087475547	0.5822411205852862	0.311093483217999	0.9216046041199951	0.07757976664249755	0.5839622144754154	0.28056425641478133	0.6798253683403096	0.26997851388129845	0.37095801578766285	0.16144851966778695	0.35283548179156576	0.49034818681873205	0.7431796014798873	0.42124235888713135	0.14915947193715384	0.7888112803170496
0.2824624136761762	0.25299497574783625	0.7496263988402677	0.4578621562458842	0.21240062552835837	0.91179351152625	0.8448241090927917	0.6083195973028508	0.437091521967956	0.7326358206266828	0.7174375756054595	0.8630582028484335	0.9432281519678493	0.20414155808951118	0.17100851909208115	0.10645428924211175	0.018169339109407767	0.6982455613335228	0.888318619687754	0.11175426234706332	0.033277862339673225	0.8373145710686068	0.6904299338186233	0.5354247038535437	0.39552058351229247	0.048015798623147754	0.9398999731508407	0.928001974771258	0.25739687298648073	0.04977318620030069	0.19454498456955993	0.3779910740410565	0.3691564550746006	0.6850994805440564	0.0027775721456326785	0.7609486495567521	0.9136577595083091	0.5233367322082653	0.5679391381702041	0.7385334403222288	0.6645387746647697	0.3881495435272795	0.05036156310568318	0.0869325030229311	0.09913484181386256	0.9632990506881757	0.05369274252401013	0.7642332070009652	0.26336407023369635	0.054564722257585796
0.3702456230837641	0.1671303772532513	0.766027740493532	0.10339391310150936	0.6002249683587277	0.8796922237151248	0.9651524422902683	0.47898098397945066	0.08039662821348659	0.12472290735080127	0.07797679932008261	0.2661849614654297	0.23147210592281442	0.4476578392373881	0.5425478405707104	0.938812077042349	0.6982809074402928	0.9979951772522084	0.8638325527208116	0.8630218512739187	0.950403529033717	0.2655098918617861	0.07817092130069103	0.46712811688034905	0.780330341885135	0.21723466470206387	0.06716840121585543	0.7013398576772112	0.23718981636884917	0.9424965753813801	0.15963980083428886	0.5152772394411622	0.2825314702487396	0.14841744573352544	0.131567539150801	0.09368234577002998	0.4574235497416773	0.6520368650224914	0.9806697300741133	0.3059332218676427	0.5041477624752723	0.692213459873389	0.6885412444080731	0.6500123916620747	0.840903689580216	0.22118236914955092	0.6556141257944312	0.20618361460716528	0.8043987166722213	0.3847095307212164
0.7619653572737184	0.5347032112821315	0.48252429739814784	0.16072178068425613	0.6774851811473841	0.5414055161567923	0.9482310824603967	0.5184976328639965	0.560075219641111	0.13347472368442337	0.45877418147413285	0.1774533571696506	0.6510230151537943	0.8558564872592667	0.31614760578713197	0.915987300653985	0.13680267146955083	0.1231708828680631	0.47976025165198966	0.021420374386146745	0.257623107985387	0.713198131118051	0.29618512744361636	0.5657881526860423	0.13955492234030742	0.9870914646914541	0.3145129541766587	0.4641034658909814	0.561498965352769	0.15765344077793275	0.46177202242500914	0.8712775475960943	0.7969452775590571	0.9481039215477216	0.6043900441571091	0.4494074293218364	0.2643704444181083	0.7964514694161929	0.24749947141544038	0.3629035114091712	0.9573135642837833	0.031862317129485174	0.5855396403987932	0.8681535412431182	0.27930677319916064	0.1718160927662723	0.5626093033675077	0.6324535288617964	0.24632366466739153	0.6054292511899605
0.6735809687803013	0.12049654939038956	0.3990808009412674	0.8568636976960435	0.6465110770838536	0.29298810959537336	0.2216626781715837	0.7009000773343634	0.14462898873410313	0.3050604160920052	0.07167071258821645	0.1718010845586032	0.22082634666055467	0.6550096265560733	0.18481611612447235	0.2601409929495966	0.3240904455270709	0.03194470169405261	0.6432021490538192	0.9451492158930845	0.745662651664041	0.15572954363245517	0.7331226094619699	0.29003010811812346	0.8320228526906858	0.3644902765622432	0.3189915492201443	0.49505499216331794	0.283796072907027	0.3516080794609233	0.4079861875895828	0.8550280094323129	0.16814203745206113	0.38451503169748646	0.3923469294724231	0.20847007418990648	0.5277876043076342	0.5103470522775403	0.9365147906858935	0.3236398019525104	0.6861930539051511	0.46476126267776374	0.7222399136339601	0.9745539403990376	0.5964342532725292	0.4456875602095831	0.9640775106999284	0.02012912251438348	0.3663968769697854	0.4911927759317316
0.6182949000588431	0.4162613644550083	0.6700449315525615	0.3818081543112358	0.8763940257015602	0.5364198690662647	0.3587506924071695	0.8082393008029648	0.43520712354362856	0.19000224938038135	0.357756647391244	0.10219177933255097	0.13692139438150164	0.8593359742164618	0.3031858524597071	0.39855457159323027	0.15919098157549627	0.565863451599963	0.9384699573936205	0.04970880236100905	0.24981377170759345	0.6405723400823873	0.41835957754153574	0.5748680715469763	0.32843890591777036	0.7227496825234582	0.683066068668467	0.05304699927262946	0.16718101759741122	0.3970377795356844	0.9975805408300771	0.4666701149752662	0.09910885194688268	0.555140862070903	0.23673378443106685	0.8486713148338109	0.7463785099340285	0.6587297557548737	0.09057429585379995	0.3880532653411056	0.020183107776867826	0.877153879424473	0.40122289330710714	0.6275395418907845	0.22529522628573972	0.09042072679135704	0.4329817784005736	0.013803615455439289	0.24983020827716973	0.10908606278561261
0.45256760263227647	0.4036303299534205	0.8319926019195509	0.8836161072638103	0.9728557823749977	0.7395048671581005	0.6722965692757615	0.40285137317716735	0.7104617123406877	0.1990768440340155	0.8331939108697644	0.672177429821312	0.05110449429039576	0.2372316478772415	0.9814154378107329	0.5467628229305609	0.4060742006597007	0.6529643765069584	0.7825662384374744	0.6480297613782016	0.8033581386385873	0.36205861073474166	0.059146887728909414	0.4415198119505439	0.936515444595753	0.8838490257099901	0.6861663858012629	0.6742347286121437	0.39794973342174966	0.4246525519015073	0.2890916374460084	0.31796467057041056	0.8299885213539071	0.9857671018363023	0.7880658464233927	0.21833760297793114	0.5794046604521236	0.2547931148658258	0.07983481249252466	0.2629497670789246	0.9295083927219862	0.4621936913747492	0.2532374100274539	0.22887455669746226	0.7254860944167268	0.2330448157911429	0.5928944524574136	0.4068159851844372	0.22387151881801637	0.8054209280407629
0.4001525561573872	0.9043145069959782	0.61956738676941	0.20222651826463367	0.6703103035001932	0.5514283352870677	0.41726627215891743	0.6602398761128939	0.6043797346624235	0.24764142158139146	0.530308920325724	0.8743116290487489	0.5987893161743616	0.1450873390276397	0.003292209813952729	0.13333557807272667	0.5117533570528718	0.7126140218613891	0.3023856897104834	0.4635993384076631	0.19900214540796757	0.00427140442724272	0.5389630082590492	0.020998891613332238	0.7731929872800922	0.38104369437962315	0.7619825109443724	0.4383471862538084	0.5007474272180612	0.5433754582073077	0.03199554719787889	0.15069871362734666	0.8906145502778884	0.5471735787018233	0.3352466246942276	0.5691868070437505	0.5161524094321049	0.24609494504585028	0.08994980187961132	0.7463274392304944	0.7243766107230614	0.683551621278217	0.8853193752228028	0.9110590643058435	0.5271719325383494	0.28580896815895884	0.007130155073925892	0.676043215559314	0.5106429155942145	0.49670834590610224
0.9535514402873098	0.07213907971077005	0.813356734502743	0.8291379164315172	0.1940191474274452	0.4567927883980245	0.3597315060572357	0.5504561133029297	0.6546451821894559	0.19410015808651926	0.7489833721310997	0.6636810565378316	0.34696970455087095	0.4594716294443085	0.5670102046703259	0.9071418303713157	0.7559301564585937	0.5046179412012097	0.896612661684067	0.5770141963169565	0.3717415849140723	0.4136856222619826	0.02109658455943053	0.0025930203783375294	0.5402218277507853	0.9931285703078027	0.5768610578720249	0.7257996744911974	0.7942467293467603	0.51599597601094	0.09513397817097569	0.319976238569432	0.5757143311125811	0.2307451346967776	0.9849634465028503	0.4778161952542992	0.4744304656401034	0.4081498901257432	0.0708807207882366	0.5724972607576762	0.23233628580177124	0.3605034181342661	0.874410214637869	0.4652165352073899	0.29042927954451936	0.3398241190630711	0.973320379918275	0.682131039264448	0.15772819259917137	0.1059986695016999
0.716778619924	0.26068208901022505	0.5033782311981577	0.9021634961693578	0.3376232464733022	0.2801341228240841	0.1715369955478352	0.2604164221740739	0.9555534128926716	0.444580232333202	0.3073138566034478	0.972890440597418	0.9304343019695533	0.49933427832953514	0.7625660853416468	0.9814955948662641	0.37434360999680716	0.15454580648655014	0.6698123096642546	0.6108754963642444	0.5404193783099706	0.10405191755961818	0.7580827032106702	0.18589828753209126	0.6808854106888816	0.6497412499623617	0.12446844207919328	0.007171857150905181	0.8153348576143903	0.1702472279426669	0.7453533273390547	0.38982424681291206	0.5880049367726736	0.48053267275009104	0.21129906745335036	0.0948038375188508	0.16963616247098867	0.8827821229140422	0.12453284860488112	0.4124512742884189	0.4922987471308746	0.2821112023173634	0.4725879032733503	0.20705654912750482	0.6028431109282812	0.5782092993103437	0.7774064148571271	0.2968386847579253	0.695199007143976	0.6169451335595133
0.703797254186504	0.8789305026108308	0.021620055031267404	0.47716618852304526	0.764571492285914	0.5091906577867125	0.1554795537651943	0.7993973289622301	0.40218866617484117	0.09434689929873386	0.9485005632173789	0.14432847408878824	0.301903209390761	0.4363400826167386	0.25152364691671425	0.31610940671990806	0.9233164513763954	0.7726171945253055	0.9358401009505373	0.35832516639988543	0.5566183629228666	0.03238536369819711	0.8581036122771168	0.6670329079270346	0.7599519430784047	0.8885601414928531	0.19034206301492873	0.690464544273746	0.7233681320321256	0.466623821621978	0.47344283058041037	0.828041504557824	0.8209544948187184	0.6368707663032139	0.7918559949896792	0.00094882009587971	0.9950256541438656	0.7884599667532556	0.08846770320553665	0.9983730352372652	0.8192417449629543	0.024563771975149584	0.6640626786035921	0.9228766110850996	0.05104415477940083	0.1876896657584899	0.8322598880349585	0.7341309930723882	0.2765215761648452	0.35483836120146184
0.166903135473207	0.9853899639753267	0.40349476028292675	0.31955036284021565	0.8123196287728005	0.5469717745609544	0.6009707400627059	0.4453933187121971	0.1928472992293594	0.8928626582426705	0.31494839241028116	0.4438406080450661	0.02225150672595222	0.547073157641984	0.168233398774293	0.34259284887383135	0.5328676566867533	0.8842777214584375	0.8910412411239609	0.4402456776080138	0.008934863638230373	0.6693831196914634	0.9415812819704034	0.065482330815951	0.9957388664801899	0.35825893810123666	0.8244437897541664	0.4472206276192915	0.42316745413091406	0.037105921300143785	0.3344979788554897	0.8227638843077728	0.3967061649281156	0.22597952394814347	0.5247903665019273	0.3142736903909603	0.7982673296657716	0.35966552761657344	0.19868618251494985	0.6125143320117339	0.6874114146266656	0.6732721726095373	0.9810087999042963	0.020860856170488495	0.22786976566201644	0.9574808578160721	0.7978002091839166	0.5248802587450622	0.4134716764899049	0.5444643569910231
0.5525223434363714	0.11548854586525847	0.35424367050559114	0.4048103192645457	0.9706039238916305	0.42530775607342874	0.10098311046594965	0.3677607907820427	0.09557893305489118	0.3671725997501185	0.7195545212310123	0.38992520892876714	0.7819745073409958	0.8492323349646299	0.5443000688539713	0.5367699140657219	0.2985106822838637	0.6009097261120817	0.6587108885052826	0.46570991594616096	0.6016491386447755	0.3746208631154908	0.9527053580478493	0.8558530661880989	0.5101105980354245	0.21564986755085946	0.7588635216006647	0.014121151204119387	0.061053362263991495	0.8211362469347352	0.6464124734718584	0.7358126224915401	0.245836979374077	0.6070751390822473	0.7938428370037972	0.6271596272437145	0.6120334894374801	0.20461445443391557	0.4586940238698477	0.1830396375157748	0.05304027598589256	0.671765144090758	0.40550168241863627	0.21797444994152926	0.9709433601941124	0.3552415173894019	0.015222581703264404	0.21776623760369995	0.653865851263559	0.7330426553279332
0.8164075422460383	0.6096683167580972	0.6494556486082936	0.9267547705917896	0.7271414870519561	0.6347547856713563	0.011657299645123631	0.8115135610039158	0.30229621003196816	0.8190615822030242	0.336315725767379	0.06893120779232897	0.3523010961923664	0.5867009957982705	0.45714630533404876	0.5649164953614565	0.41446572242007895	0.4451323334576577	0.5090352967143265	0.9673232703554544	0.035506168845065744	0.562357729417299	0.18898289468839535	0.01678273832161159	0.8214226848716525	0.7018186895468497	0.37830669445245	0.7923602426918648	0.20047359697513667	0.8298814343002884	0.09824716941767331	0.9578417939164264	0.4695617882168315	0.927856235481243	0.3458794876609568	0.7896740724518349	0.17867954669663189	0.7472047410199547	0.979445509908794	0.06493561834103889	0.1070688343786087	0.8028324007025269	0.6153035921478948	0.059197738310048376	0.5246874198557814	0.6983006811116121	0.4104248194103035	0.5717156206838458	0.6316073621015715	0.7015748066681182
0.6809633643203362	0.16443578114040103	0.5355409436701476	0.6735135707252745	0.24854952714440903	0.007883713882919752	0.8398195232537516	0.8304546927284608	0.9574397107901804	0.18499284869777155	0.2705471880466579	0.6185149601105271	0.8917579352018842	0.4681589635227522	0.9928871149152361	0.6146894651423493	0.32908644479996374	0.6198141578960751	0.6392603549035649	0.07266518679709721	0.733225905040423	0.27876500937373283	0.027217958566744582	0.14372771279091	0.0004107122588279388	0.42837626344807966	0.5832661762895031	0.6918979743529212	0.09356165612956535	0.984208261019914	0.9796463606933441	0.10416295113883534	0.003059527409043694	0.3520698387475618	0.47276343375886765	0.10164785760270878	0.3419912948195286	0.7346026501123484	0.15686512528339547	0.5254092326907488	0.3201798491713478	0.629363759771511	0.6222340252552526	0.234029751452133	0.24736506041538753	0.057898440751558033	0.09899485066032376	0.4462607943590192	0.45794771597322537	0.9139943796297032
0.2286751458106976	0.8365026907962853	0.28593769824911097	0.8001137634540604	0.7360194149487105	0.37743798130803186	0.07965175519479539	0.9953223615975539	0.5388888794028776	0.5320654303237806	0.14153634150300753	0.11942214682410024	0.6601738251207947	0.5600599155342613	0.5071077238971643	0.9182172637357111	0.37651491373571977	0.610780397532135	0.9785312950526004	0.3851250600649013	0.5337101258830287	0.6196239297605302	0.6476264302349043	0.36472484570449515	0.7823701093144046	0.9256044790810815	0.4342348951109205	0.06150306519455018	0.11999159101371659	0.43135408041200507	0.1478908220545645	0.17608169508474125	0.04081305701856719	0.37411776204378	0.19382987194260737	0.4389904103431299	0.10962623539852479	0.6383165587770515	0.8620320678482909	0.28311759626142796	0.15749895052856522	0.4156150240889557	0.8145953223325741	0.07952275184057067	0.8157789166651135	0.36567675382634957	0.04205703157149887	0.869188126026432	0.7930281145979154	0.5959439902852894
0.7539092326763089	0.428911675723769	0.252421794589596	0.6379030423987707	0.2724962604781678	0.9253501571891535	0.39273950713046135	0.5242805220742884	0.648477709848537	0.046241805947559445	0.5204423051530612	0.6023335538009194	0.8242125494022353	0.4178329123761807	0.578785258810361	0.22456979128371812	0.8178697631829608	0.5040261263892263	0.9429374353780191	0.596807254671043	0.40468957729293475	0.7021455678533751	0.8008066636441683	0.09575363567163453	0.2861504971770592	0.9299215385692817	0.6741782991232755	0.6574038879613986	0.4166264803153735	0.7009569634322088	0.8420581900942979	0.9405165453911492	0.37831596561444847	0.10980718041658577	0.4386050615252626	0.2535841624306422	0.3392641578000398	0.8466310890089475	0.24616781630837248	0.08319511076552921	0.4176399131061356	0.01511626934148047	0.5810122744578589	0.37086396136559185	0.8560127615480415	0.22799095439805794	0.7903346627238794	0.5429973194245087	0.4434312700711559	0.9782750059226838
0.39306381425195347	0.9882114661621826	0.7394854958940046	0.13499040561893427	0.43710010822975764	0.5078555637630128	0.9865846548586572	0.39771799591754287	0.2796261786778157	0.6836525964463428	0.39076616242154405	0.2369574282097635	0.05265958917055569	0.12389279578521017	0.3872856042364268	0.326657528782751	0.7932447621826474	0.6959919524699436	0.2978537908518416	0.5236278335767286	0.44183823063935246	0.6908358418311309	0.4307410474163643	0.8234017908593338	0.738669490150687	0.751440186336484	0.09953901062195603	0.6216494665378239	0.7101915558758471	0.8847812994911073	0.34886349446297693	0.466976679577889	0.36057314768193727	0.6647326113694152	0.9084369814524957	0.23830188693316567	0.16645111430125814	0.62243444210038	0.3766971483458811	0.7804436761959501	0.1069130665039082	0.3159902118004019	0.6843555020152985	0.43664369243775747	0.9930472434363187	0.9123004239301254	0.2457929052534904	0.33620126813331774	0.22881516778653455	0.9185210059780585
0.38941378851212605	0.11251688759720602	0.9216570459793347	0.2039198449465165	0.941119222737967	0.746875620356044	0.7790451951305564	0.46349253432501825	0.43848491697274306	0.0072030639115890915	0.3855449299069911	0.6603648093931174	0.48784829394772855	0.943980029714558	0.6588071611879868	0.482726491155836	0.07976761026418322	0.03738370069595831	0.06092205116025129	0.44738917121363253	0.844026372994027	0.5993702371004521	0.2517506027987836	0.12108277789639332	0.019989441854549983	0.8174293792947527	0.08638475018957326	0.5863754455847957	0.9216020252303095	0.42234996860491747	0.1026980364474942	0.5177443931259894	0.6857643502007604	0.5238763914972119	0.05970437234000747	0.3531379080330752	0.1137339409657282	0.5836534676083912	0.11562985262683179	0.8530051552726196	0.44021263971373836	0.6680670766889462	0.9102742823228053	0.10913424162997487	0.8070411749652856	0.3687114911629321	0.8437486231985186	0.95486093961489	0.21070530918468922	0.8748761880180805
0.988621337194254	0.04688090592656802	0.08988806556538775	0.759816551484658	0.9050255481813804	0.5144244971717964	0.11736499389805533	0.050359049739902795	0.9645643056737969	0.42646547341889196	0.13527021967579278	0.964442978657641	0.0960796608516844	0.5102815066230263	0.5906364169435546	0.10983928913540353	0.5654731499374571	0.435071627830384	0.9722804383343671	0.013987392800297371	0.2477199689662818	0.10671153723887661	0.1191131311733743	0.8428083383376104	0.029271517127557267	0.0265831133947535	0.6486520074990295	0.401220008924254	0.6562948993591287	0.958334570102053	0.16077962242112054	0.3438437543655334	0.8327512186864281	0.8952978771388173	0.8949786603293023	0.3588111140056952	0.699858117491961	0.6520934910518127	0.23671586527959654	0.20517223542280583	0.6146268110836155	0.8656817035181587	0.6268992058409646	0.8749097558710375	0.7662998594844469	0.4798009183629155	0.8063211538296365	0.009027720966442554	0.6888459568464713	0.22821202613844505
0.44610668677096643	0.5978561257243761	0.7782904666478692	0.9421273174124555	0.5714068990458575	0.8931710128514307	0.7162313462933353	0.9615372264601469	0.06277576020386211	0.6144309484900621	0.8173235639619957	0.49481695406539594	0.4677558321269516	0.6011002372963243	0.42582603908258	0.6460750226910165	0.4651659400165796	0.1429819535469392	0.4520983440698767	0.6208706429711294	0.7757366686750408	0.8819525411104959	0.8367443075134458	0.07606336815265902	0.4606464640808202	0.44707937256885766	0.9437912029174744	0.9408581088309033	0.7128183868278831	0.9983453076367304	0.675016433597679	0.10282877310020899	0.37082804555615256	0.24009963799615985	0.9784396850354423	0.5782732009409618	0.4150545662444599	0.1109792728771829	0.6112318417787764	0.5295926095635122	0.24874437441855468	0.6855450541189211	0.24684173160293088	0.28961451715125286	0.027591499000769515	0.2297320580259471	0.012506495321174094	0.06639349407355888	0.47378775338718493	0.023825113854336055
0.44863240447434416	0.8995582243674071	0.9309359679434119	0.5522227181785274	0.5733264988014104	0.4235778487671661	0.6408641952799885	0.449815144697569	0.37058972875217744	0.31173986837764345	0.2129412374971854	0.5928515462608572	0.3457535532838629	0.7580961957922838	0.06430816838660491	0.24951264653333294	0.43399942017534365	0.29114710366231367	0.29256194620571907	0.4015229037531999	0.026850271597269715	0.7658262885331344	0.6834519454061242	0.11377331583778139	0.9916749799796083	0.9608695137988152	0.0676353158373072	0.6081682557175755	0.36632075578429546	0.8179975909943956	0.7475793866948934	0.4707959483256555	0.5172425439826387	0.826792797210742	0.7229932221201278	0.9158799462664783	0.8112876673198874	0.9276647971746983	0.14413498691699378	0.9417544427852694	0.1579152941109917	0.650219258515501	0.042698726874373705	0.015055633688141556	0.577526731429417	0.4365013386787139	0.6706817288207579	0.7404030934408465	0.5582348884897376	0.802008333492422
0.2643491254187824	0.4420621174001387	0.9661923788750655	0.9652665590314884	0.895513880091143	0.1428102697531357	0.0321350344335074	0.5899133076578793	0.6168647925284748	0.004420638496445917	0.4536208325501354	0.002282442632253079	0.2128826786755108	0.6250905698274307	0.7983961033739573	0.3660642115596874	0.9029633409074579	0.8378784667348115	0.749340062843104	0.24969611494950494	0.37154736295190094	0.4434914713361483	0.6990412391645918	0.1347437985022205	0.7730568064239982	0.5106488600439173	0.8857633296310945	0.6158053155541688	0.4786698658170616	0.3556732844608397	0.8983897839722309	0.9882318266501267	0.21616319229591485	0.43338193076849385	0.12951604879235057	0.9858349968722107	0.44796238975413327	0.6167035701803547	0.7347364746744114	0.4036864141814225	0.5043170760203978	0.8124621130744119	0.7172777853871732	0.40403240128934026	0.031131028525488547	0.48106844490482137	0.573975040735897	0.3854135446435034	0.8971220585151793	0.09326219353208343
0.9991657311547056	0.08504497191552318	0.02403787116332856	0.9032170017256645	0.4227184861159794	0.40654578791816964	0.16911163199113755	0.5903719405260234	0.13980691809567591	0.8431302677236726	0.06455028423765408	0.8430541184756588	0.8863958082238061	0.5169394471479428	0.17709158088565502	0.4418511091002043	0.920172442489909	0.7972481153952579	0.3572192874192386	0.1235459485045376	0.3577375553061263	0.03592383025937518	0.30379835577783854	0.8302115145014836	0.5679933051854744	0.029432758021044725	0.3694096205454188	0.5794821491832224	0.6619213025607399	0.8009377063524893	0.36229298064118887	0.5807849169425413	0.8967710366949345	0.636108034792109	0.9364273482110309	0.03167709562816268	0.5760546848378394	0.05059771930541834	0.35894256723030404	0.8104774518033946	0.7508700207394965	0.33572325534483594	0.9997971032495466	0.6234272468062314	0.5986529438806535	0.3685089697427649	0.6948210142383222	0.47664447770640517	0.1936295402829057	0.21416632241699252
0.11075557239252254	0.06635672883299082	0.7851965515434852	0.6042078138128536	0.2792151593251876	0.7087702968729894	0.22778056821786552	0.832378429892108	0.30285966543037035	0.9875894750239719	0.5074695691978933	0.11518185828583516	0.07218071542272453	0.7258003261530022	0.2602381987359319	0.31316957663942735	0.40414023336025295	0.02618536917834713	0.07442256866221153	0.9244534175350282	0.20631713438780908	0.016799828858627963	0.566920725815126	0.9917054176101778	0.13243140692347233	0.7535250040420419	0.8329941802218307	0.26259822806709054	0.05410572207886366	0.4863181319170339	0.6413061282272057	0.9890876997768572	0.7028778484192212	0.4983503183218698	0.9363543840316731	0.8642789144751922	0.31820544687920393	0.695971120338029	0.7679250131493888	0.5988913101639963	0.23648913462146914	0.9171053334082024	0.8846127692498864	0.5932060811211278	0.5609315726122085	0.7767171921505679	0.6794493584984928	0.4226590370115635	0.529689663864218	0.4426909678748939
0.2252916011308974	0.20521964858625485	0.25572467215140826	0.6785840129287577	0.487195531229892	0.7491389878532118	0.0016115295245627825	0.9209317466254683	0.021880609239436688	0.29641051539281005	0.26861456144086593	0.15643531327138305	0.9375091570782133	0.11359387165175872	0.8213828822452471	0.02507403332662328	0.20756462232447226	0.4828983019428855	0.3370595962609483	0.7828010808902782	0.11491309905001179	0.25704603031501994	0.6054267070679397	0.6953979253394739	0.5014073680345081	0.725476372613367	0.3659931054241181	0.06006694541362134	0.7615250962485846	0.6879652454694838	0.016014165906716227	0.692675568114786	0.5406129375297798	0.992973118634596	0.9720357597401093	0.8673181734897999	0.3594060487951669	0.7176021133796366	0.9678703635041741	0.7812208109649615	0.17443614871499202	0.07414011799454168	0.6383412131386559	0.3631607400341159	0.5224331991773123	0.26177691945918924	0.6715337631928776	0.7822025504735362	0.8739702469281001	0.08760984555980356
0.16697514961290583	0.20534096412438474	0.10812833167055025	0.09199164467212473	0.40718750091054046	0.4121603595024135	0.21930180143663647	0.9429620315485273	0.39282387881873726	0.18253946171967816	0.31230941306883764	0.7393044577129576	0.517888922102945	0.452810609624099	0.1917952269588996	0.11273277765401413	0.4293681729345106	0.4253333946875666	0.013751934401028953	0.47889529873978887	0.008496736646038894	0.04860411439410417	0.7232334572337803	0.9755118535929319	0.40298489664372017	0.002724101248858579	0.8957752143603375	0.8165093923581944	0.06889889839212071	0.7748821391610895	0.1646976224957143	0.5949393116325999	0.5952124562190981	0.38141816474052803	0.4485473306030805	0.2950167865604364	0.3957389449615867	0.18916257963869443	0.10340034647547602	0.631579940771446	0.653195794793273	0.5014233602277118	0.5348775404095915	0.7940077487164019	0.5950503460949692	0.4276219502260248	0.3469281273961621	0.1002262336810581	0.6930592250484245	0.3839653543107958
0.08314683783004906	0.2958685427956974	0.22820610364102822	0.5204922498210289	0.3251735629326966	0.16370012371490805	0.13221091581230415	0.7162946760352301	0.4655429569551084	0.028822577977373864	0.19506070400811026	0.003648708965020786	0.8097556708277021	0.7455582983380044	0.9115072919532279	0.009169009696305741	0.16867499334758662	0.4560011284793646	0.06939514904640687	0.9288514673296405	0.3617683110629689	0.0395905257309882	0.4067619008625569	0.9038171085883908	0.8337225059952003	0.5513662584297211	0.16051253629251283	0.5196520918218862	0.961578201277566	0.762000771238175	0.9486997035716729	0.8213637426919912	0.5727316913283172	0.3535185282246939	0.12887511155669373	0.1649683937525409	0.07504079070895564	0.580162299293674	0.6203198323240281	0.7994838102964378	0.20928685253555213	0.4408061706703216	0.48467159503553325	0.5339691160603821	0.06010359570024204	0.47300162115859035	0.9187603669319877	0.4001964768897981	0.32511365143952864	0.5653541909902291
0.8219363850859631	0.7620378106991053	0.5125341659332431	0.45450928943732616	0.6984163853820381	0.6889235005664492	0.45486573950676223	0.9501492872239675	0.11182885499881612	0.9585319820159878	0.10220463025041049	0.5366688689658758	0.20324797888819268	0.7558774028405394	0.18203788445143743	0.09849035720714838	0.9746071908486754	0.1818858367709797	0.10967100458032175	0.24141250227385647	0.392879022587897	0.35353150608300254	0.5316718781298919	0.5852360922355656	0.2739820360046826	0.9123852374012609	0.8821297154738896	0.8650961474105731	0.476443067216094	0.8071600636728901	0.5259983253033256	0.04798734514018377	0.5144892201930661	0.8285103101643089	0.10028610763015511	0.45328754481363864	0.8808230641657876	0.4510534080403025	0.27259505822185126	0.047694726135870336	0.32375744433636744	0.07231195924297984	0.929747644113112	0.282898615576496	0.8727662034609922	0.08223666985669742	0.23305774519176692	0.16389820530236987	0.436818489740764	0.44570600339755206
0.09934388789106074	0.5975947097956961	0.17217678080590726	0.417167637365809	0.7103366209819202	0.4826737019175398	0.3718780406576626	0.5490903911375915	0.46946979897373053	0.8808649914306094	0.16992151941797518	0.9216448870559361	0.6289699743218905	0.9369007308693446	0.23212228351473319	0.9422803439432942	0.09991225570119644	0.8167169404568976	0.5552454587208197	0.28617266387785056	0.8257328297848527	0.45950172132204015	0.6473551420542634	0.5467431279779293	0.9719905471374221	0.017993288003028574	0.18589664957784036	0.6011096741538525	0.7059518998365644	0.9048344543906253	0.9125140513488318	0.8788784921237071	0.21299209184349333	0.8296589877674029	0.6909503830765323	0.4601571305168084	0.8637297862498652	0.8772828904688929	0.49532876488840605	0.7136546869239048	0.7362429068548978	0.5169314088706524	0.16102822786800897	0.7144996617690496	0.5242396999344249	0.6133034739160614	0.10606871092214809	0.7323655086845337	0.16184970370296292	0.7928001933951125
0.23623257100369977	0.031149366133077616	0.32108738953053706	0.5802060875194155	0.33708442835389185	0.5831506240804668	0.3678528714405289	0.17933193772003342	0.09530357300266312	0.5302912788599168	0.4417775549898104	0.4591247109849804	0.9843602828456428	0.5415591336322622	0.975439525336375	0.45186841198207894	0.8621631721309793	0.16210027528159443	0.30962428761387994	0.9108826129991526	0.41894653153142747	0.7027984245914711	0.8737222783005383	0.8409660641689498	0.5894448159789198	0.35809683916820545	0.7249964300404415	0.9121140855314314	0.35796364212832554	0.37450105536830225	0.5451904411695938	0.32682978653333083	0.34494700535446876	0.8747659554400601	0.5062373526607914	0.44965653628815216	0.3491829003615359	0.056627640218871456	0.7611503220740573	0.050383016632803646	0.21597531252181512	0.8131086051020538	0.5860346395823909	0.5193356688286298	0.7708196393424067	0.7041330853537836	0.20947513310210897	0.25268264349542846	0.38222615696229256	0.4790631665366405
0.10692086351995211	0.48419692885769827	0.5797996349342485	0.2615733755255245	0.8150173402882153	0.11413406175460383	0.4945459900480338	0.43551776756780636	0.5097108388728293	0.9859125360562406	0.36323741312769586	0.6635024722701556	0.10421672680477934	0.16854650514426694	0.17099665491818894	0.04349465070517966	0.06889411092341957	0.3951435368980042	0.4058725101134901	0.7631318126202074	0.8325183874283631	0.8577479011857256	0.8206944232549112	0.25603959582200564	0.7277814381352078	0.6801355998435196	0.4813979626559711	0.5146848417781329	0.6586184466038475	0.2504555703966064	0.32142511814971286	0.895497659541982	0.09068385395898193	0.517576448354462	0.654645432457755	0.2959572353256019	0.6897412361054263	0.5091978407136225	0.6868899602387438	0.08968864544018762	0.31477558858534593	0.9466121380899349	0.3645847914906096	0.8135123673299651	0.8937639200840234	0.4186723644023763	0.25848161830530336	0.35932797540564443	0.6475284981478228	0.6439065225249522
0.36012118169925966	0.5432995511820264	0.47362956724791194	0.7968917715349324	0.8583967440747386	0.47132360897507086	0.2419255450906429	0.5009133112360696	0.7046384458856022	0.5985667307597061	0.08523239445969166	0.6340104808914344	0.7843005138861894	0.3899785776688822	0.8803301729808862	0.3096800964244938	0.6774750897147418	0.6853105418136216	0.18641859045703024	0.9737547597340664	0.7855378614015839	0.6500956973509688	0.07566306074809193	0.12783510109188	0.19128809174507755	0.6849483346793974	0.9463097615832201	0.012997340477289843	0.6965072993246788	0.5393925431124341	0.43689434912366465	0.3434623781638275	0.8317436484211468	0.6439709414292378	0.7304061711495531	0.6406161529771497	0.10923097863771736	0.19100537843072196	0.39132370318661736	0.0430358368968462	0.6691228536229697	0.4987854901726174	0.6644324723951334	0.4359063148977338	0.973654961538126	0.8944724539929927	0.980142902903919	0.8040782116534577	0.1710475289627973	0.47296756941014295
0.511521490069139	0.28369723806949976	0.9076745079338943	0.9691457380707563	0.7278077113418654	0.7482400894064752	0.975995398005099	0.9829181502110635	0.7234383226945665	0.30177586796451417	0.57386244433038	0.8602975256017708	0.2487179676769512	0.42516873658210563	0.4615483686493115	0.7043364572132347	0.8352003800452167	0.5037336974627288	0.8689892699986691	0.7207435036548279	0.08986612428185115	0.028451466438603634	0.29172323868781247	0.05563279902226903	0.04323927395747962	0.6652834954303618	0.6537604344537575	0.0291543357989541	0.4849078762513388	0.7226117313856939	0.8095319715207698	0.5427106313685084	0.5137487786868126	0.6109986918137665	0.9140503499845531	0.10127878734528262	0.6077045218925775	0.2569998806054865	0.049769316588032075	0.932775128958201	0.5355547377667025	0.8324314353649301	0.3760020470693878	0.18623055085304652	0.5139725074991189	0.3563742307795901	0.4852911628540293	0.7494881051285964	0.14595921532577638	0.5167528405906221
0.3396570186180893	0.9858939914345929	0.6877221925445915	0.827949025540696	0.515469503987977	0.6571660666652441	0.34547571471426775	0.604499035022359	0.17827815362594146	0.1979128711553917	0.3660091998544568	0.14105660679309173	0.9054132906199905	0.767885577965447	0.599677470968158	0.7150869705747527	0.06244720348363708	0.4193235589942651	0.5777147718040577	0.2925669348673956	0.3226721364790853	0.9172103314932832	0.11716760212876476	0.2149574633857777	0.6038227252867558	0.957853152482455	0.2933315375421798	0.23199688720041478	0.9868774157650153	0.9414269135648493	0.6073854011911763	0.6473971482640577	0.3986940155280906	0.9690634982738133	0.9162732991919954	0.39492400756464796	0.3730478291139402	0.22974588680095331	0.9590405579275397	0.5831063142191997	0.40233500751140683	0.45073262408051773	0.45217012052726646	0.29850089826295867	0.332362982210179	0.9980199945058055	0.9344138226446317	0.8944849562290504	0.6362506277871288	0.7213295523598368
0.40053616165340855	0.7598729710175475	0.2827501299407571	0.9628426549622557	0.7315853137577	0.10008838087037397	0.42237395827703617	0.703224290606541	0.13325387615164241	0.41927886821089444	0.5098291968037049	0.48751098526336745	0.6574273605792862	0.14549228693815863	0.43881350646659845	0.3512525448119176	0.9505691358921711	0.2731997552522758	0.11758480094674828	0.35282686501456906	0.6862428610559471	0.07108509552344466	0.4461846704332194	0.21605456707831328	0.4528744662033676	0.9821058072155759	0.005051883587087969	0.5416778519480815	0.2599611680520715	0.41227712492875057	0.10489189606898919	0.617575933808968	0.5963896599865025	0.9695619008224516	0.12883266660808157	0.32216264520515814	0.6739583837965996	0.2770588959070954	0.9933529390006073	0.878855177658939	0.10540212139356486	0.30027555045569587	0.21883277659999867	0.7010757353569593	0.967109826054504	0.5613855689844558	0.18396857648835052	0.5383240093271846	0.10453568339221764	0.514605864674335
0.07133969331745627	0.7227773747254521	0.9666187197461977	0.3603701517430947	0.29097626624716677	0.9999691344525204	0.03950234121468765	0.6410730878278326	0.9373851895589043	0.3078204697888466	0.731280965152626	0.03557815305541667	0.006845343182310448	0.4913991346152662	0.9105524989693063	0.42454835531328405	0.8465177143269301	0.31941291603780164	0.5919671664985102	0.35973749066065286	0.6961693976203183	0.7776179794004868	0.764411914984597	0.35931280817856837	0.3885034601216335	0.9499462396102181	0.36943323726326793	0.16469961620558782	0.36338166707880826	0.47779976016660297	0.5916757595173565	0.049249453355406314	0.859253468964556	0.7721741433024752	0.2168903485335516	0.2266361121918683	0.6474339617408982	0.2560926220512717	0.05659790526726549	0.11267685999108445	0.35093595172265246	0.1492734713195616	0.2868399761357361	0.03781225494375817	0.903220357522583	0.5738792727889872	0.7145513083748812	0.2783461443646471	0.07572721502041135	0.2265176297720135
0.710625102578869	0.6929655566579346	0.21908907898308272	0.0246971537293198	0.0819769704286647	0.6047710219368161	0.6830702996103075	0.30610827255022843	0.7228491255698231	0.8896343482102853	0.2121844318744971	0.5341932474055745	0.4699690003836944	0.26759637576697626	0.42353889354319196	0.33505422778425764	0.30091730680402407	0.11486372828885594	0.22430946428168608	0.4416132847106191	0.5880240552403713	0.15018746883776468	0.9827002482422998	0.19635391517502176	0.09778628150820579	0.8077637816204982	0.746326791493282	0.21552275984472546	0.7783071438201724	0.66651120631543	0.779855459785222	0.5371536484650374	0.7186602377723277	0.4517157017978325	0.5714545451173974	0.7237303373474375	0.18624717920247025	0.0779230256174952	0.387372307005445	0.7965869559148449	0.9830035358101765	0.7091361734134781	0.03271318414861479	0.9097249327020624	0.31108412698701393	0.5455005821081679	0.6348337998209234	0.14767895755245675	0.0218579519333455	0.8901819208808522
0.3422387518433917	0.9339394119011887	0.9920292048016823	0.26586767242518017	0.7662625236242359	0.7792896445639497	0.5449424917613085	0.041838207579414255	0.2848613872559239	0.4041267854743388	0.09246174197060453	0.3645271231873918	0.7230077701098715	0.4725135780682408	0.7613312268407377	0.3337068535343244	0.9736452157694252	0.6349955328226332	0.3401912874828006	0.574161367522318	0.7513453277849331	0.34208685146089035	0.5695059077220317	0.5907669973717738	0.17309038292792644	0.22891703889340087	0.578159923078149	0.4240765028490592	0.7562872029578525	0.8637540405134984	0.1206663898960314	0.7936391328969452	0.15386310836369	0.6484888266001813	0.9086874431804542	0.7108695392607405	0.8369209396398741	0.051144375691225985	0.8540217122265794	0.5293001533536699	0.6696435699124998	0.24591303824526567	0.25329081427394007	0.26179392862412165	0.4753559630729782	0.1482389058529533	0.15566616145499212	0.3133248193890138	0.26967265674325325	0.7876821289280197
0.6409253730547428	0.0025320980788907654	0.5051134092201978	0.5259376019315958	0.03388408036576451	0.037227969534028404	0.9470283095851576	0.36626464492258737	0.15770635999881355	0.33360361735342914	0.12410468865135416	0.5030557335592519	0.6496691926214422	0.8858319732405892	0.5702745308585482	0.5965391636592959	0.9668377656779595	0.26975714098670867	0.34645479141104485	0.7359636359833095	0.877703778514029	0.013442836445573203	0.35168165280114894	0.27677445291578073	0.16894554648333393	0.5609346950837631	0.4600072731096444	0.16585207403672453	0.6917083185341967	0.23668386354126925	0.4239355822085935	0.5335696576481952	0.03185490697195692	0.624004448163151	0.7900595015549811	0.620357778640385	0.44502241712492685	0.43175034189761463	0.8278660961926045	0.191212803131372	0.07009609784875892	0.8893790188699812	0.362626903006526	0.9427490739562955	0.705174286048986	0.09235060487846647	0.8799427974372287	0.7280185407651284	0.40003634327707904	0.6034234460282321
0.9950545852101474	0.012465990596898013	0.4497334594675598	0.5797940716199543	0.9917035872154212	0.663329992873449	0.7847914143426497	0.09935506633935143	0.26411856318188676	0.5518114274703458	0.09210907769749854	0.6916606792544207	0.6311447036083038	0.5390075931474357	0.8323029002498243	0.528692385895197	0.679571704000607	0.32697831819243905	0.48653875290054693	0.5712437827522203	0.2112193810195272	0.5308784909066651	0.4065834274258878	0.3377358237755622	0.507495205876257	0.7960999861175262	0.1929100253361652	0.060882842319122554	0.9191007458950907	0.8567354258083921	0.18514459767823233	0.6709337070014013	0.05529840652085016	0.26038411778957127	0.580403285929026	0.09839452521578029	0.560636057074126	0.7749773544845105	0.428754288772473	0.02834293292494816	0.16907224405088994	0.49731552377500576	0.2232499516570221	0.9260630836676873	0.5495124068140154	0.21917713664056426	0.6916825198771667	0.8213186845770428	0.22488248432072	0.8041521007199639
0.6083808170261585	0.49148589076849847	0.4959929029994058	0.6519591704612647	0.10242455267417938	0.07240614984094706	0.48484978781805055	0.5534673585904966	0.20634207931025683	0.24265513554847828	0.4187730842807623	0.9552504683200334	0.21808154048689687	0.6723944235203784	0.5547920150175832	0.7427533793146265	0.10151144865642714	0.18489124473337637	0.7032521211462031	0.4241628498549054	0.5687557300168498	0.7524541396980857	0.2367621494737706	0.22833320753224218	0.37592111613357504	0.44034332742673843	0.03790869596445112	0.9593917008567516	0.05921388342237721	0.48252497500002867	0.4815989664690825	0.8616925924785841	0.7944198562387534	0.6242742144808173	0.45280380716267044	0.641191038085716	0.361519627302055	0.41628948167737734	0.8154365438262796	0.5829536192812795	0.3899167519794573	0.7749114379643367	0.9761096702931995	0.5980228286094639	0.20411752888152157	0.6676459418784612	0.2128618898617003	0.8959556085299224	0.23883608525506494	0.26274449906217023
0.5954896620952128	0.26674465429462424	0.6208070322086022	0.6379989905023434	0.6300150233908307	0.7043876770958521	0.0397953604441742	0.26362840759578776	0.013919683111112913	0.7678899051481334	0.7322311765970297	0.6836593945695266	0.5260663317435252	0.21607277690614568	0.2729011900355588	0.06845641453729712	0.8796575486846404	0.055455012922062785	0.7613041195816659	0.1063132619925895	0.24134397667871887	0.5230325728935058	0.6796355567998794	0.9690444665293364	0.27287727639370263	0.8923358441743412	0.7323943194065345	0.8098266702225155	0.8015199960752356	0.04060059574141961	0.7752579995458823	0.7003120956907072	0.39203912920181305	0.8743944182016113	0.3933050467198278	0.903905601251528	0.6619479571473801	0.14955993046797145	0.6728095838431412	0.17222208623612334	0.6683964096037425	0.17447048002982357	0.25962888026503206	0.25887340427694017	0.1020627718638436	0.07794751687699275	0.4343855888842685	0.7487511841459671	0.34827111222908913	0.4845842074091299
0.4616556718587126	0.6025852366880524	0.13969897073938142	0.4083622904628885	0.11424573811670824	0.34997206454254426	0.9284173548765803	0.46037208924317485	0.6558449723958898	0.16866104975112206	0.5044962604074814	0.7327439378657099	0.7061993955652142	0.6551488359123109	0.3188435955272181	0.13205220868817902	0.5766746044492909	0.9629132567561102	0.8710940665400106	0.32121908036962554	0.9565034526522485	0.20505100663070552	0.46988622431575977	0.5321681645215823	0.18402038411306487	0.8799364916225675	0.22909752314036136	0.2534525334920614	0.8475778638773286	0.012610560409104576	0.925798101354287	0.4211358300747009	0.9861376310876331	0.26603317543350746	0.572056817274915	0.009269283743002843	0.9835838279098903	0.6763339803901935	0.5640575922406791	0.3048672180073999	0.36336652270085246	0.668623151817477	0.7384908816726197	0.6986399656680761	0.3766063688033453	0.6627860789595016	0.30282384664118633	0.4519367649174886	0.8541346109480337	0.3961296868992712
0.6677089142574714	0.8405738536203691	0.01645761997302364	0.5012719158675354	0.61014323453012	0.60594897934609	0.8871741346654288	0.9555622100774253	0.20099898798769633	0.8962400382749236	0.5942507625933859	0.6724240992164203	0.06949490994081309	0.7539017625680781	0.9635552226041187	0.40500421907675677	0.4906908485957271	0.6828614739930923	0.6771467930393894	0.7608230579097105	0.674671336989778	0.8211312963185956	0.3268259845189172	0.47183108986193745	0.6729520078535891	0.2608835610396504	0.46053428548366127	0.8414953498661332	0.38564239297553704	0.7379791510774282	0.32688935145135	0.769806866197037	0.05824228661723918	0.03634835245659318	0.8932735247045364	0.9202631772074542	0.6219519231565281	0.14432383944378746	0.5437519468386517	0.29583801193219295	0.12323472157417592	0.07299921528524478	0.2666133333872477	0.28240569974150964	0.5632634057164789	0.08805746963825589	0.6104202718741542	0.8485853640396197	0.7988356664600121	0.34617823430873185
0.586195045975626	0.4740779562636164	0.2543007916967631	0.5322315801634823	0.5077736856084193	0.5027708573478256	0.37120136002481086	0.6692046754351065	0.8196743055020114	0.67935234094918	0.7584392560809156	0.5827501629917646	0.8024236470541672	0.5513218953418225	0.4777103896213776	0.28835535331468964	0.7503166513903213	0.9023965111407222	0.6722357012077298	0.2534776800728453	0.8945881526653929	0.839739678561289	0.03191947425567487	0.4362567813530347	0.29916592333830494	0.9472443474853217	0.7948442395547579	0.17020789776234813	0.13793851419872616	0.35701179551244766	0.7375377474069638	0.31032796101889804	0.035879646649455754	0.9783401063323942	0.17689452036700581	0.497242602431333	0.4072291932051134	0.04511720157202548	0.4729691103074467	0.45186543544582425	0.8257170669841747	0.25965035653452084	0.9864573601276269	0.24497053869264906	0.7904401458779821	0.5683836026799506	0.3047950574956172	0.3943457824960559	0.08797969388876326	0.7073720728888977
0.3917220086065608	0.3240292628910413	0.5246519857239926	0.8868311361024913	0.11609107982744948	0.9430968746455868	0.368409966849934	0.7352701855621673	0.9151754787601541	0.24792015690818514	0.6812288255107375	0.22686239982482248	0.053993794782910554	0.9583398849237215	0.028413512204907176	0.5335360178306567	0.11731932038961546	0.7322909986377287	0.1593007064841131	0.24931226347182756	0.17883707283563555	0.6554448544968584	0.6662098726784165	0.8628651131106683	0.6567571408296542	0.287764297387354	0.3216777040158447	0.009153462060845663	0.21921993893625802	0.5607653337918551	0.9486118244479854	0.1305097020350564	0.04402121934141101	0.6250481849680771	0.12031438187022536	0.21102402333622616	0.3055483482066469	0.22088233589949302	0.6259204480265944	0.05213567320488954	0.9160351542982181	0.5566838668381036	0.8238013848468361	0.8635640044048818	0.5984110365878109	0.5112528516047058	0.8042712489245486	0.15077405257686616	0.6283479858610935	0.43905908726765597
0.5118848223009638	0.09826842848644524	0.06333707382705445	0.4813419126716839	0.13634453534458824	0.5974605283105582	0.9680441988355841	0.2220789510212272	0.872109085760922	0.6301715440245153	0.7227973244456383	0.6917499437984772	0.7930167309610562	0.17874791948085145	0.9940892728001559	0.5069238788814733	0.5650221667719849	0.9394078005888526	0.7463610077692773	0.20788975579949842	0.3318234921012112	0.10020881841869944	0.3022928485630233	0.5218282343185818	0.9993210270639028	0.4305513815913674	0.8880346191509573	0.342211866180537	0.048766291169548004	0.47548622615431946	0.3411592267979968	0.07553684456162868	0.7302879879415791	0.889438801233167	0.8841803492050252	0.1959205752747032	0.9218047239709443	0.3621895532729089	0.33343074795587235	0.29819742457599174	0.21270578290067366	0.4054772585239933	0.9738411180513419	0.7456128378490365	0.5468954906056714	0.5264610804310332	0.47383150557216624	0.8327420989594516	0.5699560495009691	0.8053491309270591
0.7122763137912641	0.09758210967329062	0.3905087109167745	0.14691247901889004	0.12328633488544827	0.11088037322440791	0.24707584420086348	0.5480009871335363	0.9286838207148358	0.9450597881365133	0.869864198751979	0.11244401267568471	0.8230337900989566	0.8144260038771833	0.5221880512299976	0.9345095379019487	0.9197212330950764	0.6551281610639671	0.49662497531316396	0.9162017297604216	0.7258428869993	0.3197332699119373	0.47855878108329053	0.47060390621699266	8.456303782611307e-05	0.9865842384882347	0.9085865752567748	0.9052556179787375	0.5260226259909143	0.9336940764507072	0.9394245131941564	0.007975408875047663	0.7933497488202774	0.7928440939842354	0.47952861044153594	0.2484162362717186	0.8567684190432268	0.5458118501385588	0.6509709541053359	0.7248359541993449	0.43326738282220956	0.8757783788558398	0.0966457077145535	0.6962930402176717	0.5109308334625068	0.03651839991855166	0.7791932545671071	0.7343780079427695	0.25413104640330464	0.6025853485858554
0.8166407920302665	0.15471854442964772	0.872973687628024	0.2386103522654457	0.9050744022229713	0.001685193202569546	0.7535074377102579	0.1506588909212322	0.6744683156456078	0.9657451363364311	0.3770091669723513	0.2038619910312387	0.11965042212352928	0.5022209965966692	0.7733705402768313	0.040096410592595944	0.7521508316210285	0.14077326143038082	0.7922498150593983	0.8982664655964536	0.9120538635799396	0.10548490947026745	0.8403403911193132	0.7630221146207757	0.5571582456021996	0.7364200487622584	0.6669327163163076	0.6721526600221754	0.42535938761162495	0.6493469297272249	0.5485473970020958	0.6111472873074009	0.8826958894136013	0.24637353600433842	0.8044242983463776	0.29314446797194904	0.730321638820964	0.07487251533347872	0.5740173734303788	0.38961540507066894	0.16738999869049398	0.9386462232518629	0.22019738296092006	0.8256948100775775	0.43953738683060384	0.2681171524018292	0.6115365863317397	0.6505907291379416	0.5681747205594347	0.3146980769524156
0.3451106552042479	0.1402729164645783	0.7452725683067682	0.19528512954200716	0.451772962240755	0.3180369775877977	0.5509469121392427	0.2963242247688891	0.1407071793309248	0.475402762000279	0.39032725142176317	0.0017663381732294647	0.9983773545777578	0.10558807876115917	0.5893011319861954	0.27551223624194865	0.9199329445940345	0.7019396412261683	0.7962234586943648	0.7812792616574324	0.8551733750062579	0.1413469907992313	0.19223054085918923	0.63639983865748	0.4337723928018268	0.7900578673308429	0.09622039320043507	0.1853180664685219	0.6561296154437498	0.09078145621338707	0.5970722834361917	0.6719799921495363	0.4932255361381601	0.21002131312809047	0.1610497908443853	0.16472987950199325	0.08350743395593319	0.8368341415750598	0.957030259217005	0.5864542972673061	0.501540505218709	0.4906375699159754	0.974739674880657	0.6432763769446967	0.5550612026980944	0.6361472213174183	0.003855070417564166	0.29017173603458923	0.25942533298198944	0.01335280757276236
0.6972444657705001	0.11127743112758348	0.8243174877242379	0.0671312104980829	0.26077766370232125	0.6990284330435934	0.9109423993567265	0.6190054471376039	0.7538387819009963	0.7103805432487859	0.84870740734822	0.6945454334648242	0.9382439748035899	0.23784414938462783	0.11991765858439551	0.8976090854839921	0.2462570972618413	0.003854395196656868	0.12802065384976846	0.6140924186724628	0.24867839960751514	0.2001914870446755	0.1611633406388593	0.13138423489587658	0.8887587017074928	0.0426020573275353	0.8175160091643565	0.3320734270624698	0.24962480248347796	0.716900392774765	0.8213281160700892	0.44869680280230284	0.07308698575718298	0.49611738174396536	0.8255497533441697	0.4429572636680186	0.631013185505489	0.08101814436203969	0.9047710683530344	0.5151326348957165	0.8406811855213512	0.3269275492393412	0.3687209829010969	0.9568660620502384	0.7001971157202309	0.6092771529210719	0.8118866699077436	0.5198425009566607	0.30748363860939	0.8896664674793106
0.3483861437315462	0.9106398490704772	0.28408816303082685	0.33908518273405464	0.3238057296649758	0.23992641774915546	0.40460347393841667	0.17229400725016464	0.3158340680431183	0.7488632183981259	0.5863655839816316	0.24971063285322348	0.04893815975691829	0.9307396396451795	0.9208562813883322	0.3209760195940383	0.8316291331389513	0.9666172897255195	0.7118127460748469	0.08164065581930258	0.8175419712858708	0.21146526434370738	0.5833462614751542	0.18491521451131998	0.6716343582484058	0.9620954817237667	0.8844000524365977	0.2570975194652303	0.9140382024051279	0.003528606769467535	0.02610209348918857	0.679907390386029	0.9367164378486408	0.22825736623992265	0.849917036070965	0.8813650569008531	0.4611392247349545	0.8701568055451152	0.7402761494745308	0.6083502524105194	0.1829655926593926	0.4265386375457999	0.8702973381367524	0.7355711583545136	0.0562173948243373	0.06449294554416352	0.4199285089789665	0.4648164942502615	0.454254342940163	0.07351673451264329
0.18279136282855823	0.2868024442393067	0.033476026966923755	0.47091900652458185	0.5809970836845718	0.7272144982412575	0.26000316664625556	0.8140388191440988	0.41397018026335586	0.7366178147203372	0.27328994498097536	0.1984249066422893	0.7964133962610616	0.15220746571617405	0.8886992058840711	0.0925672633569653	0.5475138752605078	0.11715868756679526	0.07549332382408913	0.08630934117641043	0.879918447678134	0.8257694300764767	0.027755192796193207	0.018432377717198634	0.19845807558356487	0.46330151058053437	0.22919069056991037	0.5219278020633276	0.9241343103594983	0.8797451765729655	0.0979829766314988	0.04687278729618449	0.6196041135121684	0.3205156697898255	0.21078449145256595	0.07120172093441435	0.7495418749630895	0.693203050656797	0.6523921220604272	0.32386239533097483	0.8719767889804906	0.6654755364995087	0.6005099634394724	0.18472994012958233	0.3321834541589481	0.7378547781410059	0.486943556637625	0.5525728365720802	0.508410252683405	0.25822484705642246
0.9749349389396071	0.7441459103049485	0.848007291632394	0.9656155126854167	0.06695199751924086	0.7997254241335967	0.34397327125673516	0.6408051508811031	0.18770253386041202	0.6326427415173398	0.6103610850785671	0.3648199633048794	0.8214050570742822	0.2655761946075459	0.6797451654522518	0.6265175002972115	0.3325096669860218	0.2943398318239224	0.8638706277045212	0.21102170009278054	0.915146621268388	0.01691599136527766	0.9531639365550034	0.8941197311764544	0.4730614975984069	0.3031633031970291	0.08925330061022352	0.9437139112551499	0.6357478790161477	0.703887211097295	0.2985248619709996	0.5988658133684875	0.01991847787548462	0.8068498543068153	0.970376279446227	0.11044645375702722	0.16963342638812595	0.719514188808528	0.7066341693678452	0.8227449517566608	0.22401672322273314	0.20951455153340848	0.3904553319012096	0.9448715466878322	0.454797748719883	0.18096479853030467	0.038713567769333435	0.7531835432759107	0.835127212200031	0.5020745259685108
0.0968107081666294	0.8559546701341862	0.47316586376446423	0.13452526377265928	0.8786706746452322	0.4072078039078496	0.38717155960007266	0.7482216046563435	0.0005857557380130052	0.17598579606915932	0.21893380802666496	0.6793843753088888	0.8612536614768495	0.1936709763575316	0.1587010649877647	0.140405004415177	0.4613192811145087	0.7606006418440835	0.02279884483212591	0.7919601824468824	0.8086263792752192	0.29649820813460404	0.1742882040273741	0.5849554613004161	0.5777443145007093	0.3042037078396017	0.08369074160929224	0.19708969783716757	0.05143237103383225	0.6137678984931542	0.5542709261739392	0.8809346463285019	0.28718800620650264	0.9246233747879712	0.05125652445749207	0.9404942845448799	0.6367374052165594	0.7457106818475877	0.3949356243825397	0.6154655026019596	0.1727058397121809	0.8746625366676757	0.6008230603382452	0.09313082844617415	0.8635897828434008	0.9260921240625962	0.7051203998239819	0.6247589632783483	0.7093065716085596	0.8418044682727464
0.8247643807170747	0.8881198468745556	0.7334843068995024	0.37898218224021807	0.7299529275229846	0.6031874550125925	0.31334110179714036	0.678340977075617	0.521677487430968	0.09154826699116403	0.702473399404074	0.9880012011268318	0.818422819608821	0.8661264442893801	0.3881171246452638	0.5201912078959648	0.1774892119029381	0.8026347266121414	0.35188036158114255	0.6193112216828838	0.7686805664210381	0.5803633918994932	0.7177659460816467	0.3432963376297534	0.8974004947338124	0.6385443445195483	0.10407543034406397	0.6561951351788514	0.40605497091311404	0.18606297582030973	0.43240318453693216	0.30901745999046815	0.20656236706114706	0.3986707218570673	0.4452243395013803	0.04321960140340064	0.8907701325285449	0.44689494966699395	0.43999151257837676	0.1553617740849701	0.6469718035679648	0.6256349496852732	0.2696659594776907	0.6862019932940027	0.9736974595608231	0.8520170246693188	0.30275847077903917	0.8791508285974414	0.21729532648908878	0.292307858784158
0.3141870297246985	0.031299038707824245	0.8098135395319351	0.3333462780394597	0.5994373572717003	0.7698804505910348	0.3421189983119096	0.03966367236422119	0.8000957251909719	0.9174903750011199	0.10866290451943128	0.5269936569779411	0.42953265557313614	0.6089961155160959	0.4025502405489255	0.35835776882935977	0.29181635587336396	0.29938028378679393	0.8779317515248588	0.5868331739879634	0.06091979284492044	0.9462444067141729	0.4784543522418603	0.44803051146811124	0.2361558788045881	0.38266963803032084	0.04034817962882453	0.3830391401467319	0.6049723510539049	0.5249542778989125	0.2391055210880172	0.36746837677693067	0.8263114164207563	0.5749504970436583	0.5422638986502856	0.9617058286043387	0.8514610669205068	0.7880022169197226	0.025444141282015775	0.8191139606699483	0.62170329663704	0.30187838234122	0.8387547302241607	0.8207954751975045	0.21733259014505923	0.2942450497252508	0.2791024600954114	0.6363459670149821	0.0213832360688313	0.6104789540762816
0.9996864453509773	0.6824352395000884	0.28337546653105183	0.8311721165848941	0.7305801896981217	0.8040520333164655	0.7794424078474607	0.45258058546126656	0.5293886915035155	0.5094318528930261	0.04096267256505903	0.3365054749992995	0.12456195514170176	0.32421062964281044	0.019190029050518254	0.4627748271820278	0.5927393043225423	0.8837401972462259	0.07049026453289786	0.43734657686249756	0.12145838932914776	0.2566331408311301	0.7452650233470359	0.6769969215589978	0.5012439451859861	0.5868639310908024	0.18990960211711838	0.12985792992958445	0.9679654774501124	0.6217416451385458	0.9076168459258782	0.15218395453880773	0.8210480533936051	0.783290654569984	0.13994927034654359	0.4782096479418222	0.29187365436509227	0.8355466204569584	0.12398785874784046	0.2571107694975795	0.3030046946878473	0.9688487613291172	0.0956393515283881	0.5826227999739625	0.4939375596170291	0.10329694843449222	0.27171144255859525	0.2491647587777488	0.9271952528529634	0.5787878255047254
0.11018740558390505	0.5153031313609865	0.1445295153177465	0.3613757564216028	0.6220105035403659	0.5218984391276341	0.5793071901064623	0.8552236922507261	0.05625689259726685	0.9333168571218495	0.2855093750300659	0.24803890316270472	0.15901080107188148	0.737921726685819	0.533956950656294	0.6183247460458717	0.6702535945842896	0.5690948399380091	0.28913498010898586	0.5282190225225036	0.21004886463992667	0.0003003658418516686	0.8968890229006817	0.5152973745478764	0.9601109250460104	0.0850717145810087	0.7887183549154801	0.9867974289879634	0.22613234399343496	0.006542834238317141	0.529406977211713	0.38948255723061553	0.223088596001917	0.42239820351278523	0.0786821671480229	0.7474046440687017	0.4001224228762089	0.5568025795009243	0.6243428853033838	0.7805527014232041	0.4123990584120053	0.974387958033704	0.9068626305104437	0.9385279444774831	0.1644604174662404	0.14931732403596	0.9657207265175862	0.13341143809490097	0.6617293574436941	0.18750572887210515
0.21997002709576996	0.29853843885547193	0.4181562389587058	0.39627744922869446	0.3214211424389912	0.5576888376186049	0.9620268586094336	0.3741648035396372	0.9054994834992935	0.4082745836673143	0.05089598491656089	0.8118421334254888	0.46790094681539607	0.5624985065833067	0.20355335788826023	0.3388483330088957	0.18468121226372392	0.4040303562677141	0.6535549971889876	0.9444614026556076	0.49300623691367995	0.949340300648231	0.38753060533338846	0.7999011495477906	0.2032756698729118	0.003781918764497072	0.29527667415063874	0.9938602291686371	0.3866661611109863	0.677934405367929	0.4628762524272556	0.41036546493924564	0.9410005542589103	0.8325075865878471	0.13025362525429895	0.6202048584685389	0.7741975951855105	0.8930633345085164	0.8433877035850915	0.3542993435174644	0.01437408558172959	0.4319910868245087	0.4720605260927029	0.14010502687942072	0.357544257728726	0.22858928886653396	0.7098947358629054	0.01674175841253689	0.7168283859355286	0.672784625671585
0.5287750727346053	0.11278545346322932	0.7481157445019396	0.560000527908153	0.2972748236744349	0.06181921419296699	0.9347164717683776	0.1492827156802219	0.9536606492591377	0.6088736925599249	0.8557051226894805	0.8126382639162525	0.09959902060441661	0.48913744438240947	0.34712708381684687	0.9277724717680866	0.28534942752298287	0.20157919992273554	0.7754040701088281	0.6372877647288929	0.31895789822378284	0.8088590798298456	0.690843161533721	0.9994045641490437	0.8218206076965894	0.09584972891585775	0.3388771882048933	0.15948683371460592	0.3185844452879625	0.1777616763607177	0.9838959675968446	0.16702360249451564	0.6937783873303625	0.6017529750721488	0.023697307215711838	0.3859618493315583	0.5931308203663387	0.9711735531540365	0.2379404255299873	0.33915685977513954	0.23313140219840733	0.500159412458629	0.6657302843452476	0.29539342576851946	0.42974146801044033	0.21848444894761	0.04204015452091714	0.0900757972052667	0.7699208396106918	0.6326801153275132
0.7589336056086818	0.3225627593635495	0.8045897516408798	0.3063050232692974	0.03993615352783808	0.1586293330614046	0.9246047388472504	0.45980538813116956	0.46902929390367665	0.5741574185987364	0.9327295003654237	0.9780116538323202	0.40861019143086663	0.7603216217353702	0.8204835371612142	0.22381291148585403	0.15288425916260961	0.27315560326293375	0.9911129795637207	0.44632297881775873	0.45955463053809265	0.4934255565011172	0.9573332599088864	0.33503009831104846	0.6658075566176784	0.11795921824762101	0.644636616525047	0.5997401597823588	0.6512542592451889	0.5099456134582646	0.9828756313151664	0.8746569491400252	0.4396865451081696	0.900631847722236	0.11800855496296014	0.005136086315220334	0.7570959368193542	0.20700630260173147	0.12691758121623498	0.00823091467260928	0.24474017757898514	0.7497864311653681	0.0816866512251685	0.11177523927530386	0.3248974241135896	0.41752511238228573	0.00968537911656675	0.3907335263492314	0.38942177888814444	0.34230134756199304
0.5607624039244339	0.049321598427393476	0.9784803303709407	0.8453718564478778	0.7141127742089892	0.16144164158227403	0.6527414953879277	0.8312744321613864	0.5180621218859258	0.39483976670263743	0.28056056385839756	0.8027374582124838	0.5494763559116632	0.6051517657178573	0.0240136819874448	0.6524868175709778	0.4749412138812775	0.8327496468838647	0.15816086450191447	0.899565484938494	0.3935125026164682	0.03393258800432053	0.05729610910769645	0.5840867623043929	0.014563236955517644	0.18802286776785482	0.20854211887069118	0.09582968336814446	0.9954109893202335	0.3511898804319341	0.39743321481725513	0.03108406365319194	0.4319526862719477	0.8183248620063696	0.6756291477669693	0.49552661432784195	0.39270046637020906	0.8687740037105999	0.5691099121014204	0.11219316684448244	0.70036416555576	0.31215212376102963	0.5894118726346268	0.5666100746299221	0.3725110899078393	0.810903872538347	0.6790981422554774	0.0720044663000271	0.5753143715308767	0.8474813827986263
0.1826700089242418	0.0021023981510631673	0.46300017986562325	0.8779227623431399	0.4249865915770312	0.6835183239171686	0.5923668577249601	0.13311431947756136	0.6737937328288076	0.6259457219001344	0.5841286205044868	0.2785937843337176	0.36448127930389684	0.6177979586136604	0.7229081702840023	0.19491803020288512	0.5112367898437938	0.8859334313958761	0.3642563583917747	0.16199145476420962	0.9094298832560958	0.35013354122289364	0.6690650418157575	0.48534771590614056	0.7921054106393586	0.4444047091862994	0.6856089027969018	0.6504399534441306	0.9307356657898123	0.540682594639678	0.13346307341670505	0.06512302623672017	0.04393837872186124	0.636609887716946	0.31398272346882483	0.23048453079755538	0.9050648926558156	0.11118853768307224	0.35662858517517027	0.028165927521323075	0.8196457561799378	0.7904341422773001	0.5019976687406321	0.10834498382715219	0.8727103178904431	0.8966540859967967	0.8906326542997887	0.8538558785689712	0.37266721804579694	0.9621020119764968
0.8014188496681951	0.6222705935256709	0.8955884161314028	0.45898279305798195	0.8599063047458012	0.04521469169620351	0.36788806899305593	0.6153936073839166	0.7467678231120933	0.8554493815657873	0.8320533023383614	0.6416006751089093	0.3897050269093345	0.45599912127524844	0.7364141010378635	0.42176478118325267	0.869523398310754	0.5326515497849181	0.6684245142186207	0.7851172160563703	0.8417385764123501	0.10096504920190974	0.3414195668002875	0.7594496366388125	0.5617559302736294	0.5946408583835383	0.49028089076589443	0.5777541783519995	0.15759199668700552	0.1481419861513824	0.21837265889519863	0.25213564050651993	0.869862532540671	0.16338246256731281	0.7542892787958373	0.9514564042736734	0.8723868374696173	0.029163303218678216	0.4298570765957681	0.3822093899834842	0.29468371640478763	0.8207235994839817	0.04474937099901899	0.3780559056706204	0.4488482289411866	0.8202811711220679	0.19302656862565626	0.08929712782736232	0.5577564788916121	0.9835276452407158
0.7147291994475738	0.4649595355170033	0.494741470988144	0.5135723924684427	0.2982266129148863	0.1917864309961701	0.48669368997483786	0.6132995334918591	0.5524204366033342	0.3061781773064699	0.2984388914514292	0.2736485458038471	0.546197980644554	0.05403872081068628	0.2925048768418801	0.7725371126891151	0.9700655922633458	0.4758501136717802	0.989307318156979	0.4163112741325099	0.9549986642463584	0.9494354890079231	0.8624195620017302	0.7993111633687928	0.5316978519893604	0.7172275598315454	0.516561877330778	0.8516236077128154	0.8408329249998946	0.11102463292380249	0.04723911854527918	0.6840091717850987	0.3111986255662942	0.6129099875740709	0.15151630243819636	0.6841382645204572	0.6491307145412434	0.019741616580276622	0.14385851229517177	0.34284593050133405	0.47382869678737827	0.7320749810553077	0.6459751011033872	0.8788547002660008	0.9990806751096469	0.9074360659714087	0.656291310838462	0.8204134817704141	0.2613067527724796	0.359942949974251
0.5859125305012906	0.48316579217309785	0.11292591814601238	0.8114369583737365	0.15655180926749612	0.47526975456039	0.6228217898591236	0.4887916506485146	0.27142166475894314	0.9698528825106584	0.4777371988762019	0.48193462742438686	0.2951688271584716	0.35584453842678	0.0772652127995953	0.6116999799425202	0.5587247018452871	0.7075549663588299	0.8013628913962892	0.6327519736865055	0.1499801486095239	0.4546264724577296	0.9615323123437777	0.17278959668734672	0.7737642314762204	0.7303312433406969	0.7150597976292054	0.1265485900200778	0.6399581140744794	0.8687066144735341	0.6011194813331602	0.8729441176880393	0.069230145613137	0.44130906888630983	0.34353241640081944	0.981995073211748	0.5352248809367308	0.3045411807103182	0.5543214356493023	0.8222641072727838	0.7448967218753414	0.08843356197174956	0.20966573938203237	0.40835039295264997	0.5466357136349802	0.7050832043576052	0.390627566069671	0.8769351736843489	0.9280830210200696	0.739511669558601
0.7106402625701541	0.46432891949914346	0.3588691528170451	0.6955311907426864	0.09811935981386588	0.7564121643267212	0.8678594475092651	0.8741042383348423	0.30014431056505386	0.6047094837530095	0.32909032597304744	0.5893949207126025	0.07374190829247496	0.5020880649711686	0.1389091281681375	0.7433398250219917	0.8222166587283167	0.2976103441194654	0.2915475751176383	0.12156786793113228	0.631887422503218	0.9879230251280169	0.6741573934338233	0.3419898877443516	0.7096063346257049	0.34489133645387826	0.5294355726049167	0.4368910197558282	0.24855459509082323	0.1036287958981571	0.6334634464389649	0.24989928212032653	0.44922435653941706	0.9742300188299527	0.01993759195994871	0.49650304071619167	0.09148999544807956	0.5818212748005692	0.3051620332530798	0.7376604810187268	0.5744072902719919	0.46216583479356066	0.488778520519488	0.592026705899064	0.46241373948414133	0.6043656798800294	0.6218653385951175	0.3770139841261083	0.7137465739255852	0.6133338313715329
0.9763839046728016	0.14761404193600935	0.8282624662818644	0.8818594391519655	0.8277164947203735	0.9842619612866795	0.7885121536811062	0.060899445242958206	0.09643415003603373	0.13644218806593067	0.021128555146557426	0.616847677407078	0.4452634596998799	0.8735582549431653	0.4217264763511187	0.14037163669827968	0.3323374692009168	0.18078221518342785	0.4674650351780675	0.7946116298716105	0.07282006357504167	0.19198035375009204	0.9398417666147509	0.13459239520302058	0.9309558069538267	0.4336154752268452	0.376192776290573	0.5720159649973959	0.9829772433561526	0.412113869162256	0.4989473247634537	0.7797864426024095	0.031637532829284165	0.6510955745061136	0.17290890014340465	0.407839635330439	0.5885634313349785	0.399556207221511	0.6561794298899045	0.7336986116142467	0.8461439642010816	0.6103865359557914	0.6754833416175048	0.601991561608566	0.5340303858740099	0.4491588155704106	0.41870157937459107	0.2572564327543868	0.7091320123508097	0.38638648349602367
0.08499313508343542	0.40414363805428855	0.18951019311888884	0.07378256383450554	0.0193999525700963	0.3188955125679659	0.36230961312376697	0.324274017766645	0.04811935814960566	0.021325700651605217	0.701945201056133	0.7429442937883591	0.8662922451115868	0.8095653657601668	0.04344786533771816	0.28714885818558167	0.5143745481359991	0.7124408976019878	0.08466402597437261	0.2325936942886081	0.7373629931984879	0.03685871132916663	0.2940544648195511	0.4500219668992903	0.5487718870435802	0.6334296001566858	0.7608960406796297	0.7431471383904765	0.21882794033254216	0.8192297744702406	0.7048742504675235	0.36524719229668534	0.05427613158933153	0.40245393069580615	0.21984781920208318	0.4992386850831666	0.16840256052591263	0.21582623374553334	0.721236694790387	0.8458824518118676	0.21818322016582847	0.5037587633978848	0.7176431838647714	0.8823287250852415	0.2495013731182283	0.2741095891715033	0.10607771624385665	0.06159621831518458	0.5973677686882499	0.8908362322107819
0.39872557891821614	0.45159332504778893	0.7373626349512794	0.737867272662764	0.2511153557125074	0.2530085705006593	0.5790726153496721	0.43786570764844746	0.9404530668883203	0.9495462771980109	0.48680906364207155	0.44028100840064266	0.28460638912083125	0.24184424533983573	0.9199499625942729	0.9144757098658157	0.44828609245751794	0.7458187086628008	0.7196940821602137	0.8533792863429923	0.13728710109679643	0.37917688752402867	0.2866817415451972	0.2680458289549572	0.3381194127485927	0.8285419454577291	0.04404306019624027	0.5000425354432835	0.6377483966787488	0.6290146892572513	0.05032166132117277	0.8674802004572867	0.7983196448959495	0.013133205102080048	0.5476354803638499	0.36743362895482523	0.3671255981933149	0.3606625160450281	0.43155864389275744	0.19457184216553025	0.10325609371309696	0.619937136426737	0.5912709772352713	0.7895055681113246	0.4746118869637522	0.16186093158813764	0.06498869596504964	0.6133490086878092	0.5894803786818475	0.8946216806656253
0.22008581425960072	0.782699196923421	0.5622282077693046	0.46805680108406844	0.14508642775508251	0.7350328629126782	0.8660989042080691	0.1550443157622048	0.9173220441038381	0.5479327238145457	0.676618943429541	0.7818528133510366	0.8819212244537653	0.33632537226645953	0.34381639990632185	0.9863121945027431	0.31919936471704036	0.0663152631101257	0.41997853072721314	0.3286664275776059	0.7795541079262801	0.8416520879563979	0.7547344144821919	0.36649798734023586	0.4807070975818891	0.702535742628692	0.08585945891491364	0.8275436641631885	0.1807185049942973	0.04370462861437863	0.06331559130837927	0.07691940931480701	0.9494810206858433	0.27514630661121553	0.28173125596685333	0.40864348808126716	0.3598898485286207	0.3267553244234471	0.7478145618401238	0.8104372590735833	0.6351598086623141	0.8751530424748354	0.03792309470151545	0.9089263003483007	0.2543220816762236	0.814380455091752	0.7253349297340356	0.3064792979214378	0.09980353021801569	0.42182730612282404
0.27398937390293676	0.4666601891701848	0.7912598577196102	0.09755455109374178	0.9511764484633192	0.11112324663653772	0.6824782357724586	0.03542514295438759	0.8055483886544056	0.04438510771559745	0.17078981367320667	0.851339718569455	0.03309278158349449	0.569017462501083	0.1303935766803449	0.4221108416549848	0.3164287738467907	0.7270477554393111	0.6740312805082412	0.02103433305706659	0.8899806144997667	0.5540472048768712	0.7415694927984939	0.0820507660224239	0.929657200412781	0.7415072510667446	0.1024913082889326	0.3799538638366703	0.47222844895663363	0.15709233217048857	0.2038922093110631	0.28101588678805267	0.4823106952920597	0.08733067335462619	0.30741116932890167	0.20094957596776752	0.6575162816041022	0.23943548870731823	0.05549673834000912	0.9736568240880157	0.791314064871619	0.4735576450777418	0.3326828734966054	0.9387162496727463	0.26046413955732506	0.7446180541283444	0.4108568525720835	0.4421224350264281	0.4618112129027716	0.6411635536743515
0.3601755565072997	0.07759790481030338	0.20945426217451213	0.8017166487819337	0.1521140482216491	0.035163255651010195	0.4501335093811568	0.5369038200261244	0.5079335637848874	0.8874623296137248	0.41168850091488085	0.8734286792817295	0.5662424566284794	0.15469716909076248	0.2941300510750767	0.9254013892194372	0.5002228802495384	0.6034226657183984	0.7454226869750474	0.6676773021626016	0.8545664192450486	0.4680291240075999	0.5449686157161319	0.5712865333828048	0.083575093224172	0.13439950983674043	0.3712193082623291	0.3832203196574693	0.17019258656092262	0.6554816451253307	0.7066431681741664	0.2918658537011438	0.2834094809530543	0.5517647073153746	0.9882950070363414	0.7443854077267663	0.41556299865142043	0.6646487069460539	0.149229486278863	0.8081323204534601	0.7669563420983967	0.44296491278329486	0.8118634525714687	0.14850371482749714	0.8842396189787429	0.3415952131053568	0.8383089632014519	0.7690081486219715	0.10238796148885065	0.8090983919505349
0.11831507097191873	0.7461720303407016	0.8648517829379277	0.14784453513245355	0.7046786840240012	0.944192887324477	0.9730879973449317	0.42314184002542665	0.8378971334987674	0.8587738762149877	0.08085188589328862	0.976729782371118	0.5273673371664952	0.7840480646123731	0.4763701650923077	0.29170068439227326	0.24056295355342505	0.4212126631942409	0.6067592267316808	0.993138715734068	0.949422547882955	0.5506409772649116	0.6120881131776891	0.3667697242766338	0.8868211897969522	0.6072363077058954	0.4634874971615963	0.8181681763304429	0.5911968711449237	0.17259490595275873	0.4075200343918878	0.5513037206601205	0.1805389782747654	0.15735225472166547	0.5943961466609398	0.1755507548510422	0.3246151245556964	0.5075671964111842	0.31017732586709024	0.37731475967177597	0.0761254069761842	0.15648311206130572	0.4064161489662925	0.3689615509948463	0.3084528702428676	0.5292412597752048	0.7949715689860637	0.5856627127760146	0.5395229873248149	0.3443463855915627
0.20965254417947177	0.9888925962607887	0.5777861101978873	0.9630273364630597	0.04256884178468123	0.9911059019445899	0.22178574780689708	0.14961772210105428	0.3553123327572373	0.08152873041462605	0.34133969421692467	0.14926526740829282	0.28700588328773846	0.34347910386971936	0.4390441506239168	0.7565360193456683	0.25613904282264555	0.9768163751309277	0.6932292337475028	0.2717405175356544	0.02564361584936181	0.05251129644768848	0.4261928208606265	0.5588456144780585	0.9188557572747192	0.7547244898148564	0.6005348966150353	0.9781948882829885	0.6629060730488116	0.7980407255947568	0.9981878048855	0.35996586084190874	0.34815083218063547	0.4277296847403764	0.9685088792776929	0.24485861284780552	0.5363882656912007	0.8777714982727244	0.8994638363344978	0.7885350388593051	0.6361847606056618	0.5564503845380727	0.9437659266644022	0.8226407749515191	0.5505117961448878	0.9180088498592562	0.040796533886591435	0.8674567691724092	0.48191747165903065	0.22299442617428966
0.7511811864837177	0.9098277208060728	0.8532780611094685	0.017518117761152863	0.14857997971350378	0.08267170094129106	0.6562235272893162	0.2197616254862107	0.1108251090069391	0.21615977449617862	0.1845717879000438	0.23678348517249137	0.06575862362888651	0.38679749143235687	0.4182022118595561	0.027849286865992084	0.7073628907781716	0.9997737905869376	0.12556571918795367	0.45316107188489696	0.5025761404968572	0.6952105178487209	0.5545694861304067	0.1525490283060117	0.5617767292041569	0.7585001439611849	0.810142901606603	0.9217226600754005	0.26602073547267524	0.28572440085579265	0.6941512094304528	0.06746746547239102	0.04198293544655385	0.0013325058786066712	0.4965830317681268	0.24372270971123078	0.6857713882865617	0.5033336114689998	0.5775107199009016	0.4352966415966858	0.9597238763949173	0.9814318462127929	0.4794243473324501	0.42273658683477144	0.561431480025507	0.15122483418994126	0.3746986472742132	0.9683150441557878	0.31518346176695944	0.23736818655792924
0.3215874322930018	0.4200052274138849	0.7217318282567619	0.48208461716980233	0.854425710568171	0.1952567531130721	0.10933193794908902	0.6571300413026436	0.16537131637849412	0.7177352885415601	0.9355084387511475	0.4223612552837135	0.36248305252343727	0.12407976515678931	0.7288662568827661	0.8493563822632433	0.8393890799738561	0.26485591690844434	0.18150592402001198	0.9564367303754719	0.9770411464082043	0.6991566202979942	0.3115568189922693	0.8510464996864574	0.3825932660786302	0.630491978773743	0.7143473297002015	0.06986777840912306	0.13251040564317595	0.5806214859475335	0.8510892140648001	0.8410701146445546	0.27880870974252914	0.09064711097993361	0.5626072668341229	0.9541125317201288	0.32426707077011496	0.6787167161856711	0.6814783258498197	0.6393892998250149	0.4562610403302507	0.9658406513160297	0.8357335825694219	0.06816381789352421	0.7243752183728549	0.09722573628564035	0.10458367306316607	0.347748891567661	0.7122822558225764	0.8545836287750415
0.5603112582923419	0.5018118499403791	0.6308451486850832	0.8627282386537047	0.9350923219591866	0.3955952773892104	0.045646912147431995	0.7495815587614633	0.33365840883017406	0.7992998371722935	0.9079529029976982	0.34600016616234275	0.9536403600910573	0.8850233622519424	0.25265848396833235	0.4694494649332074	0.11528982832515566	0.7840348063757355	0.2534063280159772	0.3857625258931394	0.4552494701416986	0.7460664473675356	0.7066086823621301	0.38117043542736606	0.8653646512184625	0.6122448903097577	0.917747859155342	0.6742629874683269	0.1182825425166153	0.8671492765932374	0.1419578752136964	0.3362555482790266	0.156178526220355	0.798322794828648	0.4632271152250431	0.9692569425201241	0.512201688812888	0.950832303191844	0.1910321354309623	0.07117158697199177	0.7975183305282754	0.2971826536432398	0.26985708848284595	0.9150967757041338	0.3650530497493648	0.6517322330764219	0.7568237970775936	0.512740614674858	0.23342554905137092	0.3497909472076832
0.17831682796467352	0.9559076706829694	0.9347575901412858	0.38268565240535124	0.15002161157424998	0.08019271499948866	0.9788292549853437	0.7156327365494024	0.887848459405686	0.15720426722580227	0.7029467842534222	0.34134041743717547	0.22534029161802527	0.4247058255788174	0.5043900448554848	0.39952377824423835	0.489623941926311	0.25529925035662715	0.9057218539358068	0.8257684694356339	0.908350845355065	0.7610813445192502	0.6079137060290596	0.24455868627377741	0.8559682525741273	0.7627951461395438	0.8122711366653551	0.19789655284964924	0.45683977146405796	0.7238929336084611	0.7454651827514667	0.6840887986593419	0.0405453466791208	0.22151885497642365	0.44812967728673814	0.5744028200372829	0.35773500904897715	0.899600043477584	0.4979498269526209	0.0904495164202731	0.3576998145606546	0.8643703846604205	0.14880033447875674	0.720874410988906	0.3208705800879328	0.08567147188784074	0.061802809258437175	0.4588827767732775	0.385937848443626	0.24162787533989238
0.5713437275704296	0.7369271744469501	0.21811189618837523	0.2686881256166188	0.133340298879152	0.826221299701073	0.8312181138862014	0.5457222080902148	0.5858250415503904	0.5655066071151291	0.9516682968161799	0.30113879467256166	0.0938458190996535	0.6330724749345982	0.41819370926008537	0.6137200353402682	0.6520877270521936	0.30337419868252424	0.34322143275344563	0.19611150362243912	0.9340164340936925	0.18662189378459548	0.2864807399853101	0.9220289996836516	0.19447584769228776	0.36305759728579257	0.4991650865981274	0.9477366750150606	0.2269714718286332	0.8647070477840427	0.23757360644171954	0.16022300867499006	0.269358970512504	0.9376130092690428	0.3233346714729133	0.6706953005344676	0.9492305829400485	0.24982872850953763	0.9492127483493824	0.18272637143806147	0.3672126579648681	0.09148063169426834	0.10050257167082566	0.4349120980670419	0.07178038143011423	0.779109233476998	0.7599873774656731	0.33731333932813967	0.6681048373617774	0.6676860986682174
0.7314619814379001	0.26713633204835663	0.969071944108684	0.7590683597423401	0.4111478050138352	0.050936488976634275	0.8763038717787764	0.7605490892428557	0.34536345193613605	0.11050346134320022	0.607561492727496	0.03577000485131454	0.8008026202509705	0.35968232267324185	0.7070841692544059	0.8536095931447147	0.26714665434119944	0.45913441389374154	0.40219187288644187	0.229892674821483	0.4753475813494038	0.6538899988965419	0.07845988569693374	0.11916046341432895	0.5436458546228872	0.9631356329110453	0.3745228709712026	0.009121266780289683	0.6880057259855589	0.7255507672429719	0.34198700551149086	0.018848429416677526	0.5078819337238185	0.6269014565221976	0.5545350006591329	0.3716882941457238	0.8753099721380988	0.16329209800865996	0.3298376154754423	0.3439057969561947	0.8828709633790438	0.7846278156272216	0.9180404355162297	0.6097380415947864	0.8396261012895668	0.48806019205815077	0.5510309201393319	0.13126078635564764	0.9742050089128421	0.5993128513942034
0.7095787061616711	0.5670439608634129	0.4322686309186049	0.33845588083286693	0.4653870283446465	0.3073133384379795	0.2547895803053416	0.9293171574474204	0.3507384643082818	0.5778204283941057	0.17492741687468583	0.6729282919703506	0.4459729608259887	0.8674633858471197	0.42395921963909156	0.03091172870887593	0.46936009163752457	0.14122022213752305	0.4334339818202517	0.511362482676944	0.5728223673071152	0.5453660722864792	0.4981498373677564	0.9156662508397648	0.19935719671851637	0.9541040124074465	0.9686367527615254	0.6099148791589674	0.12748864660914405	0.9845236638184179	0.2969035966226956	0.5364464168436206	0.38229316888692866	0.974368585250713	0.4686795650194865	0.377994244355357	0.412516023561878	0.3180083982698685	0.4865314778792621	0.5434605299358077	0.794657613052913	0.6462745305339541	0.9503841469451043	0.9988857749540322	0.6740639139297789	0.176076286989711	0.028981863617926318	0.22282308940344298	0.5104597854702402	0.45017592685134444
0.9662746230541518	0.47270546285255843	0.7670874710307284	0.14390304268897847	0.6448358613841237	0.7034848587279404	0.7236780812312298	0.6419946217528222	0.7974693834063825	0.4640987634224448	0.4308579760590745	0.9322543723635695	0.3982586613787952	0.919162834774354	0.8725373199865322	0.8739713137441036	0.1901131272633798	0.595303124065945	0.865479094502106	0.4514406329515803	0.4729172704288238	0.6384279867533768	0.42375993679750346	0.7305848157659433	0.03947133900816546	0.04884375675161956	0.2195262543497486	0.3114991513447236	0.3235081037715778	0.09085522786985778	0.8434536942808474	0.8057015157571908	0.5144878324056072	0.6777197733789395	0.26147260044423626	0.29447322425959976	0.8395200259908813	0.9923251555695543	0.6434270092535349	0.8398005216424528	0.3059510440743892	0.8723918217457455	0.8455932576438012	0.11560427406201956	0.9371793951863151	0.5435904237105562	0.02073270269591898	0.47397700170835155	0.7596617690977535	0.1712030141397507
0.8101445640698735	0.5638942479569258	0.7447966908102578	0.7328513118078394	0.8013240903222074	0.8017464593782305	0.05900093791679861	0.34752759485510043	0.5182035551597071	0.8629981249563089	0.8161278155223362	0.4067599846888228	0.8790541176176866	0.11111439346673102	0.6083926880047134	0.1752393669490736	0.041647320710785474	0.39545554576296216	0.9102183343240587	0.6429043198293083	0.8968664787066211	0.3292709973639496	0.9297901305666476	0.7572918349063761	0.964347539623998	0.3856138951261088	0.29673489978014356	0.8562006563364929	0.836509427974914	0.11090921520363028	0.6852350945846929	0.7804448760621794	0.4037151366938023	0.9999005271856775	0.44476439257146805	0.24251129786884396	0.716316088875343	0.6890324700619327	0.7686522773877157	0.6525188714202148	0.8445602076111937	0.3019851253947181	0.9713174966836213	0.04140610488500973	0.9018423477184608	0.0784526702405115	0.5856894240054822	0.8033601198820021	0.7295146025164797	0.6266435959809433
0.4401787611912794	0.16696523942586405	0.7163521080809885	0.5232171999141884	0.23434694629151043	0.9079444866862045	0.42504195417067503	0.08945010445800838	0.9415141388518311	0.047962879402941416	0.4784192260721001	0.655549970591818	0.014376357940554696	0.8260223837138311	0.4200999055013157	0.8275375417994025	0.8052535574392232	0.10438782014802761	0.01602715738041305	0.8265923647136059	0.5902596407648698	0.8634332345053681	0.4219059836236093	0.2717345731956512	0.6674620047356742	0.19493922728327895	0.22720227951719751	0.39821553895353	0.5415018119514833	0.680780953666082	0.6314397521882762	0.49119770693761033	0.1969851542749257	0.4502770702837834	0.4009526811223907	0.19111252854897431	0.21450315401057518	0.49551026954423916	0.12842237455620353	0.6576617147557001	0.5480322483320551	0.2911857368916192	0.10158408714542966	0.025530770990758844	0.7448793972776401	0.210056251001827	0.015106389994829383	0.7438579154875503	0.06036685298972999	0.541386333154298
0.5149868160609192	0.7849453402844898	0.2524577875428776	0.3158571485855419	0.605605638161646	0.06923180833777687	0.0028556194591470296	0.9950608429998297	0.16072969271644155	0.6643865938727549	0.5090865436036625	0.5420033015382084	0.6750715623402976	0.8088947862292859	0.35889595106525074	0.35289281367745085	0.9596910083282771	0.2505055196755769	0.6181761522434305	0.36415806737226875	0.4777535469618607	0.63342300652149	0.1733188710902206	0.5759995219958063	0.01684442794032459	0.40457693627084423	0.025236638661670585	0.7627554616501051	0.6780430751680749	0.5038357867364123	0.22927182570708216	0.9324377351485206	0.8721895425517185	0.8881699184162971	0.8976774421254317	0.5528464280583544	0.6957019077279768	0.9711261373215585	0.23121064055249207	0.21464779750638585	0.6097018720823091	0.726895030145798	0.22958887082959822	0.5906560777826158	0.8293029302106175	0.3857644420952082	0.3774784130957134	0.6104361730029962	0.3028177861882956	0.5740903981471969
0.6282088818491223	0.27931220888943376	0.43051442166167186	0.24041651290208776	0.7657545258969376	0.19742456882698378	0.476502511328589	0.8336332675074841	0.5777480706359233	0.3265718879184324	0.6142939857692611	0.6381363569969505	0.47673620567891417	0.953855346516737	0.7442549003597293	0.33499792820724494	0.4076178171185394	0.47120711889540334	0.8546332645979203	0.09351856976985007	0.6985102033770254	0.014043813263650118	0.16153893575672662	0.004003921868227511	0.11087953562141772	0.23953011038117367	0.6679848109969915	0.23357047802828612	0.5034028771956428	0.7279350639993737	0.6874685862774225	0.9975513624252519	0.9129780620434885	0.2727197952147681	0.7280640080652123	0.4139663310146875	0.3438273514187601	0.625146479509139	0.21459066967125695	0.9339547345242157	0.12284332322596792	0.11343044777144196	0.4617987509804775	0.8370516617172672	0.20731988287951741	0.8494891776259085	0.7975589302205582	0.6010756412155771	0.32536349408100107	0.5009616616583192
0.9772875369585489	0.6432995337794953	0.6350874485506303	0.5338910432432395	0.8017979495477745	0.4729184579638849	0.512758071970962	0.1987196453348039	0.8937901860058052	0.7555087780097619	0.04562982437890861	0.3216008143065515	0.35454779874238074	0.1773304126626727	0.9847970203407086	0.3845252914997831	0.569341272302909	0.1653596898556019	0.17911665114737885	0.08612841852420938	0.11682594363494858	0.8550062575654064	0.1850610576779601	0.8618437894831107	0.8190480290260299	0.2196869874976788	0.7196850840634215	0.13568243101852484	0.7963580064169019	0.8406379901541315	0.6248380588364514	0.5339913943881526	0.7827247804552264	0.9364015967124818	0.3819712309652692	0.23702561581105785	0.8370554146996411	0.7606955886606325	0.2735089108733012	0.5602497201793215	0.4851186894844698	0.057243838579016826	0.6810647371787794	0.7962906993531791	0.6626367990816171	0.619326395285811	0.6477588997254353	0.7037565483441236	0.3817660914718781	0.5131421578934552
0.7074480964040365	0.5109507683621599	0.8198170404873288	0.10441489322210262	0.8723905584409147	0.4362990750884377	0.3440488679642739	0.6545653480658562	0.028297612901059255	0.7259738618757587	0.9966759146206152	0.1633121319444537	0.04325421844344868	0.26731039072142937	0.4517538902893342	0.7499045078517601	0.28429702783227473	0.4145362253059517	0.21785851558280867	0.6718173978313072	0.934956156409696	0.29770145092897815	0.5939526968917479	0.06630043498176363	0.3883423064734588	0.18514671730650134	0.24620642616953203	0.9135763164676716	0.5742785027117187	0.21198553922632746	0.9467573498696126	0.06829552267361494	0.15545949058731245	0.17121314830247392	0.47084110098173304	0.08261737465693408	0.32648728496656854	0.7668023684135984	0.25201770260222334	0.7829662136800438	0.1761128176728869	0.5049736020060086	0.04864633178564093	0.5096433565119658	0.40820947425910903	0.46245445192635604	0.3681933730359138	0.3470490036582582	0.3641289262440969	0.004705872940263034
0.8155867629569733	0.789177862851873	0.5706581771474055	0.2545299751497939	0.772037422560544	0.5648733289292678	0.11220429344006722	0.7753998173743807	0.7928027473469191	0.28474750833645357	0.4145468621730475	0.5196996160327139	0.7540016504656307	0.4437463956901331	0.2735843503153501	0.3870077871561366	0.6587507321252178	0.8024831359416073	0.9377476795170693	0.5837998500764151	0.7549914163523748	0.994012700724624	0.2718517770675276	0.21310177000770647	0.6778432940078991	0.7273375796647191	0.01783715079175785	0.889727073082866	0.8871915332416525	0.5759298127859029	0.5457827180321012	0.9779732496035887	0.4040742431276314	0.35290303964577774	0.0041741627455901265	0.2548118225721082	0.6166959927430661	0.5548553924926463	0.6353276025588037	0.23486175555134725	0.40723869939578894	0.24728467323054204	0.04798729026236004	0.674008172700857	0.720095272239697	0.6632518317553697	0.7508447317847369	0.41904917272268727	0.6316499931820824	0.4410788587666754
0.910387164298725	0.644838472680178	0.197181150308546	0.5018973064596374	0.7386044993173843	0.3687990476205678	0.6856533693496802	0.16403765044709384	0.27820554172661693	0.35010270478943883	0.17422894684694124	0.4500843379606396	0.019488367851895783	0.4396151297670462	0.2577703339238905	0.14370395873709263	0.11312751582504099	0.7158106622655372	0.37331330528802975	0.09844867287726433	0.22451780162604928	0.6047240240891967	0.07404093776655529	0.46008792373085894	0.17175671800266845	0.9986262070709285	0.021449841616540066	0.6171919665784821	0.21571723604460336	0.2562565509250724	0.7365298189746974	0.9888193964966109	0.6818078642188784	0.9430667945401848	0.7784634871927881	0.1796405845476089	0.19771375901313837	0.5183870904073182	0.503803330733795	0.49705611587146425	0.08002471144153123	0.7509540946252797	0.09212099254555117	0.4192344782966553	0.8005581121924491	0.016881981552911207	0.25678270244769585	0.18817086020117757	0.06585523294689255	0.9136765042734748
0.9077819753775894	0.21287022789995347	0.4712572267398467	0.92422376572433	0.6752702834303838	0.3165136773508469	0.9154951087226698	0.2462103683659277	0.45888333571005524	0.5810567615202299	0.6822516568601141	0.889999766098698	0.8928832543895702	0.5824033108139155	0.631118422826552	0.3634612497894405	0.8862075185436313	0.9442839563830078	0.04176206626426371	0.8585479605626374	0.014580176171100523	0.3420342095273695	0.19330762861209705	0.8237993489875796	0.5133975820898982	0.1905910228333476	0.37965541367823463	0.8312167549804901	0.5452104714650983	0.8309968630377972	0.802134343211254	0.45546060792470766	0.3839431338786915	0.7230876694842318	0.565526617221822	0.5181515671940257	0.4185693260667147	0.6153587632693034	0.3243689747472587	0.9905770605648987	0.953163180901096	0.09742021046866689	0.7680374080837338	0.7807143775943243	0.9314164027311411	0.16050181003945196	0.794016752935591	0.24374880347320127	0.8105145069559437	0.4839385094820393
0.7569156786583406	0.7893671429689018	0.875718883690231	0.9205106701887095	0.45767530305151527	0.7989235967343402	0.8848709837009869	0.3784623121570764	0.9270673255971813	0.6999259843986186	0.4472257440564277	0.2237692265472111	0.08153125505910963	0.7808136129504684	0.2917529995295727	0.7213350733703885	0.9173950097073654	0.6517876221171666	0.9542927437524347	0.7339307368065676	0.9921057003112198	0.20235083061729398	0.8431586738111556	0.6355488508972702	0.8921206845307521	0.871709960644896	0.25707857312685034	0.6714664064870601	0.687137510575832	0.036079719211534855	0.7618936539617915	0.24910148550083944	0.7584716676526867	0.018797580969577066	0.3690047263862949	0.9103971092761679	0.25995510366908825	0.049634890631325757	0.5660789824890834	0.30499812589536257	0.2926819717752741	0.4019410183250417	0.5468029493778187	0.3960874856797889	0.4871392211828952	0.13995071625521083	0.35852268909441665	0.17977220493827617	0.12092619178593966	0.5054662152224126
0.9077408639523155	0.4532189804241573	0.9317635371711014	0.6536185439572862	0.4166956322478895	0.7946255110488253	0.8235238829252809	0.3651391499669264	0.24465721809114716	0.18577459931882034	0.50468020847715	0.062198010280015925	0.41990164793157436	0.4668658770100814	0.710104695952029	0.8391205673452667	0.8214894001239142	0.31958021969955774	0.9855471443593478	0.6615982275315037	0.41669827702299944	0.6049364497656989	0.5625975165446983	0.7991820081074298	0.05544753461051033	0.9317412617089329	0.04675479467489052	0.8852642637511375	0.3870755251928619	0.0618169566154434	0.5486225102105257	0.09096091037102916	0.0074658342998019656	0.9555000788395153	0.5763766967203355	0.33562463370090745	0.8036526015676432	0.926958754779505	0.46321452643909633	0.4625274398002811	0.3216900707503245	0.6666890765839806	0.6640964579812881	0.7240241887548147	0.4404788908349182	0.17240709274246047	0.6890427572757475	0.1356750582521702	0.7989798749845725	0.42639887353478967
0.9996940452910317	0.5949419788499261	0.9178723046786653	0.926220722255675	0.013298576200545975	0.5272309600557177	0.7700509406360232	0.42858182318436056	0.6049473785053281	0.6332310368898478	0.9006851292005542	0.8394850292566439	0.34741553415235593	0.8727372282467595	0.14915698211669293	0.4915080586743108	0.5633361772449099	0.365512555032531	0.8340127672604231	0.6055043681112601	0.979914367044113	0.8600973161475874	0.7998615456690596	0.9906211240134067	0.6287353695755724	0.40851576668322365	0.03617366593825788	0.8552687064953478	0.33491201565106976	0.3458829027071494	0.39301591952049153	0.31068223459431354	0.2580023574564605	0.8365451174897566	0.4577491095010592	0.7160100038680302	0.5434108526954762	0.6190564633362398	0.17813920572257858	0.9772948256008734	0.3122217130160442	0.6326290308367083	0.880325130238256	0.05080779448898243	0.7591604940971663	0.3960265959540755	0.06741834350504206	0.47776589717311835	0.408782565202095	0.297970031734211
0.9440487761083092	0.7507505251683242	0.8751537925927719	0.25145374160971823	0.012421185973876647	0.016143843594045082	0.3688368090694767	0.10597648693477357	0.3650100771571504	0.4511215164821003	0.05619658104301373	0.6063035855692059	0.8447151474620667	0.8391218951781078	0.079371988461434	0.39700316874126684	0.90554315463528	0.38164838827187975	0.691659082280418	0.9747152846110557	0.33838604509044645	0.6532108976630122	0.04840549848851983	0.9338354403516611	0.005526196193578303	0.8890860738095261	0.4767793871130793	0.6721453412510766	0.4358842328974326	0.46554929912209175	0.18075700922100446	0.5816217709776688	0.5769913863418251	0.33414963361491046	0.43212465319088855	0.7562309795875309	0.9092432288140269	0.2519395863318853	0.8455225733963174	0.8501735106183173	0.5772211706678662	0.3191572647159234	0.901324060675652	0.14152713993262667	0.9849802226723832	0.8512981007479505	0.1592162122210573	0.3385369445288733	0.28933166682227773	0.8725721368533313
0.48934287799830845	0.6223624175278176	0.8957419314682307	0.436203425779342	0.23047767867755053	0.7728352626635054	0.8541333551347358	0.4125114174044212	0.740384169593621	0.7258352502805472	0.8625956954538506	0.13394322690154858	0.05170608661500453	0.9601848026083389	0.003156876383156315	0.5755242097286047	0.3037071394148636	0.4841808932678713	0.24186736120945695	0.9905649691843917	0.7398371107161698	0.9483647878120447	0.266441795481989	0.8433975962784016	0.5274596956295119	0.7467529266246427	0.9219050453219757	0.8055193077957411	0.0718049047928625	0.12382671330313322	0.9253592200566513	0.5963900210925487	0.4854238210598175	0.8997756157630499	0.9949022700847239	0.0517409851094629	0.9187183502054724	0.5437085334668024	0.9800875919842704	0.13502099565850167	0.5954656202017036	0.9084328821960082	0.9578884364763455	0.4199899060510319	0.25775708647051987	0.9742916029930376	0.3462671442519484	0.49159495972906175	0.6596820459109702	0.8305135149797488
0.5963256169000255	0.7033995504344788	0.811814534702415	0.020388309359336887	0.8125013338846393	0.10501438964537513	0.3605716944299191	0.6605318113652476	0.5571400353192723	0.25490208770461553	0.30376454059939106	0.04546935342353131	0.18421146770141184	0.5216054674277661	0.8977911583265057	0.5211670137433748	0.8545692568328668	0.03718538780154468	0.3211018340849737	0.042840344813851794	0.8305057764342043	0.7557085806871517	0.8929559614559518	0.6959288198197648	0.9423998235918606	0.5123995714076071	0.7469327550800502	0.44901188480030796	0.333170451291509	0.12237589732905574	0.8158949695694283	0.26583881878344995	0.18538539075466542	0.3915329998776247	0.6298352291486697	0.7669208216458491	0.543214838737184	0.5893723189283394	0.12279426248131753	0.1458751856434416	0.2309725562488264	0.6524181909429931	0.3669148310930742	0.026605995436883467	0.41641922256799724	0.6632749309218314	0.4673806603708962	0.9192825626745187	0.9736417081829747	0.19373714488808547
0.12907585207024042	0.5586981308983513	0.1126647813334265	0.17556697212711925	0.03652527623658386	0.23597915740622777	0.26714179558816176	0.954403955658245	0.016909859901847013	0.940111314623405	0.23729536505746152	0.42276441297061296	0.8855440775591583	0.5454859282992298	0.39036846564021144	0.5491824020783416	0.6637071230813937	0.5908177629276189	0.1997013841354628	0.1408759297703449	0.1891220541824955	0.7943222677141221	0.40045820034189905	0.9312984504621057	0.4314604837717976	0.4828545180722763	0.22697469603586817	0.07571819558165604	0.3143204073728314	0.5947820706012196	0.544636747379961	0.22943042881734366	0.05926667492005444	0.7245472876219887	0.18435080893742373	0.6128519910083823	0.32856776225481765	0.048982673828635415	0.6171422025316362	0.33828111988984133	0.5310365309695468	0.024788256508455175	0.11606654429081764	0.6474421746166055	0.7951677221063475	0.2180314774201949	0.6815610037721033	0.9503133695530491	0.051916443515486965	0.22555049341523892
0.8123970464874095	0.6040293892214778	0.12228189823437696	0.8778357950250857	0.21421314707710448	0.8484530921498242	0.537544902431767	0.3243247990360705	0.29553768616028	0.11718259670969755	0.5405430472687768	0.723246169928739	0.3891191273875916	0.0006524121520966597	0.16886240127789554	0.19086186382276327	0.14540129725566808	0.6085919300286046	0.6333468594822029	0.7293154529847585	0.16209366704248074	0.5942605174743717	0.349473915745247	0.008415311418756843	0.4674994739679452	0.14200842114423906	0.7431292949830258	0.8076526392625665	0.8265720184797056	0.4351544821212677	0.1892393509887722	0.9509758598135678	0.5857930013780558	0.504632656388873	0.3712732814708374	0.7626928560130454	0.002144068998817583	0.5603871244071371	0.4611991835381489	0.0362529325048595	0.3912133603212711	0.9083906818874469	0.901024324974041	0.032078421911325816	0.5188157360524158	0.9434875256479078	0.6804823719804657	0.1691324088861712	0.4166278613308193	0.01084991980480332
0.5274378414853781	0.45899075955604274	0.895702537952645	0.6856018010458288	0.9931913818430871	0.4661808797324787	0.4590497635242844	0.39099908828680086	0.34549897310059563	0.6588136034731263	0.15663830856870675	0.8727298231059568	0.4684760738881909	0.14958183561197502	0.9673288848496666	0.09106147287475441	0.7988294578089251	0.8644852583409615	0.8508450129851372	0.40174017496238945	0.103291958111415	0.9384392054026311	0.6563054502481536	0.1734845503509267	0.7914160786929371	0.6891483423430113	0.16096161907037765	0.41909365459485204	0.9851287793979797	0.5140241101278532	0.3080977138770733	0.4463456376080357	0.41333272075965033	0.9503906882539604	0.1266262649614276	0.06426293537174543	0.2454446834196029	0.9710275225750481	0.8953795654856755	0.15296104205271244	0.6982654763855196	0.8434550240376139	0.8201516089301666	0.35138927365528805	0.5523494475415818	0.5198382605570209	0.09977416850253118	0.2592648032419974	0.22024229616079272	0.8602894645193826
0.05033146087596052	0.4746668787305909	0.647018498279176	0.7521876958539512	0.25983922536137427	0.02312445233581628	0.08228609093144101	0.8828800275646727	0.6456892330885191	0.9303728845068467	0.25039740436080593	0.1763883280169386	0.8706338839944996	0.7180692696043567	0.31134289905875	0.6824859170300224	0.9420569415703857	0.5658422938868014	0.3210503161595416	0.9773420748855639	0.23977192398768077	0.6171518518288844	0.32544632573970345	0.42513429339792086	0.9200025309522271	0.0554542420403189	0.31120218302465996	0.2938502872954122	0.5491425626084852	0.28253417810833226	0.6643411875721493	0.9697255170217923	0.16384539641201246	0.6699477258154435	0.6368286484700724	0.8992779034176568	0.6235641279757619	0.9250602462519045	0.9597047564398461	0.3038485133725346	0.603659784222709	0.22269549306157044	0.3421735782626738	0.6889252424876794	0.8365515545300012	0.6080860454163877	0.12981817488075886	0.4152049028679796	0.04030557154032033	0.2610988287785925
0.12077435015566207	0.804260092346482	0.6184990344782545	0.08813788159526315	0.8575098743872025	0.2109381790377245	0.1469766630055228	0.2042543653176293	0.6183211712600046	0.20729439836685715	0.7659332955558368	0.607456187524021	0.9129411172698916	0.9838646862976663	0.471905746979041	0.5841836257137336	0.6224191495070815	0.572829347676929	0.21203441810861978	0.06058500254567445	0.7707991515879704	0.8900151938938335	0.2709924051152468	0.9135473649966733	0.2668008248970978	0.737614381684658	0.33865666432801644	0.5362008099613228	0.9228707147711164	0.8061432214633247	0.33280364721017675	0.5817018853420245	0.4402931972473222	0.3951284869090913	0.8068647002657927	0.9996898717736752	0.913033056397262	0.06159625699082216	0.3717481608530725	0.8655402785218822	0.0037195382869338323	0.9968383025787284	0.6841555669424857	0.5359657137083301	0.7157648259592322	0.30382177598916116	0.548581682198161	0.702551431936664	0.7989176022250702	0.48223412705259994
0.7894817717846292	0.6865657283574151	0.7389533150411486	0.5969479698650785	0.020261302219211408	0.8971082065754166	0.6437164851203453	0.8587190176689234	0.4699006747524831	0.9600998393858428	0.5911181023777051	0.8739984479472336	0.7010530723889331	0.4090853546450084	0.6790181175612026	0.10566701059090722	0.1956276056070373	0.5527941531509027	0.9052940634208793	0.9131500580835218	0.48052674256084027	0.6697187720242815	0.8354214233060874	0.9419562745177182	0.06112661895649396	0.32895614913634086	0.8921921250636452	0.7997634795775072	0.3850584080960111	0.05879951407807371	0.030079078931094627	0.29095671034459336	0.09526169924599925	0.1410263031997947	0.2963802227266996	0.39202415602986307	0.888958482620813	0.5178284366024598	0.08971066951282136	0.7943990057233176	0.07394242206483381	0.13338626162319578	0.31097797968332375	0.5747618082356705	0.832849777854967	0.18118126002969281	0.9775081090530027	0.6500180210857734	0.3753000363896595	0.8668352175942876
0.4924919594586946	0.4899375270595392	0.9905101505577464	0.8127406643961752	0.8556117432229458	0.5032695468357075	0.8292961944635637	0.9974787343201346	0.16565499190752686	0.08438236536657862	0.9947078548263455	0.32347228137958484	0.6021387483305428	0.06819750107698208	0.07298785513270889	0.5567896265202525	0.558697853739331	0.4960181728489298	0.7254278172049088	0.15521925829328287	0.8039594043482011	0.0917908618644595	0.7849801947579929	0.1858436438565816	0.7429210688413163	0.9043655847559476	0.0723104225856478	0.003802992065441768	0.8565091879162066	0.18289541478737936	0.4620354069407018	0.2619657229666039	0.15430010146552553	0.0004631478892752616	0.7946292743924083	0.7510849292260501	0.2859057969841513	0.8127282067125373	0.7908370813323232	0.33250670755614076	0.3534656398645185	0.781819537670883	0.8130955322253403	0.3000098735477059	0.3476750391665615	0.31254488313323414	0.8529272469288328	0.5322324535202385	0.4840910791234493	0.8937572195700666
0.39032198181921307	0.08706636031872639	0.9211064071004981	0.2414877523342157	0.9322351246892363	0.06027286671096943	0.6518021566323481	0.2598954903149795	0.40729752451221324	0.30966396117441475	0.08530704681114332	0.4582018903111915	0.17373197239929805	0.630489951051753	0.08149125573517291	0.46167030767516726	0.7112876819366759	0.49882073105574576	0.38578922599737875	0.9066541434042446	0.22493570518399042	0.9354244691132305	0.679809369620761	0.9068924724353956	0.7203270224171558	0.7807438256461403	0.1413958589525327	0.0493342414838408	0.5084597641857013	0.2116400129664564	0.43320247235719267	0.43083181840917695	0.28970011836357223	0.09126336263732904	0.6670248820238597	0.4974499139768227	0.24910225455067891	0.6727648215003194	0.4104153977437205	0.3003108155508645	0.798904888468032	0.6425574978617394	0.730264079965582	0.2841523172855446	0.007496059506427621	0.5658230402726566	0.18020312196789268	0.25436331521743116	0.3891063818865411	0.1351211273281917
0.2413324321186361	0.33977574819957124	0.16673066787629665	0.6844133080175191	0.2577523072953405	0.9067778831103984	0.4157664164562469	0.3293857488571571	0.9794576369377619	0.24243273148853284	0.2726514653660883	0.49189707941255423	0.26450513114997753	0.7115233865173638	0.15521406857979447	0.8183366068187599	0.4025849292967757	0.4117183941117235	0.004761370849461488	0.3506121728686752	0.07543700945689835	0.150571344608191	0.9894988510329031	0.6794198715602605	0.5622287982088243	0.536535199487241	0.4143264606424426	0.1319476273777046	0.39912923394422506	0.10107920173495955	0.5017955067734124	0.09670218066149572	0.6969785713749557	0.19388853634659198	0.7043261451522763	0.5824865400616912	0.4579058900146735	0.8565473351677462	0.8628090585953513	0.790793562359156	0.7690527651564733	0.5994686526153389	0.6137251266854554	0.530525417288664	0.6809102820410144	0.0674858353156429	0.5593543009966012	0.22088519386906147	0.6679309849968601	0.6350828401942719
0.4967769939638559	0.160869632881661	0.29982526586847524	0.6918358197753287	0.726720741075391	0.48172179600145837	0.6301092326462576	0.9778770184239303	0.049668007265957326	0.033180536251279924	0.8650589696070459	0.6043413067256881	0.6101458389669687	0.7153820017826048	0.34404432442041943	0.7181041099537633	0.3870245462392502	0.34225521257139346	0.28212531718577627	0.43132455421001614	0.14634389873841447	0.3585096140638192	0.9164185503773524	0.5947445810791304	0.1766659600651509	0.4495625333196207	0.729108474214745	0.39099022889040747	0.10141410449356769	0.8479128461486726	0.10686421365647936	0.20079683466614096	0.9828031050229744	0.11140675655171273	0.7675956758353051	0.4103584010764395	0.23442538210025032	0.307468524323562	0.588969588297933	0.40821021981229966	0.43263460633331874	0.48140344736710927	0.938017314416317	0.9962782109076082	0.3030827251109146	0.3238034770264988	0.9569645410759411	0.5882618067349759	0.07966088177305708	0.9707608270877093
0.33548098628658884	0.08782604849747766	0.49745557145011243	0.3701428911131367	0.5180287482504179	0.5901653889130808	0.8751881613609063	0.2729162665696869	0.7396379629847366	0.6975897415495997	0.8645306874008067	0.9878182821558278	0.8162736190121074	0.5972530766776618	0.30794978371458503	0.20900536663053282	0.578229631642921	0.31348525573112895	0.39846629550357426	0.05476935218348633	0.6172988004329386	0.4211161151563324	0.3498155595636381	0.9594751972623066	0.784622272805506	0.11682348052226466	0.6907129147692341	0.057639473886843984	0.8152623710235714	0.9792308848575375	0.9732050798063755	0.3561748632559235	0.826556286269566	0.7560750686872296	0.5782722470575145	0.45279532443908	0.4711924898394171	0.8684358023304375	0.772399194585705	0.9058007824179581	0.872529948050915	0.5928602634055999	0.37369044913190086	0.8103718093064447	0.6155255160327675	0.4340107223210248	0.769921228031383	0.8915256362679103	0.6468202657915029	0.3086090518513781
0.6410833987037965	0.3767163545052087	0.594236808766605	0.668054062084133	0.8324011011084819	0.9323315273205883	0.18271604719861434	0.9511813347106842	0.8441609529517544	0.8797501478706103	0.030518605967127854	0.10614996853288727	0.2885996179947744	0.08941421535146865	0.6535087651490106	0.3678497615551011	0.7872897062724742	0.9510040243939691	0.019265633694177553	0.7678445150448068	0.5803423939943667	0.8432804578626922	0.1443343873743277	0.12140275277954005	0.4017203012183185	0.7153697555605332	0.052749692131697334	0.6940044794911515	0.7968632485257124	0.47344716952731714	0.39487708985542713	0.7574458605329867	0.005197844638993421	0.4138924932382442	0.1229720931104683	0.28120246548013383	0.9302161931929167	0.5178591771787436	0.042580273949893166	0.5831688464933041	0.4677391567209459	0.7491310412973238	0.01419525152551726	0.4033189635453819	0.2909713657574873	0.5888059132621933	0.33722140588883487	0.5500660252128702	0.17511842519418774	0.23301288579595636
0.8597094873177039	0.2886016049945005	0.9009714153093403	0.013954014293809602	0.4608264474201397	0.3783881618188112	0.21323372722337897	0.026597276592104535	0.14160314692873643	0.7363491330849163	0.9724061487175557	0.9334053861744589	0.6945734051815912	0.0016033611219531396	0.8709495795582037	0.31557524285064387	0.31965584139569003	0.729080947457523	0.17960239556273938	0.3442744439921216	0.936851749043243	0.730763881831629	0.879213962942534	0.3771183892771245	0.365460601914524	0.4120224704752402	0.9246791141275991	0.26227472313695155	0.45839131491617513	0.7539027919305303	0.045655373764988405	0.4088067172758467	0.7227170063329063	0.6704898840010743	0.6829540986995962	0.6304867475942977	0.5286868981088323	0.7346928382808484	0.018953434625067822	0.17935356273246317	0.891708860669723	0.3364880688540628	0.05151640084470588	0.31968989448303575	0.9223120196717465	0.3827277191384578	0.27768986060584255	0.28597967994795226	0.9339351582843012	0.5836378027546283
0.1331126475258796	0.5648385123482544	0.16367632036018953	0.3855999108921727	0.6835219742582263	0.4038584331892485	0.5192865241333751	0.6635167937150163	0.22134451638754404	0.5801711287323086	0.361565212841067	0.04406118142283744	0.2374155431817414	0.8993198628163048	0.5516358991128048	0.6421495540508085	0.13265162147906973	0.10883044715105927	0.7044421406998773	0.6122331552000224	0.7883500382647288	0.6664702520801657	0.49480174085506967	0.9713844129297095	0.7644842916898512	0.9950998862047225	0.9654071903670898	0.35691658153903616	0.18103493894606726	0.9265437720332956	0.4353140131908416	0.9451575073395556	0.9932226508858522	0.9142512538169272	0.8865107367690634	0.27515003430697405	0.6647556511151191	0.9358729659226549	0.6553080366048715	0.7196795084643862	0.6512067215638598	0.32273028334396603	0.1526425933004535	0.9112369944590448	0.04533869249253264	0.8382134473326774	0.4051404008278606	0.5023074314300574	0.09694921736077089	0.6899015583679651
0.6771371669482715	0.10547262045350347	0.46699381949610586	0.6958829394030066	0.6601118077031171	0.9936050484471701	0.6717119521059263	0.032491501922403576	0.16741393089641665	0.7421716367291312	0.016409658219725065	0.21878066196517654	0.07319558721057973	0.7298199739382428	0.23716209874932792	0.9611894261066928	0.06464117527829971	0.17175249168676077	0.6191795673720466	0.760142912576233	0.5303412320661899	0.8891776068856908	0.987826926855919	0.18917008601996999	0.6351958349357498	0.09619816798354364	0.6196635834533467	0.24101521823588257	0.44944001376685194	0.865924866246842	0.7802337051004832	0.79186321676435	0.8650282829494422	0.05666445681483734	0.14433977176669743	0.7380744648932493	0.05094463675066785	0.12797661446784547	0.13708242610940757	0.7375236816596442	0.8028391246657496	0.8413743249332828	0.28865479680035666	0.722602575521564	0.19413229701168555	0.49329071779378664	0.318510799462691	0.457580471380587	0.9042613234585625	0.8194474043923675
0.8290128312992089	0.6437042317261701	0.48944579891736717	0.5690883705762454	0.047896514889937736	0.6988265412268415	0.8776150976141682	0.18971280121945933	0.14120591232899682	0.7744545761868005	0.3717630653581191	0.2055493226023144	0.583181856336183	0.7386546992297375	0.5103759471215354	0.28295552625804454	0.2859358294762053	0.12450709883397482	0.9878520162633158	0.15776771626060293	0.711313993649603	0.7681607447241058	0.9422298930474506	0.4015048769608085	0.7775813974647208	0.6231285714737608	0.6395934612834588	0.06275732235649079	0.023808756801241504	0.24986998580434883	0.4355073411885274	0.19020818631392145	0.7153327078553484	0.017050817855739808	0.7489810951150528	0.6224296481897601	0.038023614717606735	0.5208936779368356	0.912793292770271	0.3703079857808116	0.8044425366628828	0.8804635013703792	0.7501758827523719	0.5338489034269456	0.7736198188598156	0.32518485219550586	0.7457506368793735	0.89020875560411	0.946618998694735	0.7798771906756934
0.800306574804056	0.7162696352839414	0.17066450452215098	0.6411409250722659	0.850283315587512	0.6486100045066372	0.11430743387544218	0.5674545635459148	0.9601732663930234	0.6581139927311495	0.2868946329185371	0.7382178840457954	0.4794160329568129	0.7973811026456512	0.028682144321521164	0.9291046207405017	0.06877739426941798	0.7635711711031635	0.5493498301677705	0.8078737844955303	0.7223125252612239	0.027309069545650377	0.08381746088462749	0.06788914467126472	0.9204121872198487	0.04857962319097042	0.9371850797268859	0.27016295620138164	0.12841382101378562	0.986675544251519	0.7247249089321317	0.805069953230523	0.06577861612670122	0.8889739901659122	0.302429966210607	0.2868277255743925	0.612443459190959	0.3132021407052463	0.3105556796335551	0.11853647636377362	0.8709808245594587	0.19548528422082223	0.9301227616409561	0.022385941476322113	0.6308206408796815	0.054739187022503244	0.14342432399196092	0.07493130456267483	0.2635321643708822	0.9706306360178156
0.35088567044005015	0.35243359893852977	0.14165256415275496	0.5019986463130416	0.12197351128848277	0.34510274097336635	0.887767119443689	0.9644328646568197	0.18164667674568813	0.6272016885407821	0.6987364635777779	0.32802763863912765	0.5592232110528768	0.7105666220338143	0.9612928739490935	0.41723017693138975	0.15270304264398638	0.30556610713220334	0.6450619927200587	0.5509009166597593	0.002758367522583627	0.48701764026127115	0.3300533746265617	0.15373224962721888	0.16099122499436325	0.9789463579325498	0.3523998830224674	0.7009574370765352	0.3597697507700812	0.36315049844339753	0.21893051441198574	0.4946537770150873	0.9693914215163513	0.07669637074347635	0.39866422653773537	0.41232151986650045	0.6755043246069632	0.6057033640647539	0.9115686726829815	0.7157845120967209	0.07087714297542191	0.5331642047824265	0.8029796777574905	0.6884705670517021	0.5761713767374058	0.32876446957576644	0.4678330839683731	0.02481750639305813	0.5294625845641606	0.49215047601986484
0.0486730138628747	0.06700288094675522	0.0741015611946717	0.7450458407061142	0.12034677537135963	0.89316150736498	0.5670529167939445	0.17793607075688334	0.19101273546394226	0.367834636378623	0.5420803800619047	0.4454893443401835	0.6537051117323227	0.2435046705943833	0.9827690238115172	0.0838761053751701	0.415781695127716	0.09495212846897283	0.7192185777559226	0.003423475158801037	0.1123019683816543	0.4311997473408493	0.8485445091718017	0.25385677959632436	0.7265940508318153	0.3514275306073982	0.050609678042301987	0.5840337544765353	0.41459387230760103	0.4902775092865882	0.8587287846599991	0.20234173699374125	0.9318323726816177	0.19999701341787857	0.37141875553186887	0.11680763426729623	0.7017016962815843	0.9934015821489538	0.463489883787812	0.9118719969225463	0.651825549120667	0.41992488768218017	0.5637735497503181	0.367177158155633	0.6676732697218015	0.10115572765024161	0.19981999914383908	0.13786107408278658	0.8228767452234318	0.2502457057816755
0.7571565013459813	0.3720318546750694	0.15663215620130921	0.3631269435549729	0.4102250325204534	0.760402985688778	0.7656008337642038	0.17416333035623488	0.9322367569164081	0.40431305320516076	0.9946569403374761	0.5366669560181057	0.5848505784666386	0.6363706361488795	0.9229699575802607	0.6831778416048606	0.3011442868313505	0.7215947092614948	0.28345018611433104	0.3019217951279609	0.8660415169930573	0.14936096056623926	0.4887107254718597	0.2685770334067158	0.564340065305485	0.5125043478696119	0.7988463931232985	0.736928124483107	0.08151886733965497	0.6368220522890912	0.5040771177873199	0.1274996137847375	0.8910150325390057	0.10125605772125457	0.14679232412705	0.7476787431767897	0.5570883046327815	0.43781396639959247	0.9138365637742961	0.18505926020371954	0.9541269607142733	0.3718773669436717	0.22540008138116918	0.6118205562193393	0.02451327109473289	0.43709217307491544	0.13995994080548457	0.24641902431928475	0.11049231831203787	0.4464367247098824
0.09605779152528549	0.021383539376476857	0.18776812401996312	0.6436922137223609	0.36910774436909155	0.3799920744392502	0.7369824378490283	0.6935614082151345	0.1734981155297498	0.2434908333953758	0.6732580593497376	0.3025092864726431	0.1269348563827949	0.4855121306075679	0.635256874484902	0.532261528214356	0.20533324039481016	0.23013670958060428	0.18850152906263773	0.5997911521181867	0.9350490486234303	0.8613389093644012	0.6807751741942212	0.0721502655190227	0.21180723255128264	0.031479974192893834	0.4728799181522172	0.6378806797861969	0.6807461977272231	0.2872035359875429	0.777320805723759	0.6017145621249069	0.4238629840130612	0.7258229001047294	0.5745611418557024	0.06047552949722235	0.3152381179084013	0.9292910271903159	0.4647352480668733	0.030559869975146925	0.421025518505904	0.673726649239527	0.47039581241238093	0.22905706508741508	0.4322206803041383	0.4816948054856913	0.09937790009272873	0.20345220517437101	0.5202614409622401	0.5105330081970302
0.8248888316681716	0.8869536776045267	0.034729410505891734	0.41940704214523716	0.191372547544859	0.2094678984036975	0.692882092489526	0.5997176208532389	0.8955071217607895	0.46607025804113345	0.6095044846083548	0.07911074091360681	0.9354488773512192	0.7813156424661163	0.760693488089123	0.7128557366372316	0.6029897809963367	0.4152750740459489	0.39646387358198776	0.7247004437277175	0.46767580008091303	0.951302573098178	0.08695065083912412	0.7536041541532367	0.046647129417216604	0.6020843480071332	0.8019187269767993	0.4711553843940707	0.26017156177919376	0.2658616387597301	0.5577997610614539	0.26080956501124786	0.3312752505062829	0.04484101208427749	0.19141513378573227	0.01399490356646449	0.7626230787842809	0.2653413016884306	0.4082776388182504	0.16329395719250506	0.18066389454232534	0.15253346010191327	0.8845411949680759	0.45390438978678693	0.5419056077270267	0.02023437169353448	0.13778355589144697	0.9381424093708365	0.2261484654808542	0.010285421905934844
0.8535925816589205	0.4889032739664021	0.5762153475341437	0.41516104518405805	0.6584190132931816	0.9768972107384042	0.6852087911648617	0.5070493048682813	0.1768605356758991	0.6264270309190747	0.8523278637042733	0.37617021289936514	0.4267447063507509	0.9500853847317541	0.8097172351544419	0.5941058061621951	0.779708068828807	0.8644977507916507	0.143008945062171	0.1509411339686999	0.9721679138211436	0.6935124002361606	0.9214619147969011	0.6329310583005592	0.7507309060061326	0.33820637394127984	0.4686364763876164	0.5176440436365676	0.0755394099762563	0.05352832970622845	0.0667422478412455	0.9856715811603507	0.6874388160327238	0.4563271737584661	0.5683861003197173	0.7050600800569139	0.46011975818981266	0.6734162411985626	0.8062951182930777	0.21058020721826176	0.45780131314868333	0.2380887199810382	0.566743247810587	0.9827708904250044	0.3777918418394335	0.5295141258495804	0.6667016370330647	0.31178344944893766	0.8832903548252068	0.36214433981295413
0.5323728936048595	0.4598663600407048	0.726644242283897	0.5363477520280638	0.507822791930406	0.015622914086414474	0.7840176777215665	0.6327564759783856	0.13496151644420962	0.34950675635495043	0.10000950223439453	0.21771845726748207	0.40544811629626754	0.7196911643117292	0.5367662728967321	0.8754876129920323	0.8212326905052811	0.28761304228223394	0.11442524207930171	0.6952950051078378	0.816358433956285	0.9475079867530826	0.06476311855940309	0.8927228459900063	0.0853663807593179	0.35976372706412996	0.988239130519825	0.7463001308668336	0.1551906216926976	0.3761895872495339	0.9574512769325223	0.7222870720821013	0.9384896860298159	0.080041987589768	0.8201580394456887	0.9210216203782108	0.5206384992012328	0.1381829697152972	0.18614235891226238	0.998967185014511	0.5844699608837857	0.7255221920345423	0.9205449502570101	0.3641390287612728	0.19874372418904807	0.6142781450729191	0.7831139168506942	0.3610377360076612	0.06113095150038883	0.2198192654509652
0.7105695894630457	0.5499568548670293	0.41744860845669185	0.6523092533829953	0.22682677554480446	0.4519020226427626	0.7807560510307938	0.7795063864502558	0.9191857374335076	0.7730070012910452	0.9143047777992203	0.48540733580616324	0.1480285214873287	0.623128085960586	0.5490967897677667	0.8241276940315915	0.5304113226790182	0.8395722059308788	0.935360252992194	0.6571011292571846	0.7944669140970182	0.23468439853412604	0.1572951405343903	0.7094849953245642	0.06858030725815067	0.6013118618812799	0.9555440088207353	0.45604190496225805	0.7834204723407323	0.42674718844876225	0.20225523309791826	0.22685112295766352	0.7184523378103641	0.07214352360575937	0.33996705919960146	0.5885406054869496	0.423687803567951	0.9977059028588334	0.47391134382761124	0.6786470189898264	0.5921155439949872	0.8960751887312077	0.1616221137117242	0.21558350369465562	0.8703333968488073	0.6517728945539417	0.45509775587338885	0.3616902274921098	0.4424891125921383	0.05016076291509586
0.2640912538722521	0.3793477684853602	0.4126452278900997	0.17252080290572847	0.39365564762120375	0.5670134933346748	0.5223806520615675	0.40436617014020926	0.881690539695516	0.7151649183534174	0.8493779117164217	0.19084509122330562	0.2586636705537708	0.2120582628538935	0.1545780357420743	0.669484071220675	0.6470303138629206	0.9707554137308547	0.12443465117690944	0.8415652800677932	0.5828226672654085	0.8116332341103655	0.7968819362044168	0.9118053792697379	0.24967503294635396	0.08262206617770218	0.4728207703817444	0.10648822736516272	0.4421880771071526	0.9343765402086575	0.8976680914236879	0.22963373044732494	0.7401297356135746	0.1805195888616442	0.34674054718523295	0.8433096474709508	0.7281913504826566	0.3026821416078649	0.5675591256432038	0.6689310674467883	0.050817149932424366	0.24639085820341666	0.8262603728134137	0.12742327988354707	0.8443677212548335	0.520020900861677	0.6686769301892708	0.7511550173226491	0.590457600064872	0.23144817227180314
0.5314397618175187	0.5707199672423824	0.8291564584117295	0.16942475440255877	0.2219855467357399	0.08817453639690986	0.08333659283146488	0.27518036081379327	0.980452731890238	0.2485261092732446	0.3806948643914255	0.6871645664977342	0.43684164641976186	0.4772274643678498	0.17791028843639767	0.9954242605104314	0.7190377019969263	0.02236799641825271	0.6675735290856396	0.33301048634029895	0.7393989319773366	0.44996162288928154	0.8008837015804071	0.9927922966637476	0.3791985319423873	0.5591276074289308	0.5504224127644719	0.9205628165082718	0.6538699575241868	0.13998222513988545	0.8135790221374579	0.2626169468202282	0.28827452668575215	0.6137266161179439	0.06438501489293713	0.09803999096851324	0.08269803461437819	0.9589743361842008	0.9620030411964938	0.9792601152207081	0.9940346399482417	0.21590017426618657	0.38128359520402444	0.19033017437178879	0.5579691772961676	0.45664052915257136	0.6160198032106693	0.9715747777673711	0.39008439637408343	0.10697926753130804
0.7607095794230326	0.1106889842465495	0.7148774555698189	0.4958885645141128	0.08154808134142078	0.6398295673185733	0.19627077406977367	0.5545437538449738	0.8548955668994492	0.7341694974745867	0.24646367179172401	0.786158996570554	0.9514783455992775	0.6108045800325559	0.19067643031033166	0.9519564734419341	0.6363857435837754	0.1889574731963386	0.06801781977119337	0.25684679910169783	0.8764714170338884	0.4065592098052284	0.9740488917432212	0.9302349948241398	0.4404450692084252	0.8362303394124277	0.5403728137546135	0.957443099163126	0.4610920617630163	0.42868881914676105	0.6736449904983138	0.31528562663293913	0.5486995824764993	0.2539196511331907	0.3987012344390527	0.9104272136875942	0.5126093227666223	0.8070663530069454	0.9302905244009255	0.0997259066112488	0.9099540162207732	0.7422170678282759	0.41187609716773965	0.8209661169024249	0.9377641215954453	0.33189790982563516	0.03578262475397542	0.0010207920507465662	0.8591015803310484	0.4304352814094342
0.5134371596365198	0.9859144707941664	0.3571450508084586	0.86034210413887	0.3054277395176157	0.9237080079482628	0.19277095449247694	0.8555014396934374	0.19585546751821215	0.26053853438009866	0.9541817976777721	0.35439766325222566	0.08333499207769468	0.25808676402597885	0.27891313595035394	0.6880176958349536	0.4890747982933342	0.0707834471151545	0.6749782379463292	0.06720145312162384	0.17485971100280395	0.9870224275556185	0.5150824423360297	0.5100733198699866	0.5259228068120984	0.6889402753206663	0.9522621956893473	0.6919817957225551	0.6333183921916092	0.9579154515443136	0.9585654382147464	0.8897924176168932	0.18907577188916436	0.6884239736476016	0.32363830790863224	0.871905181514065	0.5558796446655854	0.19834795392679327	0.26270714293027964	0.6564089089317228	0.30982011998336356	0.2498302737735223	0.27898702863858393	0.16155518519836765	0.2812231101210333	0.546054471226219	0.47551128238065044	0.21325012437948132	0.7971029258299078	0.13216958727435157
0.20023942096535985	0.16675468022871542	0.15386110842373213	0.3015824222394684	0.11913229193362318	0.722134329013665	0.7562731660013599	0.49110815249549644	0.18018287992895232	0.9853974191675714	0.7442145324012226	0.3459163223281966	0.9543915245008775	0.01642931551254667	0.15591610558334623	0.22637124064760106	0.7868022716843631	0.29075352147833633	0.2902071002675227	0.7665188655697741	0.26292787675031937	0.18400196840085636	0.3357628820238113	0.6083616975732193	0.17463539488454027	0.6886442130491472	0.8910283755989676	0.41326044405289686	0.5940012056743962	0.611994015577298	0.5037467094303006	0.07923473564773675	0.37637497584837676	0.32595587657321157	0.12082312386685501	0.44381234708986017	0.3125269849142628	0.6854885448206305	0.6646706466920913	0.33522974713324316	0.5024844456702601	0.13534992408839897	0.6274300030832322	0.8535660613823405	0.8652517508412091	0.6533555626625498	0.07109126123098997	0.5220928701532264	0.7005003753465674	0.7163781153940461
0.35419908558086766	0.4673432593902084	0.3180643286859245	0.14707522234437842	0.2636421787302423	0.11615841780605574	0.5203645732971138	0.9807427205229307	0.19076333368734244	0.10062564500829663	0.06503423372890138	0.9897736470554045	0.39123670582799974	0.49334416112574664	0.020410212900027647	0.31891168350498733	0.8953767388709876	0.13541570246966084	0.8210910116998393	0.5363048056053815	0.8427745179608838	0.4638529265432796	0.8673899097486403	0.9116985567705872	0.4909166042697082	0.4456216121216524	0.08045607913581643	0.5104226903506208	0.566761616002796	0.6597592696896522	0.8645393404785248	0.6080805589948329	0.4820943592736995	0.7218960485115531	0.00756525037439848	0.2794574954147907	0.6736580185446842	0.994364908031784	0.5085047389588361	0.8452829086229768	0.0783456751979631	0.041223045873094	0.5658001170997092	0.7317791714473701	0.9540299857542001	0.6792948339000304	0.6869138052282	0.27570629533028257	0.531463152065731	0.5905048631580602
0.6336037923855353	0.21136843697967178	0.10804124064140364	0.6537594368221175	0.2954467974303231	0.9892948623237452	0.740395440857678	0.8840807256997844	0.4822260402760917	0.3737900386148847	0.024653134795172282	0.697975080808473	0.6006330199706469	0.9540602850674509	0.661549468539793	0.6472649373916971	0.9771878427975684	0.4737156424414991	0.12997910869460494	0.5675802293166633	0.642766833838002	0.43063532772525037	0.18388962045259183	0.8576026203177376	0.45273303797643005	0.08793766016552285	0.9387914491912425	0.3819981706366673	0.8885696049048051	0.3969267419984671	0.6535871491228155	0.9760790243772632	0.8162642810605977	0.6237282927194707	0.7141627823062282	0.6569250967678	0.31181157167598583	0.543616689469286	0.9101580672004064	0.9376449517752492	0.9156540628923859	0.4297709595988034	0.6607542105524993	0.4835036702556761	0.15061574141451484	0.3305464293107978	0.4130209748987841	0.5107173277903386	0.4994844754444371	0.4226705922063041
0.6156834854758296	0.3211044869373475	0.3132048183416126	0.596475226575277	0.6181699057268497	0.31695433920041016	0.43469169652218187	0.9360184178559217	0.7386923692858773	0.7962601751388608	0.5877782088937153	0.8172569332097948	0.4128122857095833	0.5303401432103299	0.7992705988385291	0.34057000355327716	0.8921440147504494	0.4075340478099645	0.4395784745667035	0.7125813061635333	0.3343040679006395	0.9706326141753087	0.7285436729453757	0.4924004193065056	0.5473597176079121	0.4969605406358536	0.06780228625526141	0.24590738738078544	0.14514745287479258	0.9734248741485948	0.5899631966953018	0.2807356746386064	0.7825638379297644	0.013348951370845907	0.5474024700470861	0.8871282479469986	0.1295262624951432	0.4102219187689734	0.5710806548899526	0.6604218789209367	0.7980259251475428	0.7144394856636419	0.0725412677778019	0.1874268146384891	0.08187742663522068	0.1517352405223048	0.8639853378130966	0.8191299572118167	0.17931726004006154	0.15239270400395033
0.5055064282792325	0.7487762292347035	0.7679570057738997	0.17986954816829193	0.04449370165834643	0.3069779597845621	0.9294911660701431	0.26148919220853795	0.41394348863704555	0.5743767945844386	0.9147016032622486	0.8714762520668381	0.8448273958486682	0.5361492337630247	0.719598932023358	0.632573020246555	0.43818567276645215	0.8375455996821363	0.2105833007699035	0.9126350654109288	0.7841952536076472	0.5898836079799127	0.02847086918609798	0.9554405283084334	0.5263565775360546	0.5934741978474215	0.3940862569665051	0.2204621347995256	0.8210222119837542	0.4165217277387391	0.5502911799623351	0.606720663691931	0.6391702921411843	0.9519978294198149	0.9242334099465925	0.8959129950231631	0.6433780259705385	0.40660055732262856	0.4455647713543984	0.9818721861613804	0.05861899707985119	0.8516881087976591	0.9758199296881848	0.4546185260850881	0.8332978204604132	0.005421363346735819	0.7662008030144187	0.888639189279183	0.7506652218113467	0.1056199060698404
0.7229106377565379	0.9509179708142732	0.9828750928837439	0.6487224624130976	0.47148108357740803	0.1008555123122471	0.17926414857198836	0.9350445013632475	0.09317663667883991	0.44078864574155363	0.3977442358534612	0.4464831050408674	0.2076297269910674	0.9712438358085662	0.897400542767431	0.9006565350826492	0.15167635649170608	0.3270847508219108	0.13934878343173518	0.9702392947772402	0.7002305635969451	0.13200843757435043	0.17680835944814854	0.7124585423122507	0.16263321455871527	0.7411936145089527	0.7975670236700211	0.9311218801458564	0.8308439523141363	0.981475757009601	0.4748692616833575	0.39976063522549976	0.7094125304208966	0.21524786321692446	0.44571541503360657	0.6271556668443701	0.5176746310357085	0.8650068655861961	0.7076930999493523	0.9138802153560236	0.26302612750457843	0.6522763549585566	0.46649651845366713	0.0231339428269004	0.5063179980447882	0.674372648110409	0.08444729102946802	0.24045706473963457	0.03175875930125838	0.5406023263741008
0.7400420080697777	0.9382587939898607	0.03756788704580705	0.7164309577582654	0.4411944644583501	0.013768630881315747	0.6686038985493596	0.5084893173405769	0.21502370423781048	0.7706604396329523	0.8921907290853074	0.9427800732138544	0.5325191769038039	0.6531381213018486	0.6380584517271515	0.687596028513499	0.4929760278359413	0.2912301860226143	0.44756410549740655	0.5478360619438795	0.15120287374186892	0.722373255949421	0.003455149366722199	0.9417322894887633	0.4546067484240798	0.1764283938506741	0.3264102191936278	0.8711949132354174	0.9562094099652866	0.32253581799595665	0.8979756467119759	0.8077742767327527	0.8714750271221906	0.11239355495607617	0.8442523587670516	0.11480606644947167	0.45332113644728644	0.04452172263144327	0.20327959710895738	0.17998260624242257	0.8129453222742352	0.1721163784289037	0.3155055545544887	0.31747586315715814	0.6366735587183572	0.6285479640522099	0.6938531628563931	0.5160238358278686	0.8311746486580764	0.40546714397954187
0.5917055971805039	0.006640730917189419	0.9265592948528449	0.7869893243988547	0.6445989902724587	0.4461752376372843	0.3482187432271956	0.36393018197527993	0.8546814675454688	0.7686347317216095	0.7881329657516679	0.44902096121952606	0.9576006852080918	0.8473849022134078	0.7102464419287556	0.5587675059397414	0.16567628899076414	0.8269866444003285	0.19871903960279802	0.9489435230306658	0.8258907323043291	0.1644186303551758	0.6229217659517079	0.7518262868443467	0.9697836431477836	0.6192192808487675	0.4189628664060313	0.6364006589956754	0.7639094503905289	0.4464099917001727	0.13739928506743604	0.6801783263169087	0.011172247950358316	0.16543919004072705	0.7201761485675121	0.7057767831567215	0.08304672222314036	0.9403955339142678	0.1657560992675734	0.4175074077598383	0.033815595415086164	0.8189775316281717	0.4261921268473444	0.1841282918387731	0.369003139228955	0.1601709182107457	0.31988949886877316	0.5954181133287716	0.09311613756142045	0.23094991166313406
0.03658030868257334	0.1030536531777203	0.2037643544101908	0.22488174726949972	0.6025248123581791	0.1903495435521898	0.09875512057936386	0.4199379262660128	0.2691108849352468	0.9904347485687187	0.7759020906440026	0.9938263299073818	0.43352107812816576	0.829924539192775	0.8171411825959086	0.40092142407723663	0.4316306968150023	0.8940371449703488	0.34119144360886466	0.41754587247934993	0.6669661228396718	0.5270771352691874	0.04393279313278442	0.1950923867089862	0.013041086129126689	0.7106655110702697	0.5545916880456792	0.04424475555986984	0.9828156378733578	0.7147973673957709	0.6176100360300312	0.44027050389289	0.4564780714253919	0.4397899708600236	0.0890726906909155	0.3607409099304988	0.2754194930288143	0.6585228323264052	0.7380812496481325	0.637461870321423	0.569733897377105	0.729949272147452	0.34419826894759553	0.8562531341984039	0.35340245209481935	0.7403961549547614	0.8962011852753915	0.846201185994096	0.6076866757376959	0.6082159478221757
0.6313008359632124	0.007049730917214281	0.6091896438873194	0.5824945276878605	0.4323548824078748	0.3914786194454125	0.07465104605654971	0.9222816703431794	0.5553971317922438	0.7116186519756629	0.45676086016223794	0.029883159055766217	0.46522667424220965	0.7326109456488052	0.25500456365364677	0.5250440598037566	0.2162071747093247	0.8657067111545771	0.5685737404697515	0.8937679476717479	0.5584939151741467	0.9270514955335628	0.8116938902998788	0.6782842035518236	0.6675962446852562	0.009922460510011999	0.8035575833389559	0.444163495540955	0.4613261038061748	0.21394466872800078	0.07244257553330613	0.8790238776948663	0.10594854517025953	0.6440046577893813	0.3361123512865283	0.0961295761726958	0.846804837858145	0.7762565751205486	0.8743146532306174	0.18044037956240577	0.8487600487859267	0.8047644250207305	0.216076645674933	0.3145343971730523	0.6314169785472048	0.9984313891121502	0.031754760260647275	0.6996412158811319	0.6659463764520168	0.8613163923609939
0.5808102506294078	0.9228801057803113	0.10949083323822428	0.06712481017908356	0.6760846198643998	0.6903512683822114	0.5138609621224797	0.22410559345645087	0.6126503657503722	0.5311068366907559	0.2701629506787503	0.33811003535363804	0.5682388326163216	0.5329179806244372	0.2506780152088549	0.3597311314933398	0.7426992935069364	0.8950073453600946	0.609692664160862	0.9532635427497234	0.9519395726360887	0.3803292416552211	0.7723025312125945	0.4954843395232349	0.8681975983361401	0.2532853741842517	0.40338487650071186	0.17474178698726894	0.9437042403243414	0.7758595492124981	0.8218405391766476	0.4752087312601988	0.1113507081739441	0.07853980930051374	0.5768366183013214	0.47598105048044403	0.36573108261729426	0.5287556139873922	0.08729465087345867	0.22485489192452546	0.07517147727567086	0.381450895310107	0.6348625566494108	0.6387226899787117	0.2843992001661544	0.3039503551953836	0.5081573783706562	0.5385432726957639	0.8343128263927305	0.35726060210506816
0.2966907365934147	0.5530142305708914	0.9755269581694019	0.3348145278260043	0.6275271603213891	0.5888696078407262	0.16485608053029732	0.42220365920203107	0.6854623477611893	0.5160622654364306	0.573305693810358	0.4964400445492516	0.7062385911235473	0.7171633730358108	0.9295133919804928	0.6711845297728164	0.62565107135729	0.04825491456633102	0.4709119883705022	0.9606836856684712	0.5375566042416081	0.5159671044726646	0.4931658750501876	0.45870895112700394	0.699545868251935	0.8812219114628312	0.8870006341187504	0.5701978749672109	0.023323336954063745	0.8090603417225644	0.057349877036798835	0.7648491645087815	0.8118478562514988	0.3169146483942238	0.38500916742059454	0.14575336719083154	0.35046984544913384	0.05412354162023525	0.6128749978354238	0.1418748847048994	0.5437097748330477	0.11856804309941504	0.17602582769207142	0.5849797586539486	0.7613726451803424	0.4132373382643254	0.2767205520974494	0.7567232612295796	0.8510980716718247	0.9899014812590435
0.9714132152768181	0.28339104611340393	0.8602954758372856	0.3223753530829546	0.3288836872438158	0.908991292950594	0.44157273080654214	0.9531042451421828	0.9854417090479728	0.49476226554344405	0.037234203446307124	0.6754799280952004	0.9363186727325974	0.8782746090870847	0.6388015607193793	0.594024429444901	0.9525874730001583	0.15215732028608664	0.31511086137720645	0.021874929694054135	0.4126210663799865	0.7994217658161881	0.9996176312392736	0.049757905426281224	0.8373844155715721	0.9317318897750565	0.23209921989325877	0.5433930225770499	0.8657059810299702	0.1079198806675723	0.263405028625597	0.11315287152420461	0.1272257672587611	0.24701119308615926	0.49482184800729756	0.2112940077510771	0.06350530366089147	0.6377237347248637	0.7691228652709404	0.4104598686886608	0.09609937761210419	0.4625992173919272	0.24965751734321917	0.31273368530928247	0.9511620150443096	0.9376545612563586	0.49330262897150856	0.06847020687724736	0.64442271295661	0.9808172508023916
0.8753782398206444	0.47282607306570856	0.1773978762458085	0.17742192992093353	0.5127876349046034	0.8558847402949777	0.8805991997471796	0.5223220327579279	0.27423474208688736	0.0691795008672268	0.7764726345389291	0.09150419964993928	0.34984143112444843	0.3640684965696951	0.4014420821030271	0.6405994654094643	0.5409493037962227	0.20257611834754208	0.08000283572624467	0.8106649449551743	0.47049375577107455	0.3852139335204774	0.8865273854487461	0.14348624116950204	0.85221060121725	0.04626107833930515	0.622691284911387	0.9700871143754499	0.3383680273349885	0.5616676045939965	0.7149568730953736	0.4560678445452373	0.9512807687798904	0.17591103807129604	0.7631748444602254	0.8167396343270921	0.5363249724318587	0.6444820714359166	0.19154130498521182	0.721286940564424	0.10260619722253383	0.04295477522364455	0.16778840547865181	0.0061364394142241485	0.1824010585277348	0.5689010021760561	0.7554231983715254	0.0747122615450897	0.6542312546250587	0.974988060545916
0.7583913312041767	0.2874394247894809	0.2927142742621186	0.5074373020698928	0.9236098615501315	0.07790368419934379	0.7524846624164065	0.8913879957497439	0.4048532618272468	0.6872886690345501	0.6243288857639772	0.5026884752878519	0.09892316284495406	0.25637522805392077	0.6612130460015994	0.2087648435557039	0.5582389107898856	0.6632871194937905	0.8761348286844499	0.02367692128308818	0.5742828070029179	0.03356925451077175	0.5860750426280308	0.3129301433194942	0.5832016006864873	0.027371530369146857	0.3838326504117473	0.49656291796169616	0.18050378351731178	0.20674712861972222	0.5176876733311673	0.09774923370139132	0.27988020229088884	0.6512220912846396	0.8424113288676301	0.7592576467057729	0.8278723259704934	0.7295331394916929	0.17099416460059136	0.2595221049320994	0.38376012258344616	0.321764416751092	0.2497291720143595	0.17015593757652825	0.655110600501741	0.4023038850028049	0.77926073914522	0.9143893503011696	0.24676084282387323	0.9635929242586623
0.000990481495988349	0.45047572573644	0.5229503149669245	0.580031858941024	0.5971895364192187	0.2652555262960411	0.6807568199050017	0.2750730779850712	0.9598270520314642	0.16439814289244525	0.7410227571125695	0.5369449951284537	0.7758713445101157	0.613125910778963	0.5083714199817806	0.1616803733684785	0.8133601866638095	0.7801436608904628	0.37098023832789007	0.40064878458091546	0.484867487961157	0.6960547585921801	0.5379964854428642	0.3288692878371403	0.6458833891817141	0.5532778903184103	0.4785824504354115	0.5597662340625132	0.7390963995235983	0.34839646692487336	0.6876869028150961	0.11897500597149568	0.6268945791166318	0.896360013633553	0.998875228595229	0.339373946866272	0.32905381958130364	0.3875816945487909	0.2813452789973927	0.5082214353599955	0.5087009439482331	0.3908794085001801	0.09151082129328503	0.3908733226633083	0.32097240484160183	0.5598249005636853	0.871115332423939	0.8852980567036076	0.5346268969148484	0.8686379417990672
0.2950603518056596	0.18988629799820034	0.5846058882857103	0.22037010533460333	0.5005663949925454	0.4918695202253659	0.32801523849686554	0.43954719326194613	0.0824723475267869	0.12391390141473602	0.35995571518457126	0.7913682721098972	0.9224620575909789	0.8529633509263	0.23412497565749424	0.928813062630429	0.5562871716190994	0.5172013643393847	0.9561077558546193	0.2621616376066197	0.8858588458770219	0.9527682608717692	0.5821669721240172	0.1812679988560475	0.3202350588954903	0.8047293040908198	0.2436448013195176	0.20828932877578732	0.7727363189210184	0.9748814534931206	0.338836100284314	0.66082118842323	0.793104748144467	0.43753683551076006	0.15600960822543886	0.2833770882530303	0.36260742856817607	0.7190807437082314	0.3299355117481958	0.45830861269041057	0.11956974579025725	0.41337319088659885	0.4981734965047939	0.42276411768341404	0.6723188236628371	0.6024431005828219	0.21937281100829575	0.23204394224995517	0.6279372934633057	0.052735211237457946
0.4634346820882944	0.7231155690234139	0.22511914580729908	0.2961506022465401	0.7684419389001779	0.2230513937195533	0.22178207729183663	0.36676234779835304	0.7640225813624891	0.596567163645108	0.7713788599147415	0.4601108495546983	0.22825539556741958	0.3311613312379613	0.19325236457277284	0.3772856790061567	0.7755484524399031	0.7684697366644307	0.11594768905611275	0.07593141652599078	0.5461031247431922	0.7219341557113232	0.038611578634301424	0.6013249525175535	0.08460388496971871	0.05367766726743617	0.34196347391716686	0.5340089237850684	0.8921994155301481	0.7779796739218262	0.21788816489031326	0.6984328592720216	0.9912101375627619	0.23456941432450296	0.6001028015933868	0.13764151002479608	0.13678908577507443	0.2713783373373577	0.628954830588484	0.968840743232615	0.7233892241177184	0.5656709791650476	0.35554200287689364	0.7530917658912912	0.8597028742449527	0.3072082473646357	0.6326684388838003	0.5530789732342232	0.7394203730154116	0.8909634837259289
0.31824619579397306	0.4894895733259754	0.6184815988145462	0.020139973198558092	0.9518879627404753	0.20543698365277352	0.4168889524506272	0.5663153345311502	0.2699757419725848	0.7845477763772716	0.011805675814212657	0.9953875712070342	0.8504367625471619	0.18920192837932015	0.6784388029471492	0.33450963944427703	0.8845165465827703	0.8727305335151408	0.4123819646097052	0.07927418531813746	0.18313744622256023	0.8743504268702936	0.9020678914271896	0.12088353891280579	0.5419970520239631	0.5642220184301345	0.9261729798281084	0.7172657044255765	0.4679118226077854	0.5538042691504655	0.772912038108912	0.4525539902909278	0.12333373482078036	0.9928641495992945	0.4397843527313864	0.38059534203390577	0.5013106724000617	0.414050968133471	0.6981794696527285	0.9419027965950023	0.7552452765014525	0.346084042450272	0.779874008129517	0.5388718839277981	0.02360502157383848	0.8470895774364777	0.6989230449371785	0.18686140526677686	0.5489341675619575	0.1779303380757674
0.7330389284748967	0.22567637237060278	0.5851260074296535	0.713514966867865	0.20253858054005758	0.11567810214600527	0.20572618634336826	0.6748528456449354	0.11817635447780994	0.7483002713362953	0.9501135775494025	0.6237512429537918	0.7396859871719933	0.7161382657849763	0.7770189133025746	0.9308744593740125	0.2183642543513723	0.8482114844093416	0.9880324150256387	0.8603751652146661	0.5490706855491405	0.8553044158288525	0.5075566923022505	0.9616876976216119	0.9692855288566237	0.3147589096901865	0.8192976473084078	0.8548170263801389	0.054170848143315964	0.13740005230290653	0.45544586122094677	0.3349475033142221	0.18168083449686234	0.21536551226735	0.30230839342398397	0.545116240785218	0.796326308378552	0.38977495296396636	0.7282805407985667	0.9909182410179916	0.41693000338229935	0.5666223956180332	0.9212270008518112	0.9401677699239133	0.420574280203982	0.9839205718035192	0.12496737303424754	0.4907152886090098	0.5209375376637181	0.796238334602938
0.22298198291341131	0.5556336756335948	0.9789454593131427	0.6791032380089942	0.8784327364570281	0.9635962265410235	0.3537926166353974	0.2688760324713728	0.18850533649473689	0.4798276256165088	0.8878195721796683	0.3126867098481122	0.39535352449664296	0.6915615978222398	0.7474600985153085	0.14613932350630254	0.49870269516186494	0.07608586484050328	0.8315458488165864	0.6335441154866959	0.766924500009686	0.10777457475046404	0.3334314208633691	0.4631630720744938	0.07284065705810938	0.2291108741058171	0.917241359360917	0.3354464897456234	0.7957300827709198	0.724191851219967	0.8371907194220569	0.9455788242597362	0.0691248399261648	0.6365986019018102	0.9786711831897588	0.6391808340176147	0.37159341962610437	0.9217372063798341	0.10201283572757125	0.48134068109821604	0.7730005141072158	0.4861307326418076	0.7756209797193672	0.9816478035530647	0.5169342013137818	0.8253491113958084	0.019345574207080163	0.4265716086889826	0.9598812238933457	0.7899198891056622
0.8260390658697897	0.4482233601638016	0.21396761306252243	0.7478833539030051	0.2617574428616777	0.8792133332546477	0.5256044803336473	0.618947951365428	0.8185001238428974	0.5569576810501067	0.9473238034750504	0.2909304766685942	0.7147041784648698	0.03276010548876018	0.6100059843368779	0.8032569731856348	0.5468132288194857	0.5746377998103036	0.5412313882298555	0.18209599392031572	0.07332058191371094	0.7990504141197153	0.9342758194742447	0.19121899948515608	0.4785238612987496	0.6816254952349619	0.15852370204045385	0.3550125624133289	0.8583971051657194	0.08623662910992647	0.32905147452822503	0.22603186602360148	0.9031465023879675	0.5539530782336222	0.7430484933879221	0.810829750906113	0.1183270137282193	0.9071849135806541	0.4285668162297983	0.3388842893494217	0.8452134637905668	0.6796092610482107	0.4007272169826148	0.7810562241154059	0.25026228720465593	0.9154580009674039	0.20337076397797804	0.5212587998867876	0.14449330825863715	0.20716049525818325
0.1964336672213841	0.642706241249556	0.3258398299236962	0.25963463494055183	0.7946794512095298	0.09890060136920642	0.07052005320479438	0.7628985157950207	0.4775668379035817	0.47636416412284555	0.06820947578239023	0.7610957557939454	0.183867418492758	0.2775013442012688	0.5421833299638402	0.841175544190409	0.47594002270624003	0.9360164067428591	0.5407663424888185	0.2763163731059478	0.6114649337534588	0.4052097623145031	0.9369142421509881	0.4973123513142763	0.5346531950511005	0.19555209179162414	0.6306800132905346	0.09825760257530003	0.733075842412158	0.0544723524277797	0.6467694866410101	0.481190568486516	0.28245103253495973	0.9307582785312094	0.505657632969919	0.34519601621439766	0.20723245879002594	0.15626066736031863	0.4875644438958201	0.3205988524140224	0.036506157633193426	0.2596860315412062	0.5457492275433761	0.8592069644203169	0.35043886251896794	0.8307895346531348	0.21322580668627888	0.7847243803976074	0.5891177312430749	0.8199351138876984
0.631186648051071	0.5596639726004279	0.6215739867181832	0.7681764830491339	0.5888093914401833	0.9724319616517715	0.032580713566345065	0.4140643704544923	0.7426588648209167	0.24985321976021813	0.842474105719647	0.07496170802699009	0.3065498070500883	0.02142526986110116	0.11488166468648431	0.9195031905942214	0.4678581821831683	0.2609792349269351	0.6097396685732641	0.8382459476178209	0.3699953728343901	0.597388685993996	0.7057630497068049	0.04897200004979041	0.5463735818456695	0.09737465898934616	0.26090543747532846	0.10582207782348596	0.9742596385680871	0.7521094303011936	0.41772626776954125	0.3319718473457275	0.5832972954025669	0.011145265310410601	0.16298871303047247	0.7939978937300607	0.48065712688183804	0.6401890148472404	0.5660396867502507	0.7735390589314124	0.11347184409254862	0.8502540946980442	0.7983167699199283	0.15141345037804	0.8954461562092253	0.9541284723180603	0.07612133082780215	0.2904311797725876	0.09944391064795366	0.9621288341607839
0.8016233771306809	0.05214503631127332	0.9837866247917273	0.8481712107214046	0.4201640044913063	0.5768018025000948	0.898893582911386	0.04332852833344569	0.8737033153832147	0.5435368304846828	0.8708042330389154	0.05463117056489697	0.20192369643300767	0.44833172630799367	0.08122491348412386	0.15640895237914354	0.4396845951252558	0.049026626748940205	0.0805945056107562	0.1532430627147967	0.5881224417140994	0.15548627800631765	0.29185438404688036	0.07980708784643509	0.4127396343536991	0.5764224632200564	0.6144499832734546	0.9675765209279793	0.30074266361946955	0.36187905317412394	0.5532273517644521	0.8629867149573215	0.9914673715596146	0.2627898301254067	0.29619006227897526	0.5734909925179461	0.09960815568568016	0.8767992229186227	0.8495251686905982	0.8969957682390731	0.2233538895484224	0.195885504017149	0.5504376345323149	0.9770852385172184	0.9063309249039906	0.9255142472552788	0.23176770959711046	0.5011455720983099	0.37684519366436653	0.19660369943772316
0.5791207236662417	0.29855095383091934	0.16457133215255393	0.2982229687717167	0.13156695574621735	0.2829377615097194	0.8719095492730133	0.8118302420378822	0.2181190279890115	0.22539786006566043	0.16250041241465607	0.41144616977484993	0.8780336277323653	0.9081630344809981	0.7665712715722144	0.35649063610429244	0.21290185887011104	0.7938109059719984	0.6667149348706989	0.9738443178226496	0.8756827142820846	0.4496850306363618	0.4901463975400816	0.7794774456363771	0.2642570785224069	0.24466970218384443	0.2864863931241136	0.6399813405643174	0.5421324070769272	0.3052277495532755	0.12749144962828918	0.5894908926112128	0.26523428188469456	0.8619006460176419	0.0866051621630316	0.5212599493494323	0.262415130498724	0.6265111345847244	0.31666214939215487	0.9926161616779021	0.3980010836844534	0.8584916547107292	0.5989538200080233	0.42865079077423096	0.6986233121018588	0.9980233049699511	0.9135758046318765	0.5115763010710146	0.3163930943141292	0.7530369521125613
0.3440620665552683	0.14563389508094815	0.044017308873223304	0.22392233705904852	0.810830460160824	0.5569428321078613	0.7252235316692685	0.2900367626316088	0.9462951127822637	0.27023077589815736	0.8341648747357024	0.6389415972566198	0.24704911593711776	0.02778963724043837	0.740806312045972	0.46326967970783206	0.42025194808613275	0.7008505339904815	0.5609310872627387	0.8446734234379121	0.9964049932790139	0.35043193869103106	0.48853711090508356	0.49286488504482084	0.09949233894032783	0.16365569524535573	0.660565978593268	0.14282598741057617	0.6796958789230132	0.34570066965238133	0.2975012047228116	0.9216848877367599	0.4805714919090964	0.12525812886849874	0.48834616696618405	0.9148504448979787	0.6943587099945238	0.7169424610769455	0.15660402463565914	0.7483614879202946	0.8808720396486862	0.5637014463100648	0.8515099281266795	0.14518613793406088	0.1915991848167361	0.5594005801507577	0.1034258071617673	0.35368421206993106	0.01919536106546571	0.019024246336016293
0.704768172736166	0.3729768388680236	0.8204717137224831	0.1771663270277647	0.7887854072693059	0.07159941232991707	0.21039550278871	0.9476247928601971	0.6601785218445727	0.05989009922035293	0.31488183990815266	0.3448018743929202	0.6095071911362155	0.8428453854719171	0.5463738424855304	0.3500442414037096	0.5751238054532388	0.7979157076319938	0.6079615877378378	0.38299512220303644	0.4474090333362738	0.21592258265759556	0.7460373937171156	0.6500176036572667	0.007103460172318776	0.8565323843298869	0.34165716354613773	0.6614377256704205	0.6568139477484275	0.12832947513634063	0.2301230354086845	0.13996489520514	0.3173714657863156	0.40441354527719175	0.40624331139081116	0.5579180998922579	0.7531204812796313	0.21726699450367015	0.9872141373321172	0.7945648455331197	0.7243459273195011	0.613609372219988	0.6639591406666311	0.10378006789022642	0.33447734684757735	0.6305236848214064	0.48774937443111477	0.12234437099084339	0.7535704036261772	0.11873407877282893
0.6181100806412753	0.07311610910823518	0.3330928475371807	0.734305866060512	0.7256430596132835	0.1753742168036252	0.2951884128465042	0.7803458241179319	0.6392781845690109	0.44196681886803524	0.3934038128808063	0.4205193999965837	0.01828823357303344	0.09757060326342348	0.4399859133567252	0.1289257809491824	0.9282464274849995	0.43323586419556914	0.39982484239837357	0.9805647125783189	0.9503738404165273	0.5835389287769527	0.3275649910652013	0.7351291224567584	0.1762779390963196	0.7146875623878854	0.6598169868281247	0.23008630924541695	0.7236776584734332	0.4750759500157121	0.24127377439017084	0.890713768231955	0.03403579800728296	0.06936305527986197	0.6971514380519526	0.8185716674136734	0.21000496216910947	0.3229575009547605	0.5855759870464677	0.42658444226774295	0.7903749323427064	0.9399249233596567	0.634323905576969	0.9982754968180898	0.75111921738218	0.6676042933387183	0.5454012105263807	0.12478361268561688	0.48737498991222017	0.8011485815875545
0.86578940242235	0.8790263018102894	0.8134320765300327	0.36867278157233463	0.08994581630666287	0.23298085109206457	0.895795278627644	0.9738788881668697	0.6303877498436129	0.31546855616435954	0.6076136345072823	0.7469530513963925	0.43265227217560887	0.22431479509228935	0.07772377765190452	0.3866108146236533	0.5504594299634086	0.5836927452092031	0.06892811750853789	0.7838062448434195	0.2675474214271837	0.7769838975014571	0.323074959729315	0.07513862590827536	0.27209642556751645	0.0003728748209008703	0.09466074736625918	0.2349927118289752	0.24240800955215958	0.08187589908573734	0.3161526277467681	0.5907862163184769	0.3401287261172593	0.664579211097441	0.055233879601076175	0.1252433156326912	0.12083415160267941	0.33740062861331677	0.8292744097126069	0.5151715149491315	0.11258446789351462	0.014453435143049309	0.09694824876615493	0.9358007337382683	0.15021319584605064	0.9669790342958234	0.4269580339934693	0.5557943737753659	0.2457878579119135	0.6935520978830519
0.16992071502004102	0.2834693084866369	0.7657151334232616	0.5404288337151305	0.28788630911866697	0.20947676024522066	0.5308612829589586	0.3589934476487483	0.3807062011618494	0.1127495168077921	0.17305766688871294	0.10289111159387265	0.474867437210133	0.12876062038100966	0.3104515928708731	0.12023583120708514	0.5949606366257091	0.6967088942080863	0.7725992327803404	0.6398837212459049	0.5953464955802877	0.6392200759822809	0.23983322142663932	0.63601443275816	0.24679280053407104	0.6622940454370216	0.4299222530121579	0.8581833553590026	0.8963456318516763	0.16531984973528435	0.7047782496816879	0.06218393484252549	0.2771744472236072	0.993495986734872	0.35255268075768664	0.9877734156867287	0.1760704054412785	0.8211842058515578	0.8606486481149346	0.2587881550267598	0.20865532618436278	0.6637992936080432	0.40919029694656883	0.9665045438305961	0.014844231930780327	0.9867895523833465	0.9457214483028104	0.7874471466354418	0.47085221808460487	0.005283291239446042
0.0709946103552076	0.7484167732471161	0.4202918779909034	0.7784328717094546	0.20838531631879365	0.8422323564218732	0.4403270665289134	0.18507731983716214	0.2470164286824773	0.22903311363999312	0.6044666388583345	0.4625335651553265	0.9279514121187293	0.04024959637159253	0.5337239199976985	0.9451608566081351	0.2777062612777734	0.520996027021052	0.22189626291697084	0.8226558464422437	0.8841956022079527	0.8130603380865485	0.19838563692472577	0.7108139966030744	0.055812868111923764	0.2911628365109753	0.38735049995600834	0.6500062826190938	0.8958241275844187	0.20381174765862675	0.2170007151536466	0.1211243868316163	0.354685553727184	0.5326365968858957	0.6337588428675126	0.08187865970392216	0.04433768016678963	0.33037555203789903	0.37361302068565794	0.39301625299217513	0.3014745712572068	0.7234449457770904	0.4413313412174118	0.22113730146263755	0.9184634072175922	0.723863197198009	0.22645254520613056	0.7730425328133703	0.24232607408226692	0.5030226206451056
0.6027413666981087	0.007424558791327862	0.5667572053663066	0.5243123474251339	0.7714543502818189	0.7111269660816101	0.8564247810720816	0.9229482844211709	0.37591238005968375	0.5655838039202834	0.07952177163105678	0.1718984198807295	0.6404188266433368	0.5468607535126794	0.7162422339030377	0.026847837920459194	0.136171343661606	0.1728568020044935	0.9565516416777949	0.291786885449954	0.0311710825673418	0.14816721956994994	0.18301753632010487	0.3131257093065519	0.9200519251903047	0.25465183228457133	0.39192327765572244	0.003802758843293952	0.7856461668176914	0.10217743396893975	0.9631130703691414	0.14636496512275865	0.5138960918461017	0.07016657215804822	0.7550893932100111	0.9912798145078778	0.11788105003047222	0.10284398053808363	0.3873978494233067	0.01858701304627164	0.20441423841681416	0.19308128495074028	0.47639480914252763	0.22844456697551097	0.40024538762442385	0.9765705371611443	0.2111436033446471	0.3593829564459685	0.7764363033211936	0.006898634903041656
0.6124083561725502	0.21866881556507622	0.01735091737219685	0.2390614146133715	0.5701461095000991	0.5826256339329229	0.9758319885676203	0.9142295788887937	0.8850444710751957	0.6916036804358572	0.4077943874108564	0.7071479290742237	0.07795333882236177	0.42068093484095126	0.2728785738712499	0.49986060817087263	0.3552122777190313	0.1442165539375081	0.1889477004360568	0.9850888293141629	0.030978051576588617	0.060528627617952746	0.37575167325240766	0.7213418409475205	0.08796954154675785	0.5381476901938211	0.3318129791779597	0.0851050720293185	0.20069846549393122	0.703948371245342	0.2157023801648713	0.44716136445110555	0.5567326453294337	0.9537111380876561	0.8182721379608394	0.2099123503072844	0.8696857743523895	0.26826239596683865	0.5141011406222136	0.562567770354388	0.9366714071675544	0.9789889636304058	0.0017928934907508465	0.9038287823300594	0.5068686528467335	0.28823830889775204	0.2700839767489046	0.8453133004304695	0.3879369224201096	0.5954423844825619
0.23443256603469098	0.3379423764318291	0.5832647945983626	0.03879741916433921	0.05868892236052303	0.38200054704289976	0.10617758715926129	0.24039865846046782	0.6110444565318056	0.8943256756327553	0.7661482968941866	0.8315177641086379	0.2059311407151897	0.2137818651567418	0.6340435738456084	0.47416279531209293	0.37344988294861825	0.5726103724224906	0.9735224252686555	0.2944070914956659	0.5472283548148794	0.8467097369992738	0.4724287714346911	0.00014762873673979104	0.7443617976359208	0.859791473239421	0.16700696772075518	0.24411881112780487	0.8826078263204243	0.07651526067384795	0.5111116186960412	0.274069419449257	0.7719546989603022	0.43137945080710527	0.8556743203502977	0.5028078885445372	0.18622727941867268	0.8785002963984166	0.02053918253187459	0.29961652707282826	0.9806448371868761	0.9667913280840549	0.012227747820095947	0.0408645193610343	0.0856975350323067	0.46829596776055826	0.8167496299769043	0.5355155590328269	0.8777797844543993	0.24690530841801894
0.23182032470484593	0.6809511296846839	0.8013896810524028	0.14788474101016613	0.837225194895473	0.27752004780402006	0.2430803711580637	0.7573557406233578	0.017925096771481352	0.9949458779046666	0.7700119281434197	0.95820034605144	0.1659621050106591	0.911774422587106	0.024402232511820166	0.7548030950427508	0.22018291444805183	0.13450580273187307	0.18028136712868958	0.5452986364737193	0.7248470668701565	0.5520634331416671	0.6641408769784353	0.5198644054455243	0.2781207245054377	0.2548988246136006	0.3640447056289019	0.2553619087895622	0.15380960855645387	0.6393854294718591	0.7966542690437568	0.8926191633191142	0.4227057970876177	0.8104072344005775	0.2596789896591991	0.030782409764166907	0.34691858556935073	0.4719395637136624	0.6701998769581586	0.17835406659947228	0.7768076629650865	0.7171108230992468	0.44953867595306674	0.5721579109608186	0.3394015642840451	0.09326141883353811	0.9888774513593429	0.08652108527317759	0.06374351781731846	0.39955130209888345
0.15308860227634546	0.32472691727184955	0.6806436965770424	0.4114136638946727	0.5298528585142517	0.9300019340800774	0.7793609185822737	0.7573599473396843	0.7637819410978494	0.30116063687824457	0.2651295164006796	0.49609337110120877	0.36282849256646776	0.6910797710338243	0.8557824247804614	0.6630306075080142	0.08874191817624733	0.7840193567463768	0.25130662789068225	0.2504906437837311	0.02341689882247766	0.7962297646309691	0.024868796281253047	0.7912841345807622	0.02855751568990328	0.6800682156306337	0.32812292203321125	0.1819431376249524	0.9509879707379254	0.7679341071117017	0.7732987273182454	0.8349067669119487	0.5560039218861758	0.4542011700117976	0.17151757085997432	0.6943768564449847	0.6454088297019082	0.5803035850751714	0.8063244467682956	0.4052628529305652	0.8529398330924164	0.2165062523319976	0.7782323720116101	0.10037455258448602	0.22153066947541322	0.2233013489812864	0.41938071422108336	0.8989591930441346	0.7668017228914252	0.08083049244792462
0.9021926789588373	0.9652730861419997	0.19799535545253633	0.14312175577931985	0.30438529186608243	0.2802985297826206	0.4144154304226072	0.09169611689757218	0.5406998640702413	0.6511074334235024	0.8321505506938005	0.49977517028849694	0.818577387543674	0.5364032303436143	0.736044826161463	0.2108859519559808	0.2634231691945177	0.6516936067549971	0.18818859333374138	0.3171276096046718	0.0840157546773942	0.8185883550348237	0.6506204081979359	0.311369676661001	0.39762903624973545	0.3006597185725759	0.6754924195384813	0.9273246683293743	0.4961615072534298	0.11392473656338109	0.9528990870630155	0.6945022678205681	0.5771055759969618	0.9701866352403029	0.8883789774770633	0.8337847720094475	0.9012183952931233	0.24355341453262036	0.4919219651853196	0.6694559699591489	0.8317408641278738	0.9251623785759209	0.776867327829448	0.8240109912068884	0.02474247282830544	0.46780787695318116	0.07318943044560411	0.12153434475932057	0.8444103603774893	0.7678969381306153
0.26433168700758924	0.9850388273109323	0.04623353801935903	0.8644878847044652	0.7087391940878357	0.1768163909942776	0.7974029105799666	0.27324631648663933	0.9222187433552763	0.7389778120402145	0.8131572086335435	0.8056119238440037	0.7387097135674181	0.29994194449516687	0.9849740543948662	0.855227495379962	0.16812095078408462	0.38623019677892767	0.37671871746200825	0.9253830257349503	0.556315444660365	0.08505327308312627	0.13026789920714743	0.2541187303579152	0.10173709577818546	0.5145357404769024	0.4970740569023109	0.7215510966887052	0.6492132323677083	0.7133658476593686	0.3611565434007171	0.02027670865233211	0.27365013724606246	0.8894523014263788	0.942367040211443	0.23872963367916167	0.5617398201344627	0.32943537646427756	0.36510717343259036	0.1637446947656438	0.5061615977295897	0.12086651187115582	0.8622775682505035	0.26211411339767976	0.5714016894169521	0.3722202011075204	0.37674639640762453	0.9817663585025106	0.6522763477421609	0.8987447987488184
0.9509664353444242	0.6869724996049994	0.2966897811046526	0.9842942899455961	0.9200256246074621	0.23784241746798973	0.2816620803778579	0.5035304835026966	0.43593157274548533	0.5247759718403557	0.6080970346385078	0.7327715101572353	0.834277160814762	0.5400696596974291	0.612941683863323	0.7993493320181433	0.24615548527950404	0.6130606624042112	0.5462425758872229	0.23438648926012862	0.8468058011076863	0.8755327643475946	0.5711877958077121	0.319542470327874	0.874192670543428	0.46844482366632323	0.4354765502464938	0.2786337308789435	0.6501468493474589	0.0005567751586781355	0.3653570720498057	0.1663908365987734	0.5163632225863022	0.7285811614408437	0.9729845451033243	0.7280484684723189	0.7861408610442671	0.445744367213066	0.7346903503334318	0.03700281514848436	0.04573574397846125	0.9087456645561456	0.27244787011929306	0.007868688374991772	0.13803030219315737	0.9570004254463677	0.8320417706345645	0.7597304253686221	0.6820904800579755	0.8387358956492547
0.532357107027074	0.8893374302168071	0.15539692397748528	0.09792455900307884	0.19319724978589903	0.6333129701393512	0.7672404949509395	0.685172955257584	0.27542006431173527	0.23386873013389198	0.8785039415939858	0.5205744066671657	0.6670760485242722	0.8352676628786911	0.8035721954757107	0.7207482495829689	0.004879297470777977	0.08093884072841839	0.7461250316121438	0.6441786898501362	0.8459937932982077	0.8397104283298269	0.7146815695241386	0.3994409941960102	0.6272377420746602	0.18507563056651088	0.11737582063932406	0.5003088493068202	0.9481371703662531	0.8380780781302278	0.9496635029987532	0.2690787006529347	0.9510192716531776	0.4230855029571654	0.08589829873711963	0.6347635632712011	0.711549808588997	0.08207840403977773	0.5932556399446894	0.13981499631433725	0.2719440068617891	0.5344196859876618	0.7024673359498491	0.00018856958686452874	0.8130529738238983	0.9956942765824824	0.7945866093768893	0.4604268656207592	0.7550896328766548	0.9490130392489246
0.03188582916368854	0.9558042146100607	0.5473933239865384	0.0601976416293426	0.5787943571280425	0.9406840746989005	0.4271623117388521	0.5029767265479729	0.8914070453660735	0.16622439301643555	0.5324638166644622	0.9770480560451814	0.21498596036990802	0.9346309510408901	0.785568852218014	0.3011080711858981	0.5730898548573851	0.42879069121952273	0.6896823613126665	0.7798585377672489	0.9096234106495508	0.7801307470189212	0.846152236432398	0.5701078016740627	0.9863333903201933	0.8293802264364922	0.0686968517313189	0.8014311037350433	0.5188587080047243	0.34016547231746874	0.5715239287665818	0.40618815165221356	0.9668234400405616	0.3856817581501525	0.8930751683611661	0.809964002746379	0.40190928961827554	0.8517589183429086	0.38200344233396843	0.1940920285935459	0.9255236201749911	0.013528197921646834	0.014639716220450683	0.8727408095110516	0.2226687120343095	0.6353341807446161	0.2818492250069128	0.9800097788883796	0.5306327719254752	0.2961662049935564
0.3389780721107961	0.3362998716874618	0.8854330886291526	0.10540694429021935	0.8406190256296462	0.8300135945684586	0.6454543030631806	0.25478787426636196	0.8405804804734734	0.5936646621346794	0.7494712076915805	0.09887266369421799	0.5965365563806463	0.8354194739110063	0.4442589078929632	0.9391538258822094	0.9541443416480097	0.06433715845903765	0.4818713615361402	0.4775061965293498	0.31450816988382646	0.9755284230286766	0.9225176419229419	0.03055432227741406	0.5333883596926096	0.6662334095905009	0.1889500281625729	0.0029900437058953955	0.22308708159185164	0.6777173903313853	0.4675799661873624	0.9711381430044435	0.5494521619491973	0.2916586343256675	0.8870967067885809	0.7398180626494198	0.9931225883576472	0.9979666938579338	0.4659653986135035	0.5860188206899272	0.21543288102003766	0.3560421075833541	0.2254200373611165	0.5540262355969815	0.8910446937145562	0.036668147513285176	0.334461071687403	0.39541061365678587	0.3025082279187449	0.7084494932841665
0.9558273211848912	0.40354836299147545	0.948005599266359	0.16644377461335447	0.4184884009273142	0.7423384404820779	0.6804122126808867	0.7817787919064271	0.8405876869292367	0.4469625246341393	0.5476825431164742	0.24368679663785864	0.682545302734486	0.43559419584266423	0.19741036604504603	0.7927223556552271	0.171459355152487	0.37179755264237413	0.41433996448679333	0.10067141953889414	0.11746109602256682	0.6490291710603684	0.035623978285995284	0.6902137455781587	0.5142191604909736	0.3711211329500752	0.12923452356328502	0.10961524617317375	0.6610169425548458	0.5815378761574912	0.3425225540738053	0.12031097942714508	0.12212803722724908	0.9296885146948279	0.6488001623649037	0.8890221641792967	0.8219450721509552	0.542103372698856	0.811900085451689	0.7815069403056443	0.2692087625019336	0.47958097624058527	0.8778846303998366	0.21453016775894895	0.5470786044669692	0.9769224461222664	0.6938687330799098	0.8391408706213197	0.13298493163436342	0.7142198483533837
0.7428584148541636	0.7529232297306908	0.3692390966939111	0.9317149219888412	0.14911870217029277	0.9550985475286146	0.7587664539478715	0.6463495103926173	0.3679441457640428	0.24561058992274354	0.42301357313236765	0.6756541379871268	0.7627429507926224	0.3872528456999448	0.6566721881306248	0.9472353109103538	0.06654563003218095	0.8143636626159851	0.20222811100146443	0.9447701057024269	0.15278587101663732	0.7409363550016099	0.004965340503927829	0.5163548365056748	0.1564583768794372	0.33335234384377044	0.2416951833992963	0.030232652904413904	0.3635827663829485	0.17661847150307208	0.1881475300021369	0.8843111482871888	0.884494978691383	0.8313725893565238	0.19970036266385094	0.9610584003332407	0.23000529723261942	0.06063306523023437	0.915948147947598	0.12989009729814793	0.5601802518985097	0.6170706990934465	0.5980511095770238	0.22407829781598665	0.3860185417514901	0.801080143753307	0.6056518433635676	0.4406435493867721	0.5306357044139687	0.08690308520438983
0.22395831115813725	0.10497382789584475	0.501539041854223	0.30580964518824894	0.21473114636416846	0.09287491356501854	0.24623319015923673	0.8287075502143713	0.2776961233691485	0.5740818987665345	0.681397153412094	0.3564705681436088	0.5827105018842714	0.6544726088898889	0.26433046884314615	0.1896321742442394	0.4516393753429223	0.07013446668481149	0.09644890675588746	0.8515652260980927	0.43990916792575996	0.5195299546491003	0.4681819846885653	0.9492913860204264	0.18715800264764293	0.9378243935158433	0.48356408417816577	0.2912458952532545	0.39076730473622023	0.8520452083355243	0.4542249692526654	0.173916959518846	0.3965853986812312	0.996265958302508	0.7772233601862691	0.49757083204975217	0.69106590690324	0.2740619800467592	0.5509211273363611	0.7272633311774632	0.47135622177162495	0.011604595733814449	0.08640059756564522	0.5854601627759111	0.609118373685605	0.9113158534386032	0.33945178509427454	0.6823825618839431	0.7329355030268698	0.6309582776603061
0.9611710644352061	0.037595145376652206	0.617106901331362	0.37019952103727793	0.2894367857189616	0.38265196320791084	0.0907919099993637	0.9121106512632894	0.9911410492999625	0.23866512169011966	0.2809875128945747	0.732199873570524	0.11410818099409537	0.18305635520466457	0.4975989747883155	0.44985631368164514	0.9695050356476361	0.27681285905283737	0.040763682083533204	0.642582433950585	0.7053684256237788	0.39789070012428174	0.31441083117725266	0.8599286911147198	0.8176472039539698	0.22792185916829977	0.3016969555790746	0.47337511415641853	0.2771093505875657	0.5943748005572811	0.5673405065881434	0.47023469506490534	0.9255819193601258	0.9293431657150665	0.22975228526898595	0.9724618830037255	0.830274443968006	0.2567023970090666	0.9657930143566029	0.6820068408121639	0.8805105187298207	0.2655272505818972	0.28537024252813226	0.4969506104167396	0.9870456371122301	0.30962323859119234	0.5949343766094961	0.7899900518291811	0.22203715875703334	0.14828192947924645
0.04648277804594947	0.6461110317806845	0.6463940788246008	0.059550173745812285	0.10126293176002477	0.4253302378466538	0.42539487076052207	0.6280515916925759	0.5254675202110891	0.46860753201569316	0.46018385957575747	0.444132026232929	0.5278208241924119	0.8348988769992957	0.9012698579126847	0.6076755936980128	0.9828881264793924	0.5018376099061255	0.13743269163146088	0.09773171985010065	0.5727174856952726	0.9250394157811743	0.8224445989832769	0.40220877657585097	0.8384792955624528	0.5685182526681088	0.4617203132397595	0.9542486830920244	0.9638570168252031	0.5333191329340147	0.00024238766739270723	0.6000891483488351	0.27929445694427213	0.5637113959295242	0.1343742470210031	0.31402039894525646	0.4676428090015805	0.50475109487571	0.2866433603384041	0.8727477094863535	0.09234240224843138	0.6226777631947047	0.7544496649781023	0.7716121890611425	0.4525789196466383	0.48572180886992833	0.9746909629420453	0.3586393898909379	0.711733061791778	0.20128864248440181
0.07038590232726305	0.3352776663940179	0.3349041112097434	0.047604946369343315	0.8733887738355751	0.7903252348609257	0.4959698073936053	0.48431096152280384	0.9844287063623597	0.8751736860607368	0.49059447753658025	0.903348241028468	0.7360250902275226	0.23904753821507263	0.7627458204311911	0.631284357491427	0.614115431215213	0.5504317405440656	0.24428494538675039	0.37823675193355877	0.6986524464519717	0.8381189068923801	0.7491525750073177	0.6757844004813877	0.0153875790275384	0.7493210411458576	0.11669299048126125	0.6294609120305554	0.2112532178022175	0.52723719705352	0.9238715485623317	0.755380836630236	0.12599332612327196	0.284840562823241	0.607015459422463	0.9291719365003989	0.38614356399458805	0.5595021941089461	0.6217181426193668	0.45186901988506656	0.24893496400273685	0.021394531472202938	0.7134735363211598	0.004374043371759728	0.6170743268037593	0.5906212590417184	0.31061921929680303	0.9440488538612888	0.9259727550648317	0.07659260332878914
0.704501330700425	0.879252235801402	0.5896473498773444	0.22177251429184863	0.8970818416266808	0.9753089642953728	0.5244100388581465	0.8131147592311639	0.040604197440847645	0.6372076874849242	0.343701941820694	0.28619018932229123	0.7241509147270352	0.748023240763089	0.8427674053513607	0.5507062228858265	0.11811636427374206	0.7683159005288562	0.08154917024138253	0.521059194154881	0.17234155212810565	0.38258541604777063	0.12158867466409073	0.4278898257137035	0.6083742130495462	0.4840917912200968	0.5314894188781908	0.3716505373636765	0.8749583299206559	0.037592581966377825	0.6162193505513033	0.4480632443018242	0.265389966075368	0.9523722785835548	0.5467645176287654	0.09803531319652548	0.3852265483013604	0.886311842285955	0.8355164196685284	0.8085219827324283	0.9743468461071632	0.9123274762499518	0.7037291251933581	0.11930211685565628	0.12215645111335716	0.029147449907502287	0.12318618808570148	0.6180773248755222	0.21288523516796942	0.4387159629212467
0.37485019821111254	0.27080504391566596	0.25378905397743867	0.7678417418155536	0.6939520066682923	0.07423974409999945	0.9070597002931612	0.08290628375388576	0.3119988898969652	0.41234429250994176	0.8631425584494296	0.9009242607472231	0.5217464090932233	0.14581472160365228	0.08808945540621826	0.2463835013077167	0.384178322291474	0.6850770817537252	0.6892615094071054	0.5308907914887194	0.4833340036124296	0.8961757405673513	0.6149422820329025	0.30352920137539086	0.9655889310599046	0.49161148081766837	0.3286757114055162	0.16382608091787798	0.4125311169071937	0.2325440818030906	0.934972498559112	0.24162499777918411	0.3643986654983573	0.7215439932678158	0.7063296552614599	0.5725804381347505	0.30549637165586796	0.4062321948747515	0.43395228704369115	0.8156903774890367	0.31611387025726156	0.06239271371141275	0.04580849510151985	0.7976554134564581	0.4643173669250602	0.384812168862917	0.6933908191774593	0.9942638537785184	0.2039682623743957	0.7145307376115693
0.044079646349695856	0.8748366822417954	0.11377774433634213	0.6581379680979413	0.7700691407822449	0.03960928903595273	0.7012251364922987	0.17836994356922609	0.239545012717174	0.3477892937080609	0.3661950758919087	0.5874277528560501	0.16821607223462232	0.1577760499749784	0.7817351859652945	0.6519121516275582	0.22124097220822136	0.4333453601732493	0.028413339168899876	0.0904776295283033	0.43843564989137884	0.7014835160910138	0.036192141359790986	0.1710297981357748	0.00144174621596882	0.7875288211950585	0.7040409977409291	0.7185456714924231	0.44279066581289617	0.7187543181495186	0.22838095139793835	0.038540272752888405	0.008644419983697582	0.028969336320241568	0.1476763942466216	0.13697579992953113	0.6212497970237936	0.33474080306344545	0.028331273386502542	0.440903534652771	0.3399254713157154	0.8798415233715516	0.7826778218433889	0.4006919758487085	0.5828324710601286	0.12092805342226742	0.6465820686687134	0.8486183771766036	0.20471414246446584	0.10446387860479445
0.7276281781276525	0.13033493458448153	0.33094756927458513	0.9621116922609252	0.11009897529966806	0.8334002038027837	0.38409827417543274	0.698197586318213	0.9910067148678822	0.9537609558996978	0.19670481843617704	0.2298700304731094	0.4042026257943029	0.8316119641043784	0.2900988801270138	0.36975326428156674	0.2590384321736652	0.9689749984009047	0.19746555509904928	0.9016704443517845	0.5314464650360753	0.0582554876956769	0.7113923730525386	0.47324244982809316	0.5979585000762672	0.9615602324198834	0.7583915458383808	0.33749332709631086	0.7825402911115018	0.05273944567992406	0.3460393494583611	0.9247212884591243	0.7434946137305642	0.897899523687843	0.6154818005578728	0.5954790487992977	0.4556766393940138	0.6662404123755623	0.8091205585866128	0.22835100831480448	0.5967053716756496	0.39182081654499756	0.7436228264693318	0.6334039655059709	0.998256278390575	0.4625531794245823	0.1611454757796843	0.8999135522832005	0.3704355002905648	0.9346016168380543
0.789685485364944	0.7302213351743831	0.7951462077419227	0.9855697989401803	0.9967127277320952	0.3281596690916837	0.7808897119797925	0.0446729728430828	0.7918045852659729	0.7522284130767898	0.5769884324705269	0.3023366206330719	0.6837486502701137	0.6733437205295157	0.535401514830849	0.17565156603403975	0.5641620285766525	0.5507794989945952	0.6834293822576453	0.7721788674425877	0.22748051573056738	0.9639549582417345	0.05676012896928484	0.0024524178293892085	0.750921550211124	0.9578692127783435	0.19225698167498861	0.8096349027154591	0.5680673193311043	0.06441357272253323	0.2679009320113852	0.5943733577305546	0.2012063518300008	0.481063607000802	0.540212850430288	0.32260058254513335	0.6884973403034745	0.2926912749170022	0.45824591017664296	0.06800463634808107	0.37550453791228766	0.28181581316991666	0.7820830690663548	0.20200852115385337	0.8126690326415319	0.3501510072329971	0.38478623207095664	0.8438470675897164	0.5527415526502542	0.4576949642820759
0.30718109883949163	0.8388479326530175	0.7279469517170302	0.25064311934635053	0.03257588211819751	0.11473637512212542	0.617222224725627	0.07689093651063839	0.4082696745436729	0.008542546231519399	0.497304812604734	0.5861688415626778	0.6228797492902997	0.43065859642997883	0.6683927365594285	0.05109671919674963	0.5182202664805541	0.920418386837093	0.6216352232867887	0.4110118118716616	0.07973462625112093	0.7471800213148138	0.39312915755769706	0.7509557178837999	0.08058900009958425	0.7127636412548816	0.4823617791208016	0.1894059567089177	0.9242536646873567	0.48979659043986135	0.5925847086746548	0.1155256051322131	0.15691976952478603	0.628649972786752	0.6861979384404556	0.09041748175944797	0.8803106491773498	0.431850442831584	0.7884500802357377	0.09171552635200608	0.23172327932265058	0.8159191004270044	0.19187752930271684	0.14477782911835946	0.023386838210693428	0.0335070082769805	0.7719695971473223	0.3772117840886319	0.24576985514346472	0.5303691505624611
0.5421056146093811	0.21620218861006824	0.7240984997762089	0.25881604096659305	0.1437195284851822	0.10121987607666094	0.7826373853144191	0.565839208933626	0.816427859864587	0.4942994154642546	0.3400486505817173	0.06810583333652409	0.0017999228742678897	0.9272460843916919	0.771289290269359	0.9681747628665602	0.1123861808997958	0.3170066723278363	0.3113150664015166	0.7628794664267136	0.1291576997543964	0.6064828165891896	0.16659516984359857	0.8416407776338412	0.4655057167368849	0.8113964906848953	0.5614070819023728	0.3452661103722653	0.8771675207827363	0.7352671185246789	0.6055797950484175	0.43551693042987205	0.7625604452669625	0.5554591276744204	0.5786596518831535	0.7076981497126621	0.14119522867118006	0.23621793056182772	0.045256545056218234	0.23821864846931584	0.19114852152971673	0.9232805198673805	0.4026933530656389	0.628198350331321	0.6733250914042969	0.5955578905398042	0.6418212936746225	0.3043073379378207	0.16255550355243864	0.593872892317521
0.6908533959977237	0.9157871127961128	0.5306208429966709	0.4078504660211859	0.5870094871539903	0.6876914590820776	0.36005498727022067	0.7456679928640618	0.4338270361210429	0.06124098750870255	0.9232305358939941	0.6376187011416435	0.02327092853433088	0.513582081489003	0.14426572488768652	0.27910075678929536	0.5617092260887215	0.39377607755261224	0.8864101685720499	0.529098380993839	0.8765658760009959	0.3067398297212772	0.057963194563010356	0.12735544759371564	0.6370373670637414	0.5475156081905921	0.4855473479805926	0.6569287416105216	0.383831587146946	0.8771958982408832	0.8393317469437193	0.6140755345244988	0.5870991751609301	0.4598877163951909	0.13828238749487765	0.4693992253905652	0.2576649036466194	0.5478628128443885	0.9938011086175366	0.2523965568726987	0.3866380734186037	0.5569411556175413	0.9407799156040934	0.5981108477225728	0.16398987629342288	0.17866006315177752	0.5637848960681878	0.36668284391506767	0.08476442770216597	0.7934313925013692
0.9238116064995877	0.9205533189187078	0.5519231918256261	0.4467180443564225	0.29899814951910797	0.501733262406195	0.9377350310514688	0.45892143921261497	0.223446927977208	0.2431489163121875	0.39430149494299294	0.8147744783634555	0.9493451539578464	0.7080528596774879	0.053055630241315654	0.8290168986129367	0.90795245613873	0.4177518023818956	0.9303441958520932	0.25834185903916385	0.739978222889352	0.987025650874328	0.7952319123929993	0.8941002797677203	0.623512846332753	0.7290258247558006	0.10770403605115753	0.6117561703372061	0.30368534146507076	0.40279005077511765	0.6608476979066493	0.515652487319845	0.8228373870052943	0.8295948741489628	0.13604009152095342	0.6322767627000601	0.6537223916364792	0.46118722345302754	0.7853891419915604	0.26178469535159854	0.9204116271060184	0.21592694823722758	0.3290488010836553	0.6621393156699784	0.6288895592494161	0.4263279567932703	0.3016738124493108	0.8955757602540745	0.09241786703039578	0.43421101727592315
0.4887306557696639	0.4110134689097934	0.6104848689004266	0.06615345694458363	0.9903612618341078	0.8815014705154369	0.9521337766341598	0.0977336644846033	0.7695180470197871	0.020461197043154966	0.6386094125149011	0.08533655975542564	0.5688348999779325	0.9755830000037696	0.5263721774127257	0.44824607112482706	0.7565595078604711	0.41585764105409107	0.13235436897856268	0.09200201303953837	0.18704550826011157	0.019749421159721448	0.3469874890918523	0.8236306569124203	0.5422831420634409	0.3036305571606699	0.3465871355914819	0.8927560619336286	0.34712396448022764	0.5716488279226365	0.29060273065406084	0.9746543091947469	0.17361554555711445	0.35378033796285935	0.7197846340795746	0.21287548422547264	0.8646542702976748	0.5614731233051903	0.7362811426881734	0.8791679199036037	0.8516194486328169	0.9174851209178377	0.826502921614589	0.9517578736402121	0.7072714155989678	0.9631878974896383	0.44096136361582006	0.7343160358312574	0.5638067097084363	0.43361141090766087
0.12136027509718972	0.34139455219930015	0.14878753488427388	0.18540046435527258	0.10285955951992298	0.6775935923150704	0.8699443184619082	0.2471418753909428	0.737919973198382	0.32525426766801735	0.27307797903622166	0.614126672716028	0.24940877775642034	0.3503357989376258	0.02447200968050578	0.875139112268044	0.979279956621292	0.0956614875840518	0.8752255767458799	0.46687182133444816	0.3844096622597707	0.8998286886580821	0.9614620857233733	0.11433371538811077	0.24663836942946027	0.1117243512393411	0.8536941748497523	0.6789018658035062	0.3860003891852186	0.4380770217427298	0.647478199239832	0.4636690396651635	0.938546807306821	0.3673509365767381	0.4633096469979011	0.20349168038605248	0.3656898297678316	0.4885462112368313	0.9070055193324177	0.8189105554115089	0.6533863244444519	0.9229908995372101	0.5082912916062647	0.08557141502653187	0.3472345451825186	0.8630640620335983	0.8482772513991754	0.8243584710993564	0.3478478930729909	0.004253094706951677
0.9274573390876849	0.3342278702070872	0.5129990613341843	0.11670724505321306	0.7618863972847201	0.3592433630588875	0.0033530031280293304	0.37693133273912705	0.5864748290901044	0.9993806752375102	0.9502307532368927	0.47539251854202724	0.4526626359896496	0.3629610140371443	0.07093528917792313	0.19475007576204206	0.88284611410517	0.3871623833752825	0.9860561356015087	0.7043663063264054	0.7706281622519713	0.4490085664068668	0.022955643294271355	0.5150320583171406	0.4350133566465869	0.415589076064649	0.18467038895122323	0.5099480855563833	0.8520339348975838	0.43088225345966913	0.9677912497183594	0.3216114414814043	0.8861984683014215	0.7063798918550827	0.9357057509906113	0.051119334214633105	0.4982218939054702	0.8943104186444384	0.10126970441230221	0.7473436505923118	0.5125619672153309	0.6393604306977405	0.4768009333694062	0.40963390864436044	0.47403713305122974	0.1149086152279637	0.9010460123869318	0.9151581482148279	0.3000465590894661	0.2965460197458396
0.17961145068407736	0.5873338926238989	0.9247589470106806	0.49144449739852836	0.6904276391297729	0.9255929691336514	0.9330286969734826	0.2949517482622811	0.8451660739633491	0.0037455576688619763	0.7758443050875907	0.18478905946004354	0.016471143298713575	0.827424882389475	0.8335722600891446	0.7790141527572276	0.3013838949182803	0.08989559452069695	0.5828349495117183	0.8091448805733648	0.8050160091774523	0.5461263175246697	0.5242458756202476	0.8889593459515617	0.3548497506547741	0.4247573306622545	0.42168629545701863	0.8896186967449998	0.6619042643186668	0.09307014708012074	0.30692630691718903	0.6102780176035212	0.71402240603276	0.4605882743987558	0.55031633338386	0.8012077639075177	0.9235789480850836	0.3707579353908209	0.6125334641005028	0.34618611002568844	0.09367090338653095	0.2001880442012941	0.8249182996396348	0.568761660110973	0.8833020135550408	0.9641458301689803	0.7190065998511505	0.37044162842762896	0.34190772586606255	0.4678458800969786
0.37290355148809795	0.47612546994727123	0.19030000078759568	0.24671083839221652	0.00010220277670813793	0.4652729762877431	0.038682258887307364	0.40615507448146504	0.5403524450717739	0.7908063678600273	0.8885116677202433	0.3254717805869757	0.32203783848461687	0.586048088552519	0.31584125168957766	0.6433990894861665	0.5824497694950141	0.9162280053448794	0.7597937965995768	0.18482126859551717	0.24517632625023167	0.8383833874266629	0.7541681141154957	0.5270078053751036	0.39419872739753214	0.146087298477504	0.7471617106729692	0.8274343401285227	0.5573357488943614	0.3465346743651643	0.8087141765607567	0.12404630790954163	0.9937926684174077	0.8699927897819905	0.7456136820691716	0.25533811175245036	0.7500723823775592	0.6334137138865866	0.6535100824002705	0.03453488743904598	0.3333466755887141	0.6123108277333379	0.4811506289486418	0.8070559452442673	0.8535030989059881	0.38088551943699567	0.4081326793258	0.35052912311426976	0.3426916585793681	0.734682546366219
0.5201412666415308	0.41285121947614	0.5394932799144218	0.3884305067475584	0.35982063064315106	0.07583832171963534	0.8934437705677306	0.3490646992140628	0.6181023268881399	0.08049317666320088	0.11767083655098809	0.6631169970619858	0.6900794461861132	0.09059185574838524	0.9643124704081153	0.6306826211732496	0.13158369377279067	0.36933299557575483	0.28438097833892306	0.6090616261666544	0.10183892194735533	0.22794351290931247	0.05234585314475093	0.7584061928071725	0.5764641766850983	0.5550770434966336	0.15781757826786635	0.1069422518839449	0.07726769978097436	0.1736529691285067	0.611056551616094	0.6952994750325358	0.9605064925120224	0.7645598417598009	0.36834462736118756	0.8707519709819818	0.49895645766042884	0.13484067401878885	0.7875723666294331	0.9606187724848188	0.8682382677729017	0.6188519305345048	0.0815294751682415	0.28459323928603886	0.5567289498794429	0.9288459603981266	0.11064556234953415	0.3573382415332037	0.019557678293778302	0.27136399407682466
0.5679415206282827	0.3237120770287384	0.3001764484783863	0.6711738699325589	0.40456295404416853	0.6567168043961207	0.4636488864279932	0.6437219950909154	0.6472549245087938	0.30157765980465756	0.9213296525794609	0.5419058246584535	0.8702859909475322	0.3138398551539776	0.31404271115877036	0.204065100833841	0.4651275828691067	0.7118973729429023	0.5509318887604031	0.8459974737429743	0.6750779056146838	0.6347461625571568	0.3645854893202686	0.4527324209522695	0.901104365850441	0.46505644267860424	0.9524710290545471	0.03455902704837188	0.9355638050907108	0.6295073625730794	0.3697640620433338	0.9504364083556666	0.4864651357746136	0.9054885335748297	0.327398254633413	0.885621780498754	0.7809150217880518	0.5803549771968842	0.9912700972838289	0.16201711585204448	0.43229096344823714	0.45981846991893127	0.1266985348025763	0.9959585152788402	0.12568870242914687	0.7689472146409788	0.5814072371720069	0.8977860911785702	0.9455928161910526	0.6156478136701857
0.9887566546426978	0.9542710079845582	0.31719544259577936	0.33511135560980576	0.056050376156724147	0.7771304199813424	0.5283303497660028	0.3185164508283327	0.5594927411406146	0.2864588032002904	0.5514242425786148	0.7898246494527243	0.48887215598712075	0.4349831116251315	0.9105969453593661	0.42120792032491616	0.506261306664539	0.46919170240249675	0.1493801661719223	0.4720181117316238	0.8016508023129627	0.5060810089293203	0.6150954866069195	0.7594926806594304	0.987946736612938	0.603516083389762	0.34886641353199443	0.01670371469887555	0.47429480917146116	0.92701117329629	0.35159686586942385	0.42101047478340914	0.2907629147981855	0.29694015243058536	0.25745834968345316	0.9146485354854855	0.09133013240072052	0.8502646393440002	0.6083830623261398	0.3977082024811265	0.34312430088510204	0.8701260516678645	0.7469590429506696	0.029305632373337498	0.8713357757943966	0.9437991835869411	0.7052205291972478	0.23666861047085108	0.17007084837899145	0.9080154004174813
0.6379981339593793	0.7725025508904918	0.04270455987427502	0.22178623176760204	0.007797086813458587	0.7907512589548044	0.9029158330547392	0.7234525309939567	0.8239123330937286	0.5867563585042189	0.11519772374558968	0.3284767054569341	0.4718801417490094	0.13884675653964396	0.6490040036613407	0.20649839348471133	0.6861123299122285	0.8771322949946859	0.556032941736608	0.41093661393708125	0.6760167291466491	0.46961861646891134	0.5463745945394298	0.5028394418116888	0.21097782370430906	0.04664558909925942	0.6105187914047243	0.49953498093885085	0.7175623075231816	0.5858796740995745	0.6926762191958993	0.7988796116795422	0.2684654932862155	0.7709925960479549	0.04849847486475156	0.18915555073137935	0.7020731717569463	0.29840014863758246	0.8950859027457396	0.9230793161132054	0.40762400991489933	0.1659203562387387	0.38241752523200745	0.17056492042193527	0.652939212471089	0.9686803033597523	0.16766819903461383	0.12063937790738055	0.23836745846217944	0.16647205007148125
0.4697078681760436	0.8640533516327591	0.7555467700722347	0.35344583916538297	0.38777362589085174	0.4938179002789912	0.24950225309009277	0.3257840229595973	0.40015808682571974	0.746379133684451	0.3047055475878713	0.4612758895636021	0.8365666419320519	0.6190072545424895	0.19241501350774937	0.34935536999423844	0.3950626107448	0.6649534819619527	0.41863530213552047	0.1608409926362392	0.06435914649733743	0.8424634821755741	0.9268490282511362	0.6418725029087757	0.14025264873074872	0.5390551887834262	0.0757304386090989	0.3728926070850652	0.46631116398869976	0.21766138476930486	0.24590465703572728	0.8363658101464692	0.573957045826649	0.7775253322977489	0.762879075337802	0.8395557236487217	0.8536416193052668	0.5391695573189781	0.3246509027136477	0.028499874351560095	0.2354631367730472	0.3929871648561537	0.45885987681240736	0.019837874395185473	0.3333256115240044	0.2536255685396719	0.1965891122315574	0.8738930095801537	0.7427031228438422	0.27729679672824525
0.7592769965642503	0.770133956429883	0.9954614456206624	0.37352178122512136	0.794842097584367	0.7109135657564064	0.6355996303651376	0.5383412189560781	0.7292404712745847	0.12774265960697362	0.2625666088111923	0.05674866015171609	0.5331876001006147	0.6176564246943574	0.3010913204581166	0.7037176025383254	0.3290464493644638	0.8232569007066437	0.7748939177850813	0.531469697563188	0.7600427948575705	0.13789225037840847	0.2584698091651312	0.7459184899568834	0.7650900555601483	0.6964263627992683	0.6728458797032263	0.4721232741578959	0.09505555600349325	0.7226445844363779	0.4380520277601041	0.7539922714458385	0.6945764375112551	0.34798784689116447	0.7045576887376808	0.5736505786062496	0.725127387175227	0.27377906429908505	0.2716184357781998	0.2727112952804095	0.6026635214431333	0.7807825245781247	0.011198359171796124	0.8927445202368631	0.42135360035319613	0.8564038822661455	0.2213142332835406	0.24206654389805593	0.37045856537250754	0.3110384715450506
0.05296214963706625	0.41169289443756196	0.07639688057428295	0.455975650319426	0.6200416567350351	0.1575307328668467	0.46577460270459037	0.8488003385526018	0.4054814433292949	0.5221877703153897	0.4521127868097645	0.31909292916446363	0.6135769767413866	0.3071158731857657	0.5138726441768569	0.48801578674957247	0.7297493944161562	0.2606244043245668	0.3865036210157483	0.9294852452804008	0.786918056007915	0.953076433899484	0.779748122716209	0.06950521180252534	0.7436363779489555	0.6178374014938468	0.4449895396766421	0.7700897003868473	0.05257229430204291	0.7503834429103227	0.059026529659697013	0.43546997912169283	0.20923270092283197	0.374240664758691	0.6394042691791697	0.05617408756793818	0.8951793604133239	0.5519543381418327	0.4412066025669785	0.6897301222164036	0.4931738861152887	0.22675474048672994	0.7561040529268387	0.02689908247069117	0.5128090568813027	0.9802848735568583	0.4055931809649975	0.019019041814844373	0.5788058923918219	0.535211437796499
0.7716461219824943	0.16757394526822633	0.5675190078972698	0.7455911846426617	0.6421562380656377	0.7828554982755109	0.5501195496234585	0.975189694301051	0.8908786854155969	0.5056830912863829	0.3421591659938117	0.18572143136998898	0.59310943203859	0.12804766616506735	0.1655300053880182	0.983164076202741	0.40296565560088915	0.6050882441354773	0.5839918164187818	0.9486939947692188	0.46569846623818956	0.6125451826633594	0.4624486362141248	0.49975903381936726	0.022188932011218188	0.17045045675567172	0.47635726023875047	0.1814225176313995	0.4810510326856704	0.9747569559487143	0.6781917190237476	0.007436633465336184	0.842606014088567	0.4513197183245937	0.6570043191386147	0.6015662784255085	0.01734147077200998	0.8611273609949219	0.9867486990158042	0.047927401191457775	0.35909243550527303	0.2526908333511598	0.2056328867060998	0.0742292954640299	0.7274099881712041	0.3843737149179526	0.6008615984203719	0.9230506990050497	0.3378736744436315	0.9572089727157869
0.563291513202903	0.20936654009265476	0.13148173285181086	0.9596180657633339	0.45496336900741563	0.6031262678245494	0.35566752183663053	0.3150000527283311	0.7786825872992128	0.45528486622204456	0.15788623401947333	0.6442326778563361	0.6420945323660213	0.31447748007447873	0.31024452002808967	0.14325196737169676	0.624812036375325	0.9571073823412432	0.8621788408713429	0.6700331305109886	0.380948018561479	0.03776729668985257	0.2348646828335258	0.17343354659832522	0.17194273847139185	0.004821174748180557	0.7290737936746855	0.013330872153362594	0.6217164229156105	0.760164082797284	0.7230780599394636	0.9341209252706744	0.7828068143670549	0.5325765437126634	0.04874143390023433	0.6621833281778038	0.3286241806127028	0.1363047735109011	0.368295023932138	0.872468449670971	0.3462276557709435	0.171937934347837	0.12824571547901908	0.2087055728234103	0.5548586049770544	0.3988440564375382	0.6112008677222377	0.3943481800295965	0.008780416364247423	0.9128303288105754
0.5417210462720765	0.45440620024464007	0.681836484837801	0.5137356427410892	0.2600014403871711	0.21231788014649744	0.7100245447770084	0.7910102523017892	0.48088000678806897	0.3435245061858664	0.9475470450099915	0.751088587777227	0.03106925274293959	0.5666070369547634	0.49909124611997624	0.5545577962453198	0.3687272306815904	0.6127677815381146	0.5218211217702436	0.1653574663949644	0.5902192724848322	0.3831768830435174	0.8831856749533553	0.6500511340857589	0.5415337952386367	0.8599552935222554	0.9427844423691891	0.40183935384279656	0.16312732651351203	0.8108853141491513	0.70318500549179	0.6884402844626215	0.9809922209285182	0.04484017269881235	0.5561051454410108	0.3054296341395176	0.7680230068649752	0.9807128577753513	0.04041050119247547	0.24093855333034997	0.48019289338708127	0.2085875762344771	0.025448636883038334	0.5397473708800999	0.2176226360457254	0.6399641532052636	0.40964888347149087	0.8683172483449073	0.6265734832228596	0.13676942585872576
0.45880135236013786	0.06639419013198955	0.38081914698761665	0.9512233274037597	0.2614500374107863	0.05687126407365517	0.15356620385457442	0.15343827714209834	0.9856136797978611	0.06579947841843348	0.7385730117931696	0.32546435651688443	0.6679985268386728	0.29442130740827066	0.6726458664873854	0.14770998033705984	0.6864839362674845	0.06264079194539585	0.721933071591076	0.42229777286450965	0.9427468480697282	0.021370826446714175	0.079074367962362	0.7703297429122405	0.4260810627262418	0.15662135510047248	0.8051234051538986	0.3212149924203722	0.7293315798219867	0.7761361914403366	0.5751563880428439	0.8561606447623443	0.4887868565849296	0.1511539226644132	0.11963423078901658	0.8925454037377459	0.32916064871902095	0.9419666828259674	0.1355640303424107	0.3784483512800556	0.1634114897291784	0.8456073007553959	0.9926485806104747	0.198814158988305	0.3944128229998539	0.13087469759349224	0.5538212531080013	0.07037212268403037	0.09853160779405945	0.40530681929318757
0.4857355547407656	0.029597612063101852	0.4707436172740662	0.3724187524479683	0.8817097225650117	0.8954012996748019	0.691796217424466	0.30440246384028846	0.5363160348044811	0.8632029972451171	0.951127399208852	0.6771655255089187	0.7892482970958064	0.2851689491484696	0.042741065193702577	0.9946022559653227	0.4531686719083463	0.6014573868952249	0.7050595209198021	0.6183272916512113	0.525918080494825	0.16528687445283874	0.9193251232570986	0.871151017153058	0.9231125571878283	0.5293243610956723	0.3430866498563059	0.22527963550646146	0.012378172365011486	0.16111782088550897	0.06711855953617141	0.941991469157039	0.23550571725469127	0.3042859927289897	0.2932534336976942	0.9387752177693951	0.11532564258672229	0.1657928036662044	0.5002027306843113	0.4318287768959518	0.543178216558111	0.6097258310297516	0.49625869199121786	0.3185619068644201	0.5149163014678835	0.17460519448822398	0.978025707953201	0.9434460281529423	0.015633271852413477	0.9898419563883012
0.34929738024339096	0.8514462808218785	0.8160880219243468	0.4840807783524693	0.30909133924756904	0.5365905330760793	0.138468059653157	0.7613632383219434	0.21606135874360233	0.23352167042885985	0.28026217846051826	0.8708032045999196	0.15461278542496126	0.7034852655425856	0.6829783516330975	0.181167894795504	0.7344685369450898	0.6838713640314119	0.8497823002727314	0.9704665191061721	0.13015413198769765	0.8637071704926846	0.3195487292115443	0.18626423652525392	0.032258940052141916	0.7819887655252475	0.2988030203312545	0.8984879976064698	0.9291838377796667	0.9415606887692882	0.03891747148167268	0.037547047121819443	0.4850044679689133	0.17122361507412864	0.1437931934156046	0.7067178524664697	0.12184271980092787	0.8572791669833134	0.012661328451384901	0.9227649357290897	0.42429889986238745	0.22684933247221573	0.1301217376967081	0.5516362479206957	0.2976857563263141	0.21062914202863647	0.9412829816444764	0.7195095651520961	0.7635928578532076	0.3871991521734769
0.9600360424145483	0.828756670992825	0.33472595125639937	0.8393799877107628	0.38793736255239253	0.403279694462497	0.7550091084408346	0.8591006728551223	0.37259497431775046	0.33317445578314453	0.5641859444853422	0.5505128891020986	0.8006603826210047	0.07923441795474606	0.7207880153901084	0.7235037696620955	0.2712773806980877	0.15914162442010593	0.49215432585153374	0.8246931847943956	0.5606986932984996	0.8245431788325706	0.8546988380487907	0.18850172739251225	0.9568926633278391	0.3728375335391323	0.20236404669723473	0.3593856582476239	0.5383127305905555	0.17437310545209328	0.3238547939987161	0.20281516228982543	0.0871693721584379	0.27491556077485524	0.15646909718771607	0.4610885741603983	0.8462979880759722	0.6826917399461334	0.7692359140692806	0.7584331090751334	0.7604851664495601	0.11484572461186926	0.1848166011449991	0.4119408528989441	0.17965827805296097	0.3441570274997745	0.34620376277914455	0.3966954619319162	0.8023708285765604	0.08618955920966276
0.7158892861479433	0.9195781533631644	0.8609208504437286	0.28824728198381544	0.24027036797426393	0.2096776307813042	0.5944388236446354	0.706664237677892	0.679274239087506	0.35274635191536896	0.6457692799341208	0.15414006417233495	0.6683827016104175	0.706130867532275	0.7806646870327674	0.47311633114149254	0.35197752237894	0.29089678423814924	0.859625519161738	0.6849110045874057	0.34166269383519277	0.047450659071794465	0.9831856207983334	0.16071075098662457	0.1980864951009006	0.1663349363998189	0.7313581051735107	0.8723056385371916	0.9401332632286498	0.4021996939754696	0.16232233043936695	0.40029289579678573	0.3283856237635747	0.25007784052231086	0.19212732455191772	0.5253067123583597	0.36150692574372834	0.5747708655022574	0.358299858322486	0.3041622161848001	0.4688817850321234	0.6328315782886664	0.8584654869562731	0.843926085932948	0.25357391502045057	0.4938029854560818	0.13445358178377786	0.26612439210847616	0.49619623281314496	0.14712680851887872
0.7387511941956887	0.23337138346665287	0.15958228774075967	0.0958696071998042	0.6360487118897582	0.8854699060272183	0.6481320245978308	0.5824420320448879	0.9185655371672302	0.04213126198008521	0.9331898249318618	0.9107244313579772	0.4622563130928079	0.03616302189674736	0.8990573337734196	0.7101250710759595	0.8708700296100684	0.39525967657570527	0.6727465835996727	0.6154453846469026	0.1816095352561593	0.6694946473132064	0.07944513209977178	0.5741931331251332	0.6839895881932968	0.9844015883471471	0.1632280574407563	0.307082673162154	0.5410407137380502	0.6520035656092946	0.41445747823629187	0.3396729142362134	0.6778594549147191	0.3580405102293476	0.9475091321996485	0.011445828011246051	0.7074330222671312	0.27834861747060136	0.9049900384762605	0.41874436859080566	0.3613620532874815	0.4646583605408682	0.7190734661078217	0.058128851774863266	0.635589462478191	0.986101648911829	0.009735735836282844	0.5249845942370548	0.10778358438040014	0.4439572240313552
0.541547300022904	0.46228646276380647	0.983758841491085	0.025615883289753727	0.8518511006023727	0.614817096905655	0.8862634907772169	0.41282783766038944	0.6567684690816458	0.8588340773687853	0.502729276480531	0.07887172284375965	0.7855540515198681	0.8069243022748056	0.9585451337805133	0.2185403957924692	0.7586414980697576	0.21972996699022707	0.8330353210536309	0.003833947818991046	0.3211501183671709	0.4159117880739983	0.9195366494993225	0.24281160478113617	0.5451726222385177	0.08836189952502538	0.8839410794604327	0.3071100218978108	0.5639026353068551	0.0261156740957198	0.8925217911615977	0.4364602661294922	0.5375429798367611	0.5813639975919138	0.6531935277581873	0.3919883862744564	0.31376314556806917	0.08396175644999726	0.3867832760180664	0.7131321662882658	0.3440772725980372	0.8753851049982825	0.8309138576021813	0.4593196606633888	0.8541630580881707	0.9063234766592309	0.7948689471118823	0.6517526705376001	0.6427207375389729	0.15747739760234658
0.18997678142251007	0.275701371444282	0.02607423375040141	0.7861582585635168	0.8704407377426279	0.91531662919934	0.5272329880461626	0.9052213678287445	0.8290547870832956	0.8510936367438665	0.1851753614007675	0.11603879675230122	0.295403998276344	0.40510234905049713	0.30184235181390473	0.7603031432802118	0.7125436973750171	0.131410340117596	0.3350881109377042	0.5967736405741426	0.8237902182730807	0.7718972018094581	0.31635196580391145	0.814619574858189	0.36338893182508514	0.47400174753715063	0.0038922723613414867	0.393275149926277	0.2321788315194293	0.8454883425135872	0.910842423000445	0.39205262483824066	0.3898266381109836	0.2773667058460936	0.8330445177660961	0.29673775917321255	0.4005691986783422	0.12954828998478574	0.2420001080314872	0.23076530705033205	0.6474939780578383	0.5505645447470959	0.6119334280101011	0.98121327016386	0.977776999584002	0.5002737543302559	0.06008616123805799	0.4299070222630649	0.7994664913949591	0.11497828854896819
0.6617547935985697	0.43975374619788443	0.24280102574075924	0.8018145066330068	0.6843297168551725	0.47382128729495065	0.5010342973847403	0.8129734208260808	0.4477412238887163	0.4053015247616052	0.022302534060431367	0.6065539067621696	0.7785066629837778	0.07954958667304923	0.7257854892431902	0.8293090613505159	0.5628825847409683	0.9987721992754371	0.19981791484378364	0.09859190492135472	0.3807031932151792	0.4851846641680818	0.6527409144267758	0.8396089885914004	0.1841131673899863	0.6292775917807505	0.6214519660930601	0.7090272607253172	0.14263040692839624	0.5464161091438043	0.6332221030206268	0.6873745550462186	0.9618259172660085	0.2829837539974549	0.7261610050617672	0.8119374732598045	0.53860143091234	0.8114158085418063	0.6672601935954048	0.1591081185659139	0.7960767879955809	0.43498217534841055	0.6681983104949251	0.1932358625622187	0.04901313798512097	0.8832061917391693	0.9825269999432956	0.4150939672439372	0.509559983327867	0.39770242583089854
0.6918781224399432	0.6486112309494129	0.8759042970739009	0.17867639569018856	0.4693958574784417	0.7310809064637133	0.691535277922449	0.186985571455059	0.8278854226881429	0.9111122229944943	0.02891894980609	0.7664148221745408	0.3607470762688607	0.63543219269975	0.41522198784881925	0.5915619164156735	0.9830220376801673	0.06963219674134524	0.7203263386527857	0.7672765980530148	0.3274470310522519	0.8274947674967371	0.8244699367956339	0.5173611353093356	0.9332924324055495	0.8895298468762843	0.24012176698254617	0.3081670982757161	0.7839387073187704	0.39772866835740783	0.9328210662537438	0.3613718885370115	0.6894306546466494	0.8405255780974313	0.8566377197490406	0.9362180796008982	0.924155686301528	0.5419478134094946	0.2069781620545601	0.4036129745090815	0.014613055176039724	0.5640305500283083	0.28005300198755	0.954009366595198	0.4024057983674201	0.32172399770650595	0.6106498451617124	0.9423520866566166	0.9525245464245417	0.5017785001231294
0.45468146181753355	0.23064108690310015	0.7109455501946657	0.7600082884842995	0.9594516732524333	0.6748737100314343	0.24482362880923658	0.9590628542194054	0.6875898395389307	0.7705493369757733	0.6689021864039871	0.6882861143944925	0.4709130233119242	0.6555060299344971	0.8496408862980417	0.97997260057051	0.22523116236753382	0.5776052455568125	0.8691671580155601	0.8270598791754572	0.07017591825185843	0.24208984631427144	0.06788356812774865	0.07027229565700555	0.1838941148588633	0.29231998535762904	0.34851133018731517	0.6137666832697709	0.01305167859796319	0.19768183119594018	0.4356549670806721	0.8756017579101182	0.9018483314240676	0.3640086059967451	0.29577524977012093	0.14024542272307083	0.5989802169017023	0.9769235493084287	0.770283414715781	0.17853746207974996	0.052648511502983775	0.3154772571111105	0.6803984679869118	0.35501571644124086	0.4988238539879287	0.594072094864666	0.6324586291144937	0.9813610969515507	0.03353723794018815	0.9606532048002728
0.020311444036998805	0.19564571556394772	0.7232503477479196	0.8175725110972597	0.32267780994171924	0.7026348173989173	0.3358394955366447	0.8859629741146968	0.04542152538007782	0.8228757623751882	0.2843085343699193	0.887338299096035	0.020435245148568093	0.9176965997674926	0.5767313471466655	0.357223930513872	0.15078047086030033	0.5525214431616524	0.8708275906746621	0.7324940736173251	0.7053704602716007	0.31327018562406117	0.10396884742586143	0.41216582013155234	0.3896402273642774	0.3874546025913266	0.545241757461316	0.5342188896441261	0.5568928351033501	0.5634978203269432	0.37833573774082263	0.18161727387907656	0.04325838059506215	0.2266414228189264	0.9015600175944567	0.685955801105124	0.03499754064554439	0.8555770612041084	0.556879395293963	0.4439432661681322	0.31574983140798607	0.7987537074048194	0.04971452276867028	0.35880032660026107	0.8682942713584016	0.6122640913833117	0.07378644017954217	0.17348150799532502	0.9268960227928851	0.5691655830755882
0.7938936736696295	0.9171532252258128	0.7630580451849763	0.5890830774357887	0.7528925309997154	0.9524111145672265	0.16156853645338787	0.7423226714520819	0.01349492506636163	0.13161550032897995	0.2958424029867456	0.40977150350373537	0.40354419850726764	0.1999129339155754	0.930039759456034	0.7871029441659002	0.9680771504048942	0.7480107860575714	0.61576815082176	0.9925254442737036	0.023519830675224007	0.5420145428117402	0.8902081974775755	0.37242630551424205	0.7333398006981874	0.46575880843702433	0.7164113080870256	0.7139498050037701	0.7389378521982148	0.6381388187689301	0.8458627694837447	0.5428674936535293	0.29789965588404466	0.4003691469321381	0.7324617221750459	0.6337273254854392	0.3269719249546036	0.6396086920110069	0.5939872961601589	0.7038647538494576	0.8748452811556197	0.7567129123817842	0.3502331614204789	0.06240505417753195	0.6717346696639825	0.2598363594415243	0.10876995144061152	0.1168551923872353	0.24215051337222804	0.40481118553980555
0.9471342763806366	0.6832537101947822	0.3966454250943756	0.7137479050353468	0.011220845599199225	0.2802713241313617	0.756755823628046	0.5239295999465307	0.9303785131386806	0.8036041973269883	0.9828807189232386	0.7947659914308546	0.9312493173394113	0.5246445872875817	0.3958912725262199	0.04536658780070446	0.8176388441362324	0.9444900054135461	0.7547338663359955	0.8415004408144461	0.5526886509105869	0.6181059082765659	0.977439977575367	0.4068510024931823	0.05250421257417759	0.5024471085764753	0.19871752295223755	0.2707550967886341	0.06894455460102267	0.3330812096867928	0.24944896913155423	0.8769619530905877	0.27299462838918187	0.3858334816888199	0.9718650212953273	0.24265910771697652	0.15262743416123326	0.8679377101106459	0.9752725408340561	0.5092761552893053	0.21181472843890448	0.21203917514520998	0.22763875047878268	0.8559935427012995	0.18382081584238474	0.9079396626509546	0.5083295268176266	0.9691366084734344	0.6728674894335142	0.3142154064695126
0.6610194816742245	0.9541833793404731	0.9223579740921518	0.6400876365190321	0.08517326445357165	0.9524782013543387	0.42712882827404186	0.19933268661287462	0.7746449088520988	0.515776467085712	0.002427926900614996	0.4574998402145838	0.01915114142066665	0.2515337399743506	0.8015427939136305	0.2784680428931936	0.44265711848258915	0.06609396499822828	0.31779782523521016	0.810055464718597	0.37488220106693515	0.8592496233021057	0.521035511240433	0.8068785286471435	0.3892649624284298	0.5644496638769032	0.0866677858856505	0.9166667073951239	0.3217653902899721	0.32993425490044603	0.23214387888191568	0.17443143454342125	0.0654534358746981	0.6236850204495855	0.590160681268681	0.4297663824789829	0.02639588735721965	0.3895915915965503	0.7545934275247441	0.8028192088067314	0.5528707043600002	0.41545867617865706	0.6995291374240808	0.11891088151380003	0.9833287099998672	0.1461868818977088	0.06693519723472552	0.5228286418458715	0.7536127732891402	0.916789962111699
0.07564381929547703	0.2193455213090153	0.9594239663714483	0.8851871769762077	0.3717236551394346	0.16019527327817817	0.5252208578268793	0.5285848103883116	0.9171899140443786	0.5864022523092804	0.4106431308740438	0.5065060157982815	0.3358741569112996	0.2563860720428873	0.20206771860784434	0.5791669865471273	0.046759653093565445	0.8548957052218822	0.7857971306389793	0.6852345829673466	0.2824848835650411	0.9467982860151942	0.008555885338760394	0.9623571122313318	0.2406898518149394	0.6991842652989885	0.2674085366058966	0.9254068787071169	0.2755896214104949	0.44602825198515716	0.7530377229475658	0.04223606127000834	0.5115711386979377	0.06417710961015355	0.40400550698157445	0.7789428658289177	0.1159446362430574	0.4283717274470089	0.10799566567844932	0.5606847643903106	0.4714122212914996	0.8291959958303491	0.62457730717091	0.40338431860520063	0.4622827157860966	0.4332872917121664	0.720949139234501	0.249176362233811	0.8386138775806558	0.38511865810020085
0.3919315138333881	0.6970151703106705	0.5641128694275175	0.8774889185894883	0.5585783538522086	0.34708443697401326	0.26562978005652327	0.6633136456599237	0.8083678726450172	0.18082988970006741	0.19113965140228795	0.17393059257914667	0.592940119689406	0.8940405620377463	0.42688588535641037	0.7374973540848545	0.6750992174015328	0.47386667564675744	0.8334466794379559	0.8146127494539649	0.42432835665481716	0.04883274915937641	0.7891873764418574	0.9225294051117349	0.12010030259981641	0.1004174759401828	0.8662070440114398	0.006182811449009562	0.7104260818733893	0.4233910825069842	0.36608186579795854	0.6743969704679674	0.11164781818872938	0.9519098103958022	0.14859745006121905	0.9182123829279141	0.8622741971339322	0.637879856030608	0.8333613712888586	0.656347903310883	0.6424851805721441	0.0680801747487162	0.5984479520439282	0.520234304877421	0.8912823859490953	0.9154259818525629	0.9123097445227349	0.9050866928280562	0.09105660070293187	0.37971968559579283
0.9226053477164666	0.5197954921372531	0.16700977902498182	0.8201740668523338	0.010176465484532993	0.8773762494789722	0.05840589745006941	0.9652688101186955	0.7182223144250831	0.12819982820009534	0.34565729098245757	0.5985928879626413	0.706626545233459	0.05343831963037382	0.400449264446452	0.1946641738496533	0.9357308344401273	0.8100843568298314	0.38591717744493637	0.24853372441447663	0.6218132752540759	0.46123875981290696	0.5380146372102436	0.07105664409298429	0.7039275250858482	0.3278484183795307	0.598994377918148	0.9382185083497785	0.5016214612361916	0.8768535917048892	0.2732247194765909	0.7203275755344375	0.7796885316276976	0.4630691430687627	0.0971269875172841	0.2526237455207154	0.7652314374391984	0.09834021443339458	0.29558450541974046	0.09235854130961418	0.5264106812217426	0.7210810502660122	0.7917704769754511	0.47050946089514334	0.6151356809960218	0.7668644429984769	0.8000633465822518	0.40076029573866656	0.5541839660579339	0.41284815998450186
0.04203700061883531	0.6355277248217238	0.6972329348948317	0.3912008799820299	0.8993592766005667	0.9929935548247071	0.7904794824086847	0.15666963336745687	0.08726181904303354	0.3312452046504156	0.16354919702671278	0.4051676064946237	0.4039673162173759	0.8820760852559624	0.9053768473265833	0.16806806629711135	0.5204277124164414	0.9239291153796482	0.8907369910758902	0.7654969048116386	0.8754400465139327	0.9554936692541618	0.04268264014563983	0.9720990110221388	0.018586275753119552	0.7958267407150983	0.631837310480028	0.1618102103311575	0.39998220217119174	0.2920808971533717	0.12173903220231796	0.4467706338664482	0.11417444447056946	0.5667881296578083	0.9247221962207287	0.6469703313939804	0.029844476862804004	0.34596293417246315	0.2694496524014923	0.5340289078353625	0.854700360048272	0.3952494894050226	0.7528864802228661	0.8561038588541843	0.5339533409386988	0.26935888779404205	0.174695826850924	0.13944482678029624	0.3108090893465586	0.07859186425247677
0.3602122501269348	0.29164084686311187	0.9083442840142374	0.40474405989903106	0.16016224137201962	0.9222029935928224	0.708093945751208	0.6414794709593354	0.4810744591227981	0.6910108910897914	0.7632676367612784	0.13346086903596854	0.0006079018485477539	0.7508206897840266	0.9662032265150657	0.7074321401175525	0.5377800715099351	0.40168570498581146	0.530441530258425	0.12407234033115389	0.2113309237166442	0.044541618047699294	0.09528200260410702	0.4151948093613872	0.9470524066289853	0.6838778632032213	0.5659883219621736	0.7774677686577909	0.9742974488772587	0.5253199152992222	0.1935502049714808	0.9684371081004985	0.2655207291723919	0.43674295554434606	0.22128542196867018	0.8461295234309346	0.4519010781420295	0.34215971033243586	0.918017669606338	0.49287358399968906	0.24204513806780026	0.05626922525426725	0.6657238140176488	0.10832714507444374	0.5907066773433886	0.3190096374301209	0.9004262029738248	0.47005466642287475	0.9265409556961868	0.7228441211560226
0.06873584987638093	0.006009907006473636	0.14397171950825283	0.7465375259634331	0.9336215311470463	0.2501069625317406	0.19236549466335717	0.25117947007701336	0.7769624088601781	0.8124044713894226	0.22796660658430867	0.19688735546588265	0.2736445540531993	0.24988017158164244	0.7603324592105805	0.7943688720897886	0.7572540979588378	0.6912639934990357	0.8703112974119719	0.1712527033509822	0.06764890086651054	0.7245559000305493	0.08990423307755102	0.2569367105374346	0.10192171896261715	0.6428310467711126	0.15529450150804003	0.4462288648034519	0.46744227812098116	0.25894221960581676	0.13660019790415645	0.17144187361173535	0.9598881717533054	0.9283828576813865	0.4448838615337116	0.4977590565324993	0.398231751831729	0.9142061605761377	0.9239277232877683	0.39291503171475106	0.7447086484767762	0.10632187588359332	0.026752753934274565	0.7235437619796773	0.3369016795923895	0.055540101187494084	0.34201573335509494	0.7788584135901451	0.659816578345156	0.2139849827210939
0.9750406983672198	0.6074368840011773	0.07639927227007237	0.2672025847100642	0.18642208926983062	0.5171898707606323	0.09955354125795024	0.2731630274912523	0.8271738518641967	0.4033813554285899	0.6851541442975017	0.38137225776270944	0.5139108198952289	0.09295741542948943	0.914962627413283	0.7500371410754741	0.19287255129707281	0.18250023901764856	0.10890302086857062	0.23814161050022353	0.8104926632698443	0.9359315328650242	0.35820469137398514	0.6853466375219783	0.8890363872253825	0.5268852730141295	0.13426141452113283	0.2692711091473131	0.0895867505885175	0.03892824875479062	0.13989332434668023	0.4997490887927273	0.6387867369133048	0.0400676168137486	0.6447291673618734	0.5966633195780159	0.3497269562808789	0.2203595671562698	0.3470374829752221	0.8705062523918625	0.14635854579417595	0.6363383702723243	0.6851756134117486	0.7386421316015068	0.3575296072168914	0.10076498531474454	0.216755932562691	0.7527768235881394	0.5819294396538813	0.4037551787443673
0.025281688107929745	0.634816525451544	0.7431426686973063	0.7819019952891696	0.09481359135003387	0.909859574124792	0.9594078392665368	0.25484769357705694	0.750972481715156	0.7893578459388305	0.8370779748545295	0.9712749043354996	0.6321623230285371	0.3737486007495959	0.8214248174455593	0.9365030489007895	0.4269347459803331	0.9268413862157568	0.825829554225669	0.7365969679346153	0.8959251346878305	0.882129078683638	0.47959832743336495	0.42151714560785547	0.31714425625011544	0.9039998215644851	0.3099056453094119	0.6637631742158883	0.2977587565422205	0.6638344085770919	0.7246156518033597	0.8378217817504956	0.16720427795507542	0.01191578693343831	0.17669782382850796	0.5658244185241921	0.16169248911416412	0.17684646675318538	0.6184928674095004	0.6775084034162887	0.7633854378696179	0.16280074820383583	0.10458523858329172	0.36410768288092243	0.07171558613053919	0.7948080824621369	0.533454309907281	0.6271831810554253	0.5379511897527541	0.4188931507325263
0.7930979553996254	0.6107750224666765	0.12799874340003836	0.6913458325867653	0.3764408155473452	0.7888656534107018	0.18490269840115015	0.0564819787309393	0.806956756202296	0.6464930785676618	0.9533732596693741	0.16942756202680254	0.3635063297425175	0.9821876094516399	0.23176323071919547	0.323547448329383	0.7592446663972315	0.2571265724354731	0.38565252543631945	0.17464670537631244	0.5872930121214996	0.1961870432166517	0.20876225637264811	0.46588612880042524	0.9138474757350397	0.29604362942122153	0.21544460799508658	0.06442135408443384	0.11758604095681846	0.22697462090486753	0.9985312243552551	0.5937337146243912	0.3806327418157145	0.3503784589871456	0.5934790034665297	0.7160488418841633	0.5090976143304509	0.8384259813708722	0.48167154274006907	0.8506506332099287	0.1809055882815529	0.9197857856456749	0.2189120730581503	0.7260606467227962	0.9991962720581946	0.31629257031595026	0.803433764339259	0.6543454692112477	0.5312402012908259	0.20766434988920845
0.6519649042963136	0.8764457879054531	0.01628518750753194	0.05826684885308986	0.16907695945700507	0.1095335023440761	0.06914078143559155	0.5229928325283788	0.277580763031806	0.2036449102156459	0.05493110885161101	0.64167422895587	0.2007470513164744	0.6454314957011954	0.04736558302982141	0.9777070427442623	0.32625812556537637	0.26241911790204886	0.9828464502075696	0.039960131245100006	0.17667892125911466	0.2959459468500024	0.7758812528629474	0.02473370946226716	0.7485782222142152	0.65138058036698	0.4494841269496612	0.9687595406764566	0.5872934580922472	0.23259354502337826	0.4167750573313147	0.3354180107664072	0.5250052479537213	0.5066596772422477	0.820537197695935	0.6687181716534085	0.2744454040303467	0.9535467344330427	0.4111207901712173	0.5708059232229282	0.2853096113761776	0.32145074345094093	0.029011268229772624	0.026588041300772525	0.5126211580906057	0.118853326920074	0.6170854198409038	0.3227448908562006	0.8622709097568838	0.029942619733669185
0.7151252684521421	0.6667155937844761	0.7976381140154412	0.8015036656839961	0.1458686882762138	0.5491350518020306	0.25940822603093705	0.49119021656214645	0.559309874095107	0.90374760045615	0.14820207149532227	0.3816038517861785	0.38999262300645254	0.6458294222180634	0.3289796177336398	0.9124754828202623	0.5433205086701227	0.3189791142609254	0.3475886803960858	0.5782939192429847	0.018723557704175775	0.2316089210691329	0.8665538232559541	0.15558651011498947	0.23632001742184527	0.8435228875760808	0.9017613439592758	0.00707704971166323	0.3722846879798547	0.936474020164436	0.346628200763085	0.3749326224244801	0.7959424778518179	0.4275621135130606	0.6514104406962942	0.11072891135617291	0.5572098461438644	0.28380638387061663	0.9119739613838095	0.5910478679361189	0.3523986222811145	0.9704706974567227	0.3092519917110621	0.890320258566452	0.8691027866142097	0.9018470867691235	0.5224567266436428	0.8844271651805113	0.40061684716431856	0.6306735060396924
0.6016014786800626	0.9909818747645299	0.9472927222392271	0.7028556954759395	0.5594093813879712	0.2878269979784661	0.33896553133349205	0.2966927740924361	0.22189980198283454	0.12830591235677247	0.5586448994218487	0.1926532423178533	3.335540519333602e-05	0.09917704526183146	0.36845398545233765	0.42661376984398247	0.6645805145795504	0.17738091369185172	0.1265152539430512	0.040899458293637614	0.8081244947042128	0.15685830219399366	0.2764482419808242	0.6587348555016287	0.24045187027691106	0.34718241111819803	0.994483253066217	0.7894605008891477	0.1749869448259589	0.043807306036259264	0.3625498534557019	0.5153912743261615	0.9089129778377457	0.5782561540773538	0.7967467390303983	0.9266604550636729	0.5291598228468236	0.7645298224362082	0.22829211883559442	0.8678635129466812	0.992579475597599	0.1750297466400167	0.42714639948211997	0.07580191789140212	0.4765402050731665	0.8450676518419837	0.9934189966807518	0.5555421909918299	0.11333617434496601	0.9572506507293321
[truncated: 250 more columns]
